# Supplementary material for: A study on the spatial distribution characteristics and driving factors of traditional villages in the southeast coast of China: A case study of Puxian, Fujian
Source: PLoS One. 2024 Jun 7;19(6):e0303746. doi: 10.1371/journal.pone.0303746 (PMC11161066; doi:10.1371/journal.pone.0303746)
Supplement: S1 Data — (ZIP) [file pone.0303746.s001.zip]

Archive with 903 entries (900 files):
- GD packet data/
- GD packet data/a00000031.gdbtable
- __MACOSX/
- __MACOSX/GD packet data/
- __MACOSX/GD packet data/._a00000031.gdbtable
- GD packet data/a00000030.gdbtable
- __MACOSX/GD packet data/._a00000030.gdbtable
- GD packet data/a0000001a.spx
- __MACOSX/GD packet data/._a0000001a.spx
- GD packet data/a0000004e.row_index.atx
- __MACOSX/GD packet data/._a0000004e.row_index.atx
- GD packet data/a0000000e.spx
- __MACOSX/GD packet data/._a0000000e.spx
- GD packet data/a0000005b.gdbtable.FDO_OBJECTID.gdbtabidx
- __MACOSX/GD packet data/._a0000005b.gdbtable.FDO_OBJECTID.gdbtabidx
- GD packet data/a00000004.horizon
- __MACOSX/GD packet data/._a00000004.horizon
- GD packet data/a0000000f.gdbindexes
- __MACOSX/GD packet data/._a0000000f.gdbindexes
- GD packet data/a00000005.gdbtablx
- __MACOSX/GD packet data/._a00000005.gdbtablx
- GD packet data/a00000004.gdbtablx
- __MACOSX/GD packet data/._a00000004.gdbtablx
- GD packet data/a0000004c.gdbtable
- __MACOSX/GD packet data/._a0000004c.gdbtable
- GD packet data/a0000004b.gdbtable
- __MACOSX/GD packet data/._a0000004b.gdbtable
- GD packet data/a0000003d.gdbtable
- __MACOSX/GD packet data/._a0000003d.gdbtable
- GD packet data/a0000003e.gdbtable
- __MACOSX/GD packet data/._a0000003e.gdbtable
- GD packet data/a0000000a.gdbtablx
- __MACOSX/GD packet data/._a0000000a.gdbtablx
- GD packet data/a00000046.gdbtable
- __MACOSX/GD packet data/._a00000046.gdbtable
- GD packet data/a00000047.gdbtable
- __MACOSX/GD packet data/._a00000047.gdbtable
- GD packet data/a00000006.FDO_UUID.atx
- __MACOSX/GD packet data/._a00000006.FDO_UUID.atx
- GD packet data/a00000041.gdbindexes
- __MACOSX/GD packet data/._a00000041.gdbindexes
- GD packet data/a00000061.gdbtable.FDO_OID.gdbtabidx
- __MACOSX/GD packet data/._a00000061.gdbtable.FDO_OID.gdbtabidx
- GD packet data/a0000002d.gdbtable.FDO_OBJECTID.gdbtabidx
- __MACOSX/GD packet data/._a0000002d.gdbtable.FDO_OBJECTID.gdbtabidx
- GD packet data/a00000023.gdbindexes
- __MACOSX/GD packet data/._a00000023.gdbindexes
- GD packet data/a00000072.gdbtable.FDO_OBJECTID.gdbtabidx
- __MACOSX/GD packet data/._a00000072.gdbtable.FDO_OBJECTID.gdbtabidx
- GD packet data/a00000049.row_index.atx
- __MACOSX/GD packet data/._a00000049.row_index.atx
- GD packet data/a00000001.freelist
- __MACOSX/GD packet data/._a00000001.freelist
- GD packet data/a00000005.gdbindexes
- __MACOSX/GD packet data/._a00000005.gdbindexes
- GD packet data/a0000006c.gdbtable.FDO_OID.gdbtabidx
- __MACOSX/GD packet data/._a0000006c.gdbtable.FDO_OID.gdbtabidx
- GD packet data/a00000032.gdbindexes
- __MACOSX/GD packet data/._a00000032.gdbindexes
- GD packet data/a00000046.gdbtablx
- __MACOSX/GD packet data/._a00000046.gdbtablx
- GD packet data/a00000047.gdbtablx
- __MACOSX/GD packet data/._a00000047.gdbtablx
- GD packet data/a00000026.gdbtable.cdf
- __MACOSX/GD packet data/._a00000026.gdbtable.cdf
- GD packet data/a00000072.gdbtable
- __MACOSX/GD packet data/._a00000072.gdbtable
- GD packet data/a00000050.gdbindexes
- __MACOSX/GD packet data/._a00000050.gdbindexes
- GD packet data/a0000003d.gdbtablx
- __MACOSX/GD packet data/._a0000003d.gdbtablx
- GD packet data/a00000049.freelist
- __MACOSX/GD packet data/._a00000049.freelist
- GD packet data/a0000003e.gdbtablx
- __MACOSX/GD packet data/._a0000003e.gdbtablx
- GD packet data/a0000000a.gdbtable
- __MACOSX/GD packet data/._a0000000a.gdbtable
- GD packet data/a0000005f.gdbtable.FDO_OID.gdbtabidx
- __MACOSX/GD packet data/._a0000005f.gdbtable.FDO_OID.gdbtabidx
- GD packet data/a00000066.gdbtable.cdf
- __MACOSX/GD packet data/._a00000066.gdbtable.cdf
- GD packet data/a00000050.horizon
- __MACOSX/GD packet data/._a00000050.horizon
- GD packet data/a0000004c.gdbtablx
- __MACOSX/GD packet data/._a0000004c.gdbtablx
- GD packet data/a0000004b.gdbtablx
- __MACOSX/GD packet data/._a0000004b.gdbtablx
- GD packet data/a00000019.gdbindexes
- __MACOSX/GD packet data/._a00000019.gdbindexes
- GD packet data/a00000034.gdbtable.cdf
- __MACOSX/GD packet data/._a00000034.gdbtable.cdf
- GD packet data/a00000061.gdbtable.cdf
- __MACOSX/GD packet data/._a00000061.gdbtable.cdf
- GD packet data/a00000049.blk_key_index.atx
- __MACOSX/GD packet data/._a00000049.blk_key_index.atx
- GD packet data/a00000031.gdbtablx
- __MACOSX/GD packet data/._a00000031.gdbtablx
- GD packet data/a00000030.gdbtablx
- __MACOSX/GD packet data/._a00000030.gdbtablx
- GD packet data/a0000003f.col_index.atx
- __MACOSX/GD packet data/._a0000003f.col_index.atx
- GD packet data/a0000002a.col_index.atx
- __MACOSX/GD packet data/._a0000002a.col_index.atx
- GD packet data/a00000005.gdbtable
- __MACOSX/GD packet data/._a00000005.gdbtable
- GD packet data/a00000004.gdbtable
- __MACOSX/GD packet data/._a00000004.gdbtable
- GD packet data/a0000004b.gdbindexes
- __MACOSX/GD packet data/._a0000004b.gdbindexes
- GD packet data/a00000015.spx
- __MACOSX/GD packet data/._a00000015.spx
- GD packet data/gdb
- __MACOSX/GD packet data/._gdb
- GD packet data/a0000003f.row_index.atx
- __MACOSX/GD packet data/._a0000003f.row_index.atx
- GD packet data/a0000005d.gdbtable
- __MACOSX/GD packet data/._a0000005d.gdbtable
- GD packet data/a0000005e.gdbtable
- __MACOSX/GD packet data/._a0000005e.gdbtable
- GD packet data/a0000003c.horizon
- __MACOSX/GD packet data/._a0000003c.horizon
- GD packet data/a0000002a.row_index.atx
- __MACOSX/GD packet data/._a0000002a.row_index.atx
- GD packet data/a00000005.CatItemTypesByName.atx
- __MACOSX/GD packet data/._a00000005.CatItemTypesByName.atx
- GD packet data/a00000012.gdbtablx
- __MACOSX/GD packet data/._a00000012.gdbtablx
- GD packet data/a00000037.gdbindexes
- __MACOSX/GD packet data/._a00000037.gdbindexes
- GD packet data/a00000026.gdbtable
- __MACOSX/GD packet data/._a00000026.gdbtable
- GD packet data/a00000027.gdbtable
- __MACOSX/GD packet data/._a00000027.gdbtable
- GD packet data/a00000055.gdbindexes
- __MACOSX/GD packet data/._a00000055.gdbindexes
- GD packet data/a00000022.freelist
- __MACOSX/GD packet data/._a00000022.freelist
- GD packet data/a0000001b.gdbindexes
- __MACOSX/GD packet data/._a0000001b.gdbindexes
- GD packet data/a00000023.freelist
- __MACOSX/GD packet data/._a00000023.freelist
- GD packet data/a0000002e.gdbindexes
- __MACOSX/GD packet data/._a0000002e.gdbindexes
- GD packet data/a0000004e.blk_key_index.atx
- __MACOSX/GD packet data/._a0000004e.blk_key_index.atx
- GD packet data/a00000051.gdbtable
- __MACOSX/GD packet data/._a00000051.gdbtable
- GD packet data/a00000050.gdbtable
- __MACOSX/GD packet data/._a00000050.gdbtable
- GD packet data/a00000041.horizon
- __MACOSX/GD packet data/._a00000041.horizon
- GD packet data/a00000049.col_index.atx
- __MACOSX/GD packet data/._a00000049.col_index.atx
- GD packet data/a0000006d.gdbtable.FDO_OID.gdbtabidx
- __MACOSX/GD packet data/._a0000006d.gdbtable.FDO_OID.gdbtabidx
- GD packet data/a0000002b.gdbtable
- __MACOSX/GD packet data/._a0000002b.gdbtable
- GD packet data/a00000049.gdbindexes
- __MACOSX/GD packet data/._a00000049.gdbindexes
- GD packet data/a00000018.gdbtable
- __MACOSX/GD packet data/._a00000018.gdbtable
- GD packet data/a00000019.gdbtable
- __MACOSX/GD packet data/._a00000019.gdbtable
- GD packet data/a00000004.spx
- __MACOSX/GD packet data/._a00000004.spx
- GD packet data/a00000066.gdbtable.FDO_OID.gdbtabidx
- __MACOSX/GD packet data/._a00000066.gdbtable.FDO_OID.gdbtabidx
- GD packet data/a00000060.gdbtable.cdf
- __MACOSX/GD packet data/._a00000060.gdbtable.cdf
- GD packet data/a0000001f.gdbtable
- __MACOSX/GD packet data/._a0000001f.gdbtable
- GD packet data/a00000058.gdbindexes
- __MACOSX/GD packet data/._a00000058.gdbindexes
- GD packet data/a00000018.gdbtablx
- __MACOSX/GD packet data/._a00000018.gdbtablx
- GD packet data/a00000019.gdbtablx
- __MACOSX/GD packet data/._a00000019.gdbtablx
- GD packet data/timestamps
- __MACOSX/GD packet data/._timestamps
- GD packet data/a00000006.CatRelsByOriginID.atx
- __MACOSX/GD packet data/._a00000006.CatRelsByOriginID.atx
- GD packet data/a00000067.gdbtable.cdf
- __MACOSX/GD packet data/._a00000067.gdbtable.cdf
- GD packet data/a00000015.horizon
- __MACOSX/GD packet data/._a00000015.horizon
- GD packet data/a0000002b.gdbtablx
- __MACOSX/GD packet data/._a0000002b.gdbtablx
- GD packet data/a0000003f.band_index.atx
- __MACOSX/GD packet data/._a0000003f.band_index.atx
- GD packet data/a00000065.gdbtable
- __MACOSX/GD packet data/._a00000065.gdbtable
- GD packet data/a00000064.gdbtable
- __MACOSX/GD packet data/._a00000064.gdbtable
- GD packet data/a0000003d.gdbindexes
- __MACOSX/GD packet data/._a0000003d.gdbindexes
- GD packet data/a00000051.gdbtablx
- __MACOSX/GD packet data/._a00000051.gdbtablx
- GD packet data/a0000000c.gdbindexes
- __MACOSX/GD packet data/._a0000000c.gdbindexes
- GD packet data/a00000050.gdbtablx
- __MACOSX/GD packet data/._a00000050.gdbtablx
- GD packet data/a00000012.gdbtable
- __MACOSX/GD packet data/._a00000012.gdbtable
- GD packet data/a00000044.gdbindexes
- __MACOSX/GD packet data/._a00000044.gdbindexes
- GD packet data/a00000072.gdbtable.cdf
- __MACOSX/GD packet data/._a00000072.gdbtable.cdf
- GD packet data/a00000011.gdbindexes
- __MACOSX/GD packet data/._a00000011.gdbindexes
- GD packet data/a00000027.gdbtablx
- __MACOSX/GD packet data/._a00000027.gdbtablx
- GD packet data/a0000006a.gdbtable
- __MACOSX/GD packet data/._a0000006a.gdbtable
- GD packet data/a0000000e.horizon
- __MACOSX/GD packet data/._a0000000e.horizon
- GD packet data/a0000004e.col_index.atx
- __MACOSX/GD packet data/._a0000004e.col_index.atx
- GD packet data/a0000001c.freelist
- __MACOSX/GD packet data/._a0000001c.freelist
- GD packet data/a00000029.freelist
- __MACOSX/GD packet data/._a00000029.freelist
- GD packet data/a0000005c.gdbtable
- __MACOSX/GD packet data/._a0000005c.gdbtable
- GD packet data/a0000004e.band_index.atx
- __MACOSX/GD packet data/._a0000004e.band_index.atx
- GD packet data/a0000005b.gdbtable
- __MACOSX/GD packet data/._a0000005b.gdbtable
- GD packet data/a00000068.gdbtable
- __MACOSX/GD packet data/._a00000068.gdbtable
- GD packet data/a00000069.gdbtable
- __MACOSX/GD packet data/._a00000069.gdbtable
- GD packet data/a0000002a.freelist
- __MACOSX/GD packet data/._a0000002a.freelist
- GD packet data/a00000023.row_index.atx
- __MACOSX/GD packet data/._a00000023.row_index.atx
- GD packet data/a0000002a.band_index.atx
- __MACOSX/GD packet data/._a0000002a.band_index.atx
- GD packet data/a00000021.gdbtable
- __MACOSX/GD packet data/._a00000021.gdbtable
- GD packet data/a00000020.gdbtable
- __MACOSX/GD packet data/._a00000020.gdbtable
- GD packet data/a00000043.gdbindexes
- __MACOSX/GD packet data/._a00000043.gdbindexes
- GD packet data/a00000053.freelist
- __MACOSX/GD packet data/._a00000053.freelist
- GD packet data/a00000015.gdbtablx
- __MACOSX/GD packet data/._a00000015.gdbtablx
- GD packet data/a00000016.gdbindexes
- __MACOSX/GD packet data/._a00000016.gdbindexes
- GD packet data/a0000001d.blk_key_index.atx
- __MACOSX/GD packet data/._a0000001d.blk_key_index.atx
- GD packet data/a00000021.gdbindexes
- __MACOSX/GD packet data/._a00000021.gdbindexes
- GD packet data/a00000056.gdbtable
- __MACOSX/GD packet data/._a00000056.gdbtable
- GD packet data/a00000057.gdbtable
- __MACOSX/GD packet data/._a00000057.gdbtable
- GD packet data/a0000006e.gdbtable.FDO_OID.gdbtabidx
- __MACOSX/GD packet data/._a0000006e.gdbtable.FDO_OID.gdbtabidx
- GD packet data/a0000003b.gdbtable.cdf
- __MACOSX/GD packet data/._a0000003b.gdbtable.cdf
- GD packet data/a0000003c.gdbindexes
- __MACOSX/GD packet data/._a0000003c.gdbindexes
- GD packet data/a0000000d.gdbindexes
- __MACOSX/GD packet data/._a0000000d.gdbindexes
- GD packet data/a0000002d.gdbtable
- __MACOSX/GD packet data/._a0000002d.gdbtable
- GD packet data/a00000004.CatItemsByType.atx
- __MACOSX/GD packet data/._a00000004.CatItemsByType.atx
- GD packet data/a0000002e.gdbtable
- __MACOSX/GD packet data/._a0000002e.gdbtable
- GD packet data/a00000011.band_index.atx
- __MACOSX/GD packet data/._a00000011.band_index.atx
- GD packet data/a0000001a.gdbtablx
- __MACOSX/GD packet data/._a0000001a.gdbtablx
- GD packet data/a00000053.row_index.atx
- __MACOSX/GD packet data/._a00000053.row_index.atx
- GD packet data/a00000058.freelist
- __MACOSX/GD packet data/._a00000058.freelist
- GD packet data/a0000005f.gdbtable.cdf
- __MACOSX/GD packet data/._a0000005f.gdbtable.cdf
- GD packet data/a0000002e.gdbtablx
- __MACOSX/GD packet data/._a0000002e.gdbtablx
- GD packet data/a00000031.blk_key_index.atx
- __MACOSX/GD packet data/._a00000031.blk_key_index.atx
- GD packet data/a0000001a.gdbtable
- __MACOSX/GD packet data/._a0000001a.gdbtable
- GD packet data/a0000005a.gdbtable.cdf
- __MACOSX/GD packet data/._a0000005a.gdbtable.cdf
- GD packet data/a00000044.row_index.atx
- __MACOSX/GD packet data/._a00000044.row_index.atx
- GD packet data/a00000067.gdbtable.FDO_OID.gdbtabidx
- __MACOSX/GD packet data/._a00000067.gdbtable.FDO_OID.gdbtabidx
- GD packet data/a00000011.freelist
- __MACOSX/GD packet data/._a00000011.freelist
- GD packet data/a00000010.freelist
- __MACOSX/GD packet data/._a00000010.freelist
- GD packet data/a0000001e.gdbindexes
- __MACOSX/GD packet data/._a0000001e.gdbindexes
- GD packet data/a00000056.gdbtablx
[truncated: 603 more entries]
