# Supplementary material for: A study on the spatial distribution characteristics and driving factors of traditional villages in the southeast coast of China: A case study of Puxian, Fujian
Source: PLoS One. 2024 Jun 7;19(6):e0303746. doi: 10.1371/journal.pone.0303746 (PMC11161066; doi:10.1371/journal.pone.0303746)
Supplement: S1 Data — (ZIP) [file pone.0303746.s001.zip › GD packet data/a0000005d.gdbtable]

<?xml version="1.0" encoding="UTF-8"?>
<db_schemas>
  <db_schema>
    <table name="杈圭晫">
      <indices>
        <index name="FDO_OBJECTID_1">
          <field name="OBJECTID_1"/>
        </index>
      </indices>
      <sp_ind_grid_count>1</sp_ind_grid_count>
      <sp_ind_grid_size_0>0x40FD4C00       0</sp_ind_grid_size_0>
      <domain_maxy>0x426A36CFD745C32B</domain_maxy>
      <domain_miny>0xC16313D680000000</domain_miny>
      <domain_maxx>0x426A36D9258C432B</domain_maxx>
      <domain_minx>0xC1538B20       0</domain_minx>
      <tolerance_xy>0x3F50624DD2F1A9FC</tolerance_xy>
    </table>
  </db_schema>
</db_schemas>
