# Supplementary material for: A study on the spatial distribution characteristics and driving factors of traditional villages in the southeast coast of China: A case study of Puxian, Fujian
Source: PLoS One. 2024 Jun 7;19(6):e0303746. doi: 10.1371/journal.pone.0303746 (PMC11161066; doi:10.1371/journal.pone.0303746)
Supplement: S1 Data — (ZIP) [file pone.0303746.s001.zip › GD packet data/a0000005e.gdbtable]

<?xml version="1.0" encoding="UTF-8"?>
<db_schemas>
  <db_schema>
    <table name="F100_label">
      <indices>
        <index name="FDO_OID">
          <field name="OID"/>
        </index>
      </indices>
      <sp_ind_grid_count>1</sp_ind_grid_count>
      <sp_ind_grid_size_0>0x4058FA739A080075</sp_ind_grid_size_0>
      <domain_maxy>0x426A36D9F6F8C32B</domain_maxy>
      <domain_miny>0xC151E847       0</domain_miny>
      <domain_maxx>0x426A36C1DCC1C32B</domain_maxx>
      <domain_minx>0xC170872D40000000</domain_minx>
      <tolerance_xy>0x3F50624DD2F1A9FC</tolerance_xy>
    </table>
  </db_schema>
</db_schemas>
