# Supplementary material for: A study on the spatial distribution characteristics and driving factors of traditional villages in the southeast coast of China: A case study of Puxian, Fujian
Source: PLoS One. 2024 Jun 7;19(6):e0303746. doi: 10.1371/journal.pone.0303746 (PMC11161066; doi:10.1371/journal.pone.0303746)
Supplement: S2 Data — (ZIP) [file pone.0303746.s002.zip]

Archive with 366 entries (336 files):
- Quantile Discretization Data Sampling/
- Quantile Discretization Data Sampling/F2700.shx
- __MACOSX/
- __MACOSX/Quantile Discretization Data Sampling/
- __MACOSX/Quantile Discretization Data Sampling/._F2700.shx
- Quantile Discretization Data Sampling/F300.shx
- __MACOSX/Quantile Discretization Data Sampling/._F300.shx
- Quantile Discretization Data Sampling/F600.dbf
- __MACOSX/Quantile Discretization Data Sampling/._F600.dbf
- Quantile Discretization Data Sampling/.Rhistory
- __MACOSX/Quantile Discretization Data Sampling/._.Rhistory
- Quantile Discretization Data Sampling/F800.sbn
- __MACOSX/Quantile Discretization Data Sampling/._F800.sbn
- Quantile Discretization Data Sampling/F2200.dbf
- __MACOSX/Quantile Discretization Data Sampling/._F2200.dbf
- Quantile Discretization Data Sampling/F800.csv
- __MACOSX/Quantile Discretization Data Sampling/._F800.csv
- Quantile Discretization Data Sampling/F300.sbx
- __MACOSX/Quantile Discretization Data Sampling/._F300.sbx
- Quantile Discretization Data Sampling/F2500.shp
- __MACOSX/Quantile Discretization Data Sampling/._F2500.shp
- Quantile Discretization Data Sampling/F300.shp.xml
- __MACOSX/Quantile Discretization Data Sampling/._F300.shp.xml
- Quantile Discretization Data Sampling/F2500.cpg
- __MACOSX/Quantile Discretization Data Sampling/._F2500.cpg
- Quantile Discretization Data Sampling/F2700.sbx
- __MACOSX/Quantile Discretization Data Sampling/._F2700.sbx
- Quantile Discretization Data Sampling/F2700.shp
- __MACOSX/Quantile Discretization Data Sampling/._F2700.shp
- Quantile Discretization Data Sampling/F300.cpg
- __MACOSX/Quantile Discretization Data Sampling/._F300.cpg
- Quantile Discretization Data Sampling/F300.shp
- __MACOSX/Quantile Discretization Data Sampling/._F300.shp
- Quantile Discretization Data Sampling/F2500.sbx
- __MACOSX/Quantile Discretization Data Sampling/._F2500.sbx
- Quantile Discretization Data Sampling/F2700.cpg
- __MACOSX/Quantile Discretization Data Sampling/._F2700.cpg
- Quantile Discretization Data Sampling/F1500.shp.xml
- __MACOSX/Quantile Discretization Data Sampling/._F1500.shp.xml
- Quantile Discretization Data Sampling/F400.dbf
- __MACOSX/Quantile Discretization Data Sampling/._F400.dbf
- Quantile Discretization Data Sampling/F2000.dbf
- __MACOSX/Quantile Discretization Data Sampling/._F2000.dbf
- Quantile Discretization Data Sampling/F2500.shx
- __MACOSX/Quantile Discretization Data Sampling/._F2500.shx
- Quantile Discretization Data Sampling/F800.prj
- __MACOSX/Quantile Discretization Data Sampling/._F800.prj
- Quantile Discretization Data Sampling/F2000.shp.xml
- __MACOSX/Quantile Discretization Data Sampling/._F2000.shp.xml
- Quantile Discretization Data Sampling/F1500.prj
- __MACOSX/Quantile Discretization Data Sampling/._F1500.prj
- Quantile Discretization Data Sampling/F500.shx
- __MACOSX/Quantile Discretization Data Sampling/._F500.shx
- Quantile Discretization Data Sampling/F1700.sbn
- __MACOSX/Quantile Discretization Data Sampling/._F1700.sbn
- Quantile Discretization Data Sampling/.DS_Store
- __MACOSX/Quantile Discretization Data Sampling/._.DS_Store
- Quantile Discretization Data Sampling/F500.shp.xml
- __MACOSX/Quantile Discretization Data Sampling/._F500.shp.xml
- Quantile Discretization Data Sampling/F1700.csv
- __MACOSX/Quantile Discretization Data Sampling/._F1700.csv
- Quantile Discretization Data Sampling/F700.shp
- __MACOSX/Quantile Discretization Data Sampling/._F700.shp
- Quantile Discretization Data Sampling/F500.sbx
- __MACOSX/Quantile Discretization Data Sampling/._F500.sbx
- Quantile Discretization Data Sampling/F700.cpg
- __MACOSX/Quantile Discretization Data Sampling/._F700.cpg
- Quantile Discretization Data Sampling/F500.shp
- __MACOSX/Quantile Discretization Data Sampling/._F500.shp
- Quantile Discretization Data Sampling/F1500.csv
- __MACOSX/Quantile Discretization Data Sampling/._F1500.csv
- Quantile Discretization Data Sampling/F800.shp.xml
- __MACOSX/Quantile Discretization Data Sampling/._F800.shp.xml
- Quantile Discretization Data Sampling/F500.cpg
- __MACOSX/Quantile Discretization Data Sampling/._F500.cpg
- Quantile Discretization Data Sampling/F700.sbx
- __MACOSX/Quantile Discretization Data Sampling/._F700.sbx
- Quantile Discretization Data Sampling/F700.shx
- __MACOSX/Quantile Discretization Data Sampling/._F700.shx
- Quantile Discretization Data Sampling/F1500.sbn
- __MACOSX/Quantile Discretization Data Sampling/._F1500.sbn
- Quantile Discretization Data Sampling/F1700.prj
- __MACOSX/Quantile Discretization Data Sampling/._F1700.prj
- Quantile Discretization Data Sampling/F200.dbf
- __MACOSX/Quantile Discretization Data Sampling/._F200.dbf
- Quantile Discretization Data Sampling/F200.shp
- __MACOSX/Quantile Discretization Data Sampling/._F200.shp
- Quantile Discretization Data Sampling/F1200.csv
- __MACOSX/Quantile Discretization Data Sampling/._F1200.csv
- Quantile Discretization Data Sampling/F1200.sbn
- __MACOSX/Quantile Discretization Data Sampling/._F1200.sbn
- Quantile Discretization Data Sampling/F900.prj
- __MACOSX/Quantile Discretization Data Sampling/._F900.prj
- Quantile Discretization Data Sampling/F200.shp.xml
- __MACOSX/Quantile Discretization Data Sampling/._F200.shp.xml
- Quantile Discretization Data Sampling/F1000.prj
- __MACOSX/Quantile Discretization Data Sampling/._F1000.prj
- Quantile Discretization Data Sampling/F500.dbf
- __MACOSX/Quantile Discretization Data Sampling/._F500.dbf
- Quantile Discretization Data Sampling/F900.sbn
- __MACOSX/Quantile Discretization Data Sampling/._F900.sbn
- Quantile Discretization Data Sampling/F1200.prj
- __MACOSX/Quantile Discretization Data Sampling/._F1200.prj
- Quantile Discretization Data Sampling/F700.dbf
- __MACOSX/Quantile Discretization Data Sampling/._F700.dbf
- Quantile Discretization Data Sampling/F200.shx
- __MACOSX/Quantile Discretization Data Sampling/._F200.shx
- Quantile Discretization Data Sampling/F1000.sbn
- __MACOSX/Quantile Discretization Data Sampling/._F1000.sbn
- Quantile Discretization Data Sampling/F1000.csv
- __MACOSX/Quantile Discretization Data Sampling/._F1000.csv
- Quantile Discretization Data Sampling/F200.sbx
- __MACOSX/Quantile Discretization Data Sampling/._F200.sbx
- Quantile Discretization Data Sampling/F900.csv
- __MACOSX/Quantile Discretization Data Sampling/._F900.csv
- Quantile Discretization Data Sampling/F2000.shp
- __MACOSX/Quantile Discretization Data Sampling/._F2000.shp
- Quantile Discretization Data Sampling/F400.cpg
- __MACOSX/Quantile Discretization Data Sampling/._F400.cpg
- Quantile Discretization Data Sampling/F600.sbx
- __MACOSX/Quantile Discretization Data Sampling/._F600.sbx
- Quantile Discretization Data Sampling/F400.shp
- __MACOSX/Quantile Discretization Data Sampling/._F400.shp
- Quantile Discretization Data Sampling/F2000.cpg
- __MACOSX/Quantile Discretization Data Sampling/._F2000.cpg
- Quantile Discretization Data Sampling/F2200.sbx
- __MACOSX/Quantile Discretization Data Sampling/._F2200.sbx
- Quantile Discretization Data Sampling/F3000.sbn
- __MACOSX/Quantile Discretization Data Sampling/._F3000.sbn
- Quantile Discretization Data Sampling/F400.shp.xml
- __MACOSX/Quantile Discretization Data Sampling/._F400.shp.xml
- Quantile Discretization Data Sampling/F300.dbf
- __MACOSX/Quantile Discretization Data Sampling/._F300.dbf
- Quantile Discretization Data Sampling/F2700.dbf
- __MACOSX/Quantile Discretization Data Sampling/._F2700.dbf
- Quantile Discretization Data Sampling/F2200.shx
- __MACOSX/Quantile Discretization Data Sampling/._F2200.shx
- Quantile Discretization Data Sampling/F3000.csv
- __MACOSX/Quantile Discretization Data Sampling/._F3000.csv
- Quantile Discretization Data Sampling/F600.shx
- __MACOSX/Quantile Discretization Data Sampling/._F600.shx
- Quantile Discretization Data Sampling/F2700.shp.xml
- __MACOSX/Quantile Discretization Data Sampling/._F2700.shp.xml
- Quantile Discretization Data Sampling/F2000.shx
- __MACOSX/Quantile Discretization Data Sampling/._F2000.shx
- Quantile Discretization Data Sampling/F900.shp.xml
- __MACOSX/Quantile Discretization Data Sampling/._F900.shp.xml
- Quantile Discretization Data Sampling/F400.shx
- __MACOSX/Quantile Discretization Data Sampling/._F400.shx
- Quantile Discretization Data Sampling/F2500.dbf
- __MACOSX/Quantile Discretization Data Sampling/._F2500.dbf
- Quantile Discretization Data Sampling/F1200.shp.xml
- __MACOSX/Quantile Discretization Data Sampling/._F1200.shp.xml
- Quantile Discretization Data Sampling/F3000.prj
- __MACOSX/Quantile Discretization Data Sampling/._F3000.prj
- Quantile Discretization Data Sampling/F400.sbx
- __MACOSX/Quantile Discretization Data Sampling/._F400.sbx
- Quantile Discretization Data Sampling/F600.cpg
- __MACOSX/Quantile Discretization Data Sampling/._F600.cpg
- Quantile Discretization Data Sampling/F2200.shp
- __MACOSX/Quantile Discretization Data Sampling/._F2200.shp
- Quantile Discretization Data Sampling/F2000.sbx
- __MACOSX/Quantile Discretization Data Sampling/._F2000.sbx
- Quantile Discretization Data Sampling/F2200.cpg
- __MACOSX/Quantile Discretization Data Sampling/._F2200.cpg
- Quantile Discretization Data Sampling/F600.shp
- __MACOSX/Quantile Discretization Data Sampling/._F600.shp
- Quantile Discretization Data Sampling/F800.sbx
- __MACOSX/Quantile Discretization Data Sampling/._F800.sbx
- Quantile Discretization Data Sampling/F3000.dbf
- __MACOSX/Quantile Discretization Data Sampling/._F3000.dbf
- Quantile Discretization Data Sampling/F2700.csv
- __MACOSX/Quantile Discretization Data Sampling/._F2700.csv
- Quantile Discretization Data Sampling/F300.csv
- __MACOSX/Quantile Discretization Data Sampling/._F300.csv
- Quantile Discretization Data Sampling/F2700.sbn
- __MACOSX/Quantile Discretization Data Sampling/._F2700.sbn
- Quantile Discretization Data Sampling/F300.sbn
- __MACOSX/Quantile Discretization Data Sampling/._F300.sbn
- Quantile Discretization Data Sampling/F2500.prj
- __MACOSX/Quantile Discretization Data Sampling/._F2500.prj
- Quantile Discretization Data Sampling/F800.shx
- __MACOSX/Quantile Discretization Data Sampling/._F800.shx
- Quantile Discretization Data Sampling/F2700.prj
- __MACOSX/Quantile Discretization Data Sampling/._F2700.prj
- Quantile Discretization Data Sampling/F300.prj
- __MACOSX/Quantile Discretization Data Sampling/._F300.prj
- Quantile Discretization Data Sampling/F2500.sbn
- __MACOSX/Quantile Discretization Data Sampling/._F2500.sbn
- Quantile Discretization Data Sampling/F2200.shp.xml
- __MACOSX/Quantile Discretization Data Sampling/._F2200.shp.xml
- Quantile Discretization Data Sampling/F2500.csv
- __MACOSX/Quantile Discretization Data Sampling/._F2500.csv
- Quantile Discretization Data Sampling/F800.cpg
- __MACOSX/Quantile Discretization Data Sampling/._F800.cpg
- Quantile Discretization Data Sampling/F1700.shp.xml
- __MACOSX/Quantile Discretization Data Sampling/._F1700.shp.xml
- Quantile Discretization Data Sampling/F800.shp
- __MACOSX/Quantile Discretization Data Sampling/._F800.shp
- Quantile Discretization Data Sampling/F1500.shp
- __MACOSX/Quantile Discretization Data Sampling/._F1500.shp
- Quantile Discretization Data Sampling/F500.csv
- __MACOSX/Quantile Discretization Data Sampling/._F500.csv
- Quantile Discretization Data Sampling/F1700.sbx
- __MACOSX/Quantile Discretization Data Sampling/._F1700.sbx
- Quantile Discretization Data Sampling/F1500.cpg
- __MACOSX/Quantile Discretization Data Sampling/._F1500.cpg
- Quantile Discretization Data Sampling/.RData
- __MACOSX/Quantile Discretization Data Sampling/._.RData
- Quantile Discretization Data Sampling/F700.prj
- __MACOSX/Quantile Discretization Data Sampling/._F700.prj
- Quantile Discretization Data Sampling/F1200.dbf
- __MACOSX/Quantile Discretization Data Sampling/._F1200.dbf
- Quantile Discretization Data Sampling/F1700.shx
- __MACOSX/Quantile Discretization Data Sampling/._F1700.shx
- Quantile Discretization Data Sampling/F500.sbn
- __MACOSX/Quantile Discretization Data Sampling/._F500.sbn
- Quantile Discretization Data Sampling/F700.shp.xml
- __MACOSX/Quantile Discretization Data Sampling/._F700.shp.xml
- Quantile Discretization Data Sampling/F1500.shx
- __MACOSX/Quantile Discretization Data Sampling/._F1500.shx
- Quantile Discretization Data Sampling/F700.sbn
- __MACOSX/Quantile Discretization Data Sampling/._F700.sbn
- Quantile Discretization Data Sampling/F900.dbf
- __MACOSX/Quantile Discretization Data Sampling/._F900.dbf
- Quantile Discretization Data Sampling/F500.prj
- __MACOSX/Quantile Discretization Data Sampling/._F500.prj
- Quantile Discretization Data Sampling/F1000.dbf
- __MACOSX/Quantile Discretization Data Sampling/._F1000.dbf
- Quantile Discretization Data Sampling/F3000.shp.xml
- __MACOSX/Quantile Discretization Data Sampling/._F3000.shp.xml
- Quantile Discretization Data Sampling/F700.csv
- __MACOSX/Quantile Discretization Data Sampling/._F700.csv
- Quantile Discretization Data Sampling/F1700.shp
- __MACOSX/Quantile Discretization Data Sampling/._F1700.shp
- Quantile Discretization Data Sampling/F1700.cpg
- __MACOSX/Quantile Discretization Data Sampling/._F1700.cpg
- Quantile Discretization Data Sampling/F1500.sbx
- __MACOSX/Quantile Discretization Data Sampling/._F1500.sbx
- Quantile Discretization Data Sampling/F1200.shx
- __MACOSX/Quantile Discretization Data Sampling/._F1200.shx
- Quantile Discretization Data Sampling/F200.prj
- __MACOSX/Quantile Discretization Data Sampling/._F200.prj
- Quantile Discretization Data Sampling/F1700.dbf
- __MACOSX/Quantile Discretization Data Sampling/._F1700.dbf
- Quantile Discretization Data Sampling/F900.shp
- __MACOSX/Quantile Discretization Data Sampling/._F900.shp
- Quantile Discretization Data Sampling/F900.cpg
- __MACOSX/Quantile Discretization Data Sampling/._F900.cpg
- Quantile Discretization Data Sampling/F1000.shp
- __MACOSX/Quantile Discretization Data Sampling/._F1000.shp
- Quantile Discretization Data Sampling/F1200.sbx
- __MACOSX/Quantile Discretization Data Sampling/._F1200.sbx
- Quantile Discretization Data Sampling/F1000.cpg
- __MACOSX/Quantile Discretization Data Sampling/._F1000.cpg
- Quantile Discretization Data Sampling/F1200.shp
- __MACOSX/Quantile Discretization Data Sampling/._F1200.shp
- Quantile Discretization Data Sampling/F200.csv
- __MACOSX/Quantile Discretization Data Sampling/._F200.csv
- Quantile Discretization Data Sampling/F1200.cpg
- __MACOSX/Quantile Discretization Data Sampling/._F1200.cpg
- Quantile Discretization Data Sampling/F1000.sbx
- __MACOSX/Quantile Discretization Data Sampling/._F1000.sbx
- Quantile Discretization Data Sampling/F900.sbx
- __MACOSX/Quantile Discretization Data Sampling/._F900.sbx
- Quantile Discretization Data Sampling/F900.shx
- __MACOSX/Quantile Discretization Data Sampling/._F900.shx
- Quantile Discretization Data Sampling/F1500.dbf
- __MACOSX/Quantile Discretization Data Sampling/._F1500.dbf
- Quantile Discretization Data Sampling/F1000.shx
- __MACOSX/Quantile Discretization Data Sampling/._F1000.shx
- Quantile Discretization Data Sampling/F200.sbn
- __MACOSX/Quantile Discretization Data Sampling/._F200.sbn
- Quantile Discretization Data Sampling/F2000.prj
- __MACOSX/Quantile Discretization Data Sampling/._F2000.prj
- Quantile Discretization Data Sampling/F400.prj
- __MACOSX/Quantile Discretization Data Sampling/._F400.prj
- Quantile Discretization Data Sampling/F800.dbf
- __MACOSX/Quantile Discretization Data Sampling/._F800.dbf
- Quantile Discretization Data Sampling/F2200.sbn
- __MACOSX/Quantile Discretization Data Sampling/._F2200.sbn
- Quantile Discretization Data Sampling/F3000.sbx
- __MACOSX/Quantile Discretization Data Sampling/._F3000.sbx
- Quantile Discretization Data Sampling/F600.sbn
- __MACOSX/Quantile Discretization Data Sampling/._F600.sbn
- Quantile Discretization Data Sampling/F2200.csv
- __MACOSX/Quantile Discretization Data Sampling/._F2200.csv
- Quantile Discretization Data Sampling/F3000.shx
- __MACOSX/Quantile Discretization Data Sampling/._F3000.shx
- Quantile Discretization Data Sampling/F600.csv
- __MACOSX/Quantile Discretization Data Sampling/._F600.csv
- Quantile Discretization Data Sampling/F600.shp.xml
- __MACOSX/Quantile Discretization Data Sampling/._F600.shp.xml
- Quantile Discretization Data Sampling/.Rproj.user/
- Quantile Discretization Data Sampling/.Rproj.user/.user/
- Quantile Discretization Data Sampling/.Rproj.user/.user/shared/
- Quantile Discretization Data Sampling/.Rproj.user/.user/shared/notebooks/
- Quantile Discretization Data Sampling/.Rproj.user/.user/shared/notebooks/patch-chunk-names
- __MACOSX/Quantile Discretization Data Sampling/.Rproj.user/
- __MACOSX/Quantile Discretization Data Sampling/.Rproj.user/.user/
[truncated: 66 more entries]
