# Supplementary material for: A study on the spatial distribution characteristics and driving factors of traditional villages in the southeast coast of China: A case study of Puxian, Fujian
Source: PLoS One. 2024 Jun 7;19(6):e0303746. doi: 10.1371/journal.pone.0303746 (PMC11161066; doi:10.1371/journal.pone.0303746)
Supplement: S2 Data — (ZIP) [file pone.0303746.s002.zip › Quantile Discretization Data Sampling/F800.csv]

Y	X1	X2	X3	X4	X5	X6	X7	X8	X9	X10	X11	X12	X13
0	90	3785.828857	16162.67969	10	1	602	200	0	9.832003593	972	0.717230976	0.01243642	0
0	426.380127	3500.357178	15454.65918	10	1	452	205	0	15.53334236	931	0.603774309	0.010352137	0
0	1142.365967	3541.89209	16491.65234	10	2	341	203	0	22.29096985	948	0.552522302	0.018060142	0
0	684.7627563	3053.686279	15786.10156	10	2	528	200	0	5.258953094	970	0.565597296	0.017703714	0
0	313.209198	2773.084961	15078.66406	10	2	418	205	0	14.35044765	931	0.544739902	0.017817024	0
0.025245279	442.9447021	806.225769	3376.166504	7	5	27	219	15	6.804089546	822	2.981791973	0.03137666	0.04379781
0	339.4112549	3650.342529	16910.20898	10	1	298	204	1	11.14116192	945	0.655124247	0.022484656	0
0	1021.763184	2941.513184	16153.73926	10	2	351	207	1	20.12194824	916	0.622086942	0.024940288	0
0	1201.499023	2405.202637	15432.51465	10	2	269	200	0	31.82008362	970	0.560433209	0.027701443	0
0	1056.834839	1955.760742	14718.26465	10	1	298	202	0	23.10459137	955	0.524067163	0.030812189	0
0	902.496521	1817.278198	13983.60449	10	2	373	202	1	25.84932518	956	0.585676432	0.033637699	0
0	573.1491699	1964.688232	13286.98633	10	2	379	204	1	8.439450264	949	0.66536814	0.034505941	0
0.015579239	725.6032104	2505.99292	2070	7	1	5	219	4	0.477453768	816	14.0494709	0.003859005	0
0.016496379	60	1780.449341	1291.394653	7	5	20	219	10	3.016961336	816	11.75291538	0.002088122	0
0.020872865	1510.761353	1006.230591	2322.62793	9	5	12	221	4	3.389067173	825	5.211849213	0.017368831	0.01549963
0.023791477	1455.231934	1159.741333	2966.968262	9	5	2	221	3	1.012750387	823	16.77037239	0.025645303	0.026880749
0.026407478	1130.884644	626.49823	3652.73877	7	5	6	219	3	2.052775145	822	12.56603241	0.034372937	0.039680045
0	742.7650757	4031.128906	17371.63281	10	2	424	202	0	22.2097435	956	0.528413355	0.024283782	0
0	60	3265.348389	16626.92969	10	1	249	208	2	8.848749161	913	0.74936074	0.029400343	0
0	590.9314575	2562.225586	15857.17773	10	3	258	207	1	25.6519165	916	0.757379651	0.035953388	0
0	420	1811.76709	15121.81543	10	1	151	206	1	0.754894495	922	1.428372025	0.043076005	0
0	513.5172729	1308.625244	14392.1543	10	1	262	208	1	25.64349747	916	0.806572437	0.050179224	0
0	737.9024048	1011.187439	13640.20508	10	2	246	208	0	20.56069565	917	0.740672171	0.055459175	0
0	1206.731079	1297.112183	12925.0918	10	2	347	207	0	21.26037788	925	0.62336427	0.05696423	0
0	1422.392334	1533.786133	12209.55762	10	2	269	208	1	25.62833595	917	0.607049584	0.055739656	0
0.014587756	60	2050	1140	7	5	6	219	7	0	821	10.08920288	0.004983137	0
0.014714749	450	1320.037842	330	7	1	4	220	11	2.635026455	816	6.288960457	0.002341698	0
0.019191047	2343.074951	1453.444214	2521.606689	7	1	4	221	7	0	818	4.019664764	0.01144735	0.010810936
0.02189824	2299.6521	1739.252686	2927.422119	7	5	7	220	10	0.954841256	823	6.775151253	0.019194938	0.016253417
0.027778551	1850.540405	640.312439	4080	7	1	7	220	4	2.569502831	823	6.995419979	0.035760649	0.034912352
0	1106.345337	3852.920898	17132.39063	10	2	386	202	0	19.23169708	957	0.52661413	0.029862398	0
0.000108568	516.1395264	3100.40332	16376.8125	10	1	261	208	1	16.65658951	913	0.680435002	0.038854379	0
0.000352191	174.9285583	2300	15619.74707	10	2	232	208	1	21.66792107	909	0.769785523	0.049629781	0
0.000538993	390	1503.32959	14841.30078	10	3	225	211	1	8.406583786	888	0.81049937	0.061712928	0
0.000580793	284.6049805	728.0109863	14096.87207	10	3	161	212	1	9.832003593	888	0.824539304	0.072208159	0
0.000474842	67.08203888	250	13328.27441	10	2	112	212	1	6.281942844	882	0.921768785	0.079567678	0
0.000261174	617.737793	500	12595.17773	9	2	138	211	1	10.60683441	897	0.727517366	0.081691414	0
5.37908E-05	1164.989258	884.590271	11869.27539	9	2	299	210	1	11.17514133	906	0.606565416	0.078829959	0
0	1677.051025	1569.235474	11123.24609	9	3	211	214	1	7.431549549	882	0.661094785	0.071622841	0
0.01197772	228.4731903	1866.81543	1020	7	5	8	219	17	1.350224495	826	7.804489136	0.008325435	0
0.022638081	2526.598389	2425.386475	3607.616943	9	5	4	220	8	0.337614715	823	5.673672676	0.019173395	0.018487357
0.028667275	1952.075806	1334.166382	4596.563965	7	2	30	220	3	17.78937721	822	5.839569569	0.035738479	0.031149507
0.001323985	1140.394653	3070.016357	16158.41895	10	2	357	210	1	24.27363586	896	0.492620617	0.048917122	0
0.00191699	939.6275635	2324.327881	15395.2627	10	3	308	210	1	18.86880112	896	0.535366833	0.063247636	0
0.002324633	1140.394653	1523.154663	14605.10156	10	2	342	209	0	20.18643761	903	0.6237306	0.079108983	0
0.002410601	1043.551636	781.0249634	13847.98145	9	3	215	212	1	18.87922096	890	0.673497677	0.091950364	0
0.002187491	483.7354736	300	13065.02539	9	2	207	214	1	19.97521782	873	0.705924273	0.100488432	0
0.001692551	60	111.8033981	12316.26953	9	2	130	214	1	18.35144806	872	0.674708724	0.102881707	0
0.001044192	563.6488037	471.6990662	11572.88672	9	2	173	213	1	15.43998718	886	0.721093118	0.099500567	0
0.000396476	1046.565796	1131.37085	10806.74805	9	2	124	214	2	15.25121784	882	0.792689741	0.090787299	0
2.08997E-05	1260	1300	10077.94629	9	4	114	212	2	1.817522049	891	0.843525171	0.079078466	0
0	1587.734253	1612.451538	9330.193359	9	3	147	210	2	17.78937721	909	0.770168006	0.065740228	0
0.008396244	174.9285583	2773.535645	1812.456909	9	1	24	219	4	2.882181168	821	11.99056911	0.014967808	0
0.009076545	408.0441284	2067.002686	1026.157837	9	1	9	219	13	1.909152389	830	6.668096542	0.011224765	0
0.009726046	216.3330841	1343.50293	241.8677368	7	4	4	220	18	0	830	10.54540443	0.00714851	0
0.022624727	1813.201538	2839.894287	3704.726807	9	1	4	220	7	1.012750387	823	8.489089966	0.017347097	0.020115189
0.026243765	1514.331543	2396.351318	4506.994629	9	5	6	220	9	2.263636112	831	12.51940536	0.025831731	0.025445556
0.029497173	1247.798096	2055.480469	5182.277344	7	1	7	220	4	0.954841256	831	11.50420094	0.03337251	0.029717518
0.004303817	1724.673828	2540.177246	15208.46191	10	2	347	206	1	15.79967976	930	0.526171207	0.077734187	0
0.004902241	1905.177124	1874.166504	14408.31055	10	3	220	206	2	16.87454033	930	0.698727369	0.096495874	0
0.005026729	1614.713623	1365.650024	13640.27148	9	2	185	210	2	16.99413109	898	0.661730051	0.110809632	0
0.004704066	1065.316895	901.3878174	12874.78906	9	2	234	212	1	12.19438362	884	0.606527805	0.119203426	0
0.004060437	550.7268066	111.8033981	12079.08984	9	1	90	214	2	1.350224495	881	0.953803658	0.121417411	0
0.00301548	84.85281372	50	11319.82324	9	3	103	213	3	19.03464127	886	1.061908245	0.116331413	0
0.001807195	351.1409912	427.2001953	10535.29785	9	2	123	215	3	1.967863798	875	1.994589686	0.105936378	0
0.00073927	465.7252502	522.0153198	9785.933594	9	2	95	214	9	7.572619915	879	2.078125238	0.09265656	0
7.51906E-05	954.829834	1070.046753	9043.345703	9	2	99	210	3	15.15577888	910	1.563661337	0.077067621	0
0	1690.680298	1833.712036	8280.217773	10	2	273	204	0	16.42886162	965	0.807362497	0.059872024	0
0	2443.112793	2600	7557.618652	10	2	469	207	0	40.31622314	937	0.669502616	0.043655485	0
0.005514918	60	2277.05957	1908.009399	9	5	5	219	4	0.954841256	826	7.655973911	0.017435629	0
0.006068789	807.7747192	1664.331665	1129.29187	9	1	7	219	2	1.350224495	830	4.588069916	0.013374468	0
0.006907977	335.4101868	1166.19043	351.1409912	7	1	6	219	6	1.687604904	829	8.429231644	0.008883045	6.84823E-06
0.008489592	216.3330841	873.2124634	429.5346375	7	5	6	219	45	0.954841256	829	17.14564133	0.004462476	0.001013955
0.010437218	782.3042603	1097.724976	1197.747925	7	5	14	219	6	1.687604904	830	9.002906799	0.001805212	0.004171273
0.013627382	1379.021362	1671.077515	2001.924072	7	1	4	220	7	0	830	6.954814434	0.003107768	0.009217925
0.017483739	1548.709106	2205.107666	2779.658203	7	1	4	220	6	0.754894495	833	8.918450356	0.00735796	0.014891456
0.021533653	1106.345337	2246.107666	3548.126221	9	1	13	220	4	1.687604904	833	5.332577229	0.013763049	0.02057747
0.025813244	737.9024048	2205.107666	4354.549316	7	1	13	220	3	2.385944128	837	6.264389038	0.021441467	0.025919171
0.029687973	483.7354736	2364.84668	5132.455566	7	1	14	220	4	2.698951006	838	14.97651196	0.028417042	0.030006198
0.005993142	2623.928467	3650	15840	10	2	468	204	0	21.90610123	947	0.52808547	0.07014101	0
0.007196249	2248.599609	3010.398682	15060.47852	10	1	302	208	1	29.878088	911	0.623448908	0.090683222	0
0.007964354	1760.82373	2462.214355	14252.02051	10	1	130	212	1	9.876473427	889	0.849740446	0.11112342	0
0.008126144	1356.650269	1817.965942	13474.80957	9	2	117	212	2	8.28042984	889	0.943522871	0.126203626	0
0.007717688	886.3972168	1140.175415	12699.0752	9	1	102	212	5	3.438912392	890	0.77900219	0.134501189	0
0.006754848	349.8571167	430.116272	11895.1416	9	1	77	215	5	3.372286797	873	1.272733092	0.135038033	0
0.00538458	30	141.4213562	11123.32715	9	1	67	216	6	3.520405054	868	1.639409542	0.128125519	0
0.003715994	94.86833191	250	10324.22852	9	3	76	216	4	3.199601412	868	2.221269369	0.115343884	0
0.002082768	30	180.2775574	9558.331055	9	1	92	216	24	17.38733292	866	4.506853104	0.100186668	0
0.000735445	750	950	8796.550781	10	1	90	214	5	2.901821613	884	1.263527632	0.08257255	0
2.13752E-05	1533.231934	1632.482788	8010.393066	10	2	180	208	1	20.26251221	931	0.837246716	0.06337443	0
0.007913183	234.3074951	667.0831909	1053.422974	9	1	20	219	3	0.754894495	832	5.757465839	0.001648256	0.004086744
0.011043179	858.0209961	1029.562988	1830.983398	9	5	8	220	4	1.217118144	830	6.203685284	0.001381311	0.008676955
0.015271154	870	1671.077515	2637.612549	9	5	4	220	10	1.067520261	835	6.481895447	0.004273009	0.014323709
0.019823361	442.9447021	1439.618042	3415.259766	9	1	8	220	8	3.109632969	841	6.843328953	0.009345405	0.019864572
0.024601845	30	1350	4221.907227	9	1	6	220	13	0	841	7.260103226	0.015795413	0.025045123
0.028421912	30	1628.64978	4999.569824	9	1	13	219	52	1.391763449	842	18.66911316	0.0218846	0.029015528
0.008597369	2333.838135	3465.544678	15739.33887	10	2	501	203	0	26.66184807	959	0.4913252	0.077478863	0
0.010027483	1667.093262	3121.698242	14954.57129	10	1	210	211	1	9.4448843	900	0.601580739	0.098777086	0
0.010926806	1124.499878	2864.000732	14140.31445	9	1	125	215	2	5.788832188	874	0.771373928	0.119529672	0
0.011116174	657.951355	2196.588379	13356.60547	9	1	104	215	3	5.479268551	871	1.216765761	0.13455154	0
0.010637552	296.9848633	1570.03186	12573.5791	9	1	87	216	6	0.337614715	869	1.858692884	0.142409369	0
0.009497972	201.2461243	1159.741333	11761.37793	9	5	85	215	4	1.687604904	873	1.465353251	0.142043948	0
0.007858709	684.1052246	850	10980.16406	9	3	159	217	2	5.479268551	866	0.923222363	0.133918062	0
0.005807985	865.8521729	424.2640686	10170.17676	8	2	90	217	3	11.79570961	864	1.295117021	0.119444154	0
0.003781881	254.5584412	100	9391.198242	9	1	55	217	6	5.427642822	863	1.609654307	0.102013782	0
0.001848761	468.6149902	531.5072632	8614.232422	10	1	67	216	11	4.727942467	874	1.474012017	0.082907371	0
0.00042031	1221.187988	1252.99646	7809.744141	10	2	123	209	1	12.33854485	916	0.849702179	0.063600622	0
0.005799666	123.6931686	70.7106781	920.2717285	9	1	19	219	8	4.495148659	830	6.534746647	0.001571039	0.003695827
0.008795187	618.4658203	618.4658203	1698.381592	9	1	9	219	2	1.687604904	830	5.751382828	0.000232235	0.007752899
0.013102029	276.5863342	1097.724976	2504.595703	9	1	7	219	7	0.954841256	834	7.62767601	0.00173699	0.012920654
0.025791951	150	919.2388306	4857.406738	9	1	7	220	3	0.954841256	829	3.531355143	0.014464946	0.026674025
0.01098974	2100	2881.406006	15677.80566	10	2	580	200	0	27.17735672	984	0.498819262	0.080746047	0
0.012599451	1321.362915	2381.701172	14889.79492	10	3	241	209	4	19.05009079	913	0.589624226	0.101283938	0
0.013564316	569.2099609	2136.000977	14101.91504	10	1	138	214	6	2.698951006	882	0.799440026	0.120456852	0
0.013812066	30	2100	13284.31055	9	1	107	215	6	1.721006155	875	1.551036596	0.135645568	0
0.013373636	416.7733154	2219.234131	12499.38379	9	1	105	216	6	9.392360687	869	1.707759976	0.14315787	0
0.012091964	848.5281372	1866.81543	11682.02441	8	3	145	216	2	6.396919727	870	0.897953033	0.142452508	0
0.01023613	1332.216187	1530.522827	10894.79199	8	3	79	216	3	2.8624053	870	0.934420705	0.133772925	0
0.007954393	1302.497559	1110.180176	10107.86328	9	2	105	215	2	15.77035427	877	1.008817315	0.11873924	0
0.005392173	540.8327026	380.7886658	9291.382813	9	2	63	217	2	12.31682396	861	0.990976274	0.098948352	0
0.003017484	174.9285583	320.1562195	8505.304688	9	1	52	216	3	1.350224495	871	1.396070242	0.079251155	0
0.001296323	931.9334717	1040.432617	7689.895996	9	2	213	213	0	3.471741199	896	0.804279804	0.060329258	0
0.001138178	1664.121338	1749.285522	6905.280762	10	2	243	207	0	26.742342	941	0.707196712	0.044549409	0
0.002205774	2418.677246	2507.987305	6121.837891	8	2	438	210	0	17.60547638	908	0.653547585	0.031370543	0
0.004427206	384.1874695	206.1552887	778.8452759	9	2	26	219	8	2.385944128	830	6.522357464	0.001163775	0.003199037
0.007127863	174.9285583	447.2135925	1559.134399	9	1	8	219	54	1.687604904	836	13.48887825	0	0.00636164
0.012988177	2139.275635	2325.940674	15660.37402	10	2	452	198	0	19.48122025	995	0.50200969	0.079623573	0
0.014737835	1384.232666	1773.414795	14871.19727	10	3	305	208	2	26.39386368	920	0.533469677	0.098331645	0
0.015784562	690.6518555	1341.640747	14082.02051	10	3	178	212	3	2.719923258	890	0.669750988	0.116361432	0
0.016051732	90	1303.840454	13263.18945	9	1	119	215	3	6.137379646	875	0.861338317	0.130919993	0
0.015480125	878.2368774	1656.049561	12474.0127	9	2	190	216	4	15.96462822	872	0.631067574	0.138176829	0
0.014094368	1494.59021	2232.151367	11655.18359	8	3	172	215	2	9.832003593	877	0.86248523	0.137259901	0
0.012084605	1951.614746	2015.564453	10866.00684	9	1	86	217	2	4.822542191	868	1.58495903	0.128323808	0
0.009592957	1318.976929	1250	10076.83008	9	1	68	217	2	2.882181168	868	1.601949215	0.112859517	0
0.006751773	597.7457886	538.5164795	9258.001953	9	2	79	217	2	12.94240856	859	1.090031147	0.092727423	0
0.004219164	60	70.7106781	8468.825195	9	3	74	216	2	22.10918617	867	1.196255565	0.072596908	0
0.002864119	782.3042603	850	7650	9	2	207	214	1	28.48546791	884	0.75481385	0.054059144	0
0.002910248	1561.153442	1653.027466	6860.82373	10	2	96	207	2	5.479268551	941	0.68601948	0.040677205	0
0.004368606	2344.802734	2408.318848	6076.314453	10	2	183	206	0	17.93200302	947	0.734651148	0.03140498	1.76786E-05
0.006052026	2750.363525	2853.506592	5257.537598	10	2	414	206	0	15.2919035	947	0.701382399	0.024180533	0.002108353
0.008028287	3126.483643	3198.827881	4468.38916	10	2	541	205	0	11.50415993	952	0.756942511	0.02478388	0.007765092
0.010268327	3648.177734	3731.621582	3649.657471	10	2	441	201	0	19.49620819	987	0.795853078	0.039031196	0.017130373
0.012637153	3941.091309	4025.23291	2860.559326	10	2	432	203	1	16.31665993	968	0.854371309	0.060334861	0.028476017
0.003258335	852.7602539	492.4429016	1056.834839	7	1	11	219	3	4.727942467	825	5.67798233	0.000542597	0.002717208
0.005634371	150	141.4213562	1718.400391	9	1	8	219	8	2.569502831	835	15.65155315	0	0.005019449
0.011760726	2790.64502	1520.690674	16497.32617	10	2	423	201	0	13.32647038	968	0.449576527	0.055684976	0
0.014295124	1988.165039	1886.796265	15679.67188	10	2	533	199	0	19.05009079	988	0.483968884	0.075436018	0
0.016127989	1230	1210.371826	14891.51758	10	1	337	203	1	9.74803257	959	0.467721254	0.093036465	0
0.017222144	450	636.3961182	14103.47852	10	1	223	210	1	14.66391087	909	0.587042689	0.108875409	0
0.017496275	342.0526123	538.5164795	13286.24121	9	2	220	214	2	18.71421814	877	0.722181976	0.121827476	0
0.016899275	1063.202759	1131.37085	12498.51953	8	3	341	212	0	19.72167206	900	0.579198003	0.128260195	0
0.015445339	1703.936646	1520.690674	11681.7168	9	3	153	214	2	13.42150879	883	0.776376367	0.126602367	0
0.013337843	1986.579956	1903.943237	10894.46191	9	3	119	216	1	11.03853226	866	0.863265455	0.117061906	0
0.010759554	1214.907349	1140.175415	10114.40527	9	1	90	215	1	2.263636112	876	0.782950759	0.101704344	0
0.007759451	432.6661682	316.2277527	9298.886719	9	2	133	215	2	22.01643372	875	0.853198349	0.082337186	0
0.005646434	254.5584412	269.2582397	8513.078125	9	2	97	215	1	10.62221718	875	0.659500122	0.063165307	0
0.004704239	942.019104	939.4147339	7698.960938	9	2	169	214	0	16.285326	884	0.639330029	0.046843257	0
0.005007565	1382.931641	1346.29126	6914.853516	9	3	105	215	3	16.66574097	870	0.656164944	0.03674284	0
0.006617039	1736.116333	1850	6132.046875	9	2	98	211	1	5.396424294	906	0.750528634	0.031682502	0.000393653
0.009150764	2040.220581	2118.961914	5322.527832	10	2	345	211	0	16.65658951	906	0.662721097	0.029681897	0.004482783
0.012049709	2514.458252	2551.959961	4544.282227	10	2	387	205	0	13.86273575	953	0.810833156	0.039366018	0.012443622
0.015659152	3081.10376	3020.347656	3737.860352	10	2	212	208	0	11.04835224	934	0.812536776	0.062652163	0.024821963
0.019200772	3222.452393	3296.209961	2963.78125	10	2	360	208	1	12.40776348	931	0.874384403	0.090385303	0.03878469
0.022173749	2942.60083	3288.236572	2194.926025	10	2	291	210	0	18.28646469	917	0.987798691	0.120301075	0.052696317
0.024213256	2466.57666	2772.18335	1398.463501	10	3	291	209	2	11.02378559	913	1.277524829	0.148406476	0.065386035
0.023996376	993.1766968	1950	108.1665421	9	1	19	215	6	1.721006155	869	2.845647097	0.176899284	0.079939626
0.003944058	180	0	1422.70874	9	1	13	219	7	1.817522049	831	8.317294121	0	0.003828565
0.0122911	2750.363525	782.6237793	16553.0957	10	3	616	199	0	5.550718307	989	0.45526889	0.050862081	0
0.014790402	1965.629639	1400.892578	15767.61914	10	2	439	199	0	25.52179527	989	0.493452907	0.069258809	0
0.016743299	1158.79248	850	14953.51758	10	2	356	204	0	19.32292366	950	0.477724612	0.086512022	0
0.01785779	416.7733154	111.8033981	14168.92773	9	1	263	210	0	12.90947056	909	0.715130866	0.09967678	0
0.018140297	254.5584412	50	13364.01465	9	3	230	211	2	10.43598557	902	0.735128164	0.109040566	0
0.017537206	582.4946289	450	12580.87793	9	2	306	209	1	21.06597328	916	0.572134972	0.113140188	0
0.016122309	1006.230591	955.2486572	11798.54688	9	2	376	208	0	23.85016632	925	0.556607544	0.110203579	0
0.0139096	1552.192017	1484.924194	10988.52148	9	2	239	211	0	10.99915791	905	0.613184214	0.100392811	0
0.011229871	1524.106323	1300	10208.4668	9	3	161	214	1	13.77120209	873	0.628851473	0.086505577	0
0.008418635	827.586853	502.4937744	9401.494141	9	2	68	217	0	5.52021265	860	0.62604177	0.068931744	0
0.006797522	150	70.7106781	8623.578125	9	1	47	214	2	3.109632969	883	0.661555588	0.052266147	0
0.006258416	283.0194397	250	7846.304688	9	5	46	214	3	3.016961336	883	0.938123047	0.040687501	0
0.006876277	721.2489014	781.0249634	7043.550293	9	3	83	216	2	9.651911736	864	0.730977237	0.034529693	0
0.008862649	989.5453491	1100	6272.79834	10	2	183	212	2	32.27666855	891	0.696681857	0.032781247	0.001121328
0.012308846	1398.463501	1442.220459	5476.294434	10	2	298	212	0	13.40572262	891	0.789795935	0.036753133	0.006848971
0.016317381	2018.043579	2055.480469	4707.706543	10	2	249	207	0	17.23022652	933	0.818385482	0.054262854	0.016963374
0.020986371	2322.434082	2294.558838	3939.263916	10	2	178	210	1	8.735691071	911	0.793236256	0.083135761	0.031311102
0.025901604	2516.068359	2548.038574	3166.385986	10	1	116	214	2	19.18841934	883	1.006809473	0.121524572	0.048278648
0.029604211	2160.208252	2732.215332	2414.953369	10	2	181	210	3	8.165809631	917	1.368218184	0.159378946	0.063923486
0.032116435	1889.047363	2192.031006	1636.856689	10	2	249	209	2	19.63288879	921	1.402367711	0.193019152	0.077846669
0.032895546	1584.329468	1632.482788	885.8894043	9	2	53	216	5	8.984876633	872	2.031626463	0.214798123	0.088023111
0.032240015	816.0882568	1166.19043	161.5549469	9	2	32	216	8	2.901821613	872	4.234480381	0.224232465	0.094499871
0.030622259	42.42640686	1167.261719	566.0388794	9	5	16	219	3	0.754894495	852	10.37578773	0.220776141	0.096678384
0.001978059	362.491394	894.4271851	512.6401978	7	5	13	219	2	1.391763449	831	8.153400421	0	0.002828787
0.0024118	218.4032898	100	1281.600586	9	5	18	219	4	5.52021265	831	7.366889	0	0.002798234
0.001183214	6043.120117	2015.564453	19834.01563	10	2	608	196	0	6.893893242	1000	0.530194044	0.002060947	0
0.014566797	2221.823486	1060.660156	15874.19629	10	2	556	197	0	38.89160156	1004	0.483700514	0.06059486	0
0.016505335	1500	1096.585571	15065.85547	10	2	379	204	0	16.56780243	950	0.492288679	0.076739311	0
0.017616909	870	700	14287.18262	9	2	388	209	0	28.0623188	918	0.558864832	0.088288039	0
0.017889211	323.1098938	492.4429016	13480.81934	9	2	306	210	1	26.29707909	911	0.599547207	0.09455961	0
0.017290344	84.85281372	111.8033981	12703.04297	9	1	188	211	2	6.01728487	902	0.582975447	0.095682777	0
0.015885651	424.2640686	353.5534058	11926.61328	9	2	265	209	1	15.73115158	917	0.563955724	0.091097437	0
0.013685519	1082.081299	1030.776367	11123.8125	9	2	355	207	0	18.26473808	933	0.828822076	0.081558235	0
0.011028621	1718.400391	1442.220459	10351.52148	9	2	185	210	0	14.2515173	909	0.62851572	0.069183894	0
0.008623441	1260.357056	777.8174438	9554.1875	9	2	258	212	0	39.11780548	895	0.594325364	0.054463245	0
0.007460354	792.0227051	403.1128845	8785.544922	9	3	140	217	2	24.62356567	857	0.557597041	0.042177416	0
0.007328752	362.491394	282.8427124	8016.794922	9	3	49	217	9	9.142972946	858	0.882496357	0.035732117	0
0.008347232	30	400	7232.426758	9	1	32	217	10	0.337614715	858	1.557958245	0.034560531	7.05201E-05
0.010968103	241.8677368	316.2277527	6470.270508	9	2	112	213	8	31.48806	891	0.991410553	0.035688058	0.001931908
0.01517902	939.1485596	1006.230591	5688.620117	10	2	173	213	1	24.26079941	891	0.895613015	0.043734841	0.009196801
0.020346131	1302.497559	1350	4937.256348	10	2	193	211	1	16.05431557	905	0.980555117	0.066945069	0.021554668
0.025995005	1537.335327	1550	4185.940918	10	1	68	214	2	5.788832188	881	1.063355684	0.103337288	0.037809633
0.031501751	1771.016602	1833.712036	3408.005371	9	4	54	214	0	1.687604904	883	1.130781651	0.149348587	0.056145385
0.035746526	1434.050171	2055.480469	2671.3479	9	1	64	215	11	2.882181168	881	1.726818085	0.193173796	0.072907001
0.038607158	1195.491577	1553.222412	1914.366699	9	2	73	213	5	17.18333054	894	1.547745943	0.230655253	0.087854765
0.039676256	818.8406372	1060.660156	1206.731079	9	1	78	215	6	12.40776348	884	2.754568815	0.253892273	0.099094592
0.03969634	888.4255981	531.5072632	509.1168823	9	1	17	219	21	1.012750387	864	6.516234398	0.26365009	0.106115796
0.038483974	241.8677368	460.9772339	192.0937347	9	5	24	219	25	6.926249027	864	15.6289959	0.259141475	0.10829208
0.035987478	361.2478333	1188.48645	894.9860229	9	5	7	220	25	1.012750387	858	6.618345261	0.239201039	0.105809771
0.002731011	161.5549469	650	323.1098938	7	1	5	219	1	1.217118144	834	5.64929533	0	0.003724578
0.001847313	284.6049805	100	1081.665405	9	3	24	219	3	3.199601412	839	6.262825489	0	0.002070542
0.001545063	5262.414063	1421.26709	20731.38867	10	2	477	199	0	23.29867744	976	0.490747094	0.003380002	2.2455E-05
0.002146445	5927.107422	1209.338623	19951.80469	10	3	555	198	0	5.759620667	985	0.502744973	0.002774196	0
0.00375102	5463.70752	1054.751099	19144.51367	10	2	616	196	0	3.723867178	1004	0.493178606	0.005629412	5.07454E-05
0.005884911	4728.688965	304.1381226	18366.51758	10	2	504	200	1	30.61885834	978	0.467996001	0.012709988	0.000167411
0.011199751	3284.417725	806.225769	16782.98242	10	2	562	198	0	30.55400658	993	0.50326705	0.036459722	0.000218462
0.013595074	2610	250	16006.98926	10	2	691	197	0	29.02188683	1004	0.493096441	0.051281705	0.000112646
0.015465296	1975.677124	474.3416443	15204.1709	10	2	616	203	0	10.38885784	961	0.520030677	0.065433398	8.87236E-06
0.016541859	1435.618286	600	14431.21582	10	2	511	203	0	24.01494026	961	0.499926597	0.075562313	0
0.016800964	1080	223.6067963	13632.18652	9	2	418	203	0	18.35144806	961	0.575766325	0.080464438	0
0.016220756	678.8225098	559.0169678	12863.32031	9	3	272	207	1	14.59255028	937	0.545545816	0.07927192	0
0.014861139	42.42640686	0	12094.46582	9	2	187	211	1	18.40268326	902	0.75064826	0.072985068	0
0.012695939	593.9697266	430.116272	11308.8457	9	3	193	211	2	12.82670403	903	1.007001162	0.063208975	0
0.010157394	1276.322876	1202.081543	10541.5752	9	2	328	210	0	9.046031952	911	0.648713231	0.052933712	0
0.00820193	1917.185425	1375.681641	9750.369141	10	3	414	212	0	12.81423664	895	0.616362929	0.042294856	1.73864E-06
0.007472186	1477.328613	1209.338623	8991.246094	10	3	296	215	0	28.68395042	872	0.562728107	0.035682749	0.000248027
0.007764947	1063.202759	626.49823	8237.717773	8	2	219	217	2	29.07663345	856	0.683610737	0.034295969	0.000830474
0.009176289	764.8529053	450	7459.570801	9	1	36	217	13	14.65679359	859	0.852766573	0.036325596	0.001578806
0.012454703	123.6931686	50	6708.204102	9	1	29	217	4	2.569502831	859	1.218859076	0.038845398	0.004652315
0.017331962	295.4657288	538.5164795	5930.294922	10	1	46	217	3	7.832625866	859	1.568265557	0.048872918	0.013244837
0.023294812	553.1726685	550	5187.137695	10	2	52	217	4	12.19878006	863	1.404487133	0.076723725	0.026656017
0.029605694	785.1751099	756.6372681	4455.580566	9	2	136	214	4	8.582483292	881	1.726013541	0.119277425	0.043538984
0.035648227	1006.230591	1142.365967	3702.661133	9	1	68	216	4	10.04678822	869	1.943136096	0.171158999	0.062252555
0.040281627	763.675354	1320.037842	2994.294678	9	1	36	217	12	1.817522049	866	2.618374348	0.219058648	0.079263829
0.04339974	429.5346375	1140.175415	2268.126953	8	1	120	217	6	9.926245689	863	4.417075634	0.258886755	0.09504658
0.045154903	169.7056274	447.2135925	1578.923706	8	1	16	218	21	3.584252357	866	6.507573128	0.283182323	0.106850624
0.045976534	189.7366638	0	894.9860229	9	5	12	219	75	2.719923258	864	20.09661102	0.293762714	0.114281327
0.04516812	42.42640686	636.3961182	189.7366638	9	1	14	220	52	3.438912392	864	24.18723488	0.287582308	0.11672464
0.04283217	305.9411621	1236.931641	510	8	1	9	220	23	1.967863798	864	13.34675884	0.264854997	0.115319848
0.019394128	785.1751099	5277.546875	6082.902344	7	1	52	219	9	8.380191803	835	11.22654247	0.016993362	0.02739588
0.021775572	466.6904907	4425.494141	5988.589355	9	1	9	220	7	4.380486965	844	7.405306339	0.025770035	0.038007237
0.00237948	361.2478333	282.8427124	912.4143677	7	1	10	219	7	1.817522049	839	5.022652149	0	0.001895757
0.001213765	174.9285583	250	1731.18457	9	1	33	218	17	5.961015701	843	5.275342941	0	0.001056652
0.001332414	700.3570557	884.590271	2520.357178	9	1	26	218	4	3.945476294	843	4.87820816	0	0.001955044
0	2630.779297	2804.014893	31948.88672	10	2	640	196	0	13.40572262	1013	0.445863485	0.012247625	0
0	2363.154785	2462.214355	31136.89258	10	2	581	200	1	6.388151169	984	0.490624756	0.017892927	0
0.004932959	5774.435059	917.8779907	19284.56445	10	2	568	199	0	7.363740444	987	0.545811415	0.005033991	0.001156746
0.006320533	5070.35498	254.9509735	18511.24023	10	3	429	204	0	29.49754143	952	0.510243475	0.011180331	0.001555182
0.007984997	4386.570313	380.7886658	17739.3125	10	2	401	205	0	35.71205139	946	0.50502193	0.020517765	0.001761038
0.009903512	3712.855957	930.053772	16941.07813	10	2	445	202	0	22.75959969	972	0.51856643	0.032694779	0.001702266
0.011961679	3107.571289	450	16172.25391	10	2	481	198	0	7.896224976	999	0.541156709	0.045633066	0.001375782
0.01362916	2567.586426	223.6067963	15386.72461	10	2	398	200	0	6.379370213	988	0.581971824	0.056895569	0.00092544
0.014629526	2125.135254	650	14617.97559	10	2	365	203	0	38.29781723	961	0.566533267	0.064240091	0.000383264
0.014891325	1824.335449	0	13850.77637	9	2	310	207	0	24.70942497	940	0.555855215	0.067076266	2.96696E-05
0.01433207	1166.919067	514.7814941	13058.68652	9	3	273	207	0	17.09792328	940	0.575115263	0.06503927	0
0.013060065	480.9365845	390.5124817	12297.40234	9	1	208	210	2	21.01416397	917	0.782067776	0.058699422	0
0.011068933	323.1098938	335.4101868	11512.81055	8	1	175	212	2	6.063765049	894	1.273778319	0.050626859	0
0.008730648	1106.345337	1123.610229	10759.96777	10	2	220	210	0	12.81423664	911	0.75904268	0.043152802	3.81453E-05
0.007183177	1894.518433	1860.107544	10008.67578	10	3	333	206	0	17.72175598	940	0.615735769	0.036835503	0.000743324
0.006800007	2139.275635	1733.49353	9230.498047	10	2	263	211	0	5.989218235	900	0.599696159	0.033668499	0.002242223
0.007514344	1783.171387	1360.147095	8479.339844	8	2	167	215	4	30.35917282	874	0.593601346	0.034691058	0.003857427
0.009410583	1231.462524	989.9495239	7707.197754	8	1	67	218	3	8.842508316	858	0.885346413	0.037540372	0.005953161
0.01315897	764.8529053	380.7886658	6971.43457	9	3	42	218	3	6.795864582	858	0.944460094	0.040435094	0.009870259
0.018249223	429.5346375	200	6240.9375	9	5	26	218	5	1.687604904	855	1.512936234	0.05183709	0.018653983
0.024894057	180	200	5491.557129	8	1	20	217	7	0.337614715	863	1.4664011	0.083133675	0.033014566
0.031589925	0	70.7106781	4800	8	1	26	217	6	9.208987236	865	2.426192999	0.128830582	0.050086524
0.037955146	212.1320343	670.8203735	4074.039795	9	1	31	216	10	3.843668222	880	2.319828033	0.183309168	0.068158984
0.042838108	84.85281372	559.0169678	3384.02124	9	1	21	218	11	0.954841256	865	3.61785984	0.232910037	0.084522836
0.046206642	339.4112549	403.1128845	2682.107422	8	1	13	219	6	3.109632969	861	5.280658722	0.272271842	0.09931311
0.048761308	540.8327026	100	1968.146362	8	1	11	219	36	0.754894495	862	6.511239529	0.298563987	0.11132811
0.049922895	480	608.2762451	1265.701416	8	5	20	220	27	0.337614715	860	23.77990913	0.308226854	0.118293978
0.049472596	330	1140.175415	550.7268066	8	2	44	220	11	12.29941654	866	27.69293594	0.300673336	0.121128932
0.047349654	496.5883484	806.225769	127.2792206	9	5	12	220	23	4.044691086	861	22.71282196	0.27567932	0.120353259
0.043775421	150	531.5072632	823.7717896	7	1	5	220	77	1.067520261	854	19.03906441	0.236889407	0.11580541
0.020679047	1273.499146	4702.393066	5297.103027	9	1	2	219	0	0	835	11.03783798	0.022348264	0.030306188
0.022009568	657.951355	4140.350098	5277.698242	9	1	16	219	9	0.954841256	848	8.575704575	0.027683426	0.036660235
0.022992983	0	3710.121338	5376.783203	9	1	15	219	2	3.109632969	845	8.725408554	0.032326579	0.041844264
0.005697723	284.6049805	550	1047.85498	7	1	14	219	6	2.719923258	837	4.093347549	0	0.00252548
0.003305498	445.9820557	150	1795.243774	9	1	24	218	2	1.432096243	842	4.351661682	0	0.000325932
0.002030552	1213.424927	824.6211548	2586.271484	9	5	13	219	6	2.719923258	839	5.835947037	0	0.000416611
0	1722.846436	2200.568115	32835.54297	10	1	560	192	0	11.76828861	1036	0.439176172	0.011318838	0
0	1884.515869	2042.6698	32054.63086	10	2	450	197	1	9.136945724	1007	0.516897798	0.018230624	0
0	1609.968994	1706.604858	31274.13281	10	3	464	199	1	8.582483292	994	0.654708505	0.024862535	0
0	1534.698608	1603.121948	30465.48438	10	2	483	197	1	6.69634676	1011	0.702011466	0.030409152	0
0	1736.116333	1702.938599	29685.95117	10	2	494	198	1	14.65679359	996	0.668627381	0.033657517	0
0.007317901	6050.859375	360.5551147	19453.44531	10	3	417	204	0	18.5206356	958	0.499246746	0.00952531	0.004020087
0.007635136	5497.535645	602.0797119	18695.87305	10	2	460	203	0	6.893893242	966	0.58422178	0.014714525	0.004149237
0.008506704	4863.424805	70.7106781	17927.15234	10	2	266	209	0	35.06244278	921	0.579277098	0.023029657	0.004353153
0.009735609	4244.867676	640.312439	17132.3125	10	2	482	202	0	19.78056908	972	0.572559178	0.033410363	0.004260464
0.010920641	3695.240234	559.0169678	16367.38477	10	2	441	201	0	11.81850624	977	0.552187085	0.043550506	0.003800575
0.012215282	3207.896484	212.1320343	15577.4834	8	2	349	205	0	14.9070158	954	0.595841885	0.052740298	0.00303842
0.012892285	2832.895996	919.2388306	14817.93555	10	2	473	203	0	13.1663208	970	0.557765186	0.058533259	0.00207268
0.012785868	2045.507324	583.0952148	14061.65039	10	2	312	207	1	14.49195099	940	0.549998522	0.059911024	0.00107835
0.012001706	1230.365845	100	13282.24414	9	2	297	210	1	19.44368553	918	0.618597746	0.056436833	0.000280847
0.010820867	450	390.5124817	12530.9541	9	3	170	210	1	5.720433235	918	1.355244637	0.049701247	5.13087E-05
0.009018946	360	70.7106781	11752.80371	8	2	164	212	1	15.95176601	894	1.443616629	0.042135317	2.80351E-05
0.00687701	1141.577881	777.8174438	11001.65918	10	2	306	212	1	22.73538589	904	0.687070727	0.036357202	0.001060552
0.005577856	1928.419067	1430.034912	10254.7793	10	2	504	205	1	14.10346317	951	0.637743533	0.03237782	0.003216165
0.005558718	2746.434082	2051.828369	9488.730469	10	2	406	211	0	23.89339638	909	0.625605822	0.031391021	0.005942513
0.006652488	2388.911865	2065.187744	8772.166016	10	2	192	213	2	13.77120209	891	0.640783072	0.033074196	0.009019049
0.009080336	1891.903809	1484.082153	8016.794922	8	1	129	216	2	24.00748825	871	0.806028605	0.035748675	0.012853247
0.012924309	1477.328613	1011.187439	7297.156738	8	1	61	216	4	2.901821613	871	1.251221657	0.040355459	0.017817643
0.01810576	1203.370239	982.3441162	6588.330566	8	1	41	218	4	1.012750387	864	1.389317989	0.053491749	0.027183576
0.024856839	964.2095337	955.2486572	5862.371582	8	5	25	219	5	1.391763449	860	1.425859094	0.084418051	0.041320074
0.031655889	735.4590454	390.5124817	5172.281738	8	1	19	219	6	1.067520261	861	1.580816269	0.129701152	0.057304583
0.038097776	540	282.8427124	4446.583008	9	1	17	219	8	1.967863798	861	1.953745604	0.183712825	0.073856041
0.043056555	603.7383423	111.8033981	3752.998779	9	1	14	219	5	1.067520261	862	2.489954233	0.232768491	0.088639937
0.046783615	997.2462158	412.3105774	3053.669922	8	1	16	220	5	1.687604904	859	2.942730188	0.271341413	0.101554684
0.04980557	1087.060303	604.1522827	2334.030762	8	1	25	220	10	3.109632969	859	6.96897316	0.296960652	0.112030983
0.05136824	390	1000	1644.536377	8	5	25	220	37	1.067520261	861	18.3485508	0.305817097	0.118301474
0.051254101	120	851.4692993	924.175293	8	1	23	220	40	6.492565632	866	20.13320732	0.296966881	0.12160331
0.049407989	42.42640686	141.4213562	234.3074951	8	5	10	219	56	2.361991405	872	23.23239136	0.270916104	0.121014491
0.046049897	84.85281372	141.4213562	457.9301147	8	1	6	220	23	2.134299994	866	14.93996429	0.230963394	0.116493724
0.041519698	648.9992065	540.8327026	1166.919067	8	1	22	220	16	3.945476294	860	12.37103844	0.180969924	0.108086847
0.023222363	1124.499878	3592.353027	4489.687988	9	1	5	219	6	2.698951006	837	3.595609426	0.033341076	0.0395533
0.02389868	466.6904907	3040.559082	4606.539063	9	1	5	219	10	0.754894495	846	7.244119167	0.037479647	0.044888925
0.024576614	127.2792206	2666.927002	4555.655762	9	1	11	219	6	2.134299994	848	9.281742096	0.040220387	0.047938
0.025583364	607.4536743	2452.040039	3795.918945	7	1	8	220	9	2.134299994	849	7.849468231	0.040774558	0.048807494
0.02606043	1012.027649	2433.10498	3104.093994	7	5	30	220	10	1.432096243	851	4.65802145	0.038576633	0.047310114
0.013642782	360	1011.187439	931.9334717	9	4	16	220	15	2.263636112	839	5.262239933	0.001192778	0.007662544
0.01043191	30	254.9509735	1514.331543	7	1	10	220	21	4.787290573	840	4.63313961	0	0.003007918
0.007403343	695.8447876	364.0054932	2120.47168	9	1	51	218	4	6.063765049	842	4.997598171	0	0.000340259
0.00509878	1470.918091	1151.086426	2839.24292	9	1	43	219	3	12.33854485	841	3.917255878	0	0
0.004324902	2219.391846	1750	3571.512207	9	1	12	219	5	1.217118144	841	4.463666916	0	9.28204E-05
0	934.3446655	1432.654907	32957.34375	10	2	418	198	1	9.719867706	999	0.512230396	0.015258721	0
0	1194.361694	1277.693237	32179.35938	10	2	372	203	2	8.399993896	968	0.502564251	0.02331032	0
0	858.0209961	1025.914185	31410.91602	10	1	438	202	1	12.04828167	974	0.578056812	0.030973654	0
0	720	800	30605	10	1	343	203	2	25.14243126	968	0.61552465	0.037184004	0
0	1068.269653	970.8244019	29828.14844	10	2	396	198	2	41.12334061	996	0.761511385	0.0409532	0
0	1587.734253	1350.925659	29023.64648	10	2	567	197	1	18.92342567	1009	0.58280021	0.04399547	0
0	1487.34668	1350	28248.23047	10	2	689	200	0	25.17193031	987	0.572876573	0.045833539	0.000455478
0.003704804	127.2792206	0	25898.88086	10	2	125	210	3	19.89037132	924	0.804371536	0.044333588	0.00477798
0.006817901	648.9992065	750	25099.10156	10	3	291	210	0	16.78717422	924	0.628650486	0.040351532	0.006172462
0.009758044	1279.140381	1453.444214	24328.51953	10	2	504	205	0	36.16361237	957	0.606229007	0.03602495	0.007225572
0.011809074	5514.208984	50	19676.27344	10	3	336	210	0	3.631393433	915	0.630837381	0.021982584	0.009691981
0.011117012	5621.539063	403.1128845	18885.51758	10	2	243	210	0	16.01275063	915	0.579340279	0.024826774	0.009323805
0.010797297	4990.651367	50	18124.56836	10	2	146	209	0	8.063245773	921	0.635250688	0.031795766	0.009070724
0.010931164	4353.412598	427.2001953	17338.98828	10	2	316	206	0	8.077000618	944	0.664490521	0.041917101	0.009300876
0.01128817	3760.904053	100	16583.59766	8	2	288	207	1	7.179645538	936	0.650550663	0.051842593	0.009059825
0.01161012	3170.504639	70.7106781	15831.36133	8	2	300	208	1	8.063245773	933	0.600126326	0.060143162	0.008392416
0.012165341	2577.382324	900	15053.21582	10	2	513	202	1	24.26079941	980	0.593920887	0.064381912	0.007240373
0.012075361	2058.664551	884.590271	14301.91602	10	2	540	201	1	17.96535301	992	0.651948512	0.063452318	0.00594149
0.011181791	1261.427734	320.1562195	13523.97852	10	2	305	207	1	22.70304489	949	0.702077329	0.057822246	0.004397973
0.00968165	531.6013794	353.5534058	12790.59375	8	2	246	213	1	7.33339262	896	0.938516617	0.049290624	0.003081637
0.007841965	240	141.4213562	12048.9873	8	2	175	212	1	10.03044319	899	0.763036728	0.039700266	0.002692311
0.005757647	1047.85498	320.1562195	11288.05566	10	2	264	212	0	24.43413353	899	0.71075201	0.03222362	0.004338273
0.004293373	1833.930176	943.3981323	10557.69824	10	2	406	203	1	24.47038841	975	0.693966448	0.028368302	0.007206271
0.004172844	2648.848877	1500.83313	9804.126953	10	2	525	203	1	31.05129433	971	0.667051077	0.027053002	0.011013017
0.005499573	3005.395264	1739.252686	9085.989258	10	2	471	208	3	34.21858215	931	0.671560228	0.02873487	0.015878048
0.008288405	2540.806885	2127.204834	8352.77832	10	2	219	213	2	15.25121784	898	0.731031835	0.031372596	0.02176437
0.011836114	2212.690674	1850.675537	7650	10	1	105	213	3	8.867443085	898	0.839791715	0.038536403	0.028011536
0.016734647	1953.458496	1795.132324	6957.54248	8	1	69	218	4	9.926245689	864	1.29539001	0.052796546	0.036979355
0.023232233	1718.13855	1450	6235.527344	9	2	56	218	3	13.26267624	862	1.270709157	0.081967749	0.049992718
0.029847113	1500.299927	832.1658325	5538.637207	8	1	40	219	3	4.727942467	861	1.304239392	0.123716965	0.064226836
0.036141559	1320	500	4817.686035	8	2	53	219	3	8.406583786	858	1.366638064	0.174038112	0.078661434
0.041022267	1366.235718	710.6335449	4118.312988	8	2	74	219	5	10.11188316	858	1.952170968	0.220124781	0.091340743
0.044972207	1302.497559	1162.970337	3430.116699	8	2	45	218	6	7.085726738	863	2.132763386	0.25633058	0.101803996
0.048144989	618.4658203	1364.734375	2730.65918	8	1	76	218	24	17.66231918	867	3.447020292	0.279159129	0.109214582
0.050023906	42.42640686	1216.55249	2034.0354	9	5	39	220	86	6.063765049	861	13.1472578	0.286903352	0.113847166
0.050246999	351.1409912	540.8327026	1306.981201	9	1	15	220	17	4.222687244	867	9.52959919	0.276462823	0.117058575
0.048764978	371.0794983	70.7106781	600	8	1	12	220	13	1.687604904	871	13.12048626	0.249625877	0.116612963
0.045793243	234.3074951	707.1068115	67.08203888	8	5	7	220	74	1.967863798	869	22.42524147	0.210418448	0.112187631
0.041683551	241.8677368	989.9495239	721.2489014	8	5	13	220	56	1.721006155	871	22.31959152	0.162220508	0.103893347
0.037336934	657.951355	602.0797119	1288.254639	7	5	8	220	7	0.754894495	873	17.27484322	0.114681125	0.093498692
0.024945822	1612.203491	3066.349609	3672.274414	9	1	10	220	2	1.391763449	832	3.00916338	0.039554514	0.041226298
0.025480608	998.598999	2412.985596	3814.249512	9	1	18	219	9	0.754894495	842	4.405128956	0.04166713	0.046555102
0.026125481	496.5883484	1914.418945	4107.80957	9	1	16	220	11	2.569502831	850	7.166731358	0.043337982	0.04947976
0.026878392	0	1662.077026	3555.348145	9	1	18	220	27	2.456394672	853	9.964673042	0.043604136	0.050023191
0.027936609	271.6615601	1627.88208	2766.839355	9	5	20	220	5	1.391763449	860	5.898161888	0.041390274	0.048124768
0.028339714	569.2099609	1702.938599	2031.600342	8	1	19	220	7	1.817522049	852	4.356190681	0.036828712	0.044242334
0.019073103	60	1166.19043	1482.194336	9	1	4	220	3	0.337614715	846	3.419818878	0.00174692	0.007812167
0.015678348	30	500	2047.266479	9	5	17	220	14	1.217118144	840	4.522161961	3.30876E-05	0.003080542
0.012207048	750	250	2629.75293	9	1	11	219	4	1.687604904	845	4.422679424	0	0.000362147
0.009172677	1565.183716	790.569397	3249.015137	9	1	15	219	4	3.520405054	848	4.250132561	0	0.00046812
0.007640734	2343.074951	1334.166382	3916.350342	9	5	8	219	2	1.217118144	843	3.880482912	0	0.001766
0	1065.316895	1390.143921	34684.87891	10	1	536	196	0	9.876473427	1018	0.435839564	0.003770742	0
0	120	680.0735474	33132.28125	10	3	390	202	1	4.763641834	976	0.592220962	0.017644813	0
0	550.7268066	550	32328.6582	10	1	435	205	1	8.111279488	959	0.496065468	0.026753675	0
0	212.1320343	353.5534058	31554.02539	10	3	250	205	2	23.10459137	961	0.563307583	0.03483421	0
0	30	0	30751.97461	8	5	138	203	7	3.723867178	968	1.965524077	0.041420765	0
0	496.5883484	223.6067963	29978.93164	8	1	159	202	17	11.17514133	977	1.867786407	0.045639597	0
0	913.8927612	600	29178.71289	10	2	263	198	2	19.22152519	1001	0.812188566	0.049300306	0.000238004
0	833.5466309	552.2680664	28407.5293	10	2	274	197	2	21.90822983	1009	0.969805539	0.052603234	0.001425607
0.000727548	458.9117432	291.5476074	27637.36133	10	3	168	206	2	11.98121166	953	1.42771244	0.054978766	0.003226334
0.003367139	658.6349487	500	26840.46289	10	2	273	210	3	8.063245773	924	0.781430364	0.055457834	0.005354073
0.007049252	0	111.8033981	26082.83984	10	1	104	210	9	6.762860775	924	1.652097225	0.053864706	0.007406517
0.011153703	241.8677368	452.7692566	25286.15625	10	3	166	210	3	12.68879604	924	0.849114358	0.051010657	0.009580513
0.014832662	1018.675598	1044.03064	24517.7832	10	2	268	205	0	20.21263313	957	0.793666005	0.049659181	0.011536377
0.020609537	3181.980469	2441.311035	22193.91797	10	2	595	201	0	10.14426136	985	0.659453452	0.048072722	0.01635628
0.017752133	4810.956055	212.1320343	19887.4668	10	2	186	213	0	23.04134369	902	0.665739298	0.043107491	0.020005951
0.016091889	5200.480957	353.5534058	19105.64258	10	3	185	214	0	21.27147484	889	0.715596735	0.044664729	0.02039627
0.014599431	4523.737305	447.2135925	18353.65039	10	2	147	214	0	23.509655	889	0.723280311	0.050749689	0.020265942
0.013281809	3855.087646	282.8427124	17575.49414	10	2	191	212	1	10.04678822	902	0.769072235	0.06099112	0.020645088
0.012678141	3226.220703	300	16837.5918	10	2	382	210	1	30.44996262	917	0.748448014	0.072065733	0.021529708
0.012678671	2629.75293	715.8910522	16086.63086	10	2	465	206	4	19.1271019	957	0.789848089	0.079357967	0.020824645
0.01309997	2013.578857	832.1658325	15312.40625	8	2	514	205	2	27.36183739	965	0.76151526	0.082292967	0.019286485
0.013122818	1444.991333	919.2388306	14569.31738	10	2	499	206	1	29.88589668	954	0.816569448	0.078801453	0.016822776
0.012164244	966.0745239	961.7692261	13805.37891	10	2	335	211	0	20.41116714	922	0.733002841	0.069720127	0.014044716
0.010403364	335.4101868	917.8779907	13073.56445	8	2	308	211	2	4.679912567	916	0.79403156	0.057262909	0.011476625
0.008144733	360	471.6990662	12342.83984	8	2	182	214	2	14.82650471	894	0.786003768	0.044057209	0.010704
0.005811757	1124.499878	50	11592.04004	10	2	142	210	0	0.337614715	925	0.796102166	0.033351831	0.011737674
0.00420259	1890.952148	474.3416443	10874.94824	10	1	230	210	1	15.48341465	925	0.734997809	0.026447371	0.013942542
0.003901503	2700	750	10141.59766	10	2	325	208	1	5.885129452	934	0.730290413	0.022924038	0.018225629
0.00503165	3480	1101.135742	9438.230469	10	2	374	205	1	22.76564598	962	0.72625494	0.022493478	0.02413613
0.007018839	3247.214111	1627.88208	8743.391602	10	3	444	206	3	40.25134277	950	0.704555631	0.024952631	0.031381551
0.010021363	2948.101074	2067.002686	8024.593262	10	2	235	213	3	15.48341465	898	0.809075117	0.034556601	0.039053101
0.014277808	2707.655762	2581.181885	7326.021973	8	2	162	216	2	4.222687244	878	1.089531064	0.051347613	0.047101285
0.019995008	2500.819824	1941.648804	6623.75293	9	2	71	218	2	10.02498817	866	1.886057854	0.076535538	0.058456574
0.026124088	2287.094238	1470.544067	5922.777832	9	1	62	217	2	4.100293636	872	1.318672419	0.112063527	0.07002876
0.031863436	1824.335449	1300.961182	5233.51709	9	2	103	218	3	13.03657818	865	1.475637197	0.153478965	0.081185497
0.036679879	1264.634277	1431.782104	4518.063965	9	2	93	216	6	14.58181095	889	1.971034527	0.195359737	0.091527723
0.040613547	660.6814575	1803.468872	3822.381348	9	2	77	216	10	20.00178337	889	3.765576124	0.227398828	0.099165335
0.043996479	150	1978.004028	3095.238281	9	2	72	217	35	13.90445614	877	11.49710655	0.24834913	0.103719823
0.046066515	442.9447021	1188.48645	2388.911865	8	3	82	218	15	15.02163982	876	7.711345673	0.254410267	0.105837785
0.046623245	120	403.1128845	1710.263184	9	3	36	219	35	3.931095839	870	11.71694279	0.24379307	0.107724749
0.045746196	632.850708	460.9772339	1039.663452	8	5	31	220	19	0.754894495	865	13.25535393	0.21636875	0.107299119
0.043766141	778.267334	1133.578369	403.6087341	9	3	17	220	24	1.721006155	869	11.9217968	0.178915456	0.103114158
0.040733039	234.3074951	550	174.9285583	8	1	16	220	18	1.909152389	876	17.3052578	0.134602249	0.09525308
0.037188858	42.42640686	200	664.0783081	8	1	16	220	54	1.721006155	872	15.41225624	0.092480645	0.085673891
0.032403059	180	901.3878174	1047.85498	8	5	13	220	56	1.012750387	873	19.14811897	0.060461603	0.075456716
0.027016871	2130.633789	2737.243164	2885.619629	9	1	6	219	2	1.721006155	831	2.675829411	0.044186603	0.041249938
0.028614933	617.737793	873.2124634	3360	9	5	4	220	5	0.337614715	846	5.956329823	0.043648168	0.049420565
0.029113833	42.42640686	863.1338501	2551.587646	9	1	19	220	6	0.337614715	860	7.91243124	0.041404929	0.047230709
0.029869694	150	900	1782.414063	9	1	13	220	12	1.350224495	862	11.80918407	0.036937095	0.043044601
0.030169236	120	950	1001.299133	8	1	15	220	5	1.909152389	853	8.137136459	0.030381454	0.037150849
0.029938271	351.1409912	1229.837402	241.8677368	8	1	18	220	7	0.477453768	846	3.978025913	0.023105497	0.030867411
0.029886208	632.850708	1806.239136	323.1098938	7	1	10	220	7	1.217118144	846	3.900873661	0.016077107	0.024827695
0.028963473	351.1409912	2387.990723	722.4956665	7	1	3	221	6	0	846	3.482722521	0.010432722	0.01891217
0.027123652	256.3200989	1744.276367	1328.495361	9	4	5	221	2	0	846	4.377197742	0.005824408	0.013025908
0.024298035	872.0665283	1101.135742	1999.224854	9	1	5	220	3	0.954841256	846	3.009275436	0.001956711	0.007257882
0.020855287	90	403.1128845	2616.027588	9	5	7	220	5	2.134299994	848	3.933768034	6.75625E-05	0.00291804
0.017129404	676.8308716	206.1552887	3180.565918	9	1	20	219	4	6.804089546	851	4.380216122	0	0.001135309
0.013723642	1491.878052	728.0109863	3785.828857	8	5	5	219	8	1.909152389	847	4.934341431	0	0.002430968
0	450	912.4143677	34832.3125	10	2	600	200	0	18.00969696	989	0.366663992	0.004029817	0
0	123.6931686	100	33286.59375	10	2	304	207	1	22.54033089	947	0.539424717	0.018569624	0
0	210	158.1138763	32486.89648	10	2	297	207	1	24.05215454	947	0.97364378	0.027925944	0
0	416.7733154	269.2582397	31716.13086	10	2	325	209	0	28.88007545	933	0.541646183	0.036200982	0
0	577.0615234	583.0952148	30918.40234	10	3	258	211	2	13.96488094	921	0.693202317	0.042916548	0
0	161.5549469	223.6067963	30149.58203	8	3	140	212	12	2.8624053	912	1.619740248	0.047320142	3.41302E-06
0	180	50	29391.87109	8	5	114	209	15	5.1287117	936	3.153450012	0.051522028	0.000777159
0.000186558	90	70.7106781	28595.22461	8	5	105	210	9	0	927	2.67870307	0.0562318	0.002621018
0.002115641	234.3074951	282.8427124	27827.01758	10	3	187	213	4	6.173847675	902	1.591155648	0.05962754	0.004936255
0.005901	67.08203888	50	27032.31445	10	1	94	213	13	3.109632969	905	1.292583585	0.061427645	0.007509781
0.0104101	150	111.8033981	26266.70898	10	1	86	215	10	0.954841256	897	2.735374928	0.061933778	0.010352564
0.015077523	108.1665421	212.1320343	25502.54102	10	2	93	205	9	5.479268551	957	2.088652611	0.063109003	0.013398338
0.019512339	666.1080933	430.116272	24712.51758	10	2	133	205	2	13.27865696	957	0.94378233	0.065307729	0.01623141
0.022895133	1415.097168	1162.970337	23951.74609	10	2	182	211	1	16.18139458	922	0.832843304	0.067490265	0.018846849
0.025192436	2221.21582	1637.833984	23165.67383	10	2	240	211	0	14.99394798	920	0.834606946	0.068239897	0.021766886
0.026067665	2994.294678	1905.911865	22409.01563	10	2	225	210	0	17.82587051	923	0.863631368	0.068631202	0.025224833
0.02629439	3462.369141	2000	21654.68164	10	2	400	210	0	15.4800787	929	0.748155594	0.068462305	0.029048804
0.025774499	3750	1320.037842	20875.94727	10	3	280	211	0	30.22204971	916	0.758979917	0.069087923	0.033138048
0.024574663	4106.82373	715.8910522	20138.04688	10	3	313	213	0	26.10341263	902	0.780769169	0.071881972	0.037816737
0.022268396	4601.847656	610.3277588	19359.88086	10	2	140	216	0	10.80494785	884	0.846361041	0.07592041	0.041218475
0.019689657	4133.582031	777.8174438	18608.94922	10	4	101	215	0	3.631393433	885	0.825516582	0.082544819	0.043447111
0.017143045	3398.88208	715.8910522	17834.36328	10	2	125	212	2	6.762860775	911	0.929582417	0.091485851	0.044461254
0.015620159	2737.078613	900	17090.23438	10	2	269	212	5	25.08152771	911	0.897828937	0.10034091	0.043871105
0.015205828	2114.734131	150	16350.33008	10	3	166	213	2	11.67175102	905	1.060318589	0.10673403	0.041806407
0.015246185	1489.463013	364.0054932	15589.43848	10	3	196	214	3	11.59759808	898	0.924224496	0.108122416	0.038115367
0.01531041	900	320.1562195	14858.69434	10	3	188	215	2	6.629140377	890	0.962839842	0.102582604	0.033193413
0.014326538	324.4996033	782.6237793	14103.47852	10	3	139	211	2	14.35044765	922	1.002121687	0.089669898	0.027701514
0.012423023	134.1640778	460.9772339	13380.30273	10	2	195	213	5	12.40776348	911	1.185884356	0.073006146	0.023533901
0.009910909	751.7978516	0	12663.98047	10	2	109	214	2	17.48247337	895	1.437719226	0.055333115	0.022174032
0.007206434	1415.097168	447.2135925	11930.53613	10	3	265	213	1	6.063765049	898	0.882970273	0.040086772	0.022503596
0.005262245	2135.907227	70.7106781	11226.77637	10	2	147	213	1	12.01703453	898	0.865537405	0.028569669	0.024188953
0.004848898	2912.473145	50	10524.82813	10	2	153	213	1	16.77507973	898	1.137354374	0.020365801	0.028055327
0.005254144	3654.709229	604.1522827	9831.078125	10	2	249	211	1	18.12269974	915	1.153259873	0.016186895	0.034234282
0.00621442	4006.656982	961.7692261	9132.03125	10	2	347	206	2	17.25069237	950	0.867128551	0.01765912	0.042132091
0.007950147	3661.106445	1570.03186	8412.418945	10	2	290	206	2	23.02549171	950	0.853108525	0.029503567	0.050216287
0.011217974	3062.499023	2258.871338	7710.058594	10	2	151	212	2	19.65266418	915	1.09360075	0.04822449	0.057260629
0.016118005	2446.241943	2594.706055	6996.43457	9	2	56	216	2	2.263636112	887	2.43745327	0.070833728	0.06561251
0.021398013	1842.009766	2227.666992	6306.139648	9	2	109	216	3	14.12950325	885	1.599172115	0.09850926	0.074217975
0.026418919	1224.499878	2109.502197	5610.080078	9	1	58	218	5	4.431819916	877	2.784919739	0.131440058	0.082051478
0.030744014	700.3570557	2191.460693	4884.014648	9	1	29	219	6	0.754894495	872	3.858309031	0.165243	0.089049056
0.034386035	218.4032898	2500	4178.085449	9	5	25	219	15	2.052775145	873	9.736351013	0.191545039	0.093658693
0.037652135	123.6931686	2191.460693	3465.616943	9	1	28	217	11	2.134299994	877	15.98777485	0.208486125	0.095246583
0.039834943	0	1520.690674	2800.464355	8	2	23	218	20	3.769243956	876	9.307801247	0.211906895	0.094805822
0.041165482	335.4101868	1030.776367	2163.746826	9	1	25	218	7	3.109632969	874	5.535207272	0.200740427	0.094590999
0.041458059	958.5927124	1012.422852	1509.867554	9	1	30	219	14	1.350224495	865	5.319122314	0.175079137	0.093612179
0.040524043	1386.830933	1484.082153	966.0745239	9	1	26	220	13	0.337614715	867	9.243348122	0.140352681	0.089298747
0.038805254	898.9994507	790.569397	442.9447021	8	3	60	220	11	13.61706161	868	4.23406601	0.101759404	0.082354896
0.036107216	553.1726685	0	30	9	3	30	219	15	8.767251015	868	4.460797787	0.068174683	0.074136816
0.031988215	268.3281555	650	295.4657288	8	1	24	220	20	1.067520261	873	8.387845039	0.046474673	0.06619551
0.027466284	90	522.0153198	607.4536743	8	5	26	220	36	8.898507118	868	7.113757133	0.035244893	0.058844041
0.024056226	94.86833191	0	948.6832886	8	5	11	220	47	0.754894495	864	12.2497406	0.029679142	0.052893464
0.031417914	647.6110229	200	873.6131592	9	1	3	220	1	0.337614715	848	5.380002022	0.028183622	0.034174889
0.032312915	417.8516541	715.8910522	90	8	1	14	220	11	1.067520261	849	8.244521141	0.021424856	0.027898703
0.032793097	161.5549469	1498.332397	676.8308716	8	1	12	220	58	2.456394672	854	8.12706089	0.014992566	0.022315752
0.032377824	90	2150	1368.210449	8	1	5	221	4	0.337614715	847	6.662402153	0.009847977	0.017478272
0.030897301	597.7457886	1353.698608	1836.627319	8	1	2	221	3	0	847	3.919019222	0.005389628	0.01253214
0.028295375	953.414917	632.4555054	2455.239258	9	1	8	221	5	1.687604904	847	3.612676144	0.001705862	0.007609168
0.024939084	174.9285583	0	3099.306396	9	1	9	220	5	2.134299994	851	5.474784851	2.79524E-05	0.004475228
0.02132662	597.7457886	538.5164795	3730.629883	8	1	10	220	3	3.931095839	856	5.215357304	0	0.003829666
0.018462202	1412.2323	1280.624878	4320.9375	8	1	4	220	4	0.954841256	851	3.631678581	0	0.006190311
0.016965974	2197.384766	1092.016479	4901.030273	8	3	25	220	4	3.199601412	844	3.341647625	0	0.009977975
0	573.1491699	100	34227.41016	10	2	414	204	0	20.80285645	965	0.398382485	0.009476248	0
0	910.9335938	800	33458.60938	10	2	426	203	0	14.97660923	970	0.467775166	0.017636662	0
0	1018.675598	950	32673.09961	10	1	460	203	0	10.05222988	971	1.784806848	0.026646167	0
0	1194.361694	1079.351685	31904.33398	8	2	551	209	0	27.31781197	933	0.57182163	0.034930501	0
0	1271.377197	1298.075439	31108.48047	8	2	318	210	1	15.16945648	928	0.547150254	0.041816089	0
0	863.770813	982.3441162	30341.55469	8	5	145	213	2	8.380191803	908	0.667275369	0.046286479	0.000140598
0	600.7495117	650	29575.80078	8	1	128	214	6	2.134299994	900	2.201057911	0.051394504	0.001414958
0.00075083	674.1661377	832.1658325	28783.76172	8	3	167	215	10	9.304115295	897	1.223304749	0.057177946	0.003710668
0.003602357	931.9334717	1012.422852	28020.72266	8	3	147	213	0	13.12188721	912	0.816184103	0.062325947	0.006396457
0.008212249	690.6518555	743.3034668	27231.80469	10	2	110	215	3	13.12188721	894	1.018433571	0.066259965	0.009659721
0.0133909	618.4658203	0	26471.9707	10	2	88	215	7	7.187414169	897	1.296642065	0.070088178	0.013474014
0.018604644	150	335.4101868	25713.90234	8	1	154	213	7	15.2206192	905	1.910640478	0.074872158	0.0173143
0.023470696	589.4064941	320.1562195	24930.72266	8	2	80	211	7	2.361991405	922	2.033927917	0.080310956	0.020878933
0.027148118	1328.834106	761.5773315	24176.81836	8	1	97	211	5	5.875572681	922	1.432511449	0.084874846	0.024703626
0.029748926	1855.397583	917.8779907	23411.63086	10	1	103	211	3	11.14116192	920	1.263571858	0.088687457	0.030154759
0.031160867	2388.158203	1176.860229	22660.32813	10	3	146	210	1	10.10106564	923	1.007427335	0.092240475	0.037030995
0.032001153	2688.810059	1632.482788	21908.99805	10	2	168	210	2	22.46655464	929	1.017140388	0.094882734	0.045823347
0.032217514	3019.735107	1817.965942	21131.26758	10	2	169	211	3	19.03464127	916	1.13437748	0.100723304	0.056168031
0.031397089	3472.880615	1414.213623	20382.98633	10	2	167	214	0	20.4252491	900	4.555141449	0.109146297	0.065198995
0.029352024	4044.774414	632.4555054	19611.51172	10	2	232	215	1	11.63010502	896	1.409220576	0.120432958	0.072828963
0.026250731	3881.610596	200	18870.21484	10	1	126	216	4	8.077000618	886	1.338154674	0.131286249	0.077204861
0.023237014	3118.413086	50	18132.95898	10	1	84	216	3	4.582314968	888	2.14231348	0.139642239	0.078074649
0.020917324	2343.074951	570.0877075	17374.55859	10	1	90	217	3	5.710593224	887	1.84635973	0.144273266	0.0764421
0.019625483	1638.780029	335.4101868	16643.94531	10	3	93	217	4	8.219958305	887	1.342720628	0.145163789	0.071821101
0.018942691	979.4896851	180.2775574	15890.43066	10	1	99	216	3	2.719923258	889	1.48227942	0.140716344	0.06460537
0.018472578	375.8989258	100	15168.79004	10	3	84	215	2	2.385944128	890	1.983821034	0.131574795	0.055481754
0.017521963	216.3330841	158.1138763	14469.89258	10	1	84	216	3	1.687604904	884	1.75071919	0.117023379	0.046647713
0.015550004	721.2489014	100	13737.01953	10	3	80	217	11	1.687604904	881	1.947181463	0.09530662	0.038903002
0.012952347	1256.423462	316.2277527	13033.16113	10	3	155	216	6	15.95176601	888	1.620603085	0.072250217	0.035620738
0.010109998	1894.043335	961.7692261	12312.17676	10	3	246	206	4	21.03220367	957	1.019054294	0.049960915	0.035956576
0.007816075	2523.568848	851.4692993	11620.18945	10	2	388	208	2	30.17736626	939	0.947020531	0.033735167	0.037543703
0.006512579	3216.721924	335.4101868	10896.23828	10	2	244	210	2	12.97935009	925	0.99641484	0.021998156	0.040252645
0.006314095	3929.083984	70.7106781	10201.10254	10	2	199	213	2	6.01728487	902	1.110906839	0.014927161	0.045712665
0.006746049	3862.551025	552.2680664	9498.068359	10	2	167	211	2	9.583436966	919	0.962168455	0.014958045	0.053121243
0.007635617	3166.385986	1358.307739	8784.007813	10	2	198	211	3	25.85098839	919	1.050420642	0.027397892	0.060881183
0.009381743	2546.291504	2164.486084	8094.108887	10	2	132	212	5	18.58722496	910	1.348817587	0.04584815	0.066783585
0.012953758	1924.214111	2927.456299	7374.021973	10	1	52	216	4	2.433138847	883	2.591325045	0.066989936	0.072148256
0.017048443	1332.216187	3006.65918	6672.21875	9	1	40	218	6	2.134299994	875	3.150762796	0.087247781	0.077156208
0.020958193	737.9024048	2865.746094	5967.285645	9	1	30	219	8	0.954841256	875	4.460347652	0.110301867	0.081349343
0.024212249	94.86833191	2961.840576	5247.513672	9	5	28	219	27	2.635026455	875	10.14168549	0.134717643	0.084439114
0.026555533	360	3182.766113	4594.605469	9	1	31	219	8	1.721006155	873	9.248683929	0.153120682	0.08540716
0.029353201	450	2624.880859	3924.5	9	2	96	219	9	23.9252739	869	5.436872959	0.16414991	0.083917074
0.032115448	794.2921143	2102.379639	3288.11499	9	2	115	218	7	24.40688896	870	2.255053282	0.164401829	0.080791853
0.034438957	1002.646484	1756.416748	2665.951904	9	2	94	218	8	17.48534584	870	2.172493458	0.153238893	0.078294039
0.035917647	1485.530151	1838.477661	2080.192383	9	1	48	218	5	1.909152389	874	3.496991873	0.130915329	0.076249816
0.036415704	1999.224854	1589.024902	1559.134399	8	2	74	219	7	16.72355843	863	2.653819084	0.102864996	0.07303562
0.035982631	1594.239624	851.4692993	1100.227295	8	2	72	218	6	17.43930817	869	2.187773705	0.071544439	0.067400001
0.034049988	1288.603882	427.2001953	721.2489014	9	3	51	219	3	5.322852612	868	1.817489624	0.047226045	0.061148662
0.030834366	977.1898193	894.4271851	417.8516541	8	2	66	219	5	4.715981483	864	2.765163183	0.034156717	0.055963833
0.027738618	550.7268066	782.6237793	90	8	3	39	219	8	6.091477871	868	2.918054819	0.027681045	0.052321613
0.025661992	94.86833191	559.0169678	241.8677368	8	1	30	219	51	3.016961336	868	5.338061333	0.026624851	0.048766434
0.024006011	150	1040.432617	607.4536743	8	5	20	219	32	1.067520261	867	7.867079735	0.030379556	0.044329043
0.022797631	390	1530.522827	986.8130493	8	1	15	219	41	1.012750387	862	5.718456745	0.034343977	0.03916648
0.022127656	635.6885986	2169.101318	1410.319092	8	5	10	219	10	2.160789013	862	3.888459444	0.037681904	0.033689879
0.034271754	150	1281.600586	720	8	1	28	220	24	2.719923258	858	6.187029362	0.012798044	0.021911003
0.034304615	256.3200989	2118.961914	1530	8	1	19	220	13	3.708616734	854	7.47188282	0.008341374	0.018681183
0.033190399	931.4505005	1386.54248	2310	9	3	3	221	4	0.754894495	847	3.224041939	0.004291329	0.015161436
0.03097466	990	636.3961182	2952.219482	9	3	29	220	2	5.062306881	854	3.323896885	0.001202926	0.011887155
0.027827339	180	111.8033981	3561.039063	9	1	27	220	9	6.69634676	854	7.007653713	0	0.009810427
0.025194697	573.1491699	657.6473389	4212.837402	8	1	4	221	4	1.012750387	854	5.174001217	0	0.010210924
0.023109363	1380.32605	602.0797119	4878.298828	8	1	2	221	2	0	849	3.534490108	0	0.01314259
0.022065956	2165.202148	304.1381226	5454.557617	8	1	3	220	5	1.687604904	848	7.279119015	0	0.017982772
0.021200737	2860.244629	282.8427124	6032.387695	8	1	7	219	12	2.385944128	856	12.02361107	0	0.028286589
0	997.2462158	651.9202271	34417.72656	10	2	668	197	0	10.21937752	1014	0.398521841	0.007477885	0
0	1599.312378	1220.655518	33650.80078	10	2	565	197	0	15.15577888	1014	0.388807088	0.01502213	0
0	1802.498291	1507.481323	32857.28516	10	2	525	203	0	18.87140656	971	0.387153864	0.024381584	0
0	1950	1668.831909	32092.61133	10	2	476	204	0	9.719867706	971	0.405055851	0.033053599	0
0	1959.208984	1718.284058	31329.15039	10	2	500	204	0	28.63209724	971	0.43115899	0.040450886	0
0	1565.183716	1634.77832	30539.58789	8	1	194	210	1	9.74803257	931	0.623347402	0.046106737	0.00033524
6.30496E-05	1388.128296	1167.261719	29778.92578	9	2	169	213	2	10.76968288	907	0.809037864	0.052012905	0.001941995
0.001387258	1455.231934	1000	28992.55859	8	2	280	213	2	20.80285645	908	0.623874366	0.05966609	0.004535806
0.004849597	1656.532471	1252.99646	28235.16406	9	2	281	212	0	24.82851219	918	0.56796819	0.066270545	0.007528842
0.009812287	1504.792358	1110.180176	27492.60547	9	2	234	215	1	13.59765244	894	0.730149209	0.072561555	0.011540364
0.015654495	848.5281372	801.5609741	26712.2832	9	1	167	216	4	15.90987587	894	0.907120109	0.080641858	0.016304359
0.021238938	60	694.6221924	25960.75	9	5	89	216	10	4.393377304	887	2.037399292	0.089289628	0.02078356
0.026395759	216.3330841	0	25182.60156	9	1	73	216	15	2.134299994	890	3.217860699	0.097593896	0.025222113
0.030275926	722.4956665	0	24431.29297	8	1	61	216	12	0.754894495	889	2.723585844	0.104303472	0.030769739
0.032954119	1288.254639	250	23653.58789	10	1	68	216	8	6.526986599	889	1.665697813	0.111934274	0.040297534
0.035089687	1682.676392	460.9772339	22905.11328	10	5	71	216	6	3.321432114	891	1.520368099	0.11944855	0.053694326
0.037009951	1950	1185.326904	22159.46289	10	2	75	216	3	3.181812763	889	1.528427839	0.129552618	0.069883563
0.038147513	2363.154785	1900	21390.67383	10	2	100	211	1	8.811234474	916	1.797775507	0.14642337	0.087216236
0.037916165	2912.473145	1101.135742	20651.79102	10	1	89	216	2	4.822542191	885	5.046524525	0.165570602	0.101540409
0.036164541	3564.828125	335.4101868	19890.92773	10	2	105	217	2	6.729688644	886	2.170572042	0.18683213	0.113392308
0.033394657	3734.608398	364.0054932	19159.83203	10	1	77	217	3	0.954841256	885	3.576737165	0.202740788	0.119499356
0.030560035	2972.42334	538.5164795	18429.52539	10	1	71	217	4	0.954841256	887	4.792557716	0.21133776	0.120436154
0.028061349	2160.208252	0	17693.89648	10	5	64	218	4	0.954841256	887	2.639362097	0.212624401	0.118355334
0.025892762	1380	583.0952148	16973.95703	10	5	81	217	6	6.379370213	889	3.816846132	0.202420816	0.109925568
0.024556799	570	100	16234.24121	10	1	77	216	4	1.687604904	889	4.311302185	0.185571209	0.097558327
0.023438951	127.2792206	500	15526.03613	10	1	95	217	3	3.708616734	888	3.080385447	0.165178835	0.083236896
0.021692455	732.3933105	0	14821.94336	10	1	66	217	9	2.719923258	883	2.907164574	0.141980037	0.068168953
0.019382522	1348.332275	360.5551147	14100	10	5	70	218	7	2.02486825	881	2.412607431	0.115514338	0.056390386
0.016800532	1824.335449	0	13409.16113	10	2	103	216	7	11.08264446	891	1.603951454	0.087858699	0.050073728
0.013707397	2392.67627	636.3961182	12684.00586	10	2	326	213	4	17.86786079	915	1.371887326	0.060881328	0.050100312
0.010955171	2789.193359	1350.925659	11989.94531	10	3	568	204	1	17.65380669	982	1.088084221	0.042297699	0.051894862
0.009356768	3206.633789	1100	11286.46094	10	3	439	205	2	17.39022636	968	1.081251025	0.029501442	0.053875986
0.008674824	3673.499756	800	10569.92383	10	2	362	213	2	27.05732918	902	0.999463022	0.020488612	0.058361046
0.008520318	3524.329834	955.2486572	9881.118164	10	2	145	213	2	7.416536808	902	1.101123333	0.018602157	0.064475246
0.008677601	2770.415039	1615.549438	9162.237305	10	1	89	213	3	9.427411079	902	1.600915432	0.029041875	0.071160436
0.009138408	2061.285889	2009.975098	8478.543945	10	1	51	216	3	2.8624053	882	1.489635825	0.045448773	0.07626532
0.01070618	1415.097168	2184.032959	7773.705566	10	1	39	217	5	2.052775145	877	2.286728382	0.063267931	0.078966632
0.013374498	798.8116455	2650	7051.595703	8	1	31	218	5	1.909152389	875	4.222001076	0.080480412	0.080269031
0.015944609	201.2461243	3219.08374	6375.405762	9	5	36	219	20	5.062306881	880	15.08899784	0.095552787	0.080327407
0.017988306	295.4657288	3175.295166	5687.670898	8	1	35	219	36	0.337614715	875	16.74533463	0.109917901	0.079000391
0.0193223	174.9285583	2580.69751	5048.742188	8	1	43	219	21	1.687604904	878	9.618358612	0.120928563	0.076435387
0.021240072	570	2100.595215	4412.346191	8	1	85	218	7	8.327142715	880	5.348791599	0.125803962	0.072183572
0.024260258	1376.735229	1802.775635	3781.071289	9	2	139	217	3	11.76828861	878	2.252187729	0.122645147	0.066277549
0.027397022	1730.924561	1676.30542	3212.242188	9	2	146	216	3	9.136945724	884	1.920837164	0.111869283	0.061721366
0.029981807	2101.071045	1612.451538	2671.3479	9	2	101	216	4	8.735691071	884	2.192192554	0.093367867	0.058706887
0.031783279	2596.690186	1784.65686	2200.45459	9	1	96	216	3	5.710593224	879	1.725326538	0.071031645	0.055972971
0.032297611	2321.077393	1411.559448	1793.237305	9	3	192	215	3	9.629144669	883	1.376871467	0.048550818	0.05231433
0.031194543	2024.055298	1225.765015	1441.561646	9	2	107	218	2	18.62703133	869	1.419621706	0.029876279	0.048403539
0.029143786	1663.850952	1491.643433	1142.365967	8	2	171	217	2	18.02629089	868	1.414151311	0.021899058	0.046199758
0.027582165	1194.361694	1456.021973	797.119812	9	2	89	217	2	1.967863798	867	1.421805143	0.020172607	0.045265168
0.026632229	737.9024048	1360.147095	474.3416443	9	3	115	217	5	14.12950325	871	1.463728786	0.023222452	0.042941868
0.025810022	254.5584412	1626.345581	120	8	1	69	218	22	12.64666939	867	4.431494236	0.028395057	0.039674625
0.025242427	241.8677368	2191.460693	295.4657288	8	1	34	218	61	0.477453768	861	6.064013481	0.034081571	0.035029095
0.024974233	60	2150	724.9827881	8	1	22	219	37	2.569502831	863	4.333322048	0.038975749	0.030500973
0.024979068	442.9447021	1350	1194.361694	8	5	11	219	9	1.967863798	859	6.232183933	0.043088943	0.026119974
0.034057036	0	1201.04126	1033.150513	9	1	16	220	8	2.719923258	847	5.719603539	0.009908411	0.024999399
0.034499742	30	2005.617065	1747.226318	9	1	19	220	17	4.763641834	854	5.750991344	0.006080161	0.024244554
0.033779688	700.3570557	1504.160889	2476.953857	9	1	11	221	4	1.817522049	850	3.755115271	0.0027229	0.022931855
0.031946559	888.4255981	761.5773315	3230.123779	8	1	14	220	5	3.109632969	855	3.821940899	0.000457332	0.021692928
0.029677693	84.85281372	50	4027.157715	9	1	13	220	12	1.817522049	855	6.051926136	0	0.020976419
0.027917426	670.8203735	715.8910522	4687.397949	9	1	9	221	4	3.438912392	854	5.141269207	0	0.021797599
0.026732704	1462.634644	70.7106781	5339.74707	9	5	4	221	5	1.391763449	854	7.024157524	0	0.024176998
0.026173005	2183.414795	460.9772339	5983.777832	9	1	3	221	4	0.954841256	851	8.725449562	0	0.028306454
0.025430461	2095.709961	150	6570.616211	9	5	9	219	2	0.477453768	856	16.0605011	0	0.038603004
0	1532.644775	335.4101868	35401.53906	10	3	669	191	0	6.317550659	1046	0.411390036	0.001339051	0
0	1672.752197	1096.585571	34610.22266	10	2	687	193	0	22.48913574	1044	0.396880299	0.005274697	0
0	2108.767334	1040.432617	33847.66016	10	2	700	197	0	13.0854044	1014	0.374412149	0.012746391	0
0	2583.834473	701.7834473	33058.98047	10	2	625	199	0	24.31025314	1002	0.389935315	0.022065183	0
0	2711.30957	982.3441162	32299.07813	10	2	513	201	0	27.30716705	993	0.42290625	0.031337712	0
0	2635.393799	912.4143677	31540.61719	10	2	469	207	0	39.02919769	953	0.484027863	0.039913107	0
0	2333.452393	890.2246704	30769.48633	9	2	252	212	0	18.12269974	918	0.483955979	0.046651617	0.000456759
0.000191339	2206.581055	707.1068115	30014.53125	9	2	357	212	0	20.48144341	918	0.550616801	0.054300278	0.002223069
0.001844067	2270.704834	200	29234.50391	8	2	355	209	1	23.14202499	939	0.52457583	0.063893095	0.00496035
0.005599853	2414.953369	680.0735474	28483.03711	9	3	333	207	0	19.05009079	953	0.549017608	0.072646104	0.008363254
0.010796737	1788.463013	1151.086426	27731.71875	8	1	186	213	2	10.74441624	911	0.733115256	0.082569934	0.012996842
0.016847037	1006.230591	1581.138794	26953.57617	9	2	124	216	2	10.72415543	893	0.986397982	0.093995303	0.018484276
0.022596041	268.3281555	1151.086426	26202.66016	9	3	134	217	4	16.55551147	891	1.422127604	0.106229119	0.023598624
0.027873162	381.837677	680.0735474	25427.2793	9	1	70	217	6	3.338470459	888	2.968962431	0.117844909	0.02923641
0.031835895	161.5549469	604.1522827	24681.17773	9	1	65	217	28	1.391763449	888	3.876485348	0.127632469	0.03843195
0.034774844	635.6885986	350	23937.83789	9	1	64	217	8	3.64697051	888	3.284430027	0.13793464	0.053638067
0.038153592	937.7099609	400	23171.38281	9	5	62	217	11	2.134299994	888	2.476403713	0.153065369	0.07542067
0.041040853	1248.879517	886.0022583	22434.58398	9	5	63	216	2	1.909152389	889	2.279494286	0.176004007	0.098656639
0.043088127	1781.909058	1415.980225	21691.14063	9	5	68	216	4	3.64697051	888	2.101385832	0.208866775	0.123183198
0.043413188	2431.666016	930.053772	20960.62109	10	2	100	216	2	9.468127251	885	3.027260542	0.241183251	0.142677069
0.042063814	2790.161377	200	20231.48047	10	1	69	217	4	0.337614715	886	2.829575062	0.271602571	0.157613173
0.039872319	2940	550	19481.73828	10	1	72	217	6	3.054369926	885	3.224849939	0.295956135	0.166556254
0.037414622	2905.047363	1077.032959	18762.76367	10	1	65	217	7	2.160789013	887	4.161828995	0.305362403	0.168186098
0.034705661	2191.643311	353.5534058	18023.41016	10	1	73	218	8	0.754894495	891	3.834169388	0.29813832	0.162988737
0.032327455	1422.70874	250	17315.09375	10	1	61	218	5	0.954841256	892	3.301996469	0.275237203	0.151085153
0.030666972	678.8225098	100	16586.5	10	2	64	217	6	1.817522049	893	3.779330969	0.241073817	0.132954016
0.029131236	201.2461243	604.1522827	15888.13672	10	5	69	217	4	3.64697051	893	3.871454239	0.203292966	0.112407856
0.026782939	551.5432739	180.2775574	15195.08105	10	1	64	217	11	1.687604904	889	8.918221474	0.165951282	0.091584235
0.023599062	1348.332275	412.3105774	14472.10059	10	4	65	218	8	0.754894495	887	3.189701796	0.130520716	0.075289078
0.020340879	1637.131592	335.4101868	13777.02441	10	2	73	218	7	2.134299994	886	2.383395433	0.099889055	0.066028699
0.017033082	1756.473755	250	13050.8623	10	2	137	217	3	10.66312027	889	1.71540904	0.072365746	0.063883081
0.014656819	2083.866699	761.5773315	12374.44531	10	2	225	212	4	20.19596863	921	1.386435509	0.053119451	0.066126823
0.013101404	2523.568848	1264.911011	11685.25977	10	2	431	205	4	25.07455254	968	1.228514314	0.040589865	0.067462325
0.012127248	3084.75293	1523.154663	10968.02637	10	2	386	214	3	23.34537315	902	1.450764775	0.031569563	0.070551597
0.011288893	3166.385986	1408.012817	10267.27832	10	5	121	214	7	18.39460564	902	2.14273119	0.028811175	0.075121224
0.010727387	2466.029297	1350.925659	9538.348633	10	1	49	217	5	6.182929993	878	2.068020344	0.035342399	0.080646329
0.010364395	1731.704346	1201.04126	8838.399414	10	1	43	217	5	3.584252357	878	2.561211824	0.049647029	0.084688909
0.010351473	997.2462158	1476.4823	8154.759277	10	5	39	218	7	3.181812763	876	3.013370037	0.064772718	0.08606834
0.011194006	283.0194397	2050.609619	7461.802734	8	5	47	219	31	4.582314968	877	7.44494915	0.07866095	0.084767826
0.012262658	300	2760.887451	6809.471191	9	5	35	219	39	1.817522049	883	16.74100304	0.088188589	0.080975428
0.013036954	30	2782.984131	6151.829102	8	1	37	219	78	1.817522049	887	17.14709282	0.094944179	0.075472847
0.013256788	296.9848633	2081.46582	5516.901367	8	1	42	219	11	3.931095839	885	8.829537392	0.098745726	0.06933599
0.014502338	890.4493408	1470.544067	4915.058594	8	3	168	218	11	11.81850624	885	2.746596098	0.098603673	0.061796855
0.017101154	1600.999634	1006.230591	4328.013184	9	2	303	214	7	23.49041557	904	2.176276684	0.092523992	0.053182017
0.020556632	2337.883545	939.4147339	3802.551758	9	2	341	210	3	23.12430382	935	1.65779233	0.081795715	0.046711992
0.02398319	2808.006348	806.225769	3327.296143	9	2	321	208	3	25.0256424	941	1.47085762	0.064704075	0.042500444
0.026618978	3224.406982	1096.585571	2896.981201	9	5	349	208	2	26.21761322	941	1.265657067	0.046226237	0.040288556
0.027904298	3083.147705	1597.654541	2523.568848	9	2	210	215	2	8.380191803	883	1.357654214	0.027958272	0.038445409
0.027844196	2769.277832	2039.607788	2204.948975	9	2	174	215	1	13.58210182	886	1.146455407	0.014145073	0.037098303
0.02714421	2334.609131	2170.829346	1888.094238	9	3	174	214	1	21.11985016	891	1.110836148	0.011763848	0.036938034
0.026937881	1842.009766	2214.158936	1537.335327	9	2	134	214	1	12.94240856	882	1.175756931	0.014274663	0.037026674
0.026822159	1355.322876	2158.703369	1176.520264	9	2	274	211	1	12.52359295	908	1.31265831	0.019373696	0.035850018
0.026627155	872.0665283	2385.37207	792.0227051	9	2	172	212	2	15.43664074	903	1.203354239	0.026295045	0.033224016
0.026689569	390	2650	349.8571167	9	1	82	215	4	14.86507416	884	1.429892778	0.033742893	0.029356496
0.026931196	0	2086.264648	84.85281372	8	1	50	217	3	5.788832188	868	2.008240938	0.04021785	0.025843127
0.027273884	150	1353.698608	582.4946289	8	5	23	219	21	1.391763449	863	7.040416718	0.045661375	0.022590142
0.02782907	134.1640778	600	1116.064575	8	1	7	219	60	1.067520261	863	11.54981327	0.048086677	0.020346619
0.029123997	180	150	1647.543579	8	5	9	219	93	1.067520261	863	14.87275028	0.048037656	0.018872434
0.030173924	750	901.3878174	180	8	1	6	220	3	4.380486965	840	3.155663967	0.012442834	0.028327897
0.030872056	42.42640686	930.053772	990	8	1	1	220	1	0	839	3.639081001	0.009423295	0.029870111
0.032139987	60	1431.782104	1548.418579	9	1	9	220	9	0.754894495	847	5.542412281	0.00685422	0.031492926
0.032912917	361.2478333	2158.703369	2160.208252	9	1	14	220	7	1.067520261	857	4.565352917	0.004203771	0.033102274
0.032573167	182.4828796	1614.001221	2819.52124	8	1	18	220	5	0.954841256	857	5.880506992	0.002023702	0.03413919
0.031269532	617.737793	807.7747192	3511.409912	8	1	21	220	5	0.754894495	859	4.488249302	0.000843087	0.034911759
0.030084299	276.5863342	150	4263.80127	8	1	13	220	8	1.817522049	861	5.302317619	0.000539971	0.035522602
0.029357327	484.6648254	552.2680664	5001.639648	9	3	42	220	6	4.857533455	868	5.925010204	0.000157103	0.036870323
0.02919534	1295.222046	583.0952148	5782.845215	9	5	14	220	15	2.160789013	862	5.159712315	0	0.038498994
0.029028073	1395.886841	223.6067963	6441.272949	9	1	3	220	9	0.954841256	862	7.852758408	0	0.041189298
0.028653655	1331.540405	0	7083.875977	9	5	5	220	1	0	851	10.44641781	0	0.049295876
0.000272158	2415.88501	1166.19043	34819.54688	10	2	664	193	0	9.427411079	1044	0.463581771	0.00424841	0
0.000395445	2765.863281	764.8529053	34074.41406	10	1	664	193	0	7.973233223	1046	0.437364817	0.010846753	0
0.00036521	3102.208984	50	33318.17188	10	2	548	196	0	10.2885952	1030	0.417815953	0.019925931	0
0.000302281	3456.255127	223.6067963	32536.51758	10	2	686	198	0	40.14282227	1015	0.436165661	0.031529721	1.31646E-05
0.000221754	3362.67749	100	31783.60938	10	2	527	204	0	14.2515173	977	0.474978387	0.042069364	5.52856E-05
0.000186786	3097.127686	403.1128845	31005.33008	9	3	311	210	1	10.90501785	935	0.543676734	0.051329505	0.000511675
0.000393418	2995.496582	180.2775574	30254	9	2	247	207	0	17.63108444	952	0.596984446	0.06026284	0.002227082
0.002020314	3009.584717	403.1128845	29475.85156	9	3	278	207	0	19.50369644	952	0.478136599	0.070799403	0.004930376
0.005723747	2761.467041	111.8033981	28724.98047	9	1	197	207	1	7.125016212	953	0.568429053	0.08117009	0.008975407
0.010897161	1979.090698	447.2135925	27976.10547	9	1	159	211	2	14.65679359	922	0.75470084	0.093479373	0.014538717
0.016917242	1166.919067	851.4692993	27203.00391	9	5	225	214	1	13.42939377	903	0.916728795	0.10802599	0.020820787
0.022643102	390	1208.304565	26459.01367	9	1	111	217	5	5.951584339	894	1.391076446	0.123046741	0.026677152
0.027888631	375.8989258	1414.213623	25691.50977	9	3	102	217	20	7.543149948	890	3.342982769	0.138178021	0.03453159
0.031794526	483.7354736	1234.908936	24968.2207	9	3	120	217	9	12.36455345	887	3.441529036	0.152548701	0.049228363
0.035520148	90	460.9772339	24233.53906	8	5	66	218	12	1.909152389	889	3.749309301	0.168079793	0.071245901
0.039827589	174.9285583	50	23476.50977	8	1	53	217	12	1.067520261	886	6.908599854	0.193587363	0.100005977
0.043482956	657.951355	269.2582397	22745.95508	8	1	52	217	8	0	888	3.366336584	0.229723036	0.128700212
0.046031427	1381.955078	982.3441162	21992.84375	9	5	57	217	7	1.012750387	888	4.605401039	0.275585175	0.156671539
0.04682247	1945.37915	360.5551147	21269.81055	10	1	59	217	4	0.337614715	892	8.725872993	0.321365267	0.180599108
0.045913003	2010	180.2775574	20551.64258	10	1	59	217	3	0.337614715	888	6.060977459	0.361440837	0.199146777
0.044317931	2160	790.569397	19812.58594	8	5	69	217	6	3.64697051	889	4.177185059	0.390842557	0.211092442
0.042266481	2168.317383	1460.308228	19104.18359	8	2	73	217	6	3.769243956	893	8.266319275	0.400606006	0.214089528
0.039781641	1824.088867	806.225769	18375.41016	8	2	71	218	7	6.762860775	891	13.90996075	0.387883455	0.20823729
0.037451614	1463.864746	111.8033981	17676.00977	10	1	52	218	7	0.954841256	892	13.17381096	0.355354697	0.193669632
0.035760321	1039.663452	70.7106781	16981.69531	10	5	55	217	8	0.754894495	898	6.049044132	0.307201356	0.171330765
0.034123942	331.3608398	707.1068115	16278.2832	8	1	70	218	12	1.909152389	896	20.07171822	0.250510663	0.14508903
0.031260602	436.8065796	390.5124817	15582.50977	10	1	56	218	6	2.635026455	892	23.31377792	0.193814307	0.118195795
0.027338704	810	250	14857.24023	10	1	60	218	15	3.181812763	892	8.187829018	0.14403446	0.095530622
0.023229249	818.8406372	300	14161.14355	8	5	70	218	4	1.217118144	892	2.63942647	0.109756634	0.081834368
0.02022025	986.8130493	180.2775574	13471.63672	10	1	71	218	3	2.698951006	889	2.239269495	0.085415222	0.076332763
0.017957941	1426.183716	200	12756.06934	10	1	106	212	2	10.3573103	921	2.154737473	0.066364437	0.077248655
0.016599435	1953.458496	602.0797119	12056.15625	10	1	188	213	3	10.6784153	914	1.694011211	0.054750297	0.077881776
0.016151812	2634.027344	738.2411499	11327.5332	10	1	102	216	4	8.735691071	892	1.843574882	0.046859726	0.079901844
0.015432333	2588.010742	602.0797119	10626.01563	10	1	60	216	5	4.857533455	892	3.587730885	0.045109421	0.083503745
0.014450877	2044.627075	807.7747192	9914.398438	8	1	51	217	3	1.350224495	884	2.432955742	0.050900251	0.08790122
0.013488436	1415.097168	403.1128845	9241.75293	10	1	49	218	5	2.635026455	881	2.21998167	0.062596545	0.091051355
0.012662289	706.1161499	970.8244019	8576.852539	10	1	37	218	4	1.687604904	880	2.761199951	0.074165322	0.091296971
0.011977565	42.42640686	1698.528809	7912.553223	8	1	47	218	15	3.109632969	880	5.852858067	0.083799079	0.088507466
0.011011925	201.2461243	2358.495361	7276.159668	8	1	75	219	27	10.45164299	883	9.474014282	0.08909101	0.082452737
0.009971354	366.1966553	2462.722168	6647.353027	8	5	46	218	42	4.532714367	887	8.528406143	0.089197561	0.073820397
0.009358974	342.0526123	1735.655518	6054.428223	9	1	45	219	9	3.723867178	886	9.730534554	0.085316658	0.064401798
0.010090495	973.4988403	996.2429199	5485.73584	9	2	148	218	8	15.63921547	886	2.806542873	0.079937771	0.05448259
0.012385515	1448.102173	320.1562195	4939.169922	9	2	423	213	4	18.00139236	913	1.717409611	0.071050622	0.043808188
0.015696976	1880.452026	180.2775574	4440.912109	9	2	396	207	1	18.56861115	958	1.421451807	0.058310594	0.035345498
0.019511838	2431.295898	50	3983.227295	9	2	394	206	1	24.47038841	955	1.341255307	0.042097218	0.030844023
0.022362787	2805.601563	514.7814941	3586.223633	9	3	473	209	1	13.58599091	938	1.252740264	0.026156297	0.028814871
0.024103437	3306.266846	901.3878174	3239.027588	9	2	470	207	2	6.173847675	943	1.142857313	0.012405764	0.027801437
0.024932781	3434.705322	1486.606934	2932.336914	9	2	439	207	1	22.78377533	943	1.030950189	0.004986394	0.027140474
0.025221709	2966.513184	2191.460693	2599.461426	9	2	442	208	1	15.56320667	935	1.034536004	0.006123835	0.027621506
0.02576649	2464.568848	2137.755859	2238.9729	9	2	287	208	2	7.233844757	930	1.077558398	0.009984939	0.028377993
0.026248958	1975.904907	2236.067871	1871.817261	9	2	498	208	1	25.20656586	939	1.037849426	0.016292345	0.027794484
0.026370181	1489.463013	2616.295166	1449.965576	9	2	443	205	1	33.4371109	963	1.072760105	0.024508549	0.025591535
0.026940696	1053.422974	2232.151367	1006.230591	9	2	235	209	0	25.74422646	930	1.11621356	0.03339142	0.022552731
0.02765874	664.0783081	1544.344482	534.1348267	9	2	129	217	2	25.75761032	868	1.357927561	0.04124213	0.020116506
0.028483531	284.6049805	992.4716797	30	8	3	72	218	5	13.20656681	865	1.684105039	0.046870552	0.018076621
0.029493481	30	763.2168579	510	8	3	33	219	7	1.817522049	867	3.357734203	0.049010176	0.016996024
0.031009469	0	70.7106781	1006.230591	8	1	12	219	28	1.067520261	862	3.780073881	0.047728945	0.016090212
0.032583456	108.1665421	750	1413.824585	8	1	24	219	13	7.393958092	862	10.08848858	0.043567453	0.015797734
0.03296981	0	1500	1731.704346	7	1	25	219	12	3.814074755	858	9.281297684	0.037765447	0.017360792
0.031999208	270	2300.543457	1198.874512	7	1	5	219	43	0.337614715	856	6.868371964	0.030828796	0.020311143
0.028575752	361.2478333	2549.509766	1302.497559	9	1	6	220	5	0.954841256	853	4.427679062	0.010149259	0.025109395
0.02728235	540	1656.804199	256.3200989	8	1	7	221	4	2.456394672	845	2.981036425	0.007389162	0.031003105
0.028697358	108.1665421	2015.564453	1859.516113	9	1	3	220	6	1.067520261	840	6.686646461	0.005700806	0.039944384
0.029742954	886.3972168	2241.093506	2670	9	5	11	220	13	0.954841256	856	4.978406906	0.004714265	0.043960892
0.029790172	469.5742798	1744.276367	3267.246582	8	1	22	220	6	2.385944128	870	8.121940613	0.004023298	0.04735228
0.029218392	30	1000	3905.649658	8	1	29	220	28	1.067520261	870	9.333331108	0.003839082	0.04963132
0.029026434	270	282.8427124	4618.246582	8	1	20	220	17	2.052775145	867	7.436601639	0.003307654	0.052079234
0.029441187	510	450	5313.473633	9	1	16	220	8	2.456394672	870	5.567514896	0.002193791	0.053382378
0.030478561	618.4658203	450	6060.965332	9	1	7	220	6	2.8624053	863	4.972235203	0.00093946	0.054102801
0.031240249	577.0615234	223.6067963	6791.008789	9	5	4	220	2	1.067520261	864	6.567962646	9.57294E-05	0.055005305
0.031750016	540.8327026	150	7531.97168	9	5	9	220	4	1.687604904	858	13.61928749	0	0.059932437
0.002323343	1830	640.312439	35058.55078	10	2	299	197	0	28.34466934	1016	0.438526064	0.004618852	0
0.002982577	2059.757324	1123.610229	34305.84766	10	2	602	195	0	16.41954613	1029	0.4400177	0.011436984	0.000166552
0.003400991	2415.88501	763.2168579	33554.44531	10	2	655	197	0	9.508656502	1022	0.443930596	0.022455618	0.000547959
0.003400567	2670.674072	111.8033981	32776.28906	10	2	355	199	0	15.43664074	1009	0.479824126	0.035809491	0.000959829
0.002915279	2700	380.7886658	32024.96875	10	2	307	205	0	15.43998718	972	0.520112514	0.048513718	0.001210221
0.002151799	2441.822998	141.4213562	31247.30078	9	2	269	209	0	29.92747879	944	0.610025108	0.059868574	0.001563789
0.001726376	2276.839844	50	30498.33203	9	2	130	212	1	1.391763449	921	0.588437021	0.070454091	0.002966616
0.00275904	2225.061768	696.4194336	29751.43945	9	5	238	210	1	24.62715149	935	0.725460112	0.081209071	0.005622829
0.005733309	2220	427.2001953	28994.6543	9	1	121	210	2	5.479268551	935	0.885065496	0.093091048	0.010211897
0.010165971	2121.320313	50	28252.80078	9	2	99	214	3	4.495148659	909	1.089543462	0.106011577	0.016136972
0.015775386	1406.165039	100	27487.48242	9	1	116	213	4	9.646224976	915	1.026432514	0.122025169	0.022909844
0.021280784	721.2489014	640.312439	26751.27148	9	2	93	216	8	1.817522049	893	1.228265405	0.139324576	0.029696116
0.026185161	123.6931686	1360.147095	26018.16406	9	1	75	216	5	3.769243956	898	2.669116735	0.156421393	0.040678635
0.030438785	445.9820557	1594.521851	25261.81641	9	3	211	215	2	11.56032372	904	2.066003561	0.174934313	0.060225129
0.03475181	823.7717896	1092.016479	24531.85742	9	3	118	218	4	13.51969242	889	2.256556273	0.197256014	0.088077284
0.039624345	384.1874695	502.4937744	23780.08594	8	1	57	218	15	1.012750387	888	5.505952835	0.232532293	0.121823177
0.043783747	339.4112549	111.8033981	23058.05859	9	1	49	218	14	2.160789013	889	7.42480135	0.280290365	0.154418245
0.046790581	859.0692749	250	22315.64453	9	5	62	217	14	2.635026455	891	14.37461472	0.338762492	0.186122999
0.047986347	1207.849365	200	21601.77148	10	1	57	217	7	0.954841256	891	17.64454269	0.394990504	0.213819548
0.047540758	1230	600	20893.29297	8	1	57	217	7	1.687604904	892	14.52938938	0.44190678	0.236031607
0.046475731	1380	1331.352661	20164.375	8	5	62	217	8	1.350224495	894	21.30247116	0.474079818	0.250985146
0.044933692	1353.661743	1724.093994	19482.01563	9	5	67	217	2	2.719923258	898	38.74433136	0.486931205	0.257012486
0.042841215	1098.589966	1140.175415	18763.24414	9	5	72	218	7	0.754894495	891	37.76170349	0.470437169	0.251196593
0.040823959	740.9453125	403.1128845	18066.72656	8	1	57	218	11	2.719923258	892	19.48656464	0.430332035	0.234714061
0.039342683	361.2478333	353.5534058	17370.10352	10	1	75	217	15	1.687604904	898	14.03977299	0.371149063	0.208672673
0.037436813	108.1665421	70.7106781	16646	8	1	61	218	20	3.321432114	896	13.90405464	0.296490759	0.176249772
0.03441786	90	150	15948.40723	10	1	55	218	28	1.350224495	889	10.27782059	0.223438188	0.143983975
0.030286564	30	212.1320343	15234.86133	10	5	67	217	18	2.385944128	890	8.079975128	0.159456685	0.115077615
0.026119016	30	850	14544.06055	8	2	80	217	10	1.817522049	890	7.132801533	0.119515404	0.095430233
0.023148473	323.1098938	390.5124817	13845.12207	8	1	69	216	8	1.350224495	892	5.621426582	0.096686073	0.085621022
0.021382691	849.5881348	100	13116.72559	10	5	78	216	7	2.052775145	890	2.712978601	0.080414444	0.084470585
0.020690974	1548.418579	400	12414.09277	10	2	148	214	3	22.4171772	904	1.864897847	0.070856176	0.084817775
0.020771915	2213.503906	150	11699	10	1	125	217	3	10.60683441	891	2.521169901	0.066468857	0.086088493
0.020455226	1951.614746	50	11021.15234	10	2	79	217	4	16.72355843	891	2.219668865	0.066989385	0.088701017
0.019866908	1463.864746	452.7692566	10371.58594	8	2	132	217	6	20.79370117	891	2.075297356	0.071795985	0.091893271
0.018564627	975.807373	111.8033981	9695.571289	8	1	43	217	8	1.687604904	890	3.209885597	0.080693126	0.094212629
0.017103549	295.4657288	604.1522827	9058.0625	8	1	41	218	7	0.754894495	884	6.867114544	0.089756049	0.093441136
0.015778318	349.8571167	1394.632568	8400.428711	8	1	56	218	17	4.044691086	884	8.358076096	0.095226355	0.08948788
0.013789064	241.8677368	2182.887939	7778.045898	9	5	55	218	9	2.456394672	884	8.520645142	0.095472217	0.082209073
0.011529448	732.3933105	2454.587646	7188.490723	9	1	43	218	6	2.134299994	887	6.389638901	0.090727523	0.072055683
0.010058274	127.2792206	1614.001221	6601.704102	8	5	43	218	13	3.321432114	880	9.06354332	0.080764644	0.060245942
0.010164361	384.1874695	873.2124634	6067.495605	9	2	110	218	11	18.74316406	878	6.25263834	0.068815678	0.048994604
0.011684737	766.6159668	158.1138763	5545.132813	9	2	220	216	4	22.5137291	888	2.284603119	0.055932868	0.037448831
0.014153234	1337.946167	500	5085.686035	9	2	368	214	1	28.57163048	905	1.661040664	0.042002596	0.027933171
0.017279608	1717.352661	471.6990662	4668.543457	10	2	472	210	2	14.30657768	932	1.402959108	0.027236102	0.021977525
0.020411419	2190.205566	111.8033981	4288.216309	10	1	469	205	2	4.380486965	966	1.310487628	0.013037852	0.018851141
0.022397745	2800.142822	360.5551147	3971.460693	10	2	482	203	2	17.39022636	982	1.212599039	0.004282669	0.017679859
0.02328405	3348.193604	1202.081543	3652.615479	10	2	410	204	1	21.04572105	973	1.142537594	0.001269304	0.01748319
0.023487393	3584.215332	1627.88208	3310.619385	10	3	351	204	1	32.00538254	973	1.002591372	0.002850267	0.018663688
0.024070868	3112.635498	1334.166382	2969.393799	10	2	241	206	3	8.485238075	951	1.100723505	0.007404968	0.019318677
0.024529923	2623.928467	1533.786133	2575.985352	9	2	215	209	2	9.421579361	925	1.112740278	0.014210672	0.018941114
0.024903174	2184.032959	2022.992798	2135.275146	9	2	269	210	1	29.27358055	918	1.029537201	0.023214864	0.01728542
0.025871119	1766.182373	2000	1667.093262	9	2	97	209	1	11.08264446	930	1.048423529	0.032913763	0.015110657
0.027047399	1324.424438	1250	1140.394653	10	3	107	214	3	26.41315079	893	1.156190395	0.040724058	0.013853083
0.028424868	577.0615234	452.7692566	591.6925049	9	1	28	216	3	2.361991405	880	1.267124653	0.046031065	0.013361982
0.030129166	182.4828796	0	84.85281372	8	1	16	217	5	1.909152389	873	1.394466043	0.047819182	0.013177156
0.031743072	108.1665421	250	342.0526123	8	1	18	219	4	2.719923258	863	2.095933199	0.046156045	0.013370781
0.033124216	778.8452759	886.0022583	700.3570557	8	2	62	218	8	20.40412331	871	1.867358685	0.041068342	0.014391354
0.033504032	692.6037598	1656.804199	997.2462158	7	1	91	218	6	16.75388908	871	2.008966684	0.033764936	0.016295228
0.032191116	150	2400	1205.985107	7	5	7	217	33	2.8624053	877	3.073800564	0.025210155	0.018273648
0.030349843	488.364624	3200	1256.423462	8	2	35	220	4	5.385977268	856	4.045378685	0.01767664	0.019847963
0.029113617	90	2961.840576	715.6116333	9	1	4	219	3	0	859	12.17809963	0.012474127	0.020722618
0.027891256	60	2782.984131	30	9	1	17	220	21	2.134299994	856	13.10193539	0.008828894	0.020728648
0.02659029	442.9447021	2750.45459	636.3961182	9	1	16	220	11	2.134299994	861	11.09465313	0.00592908	0.021119971
0.025125261	323.1098938	2844.29248	1113.238525	9	1	7	220	9	3.109632969	867	4.753835201	0.00410342	0.023245841
0.023798153	1020	2298.368896	371.0794983	8	1	4	220	7	1.721006155	864	4.868932247	0.00402983	0.028262543
0.023080913	570	1967.866821	360	9	1	6	220	4	0.754894495	857	3.437582493	0.004844697	0.035109095
0.023052542	240	1852.700684	1170	9	1	17	220	6	0.754894495	850	3.647968292	0.005876916	0.042719934
0.023897272	150	2071.834961	1950	8	1	5	220	1	1.432096243	850	6.340435505	0.006768255	0.049652841
0.025136318	934.3446655	1741.407471	2730	8	1	12	220	6	1.350224495	858	3.399936438	0.0075741	0.055719208
0.025601413	1113.6427	1133.578369	3540	9	1	11	220	5	1.687604904	868	4.524089336	0.008377245	0.061002042
0.025833299	457.9301147	806.225769	4320	9	1	22	220	12	2.052775145	876	7.414851665	0.008289228	0.064592898
0.026836576	108.1665421	150	5044.640625	9	1	24	220	58	0.337614715	873	9.099747658	0.007293891	0.067167923
0.028841102	120	474.3416443	5700.079102	8	1	9	220	11	1.967863798	865	7.835126877	0.005584573	0.068018943
0.030905312	150	559.0169678	6379.921387	9	1	7	220	7	1.432096243	863	7.755639076	0.003487327	0.067652665
0.032651849	189.7366638	50	7106.708008	9	1	4	220	10	1.687604904	859	7.572071075	0.001417319	0.066823073
0.034072742	123.6931686	460.9772339	7822.640137	9	1	6	220	73	0.477453768	861	14.46217823	0.000138738	0.068144836
0.00336632	1339.626831	874.6427612	36828.10156	8	2	442	202	0	18.77729797	982	0.418842196	0.000215629	0
0.005108147	1043.551636	430.116272	36076.73047	10	2	343	204	0	28.40739441	962	0.448022634	0.002316036	2.79938E-05
0.006993957	1050	200	35325.40625	10	2	259	207	0	21.74126625	948	0.463499457	0.007589764	0.000505794
0.008679102	1337.946167	777.8174438	34547.25	10	2	315	200	0	42.51044846	999	0.513637722	0.016583212	0.001368339
0.009584464	1797.247925	801.5609741	33796.38281	10	2	538	196	0	33.88924789	1028	0.613969505	0.029059427	0.00225569
0.009843175	1888.094238	50	33020.57031	10	2	201	206	1	13.40967178	965	0.901777327	0.044257246	0.003030248
0.009549404	1890	531.5072632	32287.41602	10	2	208	208	0	18.70367813	947	0.879388392	0.059511766	0.003561992
0.008125153	1681.071045	360.5551147	31516.125	9	2	130	213	1	5.258953094	919	0.667545497	0.072710603	0.003749643
0.006303663	1471.223999	100	30773.58203	9	1	87	212	7	4.727942467	921	1.280975342	0.084272705	0.005222392
0.00561828	1410.319092	452.7692566	30033.41602	9	5	86	211	5	6.629140377	936	2.258649349	0.095311321	0.008000104
0.006968205	1442.497803	492.4429016	29269.79297	9	2	147	215	2	18.32982063	902	1.630541325	0.106575735	0.012454256
0.009928139	1332.216187	696.4194336	28535.09375	9	1	214	216	3	12.81423664	901	1.175828218	0.119781464	0.018042909
0.0140598	1382.931641	390.5124817	27777.68359	8	1	71	216	4	2.781886339	901	1.78469944	0.135639533	0.024355348
0.018800505	1231.462524	316.2277527	27047.04297	8	1	66	217	5	3.471741199	893	1.970973849	0.151472315	0.032620382
0.023382995	678.8225098	851.4692993	26318.20898	9	2	85	217	6	2.569502831	891	2.067296267	0.169995502	0.046362594
0.02781106	67.08203888	1217.57959	25567.60547	9	3	75	216	6	4.222687244	898	2.309130192	0.191150606	0.06957826
0.032355901	323.1098938	1096.585571	24846.44922	9	1	78	217	4	4.058664322	892	2.608963013	0.220316112	0.101346523
0.037470587	750	884.590271	24104.50977	8	1	66	218	7	4.787290573	891	3.812296629	0.26461032	0.138351455
0.041770954	268.3281555	350	23407.94141	8	1	46	217	35	2.052775145	894	6.91481638	0.32281515	0.174260616
0.045027122	150	447.2135925	22699.77344	10	5	49	217	32	2.719923258	897	11.67708397	0.386761993	0.208327338
0.046664685	391.1521301	316.2277527	21970.85742	10	1	48	217	37	1.687604904	902	13.33058834	0.45148313	0.24078624
0.046646021	420	320.1562195	21270.18945	8	5	48	216	33	1.217118144	904	20.29600143	0.502085984	0.265845835
0.046065625	570	701.7834473	20550.54688	9	5	53	216	25	1.067520261	904	39.05931473	0.536717534	0.28343305
0.044975672	569.2099609	1006.230591	19855.30859	9	5	69	217	15	2.8624053	898	44.48814774	0.546349287	0.289596617
0.043413971	402.4922485	851.4692993	19134.00391	9	5	58	217	20	4.787290573	901	35.95765686	0.527409017	0.283967644
0.041955017	42.42640686	100	18434.84766	8	5	46	218	26	0	899	27.20967865	0.4825885	0.266154945
0.041133363	308.8688965	100	17736.06445	10	1	49	217	14	1.217118144	898	22.43943214	0.416643113	0.237751842
0.039722394	742.7650757	460.9772339	17021.63672	8	2	60	218	10	6.620689869	891	7.117477417	0.332777083	0.202540174
0.036981687	870	700	16332.01758	10	2	71	218	7	3.016961336	889	5.554739952	0.248695299	0.166292951
0.03292517	750	100	15609.74707	10	2	73	217	4	1.217118144	890	4.189635754	0.174906164	0.131950915
0.029077571	735.4590454	707.1068115	14905.74414	8	2	96	216	4	7.653048515	892	2.78012681	0.129970223	0.10722129
0.026562573	241.8677368	360.5551147	14220.28516	8	1	81	215	8	5.720433235	900	3.777862072	0.106350578	0.093118213
0.025816238	499.2994995	180.2775574	13503.33301	8	3	126	215	3	9.736777306	900	2.693938255	0.093310364	0.088134021
0.025920406	1056.834839	254.9509735	12821.62207	10	2	215	213	2	21.80569649	916	2.029894114	0.087660797	0.088410392
0.026365139	1524.106323	0	12127.49805	10	1	78	217	3	10.16040802	892	1.909846306	0.087400593	0.088779956
0.025997877	1344.656128	570.0877075	11464.63281	8	1	44	217	6	3.584252357	892	2.484344006	0.090259142	0.090120681
0.02501593	827.586853	989.9495239	10818.7334	8	2	52	218	3	3.035723686	888	2.328983307	0.094298236	0.092012614
0.023751365	339.4112549	250	10161.14648	8	1	37	218	5	3.372286797	887	4.344019413	0.100978263	0.093354553
0.02223099	127.2792206	500	9525.885742	8	1	49	218	5	2.635026455	884	5.256906509	0.106203713	0.091720507
0.020788623	60	1353.698608	8889.926758	8	1	86	218	4	7.363740444	886	6.133279324	0.107972726	0.086884625
0.019075453	664.0783081	2109.502197	8304.3125	8	1	110	217	9	5.00628233	887	3.017038584	0.103986651	0.078875512
0.016828487	1250.319946	2364.84668	7735.230957	9	3	164	216	6	25.87922859	891	2.103569746	0.094776019	0.068001032
0.014860427	715.6116333	1566.046021	7181.288086	8	1	166	216	5	15.10435486	891	1.894445658	0.080044277	0.055230208
0.013984608	271.6615601	761.5773315	6668.373047	9	1	91	215	7	1.817522049	901	3.823364735	0.063322231	0.043299042
0.014234692	234.3074951	0	6185.022461	9	1	80	216	8	1.067520261	890	6.846958637	0.047039066	0.031444058
0.015731141	635.6885986	626.49823	5778.797363	9	2	139	217	4	12.5107832	880	2.593412161	0.031986915	0.021779761
0.017919425	1032.279053	948.6832886	5388.654785	10	2	384	210	1	34.51294327	932	1.496476293	0.018966682	0.014775164
0.020629099	1664.121338	610.3277588	5031.600098	10	2	478	204	2	18.5898819	978	1.299208522	0.008022977	0.010376387
0.022372428	2190.205566	565.6854248	4729.450195	10	3	599	203	1	12.64666939	986	1.192309141	0.001754032	0.009031799
0.022974705	2821.435791	1236.931641	4392.414063	10	3	551	200	5	4.972358227	1010	1.195719361	0.000375613	0.009170903
0.022474533	3486.330566	1006.230591	4041.435303	10	1	524	200	12	4.727942467	1007	1.480693579	0.002568627	0.010271153
0.022075968	3744.716309	538.5164795	3671.539307	10	3	542	200	5	16.05750847	1007	1.370980263	0.007161287	0.011126018
0.022065978	3270.137695	884.590271	3233.465576	10	2	349	202	2	18.64821625	991	1.069246173	0.013875128	0.010938215
0.022535931	2702.665283	1588.238037	2790.64502	10	2	173	210	2	17.41334534	918	1.038962603	0.022297876	0.009899063
0.023805307	1890	1726.2677	2254.994385	10	2	202	213	2	14.56747723	901	0.966731668	0.03119901	0.008589176
0.025752934	1110	982.3441162	1722.846436	10	2	320	213	0	10.3573103	903	0.981681645	0.038358781	0.008376068
0.028138002	330	300	1198.874512	9	2	111	214	2	14.04373074	897	1.052586913	0.043011393	0.008660288
0.03042906	445.9820557	474.3416443	724.9827881	8	1	73	218	3	11.69481659	867	1.200121641	0.044484451	0.009416767
0.03209554	797.119812	961.7692261	335.4101868	8	1	95	217	7	13.20254803	876	1.231063008	0.042532377	0.0108422
0.033370871	1240.201538	1390.143921	30	8	1	39	217	7	3.769243956	871	1.415542006	0.037261669	0.013130105
0.033687018	1272.792236	1967.866821	270	8	3	32	218	4	7.117176533	869	1.593146563	0.029867409	0.015163823
0.032263204	657.951355	2672.545654	391.1521301	8	1	12	217	10	1.012750387	877	2.374996185	0.021277988	0.01642533
0.029325392	0	2546.566406	510	9	1	9	220	3	2.385944128	858	2.740207911	0.013083363	0.017262308
0.026537701	636.3961182	2191.460693	660	8	1	26	219	13	2.698951006	866	3.342768431	0.007869795	0.017554343
0.024234558	30	1978.004028	466.6904907	8	1	11	220	5	2.901821613	861	3.442196131	0.004223005	0.017428499
0.022374423	268.3281555	2000	192.0937347	9	5	18	220	18	2.635026455	863	11.82447052	0.00172883	0.018657785
0.020661848	90	2030.394043	823.7717896	8	1	16	220	28	2.8624053	868	10.18559265	0.000883851	0.022659624
0.019325895	240	1706.604858	67.08203888	8	1	7	220	20	1.012750387	870	5.493358135	0.002350271	0.03041408
0.018326951	335.4101868	1171.537476	635.6885986	9	1	15	220	9	1.391763449	857	4.113278866	0.004667229	0.039626017
0.01790197	420	1051.189819	1389.748169	9	3	18	220	4	4.903792381	860	3.592768908	0.007379437	0.049532209
0.018601699	240	1400.892578	2130.633789	8	1	11	220	6	1.967863798	863	5.646606922	0.009966144	0.058415942
0.01997925	1020	1285.495972	2876.560547	8	1	23	220	6	2.385944128	863	4.995244026	0.011999161	0.066191681
0.020851722	888.4255981	602.0797119	3669.945557	8	1	14	220	6	1.817522049	866	7.736347198	0.013097922	0.072718956
0.02183326	150	0	4442.533203	9	5	20	220	23	1.012750387	873	11.38361359	0.012987807	0.077067293
0.024337361	618.4658203	141.4213562	5250.085938	9	1	14	220	5	1.350224495	877	14.67708111	0.01172764	0.079644851
0.027375376	894.9860229	781.0249634	6030	8	5	19	220	6	1.350224495	871	7.610211849	0.009529654	0.079827532
0.030354634	296.9848633	540.8327026	6790.942383	9	1	5	220	9	0.754894495	865	8.643136024	0.006714744	0.078347109
0.033009447	192.0937347	403.1128845	7487.269043	8	1	6	220	9	1.217118144	859	8.019259453	0.003661259	0.075735286
0.035314526	674.1661377	602.0797119	8171.077148	9	1	7	220	7	1.687604904	859	7.34499979	0.001199911	0.073417328
0.0046384	957.1833496	951.3148804	37847.69531	10	3	562	204	0	18.56861115	972	0.438581407	0	0
0.007733088	657.951355	743.3034668	37069.53906	10	2	331	202	0	25.74590111	982	0.417837918	0.000615732	3.16303E-05
0.011062916	295.4657288	427.2001953	36318.70313	10	3	248	210	1	28.25300407	930	0.556116581	0.004847883	0.000681694
0.014470238	268.3281555	180.2775574	35583.23828	10	1	131	210	1	1.909152389	934	1.230521798	0.014286552	0.001930406
0.017109185	658.6349487	403.1128845	34809.42578	10	1	134	210	2	4.058664322	934	1.172495723	0.027637653	0.00341495
0.018853331	1209.338623	707.1068115	34064.16406	10	2	274	208	0	3.016961336	950	0.72107017	0.043362282	0.004755428
0.019573469	1081.665405	158.1138763	33294.59375	10	1	146	211	1	8.767251015	933	1.4708426	0.060485423	0.005854269
0.018973622	1110	538.5164795	32553.63477	10	3	122	214	2	3.931095839	915	1.008870721	0.076054551	0.006454404
0.017050674	1039.663452	680.0735474	31814.99609	9	1	92	213	6	1.687604904	919	1.835763216	0.089292824	0.006840541
0.013997705	692.6037598	100	31052.89844	8	1	68	215	11	1.012750387	907	2.928817749	0.10167478	0.008416153
0.011326063	630	111.8033981	30319.55273	8	1	68	216	6	1.067520261	905	4.235971928	0.113065764	0.011077167
0.009964753	664.0783081	300	29562.92578	8	1	69	216	14	1.687604904	907	3.048023939	0.123621203	0.015076139
0.010995853	543.3231201	100	28832.60742	9	1	68	215	9	0.754894495	908	3.714107037	0.134048864	0.020065401
0.013187571	600	150	28079.43945	8	1	63	217	22	1.509526968	895	4.403911591	0.146776348	0.025679899
0.015982397	690	50	27355.3457	8	1	63	217	3	1.350224495	895	4.482940197	0.159533784	0.034698404
0.019361159	690	180.2775574	26651.38281	8	2	63	217	26	1.067520261	897	3.499234676	0.175792918	0.049977008
0.023786595	750	430.116272	25910.06836	9	1	57	216	27	1.687604904	898	3.739616394	0.197872669	0.075165831
0.028229492	174.9285583	335.4101868	25197.14258	9	1	55	216	45	1.217118144	899	4.527083397	0.231601387	0.108822174
0.03325529	618.4658203	158.1138763	24464.42578	9	1	47	217	16	0.754894495	892	4.990591049	0.283532679	0.147576198
0.037741143	420	450	23759.86719	8	5	47	217	48	1.391763449	893	7.736430645	0.346373826	0.18541421
0.041154463	330	522.0153198	23058.52734	8	2	45	216	33	1.391763449	898	13.07139301	0.414011329	0.222125381
0.043067425	0	100	22338.1582	8	1	43	216	63	1.350224495	906	17.00123215	0.479801804	0.257108629
0.043378741	247.3863373	150	21643.99609	8	5	50	216	220	2.719923258	910	26.56306267	0.531531632	0.284024775
0.043197844	210	50	20922.07031	8	4	41	216	148	2.882181168	910	39.39482117	0.566666245	0.302764416
0.042641673	84.85281372	390.5124817	20223.76172	9	5	51	216	126	1.067520261	905	36.78026962	0.575989842	0.310075343
0.041810572	295.4657288	874.6427612	19524.00781	9	5	57	217	18	0.954841256	905	25.70456696	0.557384431	0.305042505
0.04145921	648.9992065	320.1562195	18807.67969	9	5	42	217	18	2.134299994	899	31.22724724	0.509675562	0.286106706
0.041847151	1032.279053	158.1138763	18137.00391	8	1	52	218	13	4.058664322	891	27.3593235	0.442916363	0.257290125
0.041221514	1429.02063	696.4194336	17416.23438	8	2	78	217	5	3.945476294	888	7.26980257	0.355558097	0.220750108
0.039176859	1680	894.4271851	16712.18164	8	2	89	217	3	7.594643593	891	3.771091938	0.266595691	0.182819843
0.035806261	1560	223.6067963	16008.75977	8	1	74	217	5	3.843668222	888	3.333281279	0.190746471	0.146691963
0.032458477	1273.145752	538.5164795	15289.79102	8	3	98	216	4	8.077000618	892	2.807871103	0.139678985	0.117337696
0.030671153	615.5485229	223.6067963	14604.57813	8	5	58	215	3	5.226703644	900	2.867872953	0.115259334	0.099158265
0.030564642	42.42640686	70.7106781	13907.70996	8	5	44	217	11	3.109632969	890	4.996076584	0.105107851	0.090509847
0.031163061	468.6149902	206.1552887	13239.1123	10	3	62	217	5	5.52021265	890	3.04246068	0.104117066	0.089030281
0.031696364	778.8452759	200	12561.72754	8	3	74	217	2	7.179645538	893	3.130605459	0.107249841	0.088543408
0.031322476	742.7650757	680.0735474	11921.82031	8	1	42	217	4	3.584252357	893	2.459383011	0.110411964	0.088588156
0.030082164	234.3074951	751.6647949	11285.42383	8	1	30	218	11	2.882181168	891	5.761151314	0.115191534	0.089056499
0.028342381	296.9848633	0	10632.57715	8	1	25	219	6	0.337614715	885	6.603167534	0.120920949	0.088910773
0.026855767	763.675354	559.0169678	10022.2002	8	1	54	218	3	3.321432114	884	3.530385971	0.123561189	0.08629258
0.026022725	108.1665421	1350	9420.191406	9	1	50	218	3	3.109632969	880	5.555835247	0.121949255	0.080868617
0.024856716	646.2197876	2150	8875.589844	8	2	200	216	3	17.90136147	892	2.370214939	0.114670008	0.072206631
0.022687636	1423.024902	2086.264648	8337.248047	9	2	366	211	2	14.45220375	934	1.629184008	0.101313286	0.061119959
0.020510597	1355.654785	1700.735107	7804.902344	9	2	280	210	5	22.75354958	939	1.531127214	0.083252318	0.048319429
0.01915364	914.3850098	960.4686279	7325.407715	9	2	148	210	3	18.25386238	939	1.946179032	0.063216045	0.036829099
0.018566633	379.4733276	320.1562195	6866.068848	10	1	86	214	7	5.788832188	902	3.505074739	0.043888241	0.026129134
0.018996008	60	50	6457.321289	10	1	55	217	3	5.062306881	880	5.826756954	0.027516503	0.017429253
0.020247826	536.656311	380.7886658	6090.665039	10	2	92	216	4	6.754583836	888	5.269712448	0.015187518	0.010156514
0.02209904	1074.150879	1225.765015	5756.405273	10	2	244	214	1	20.7225647	903	1.476730466	0.006729176	0.005183523
0.023175068	1701.82251	1320.037842	5451.916992	10	2	430	210	1	19.7413311	931	1.206403971	0.001534969	0.003317854
0.02311893	2412.902832	1619.413452	5101.852539	10	2	497	205	3	19.27991486	972	1.239800572	0.001081884	0.003135693
0.021946713	3054.701416	813.94104	4743.416504	10	2	527	204	11	2.569502831	981	1.066670656	0.004064701	0.003958232
0.020496346	3618.07959	0	4335.181641	10	2	519	201	4	3.631393433	1008	1.112608671	0.00821464	0.004586603
0.019512022	3364.817871	650	3890.758301	10	2	476	202	2	17.44795227	997	1.04477942	0.013906128	0.004664669
0.019793589	2597.383301	1220.655518	3386.812744	10	5	373	207	2	18.56861115	951	1.00257957	0.020771084	0.004341412
0.021877917	1819.148193	1614.001221	2837.340332	10	1	117	211	2	15.75730038	916	0.988905787	0.028334554	0.003680548
0.024668593	1081.665405	873.2124634	2336.921143	10	2	84	213	1	21.77780914	905	1.030629516	0.034285098	0.003671244
0.027501469	416.7733154	111.8033981	1865.07373	10	4	61	214	2	14.2625494	899	1.038310051	0.038176123	0.004629635
0.029959129	364.9657593	657.6473389	1432.794434	8	3	128	216	1	17.42489052	871	1.070787072	0.039150964	0.006460414
0.031719118	1154.123047	1443.086914	1072.054077	8	2	317	213	0	18.44568825	905	1.061885595	0.037014619	0.008857716
0.03301112	1874.459961	2022.992798	764.8529053	9	2	163	212	2	16.18139458	911	1.100742579	0.031842139	0.011327391
0.033279035	1760.82373	2500	510	9	4	43	218	0	8.485238075	869	1.234567046	0.024833789	0.013225923
0.031731036	1124.499878	2610.07666	379.4733276	8	5	18	219	11	1.067520261	865	1.961602926	0.017011603	0.014470067
0.028407399	416.7733154	1929.378174	270	8	3	36	219	7	6.466625214	864	2.139708281	0.0097828	0.014944834
0.024596021	313.209198	1430.034912	90	9	2	28	219	7	4.058664322	864	2.370064974	0.005158537	0.014641086
0.020844167	276.5863342	1208.304565	201.2461243	9	1	25	219	3	3.64697051	868	2.594157219	0.002158512	0.014479924
0.017978374	308.8688965	1201.04126	228.4731903	9	2	91	219	3	1.909152389	866	2.967365026	0.000293164	0.0165985
0.016040714	630	1225.765015	442.9447021	8	1	14	219	4	1.817522049	874	3.951181412	0.000691713	0.022341993
0.014749829	469.5742798	1229.837402	182.4828796	8	1	8	220	9	2.8624053	870	4.514532089	0.003308281	0.032022867
0.013585716	108.1665421	604.1522827	931.4505005	9	1	7	220	4	1.687604904	865	4.980751514	0.006793399	0.043060955
0.012798541	60	291.5476074	1702.615601	9	1	16	220	4	2.160789013	865	7.481507778	0.010622188	0.054818131
0.013403551	152.9705811	650	2423.324219	9	1	30	220	3	4.763641834	867	7.070623875	0.01387124	0.065462291
0.014857513	742.7650757	608.2762451	3150.571289	9	5	34	220	5	0.754894495	871	10.13303661	0.016252765	0.074771866
0.016119987	551.5432739	335.4101868	3912.556641	8	5	22	220	11	1.817522049	876	8.240249634	0.017519934	0.081722043
0.017676856	120	291.5476074	4659.957031	8	5	19	220	22	1.217118144	876	14.23453712	0.017549263	0.086284988
0.020967474	872.0665283	650	5435.30127	9	1	9	220	22	1.509526968	878	21.10725403	0.016079204	0.088596903
0.024777345	606.7124634	700	6192.00293	9	5	6	220	31	0	871	9.635252953	0.013492781	0.088010959
0.028583705	84.85281372	806.225769	6955.925293	8	1	5	220	11	0	863	10.79522705	0.010102449	0.085303672
0.03214686	848.5281372	223.6067963	7754.869629	9	1	15	220	6	0.754894495	862	4.624494076	0.006252972	0.080794781
0.035306048	1315.218628	0	8527.602539	9	1	15	220	6	2.456394672	859	3.600803375	0.002834077	0.075708143
0.005487402	632.850708	492.4429016	38854.58594	10	2	465	205	0	31.5587635	964	0.83272773	0.000950382	0
0.009711813	296.9848633	200	38105.49219	10	2	226	204	0	20.67187881	972	0.77383399	0.00224954	0
0.014481371	67.08203888	50	37358.04688	10	2	168	209	0	6.137379646	940	0.584563434	0.004918797	0.000515166
0.019616127	432.6661682	250	36585.88281	10	2	235	211	1	24.26079941	925	0.72861445	0.013102247	0.001947199
0.024053616	445.9820557	626.49823	35842.15234	10	3	301	213	1	28.183918	921	0.728499353	0.026399801	0.003763213
0.028013555	108.1665421	150	35074.15625	10	1	118	213	1	4.582314968	920	0.975322902	0.043850213	0.005749769
0.030411318	450	0	34334.64453	10	1	119	213	1	17.18920135	920	0.975450993	0.062436506	0.007456196
0.031166257	323.1098938	100	33571.37891	9	1	93	214	2	1.350224495	915	1.300806165	0.082000822	0.008814177
0.030031409	330	100	32836.66797	9	1	87	215	3	2.160789013	910	1.48325479	0.098894745	0.009563196
0.027398316	513.5172729	50	32104.54102	9	1	85	215	18	5.989218235	907	2.758723021	0.112530597	0.010538473
0.023399016	60	427.2001953	31348.27734	9	5	92	217	69	7.660316467	904	6.294266701	0.124500215	0.012076047
0.018865211	150	667.0831909	30618.59766	8	5	76	217	35	2.635026455	907	7.804084778	0.134716898	0.014389566
0.015277057	123.6931686	1025.914185	29882.42383	8	1	94	217	41	4.903792381	907	7.915586948	0.143494859	0.017685695
0.013150947	210	800	29159.45898	8	3	95	217	16	10.85010433	906	5.907146454	0.148808643	0.021771505
0.013196148	210	600	28440.01563	8	2	82	217	11	3.814074755	901	3.7778368	0.154483527	0.026409775
0.013921921	120	403.1128845	27699.03516	8	1	66	217	18	1.909152389	900	7.37582016	0.1612546	0.035531834
0.015387264	90	492.4429016	26986.3457	8	1	63	217	23	1.391763449	897	7.435294628	0.172934815	0.050752804
0.018967325	60	50	26253.54883	8	5	55	217	20	5.730255604	897	7.428438187	0.193449914	0.075880855
0.023086302	150	390.5124817	25548.90625	8	5	56	217	53	0.954841256	894	8.35963726	0.228116319	0.10937155
0.027564557	120	522.0153198	24846.99219	8	1	54	217	22	1.967863798	897	13.14161682	0.280932575	0.146915361
0.031996161	90	300	24126.00586	8	1	48	217	53	1.067520261	897	21.02478027	0.34698531	0.187448442
0.035420086	30	250	23432.76563	8	5	51	217	80	2.134299994	902	24.59249687	0.414625823	0.225697264
0.037545569	174.9285583	494.974762	22710.01953	8	5	57	216	114	3.843668222	911	20.78904915	0.479770958	0.261757463
0.038157288	480.9365845	950	22012.72266	8	5	77	216	32	1.909152389	916	27.41845703	0.530600846	0.289538234
0.038099203	270	694.6221924	21306.04102	8	5	62	216	191	0.675206006	910	41.10894775	0.564342082	0.30848971
0.038141716	84.85281372	206.1552887	20612.64258	8	5	57	216	105	1.350224495	908	36.67518616	0.573596537	0.316516101
0.038405098	445.9820557	353.5534058	19923.25195	9	5	40	216	21	6.795864582	908	32.83610535	0.556549311	0.311741501
0.040153146	1060.660156	200	19205.27344	8	1	38	217	11	1.391763449	902	28.77285385	0.51132673	0.292892218
0.041855972	1530	600	18501.05078	8	3	66	217	7	3.945476294	892	14.78635406	0.445739686	0.264273256
0.042233642	1594.521851	1054.751099	17773.16992	8	5	97	217	5	5.385977268	892	7.654446125	0.359036654	0.22906822
0.040957335	1624.438354	250	17076.82617	8	5	114	216	4	5.226703644	895	5.902647495	0.272428513	0.191784292
0.038220398	1586.600098	250	16388.89844	9	3	83	217	4	1.909152389	888	3.464438915	0.198956698	0.155220434
0.035919972	1506.585571	667.0831909	15687.59082	8	3	167	216	4	12.19438362	898	2.699294567	0.147764921	0.124229819
0.035055321	1173.456421	912.4143677	15017.08984	8	3	115	218	3	7.973233223	884	2.328171968	0.123396121	0.103336476
0.03563894	632.850708	651.9202271	14332.12109	9	2	82	217	5	10.21937752	890	2.500055552	0.115371004	0.091907486
0.036677159	210	200	13683.32227	9	2	49	217	5	11.03853226	893	3.004040241	0.117897481	0.08760868
0.036878251	60	0	13046.1377	9	1	37	217	3	4.495148659	893	5.326120377	0.12415342	0.086114198
0.036161792	0	180.2775574	12409.74219	8	5	32	217	5	5.139693737	893	6.748794556	0.128996059	0.084755838
0.034612752	381.837677	600	11783.43359	8	5	26	218	14	1.350224495	891	6.160761833	0.133670792	0.083549201
0.032544393	912.4143677	111.8033981	11158.46777	8	2	28	219	6	1.067520261	885	8.035160065	0.138607636	0.081864662
0.031131295	582.4946289	540.8327026	10578.1377	8	5	26	218	6	1.687604904	884	4.366832733	0.139443576	0.077870488
0.030877035	30	1012.422852	10009.21582	9	2	59	218	3	5.788832188	883	6.084236622	0.135236144	0.071992658
0.029821938	713.0918579	1540.292236	9452.094727	9	2	177	216	3	12.45510006	895	2.575056553	0.124776334	0.063170023
0.027756009	1471.223999	1460.308228	8932.648438	9	3	292	212	1	21.86345482	925	1.650174022	0.10857141	0.052363381
0.025303731	2028.71875	930.053772	8426.796875	9	3	124	214	8	18.23208618	910	1.525779486	0.088096514	0.040238172
0.02349004	1497.89856	756.6372681	7970.972168	9	3	126	218	8	14.07363415	883	1.486011982	0.066465661	0.029828766
0.022233266	1106.345337	919.2388306	7537.406738	9	1	240	214	6	10.0140686	902	1.367672324	0.045794725	0.021171169
0.021839015	558.0322876	320.1562195	7153.097168	10	1	60	215	5	3.438912392	897	1.89144659	0.028043514	0.013737875
0.022604037	42.42640686	141.4213562	6804.248535	10	1	59	217	3	3.584252357	880	5.16455555	0.014588493	0.007267796
0.023901459	632.850708	672.6812134	6490.269531	10	2	152	218	6	16.30726814	876	3.468550205	0.006715522	0.002847102
0.024369394	1294.179321	1280.624878	6164.908691	10	2	287	216	1	18.99594116	891	1.542406678	0.002036141	0.000713087
0.023673788	1958.97937	1811.76709	5806.065918	10	2	279	211	1	38.9973259	927	1.331477523	0.001810172	0.000360605
0.022000698	2478.588379	1040.432617	5460.08252	10	2	520	211	3	23.21270943	924	1.079464078	0.005247254	0.000919633
0.019629318	3075.987549	380.7886658	5020.318848	10	2	561	203	2	14.07363415	988	1.120428443	0.00966834	0.001562425
0.017772956	3092.911133	350	4526.422363	10	2	515	202	2	8.246892929	997	1.120842814	0.014465962	0.00200209
0.017768849	2350.170166	1150	3994.058105	10	2	426	206	3	10.21937752	962	0.984426081	0.019368917	0.002026532
0.020123079	1623.884277	1900.657837	3447.259766	10	2	228	206	1	19.96796417	962	0.983711123	0.024984822	0.001619265
0.023079626	870	1241.974243	2965.147461	10	1	61	213	2	6.091477871	900	1.268912554	0.029703256	0.001688176
0.02600323	90	851.4692993	2518.034912	10	1	54	216	0	0.754894495	875	1.171040177	0.032626305	0.002702514
0.028565092	685.4195557	1025.914185	2126.405518	10	2	180	215	0	9.232867241	877	1.293542981	0.033043623	0.004619883
0.030472228	1356.650269	1662.077026	1804.993042	8	2	370	210	0	8.159014702	928	1.11875701	0.030805301	0.006886053
0.031984515	2118.348389	2392.697266	1500	8	2	152	212	2	11.81850624	911	1.083569527	0.025976799	0.009077902
0.03224555	2141.588135	3053.686279	1268.897217	9	2	42	217	9	0.337614715	869	1.214986563	0.019736014	0.010785202
0.030607315	1353.661743	2313.547119	1164.989258	9	2	102	218	3	10.05222988	869	1.266244054	0.013107885	0.011911409
0.027130662	540.8327026	1504.160889	1050	8	1	43	218	7	3.372286797	875	1.941871047	0.006964329	0.012338296
0.022661919	240	827.6472778	829.7589722	9	1	41	219	6	6.795864582	868	2.345748186	0.00261858	0.012031375
0.018155405	792.0227051	500	483.7354736	9	1	35	219	6	0	868	2.395787239	0.000597406	0.012086773
0.014495961	169.7056274	427.2001953	30	9	1	29	219	2	4.727942467	870	3.085811138	1.76835E-05	0.015151159
0.012230167	416.7733154	412.3105774	161.5549469	9	1	20	219	6	1.817522049	869	4.325792789	0.001560588	0.022301869
0.011319595	270	583.0952148	445.9820557	9	1	13	220	7	1.391763449	866	3.84732151	0.005001531	0.033523075
0.010420864	67.08203888	223.6067963	1183.765137	8	1	12	220	5	1.217118144	865	10.18727493	0.009149848	0.046038073
0.009621565	563.6488037	250	1959.208984	9	1	26	220	13	0.954841256	866	12.20492172	0.013524937	0.059339426
0.010083038	381.837677	70.7106781	2712.802979	9	1	14	220	14	1.817522049	870	11.85142231	0.017170932	0.071166128
0.01115229	254.5584412	141.4213562	3459.508545	9	5	10	220	8	2.569502831	871	11.35856724	0.01981972	0.080811679
0.011955347	210	158.1138763	4224.038574	8	5	10	220	15	2.160789013	881	20.81201744	0.021214936	0.087357029
0.013613675	494.7726746	141.4213562	4947.726563	8	5	23	220	15	0.954841256	885	16.93160248	0.021083128	0.091106243
0.017084012	1200	111.8033981	5704.813965	9	5	22	220	66	1.391763449	878	19.0742588	0.019460684	0.092705399
0.021431552	420	0	6442.740234	9	1	18	220	4	2.052775145	873	9.148918152	0.016603917	0.091437839
0.025913918	360	0	7183.794434	9	1	19	220	4	2.134299994	866	10.2312603	0.012816208	0.087445945
0.030315196	1159.180786	0	7960.351563	8	1	20	220	5	2.160789013	864	6.082614899	0.008417068	0.081206158
0.033955935	1868.930176	474.3416443	8714.883789	9	2	30	219	3	4.044691086	866	3.920805693	0.004343455	0.074276857
0.00481199	174.9285583	250	39880.14453	10	2	324	204	0	23.00962448	973	0.72826165	0.002915616	0
0.010121842	150	223.6067963	39107.67969	10	1	359	205	0	24.29561615	964	1.061102152	0.005857164	0
0.015891004	318.9043884	320.1562195	38363.52734	10	2	364	209	1	27.83997726	936	0.907640159	0.009781825	0.000167051
0.022317512	804.9844971	707.1068115	37621.20703	10	3	482	208	0	14.65679359	950	0.496266305	0.014670658	0.00135709
0.028908711	1116.064575	1012.422852	36854.65625	10	2	575	204	0	16.72659492	982	0.468414813	0.026640175	0.003393005
0.034907442	1018.233765	1051.189819	36116.46094	10	2	444	206	0	17.86786079	968	0.437478006	0.04360012	0.005695337
0.039968539	531.6013794	950	35354.52734	10	2	273	212	0	20.06439018	933	0.560325265	0.063544974	0.008087523
0.042899098	330	800	34621	10	2	219	212	2	19.59573746	937	0.749337316	0.084583871	0.010090744
0.043608319	408.0441284	807.7747192	33889.92188	9	2	271	210	1	29.19101334	949	0.862468302	0.10566885	0.011596814
0.042472057	408.0441284	696.4194336	33149.07813	9	2	248	215	3	14.93838024	910	0.938149929	0.125890568	0.012776054
0.038780089	0	390.5124817	32420.67383	9	1	107	216	16	5.875572681	907	2.67434001	0.139720246	0.014251855
0.033464722	84.85281372	400	31669.79883	8	1	134	216	29	13.72132587	908	4.583782673	0.151164979	0.015988952
0.027408836	270	1188.48645	30947.58398	8	3	142	216	13	10.64269066	905	1.793401718	0.158964947	0.01772015
0.02132511	402.4922485	1691.892456	30203.68359	8	2	181	216	5	14.83352566	907	1.441491604	0.162201717	0.019939005
0.016557999	450	1600	29488.03125	8	1	125	214	5	9.74803257	916	1.718155265	0.161095083	0.022889489
0.013985734	150	1372.953003	28775.55273	8	1	81	217	17	3.199601412	902	2.81645751	0.158449948	0.026612088
0.012657955	670.8203735	1204.159424	28042.68359	8	3	88	217	4	4.763641834	900	2.799531937	0.156396136	0.035015617
0.012154692	870.5170898	850	27337.96875	8	1	67	217	8	3.389067173	899	2.951327085	0.160886914	0.049579475
0.013858003	690	50	26611.36914	8	1	62	217	9	3.372286797	900	3.140769005	0.176780671	0.072915383
0.017361661	152.9705811	700	25914.04492	8	1	68	217	17	3.471741199	900	4.968448162	0.208503798	0.104350835
0.020874383	606.7124634	1265.898926	25238.39844	8	5	59	217	16	2.882181168	901	6.296517372	0.25764516	0.140209705
0.024844948	664.0783081	1100	24516.00391	8	1	70	217	24	1.350224495	900	22.57549095	0.321998209	0.180388644
0.028129818	94.86833191	1004.987549	23819.20703	8	1	89	217	16	12.48939991	903	22.94752502	0.38678512	0.21833998
0.0304178	270	1192.686035	23094.25195	8	1	95	216	5	10.03044319	905	33.78953552	0.450056791	0.253567874
0.031429484	420	1626.345581	22399.55664	8	5	67	216	10	2.160789013	916	42.16882324	0.499963641	0.281053424
0.031891108	655.2098999	1372.953003	21709.99023	8	2	54	217	10	4.380486965	912	34.81073761	0.533341229	0.299509555
0.032580346	657.951355	743.3034668	20994.04297	8	1	46	217	29	1.012750387	903	35.03880692	0.544225752	0.307967067
0.034800917	60	111.8033981	20289.98242	9	5	32	217	28	2.882181168	895	30.67516899	0.529902518	0.303978771
0.03841573	685.4195557	269.2582397	19561.86328	8	2	50	217	24	10.62221718	895	11.34925938	0.488948733	0.287009656
0.04125322	750	806.225769	18864.27539	8	1	65	217	9	8.543725967	895	7.665689945	0.42734161	0.261189729
0.042690828	810	680.0735474	18150.66992	9	5	103	216	5	6.063765049	899	9.651275635	0.347541928	0.228642583
0.042193498	840	50	17469.37891	8	2	92	216	5	5.875572681	899	5.988086224	0.269011825	0.19340381
0.040083986	800.4998169	559.0169678	16797.45508	9	2	116	216	5	4.787290573	895	3.581276655	0.201189607	0.158503681
0.038889505	692.6037598	1167.261719	16126.63965	8	2	156	216	7	10.76968288	899	4.729849815	0.153469279	0.128292292
0.038914882	626.418396	1700	15470.83984	8	2	72	216	12	9.520201683	899	5.752840042	0.131664231	0.105850272
0.04033196	553.1726685	1277.693237	14806.81641	9	2	108	217	5	9.583436966	888	6.968059063	0.125219151	0.092112079
0.041686554	488.364624	950	14170.41992	9	2	73	218	7	11.92725182	886	4.095019341	0.128923163	0.084816046
0.041635551	284.6049805	651.9202271	13535.08789	9	2	33	218	13	3.843668222	886	8.738003731	0.136294618	0.081621625
0.040216781	342.0526123	403.1128845	12893.19629	9	1	35	218	16	3.199601412	886	9.035286903	0.142208457	0.079487741
0.037961457	300	250	12291.5459	9	1	23	218	17	1.012750387	891	8.61615181	0.146948382	0.077234417
0.035652649	228.4731903	282.8427124	11694.0752	8	1	19	219	20	0.337614715	885	9.140377045	0.149893761	0.073593691
0.034634143	108.1665421	70.7106781	11125.26855	8	1	19	219	3	0.754894495	882	6.695604324	0.148943856	0.068479985
0.034368269	488.364624	427.2001953	10583.70898	9	2	45	219	7	11.03853226	882	2.94452095	0.143143937	0.061728504
0.033591013	1073.312622	776.2087402	10045.74512	9	2	86	218	4	15.369524	890	3.076934338	0.131288275	0.052739922
0.031658642	1736.116333	921.9544678	9545.941406	9	1	153	217	2	23.71407509	889	1.774000287	0.113841414	0.042701062
0.028913263	2305.124756	353.5534058	9069.53125	9	1	20	218	17	1.067520261	884	1.623978853	0.09230642	0.031947806
0.026641758	2153.531982	50	8635.415039	9	4	13	218	0	0	883	1.414013982	0.070416473	0.023414394
0.024923153	1716.041992	390.5124817	8258.450195	9	1	51	218	25	16.72962952	882	1.523702383	0.050258879	0.01689548
0.0237977	1158.015503	884.590271	7883.837891	10	1	136	218	3	19.5211544	882	1.613479614	0.030737052	0.010460261
0.023933826	488.364624	447.2135925	7552.615234	10	1	42	215	5	1.217118144	903	4.775215626	0.016210664	0.005525354
0.024968795	169.7056274	141.4213562	7244.425293	10	1	44	217	7	7.416536808	882	5.969978333	0.007264095	0.001918411
0.025150487	845.3401489	848.5281372	6902.412598	10	1	91	218	6	18.48321152	876	2.308337927	0.003002482	0.000241409
0.02417198	1344.656128	1389.244385	6545.914551	10	2	277	216	1	25.45378494	886	1.396608114	0.00233052	0.000758722
0.02204877	1982.044434	800	6117.720215	10	2	528	214	1	9.421579361	908	1.165087342	0.005756017	0.001853617
0.019206906	2690.817627	100	5658.162109	10	2	319	203	1	28.81218147	988	1.205630541	0.010354733	0.002964058
0.017002771	2563.201172	559.0169678	5108.815918	10	2	497	202	2	29.37453651	994	1.129872203	0.015212374	0.003833949
0.016635049	2015.365967	824.6211548	4576.647461	10	3	548	202	2	11.99913883	995	1.041097999	0.019331021	0.004120714
0.01855767	1380.32605	1208.304565	4078.786621	10	2	300	209	1	19.13222122	941	0.961235702	0.022653256	0.003844873
0.021491615	570.7889404	1664.331665	3609.113525	10	1	153	209	4	14.97660923	941	1.114320636	0.025730645	0.003218612
0.024351897	67.08203888	1603.121948	3203.263916	10	1	56	214	2	2.781886339	892	1.360203981	0.027471924	0.00316054
0.027128847	692.6037598	1749.285522	2836.705811	10	2	164	216	0	13.82849312	876	1.122647524	0.027277255	0.003774803
0.029378425	1480.97937	2131.900635	2532.11377	10	2	321	210	3	26.36005402	928	1.00809443	0.025029061	0.004948466
0.031255171	2269.911865	2630.589355	2244.393066	10	3	110	210	3	10.37309647	928	1.053062797	0.021009631	0.00648771
0.031601261	2190.205566	2722.590576	2070.217285	9	2	88	216	2	14.2625494	878	1.12661469	0.01551334	0.007879538
0.029926291	1405.20459	2164.486084	1980	9	2	219	216	1	10.2885952	880	1.272580862	0.009763191	0.008849791
0.026342895	589.4064941	1358.307739	1845.670654	8	2	139	213	4	17.08314323	905	1.815246105	0.004232471	0.009218267
0.021582603	180	550	1584.329468	9	1	32	218	37	2.052775145	872	2.60635972	0.00071575	0.00925216
0.01628009	989.5453491	200	1154.123047	9	1	14	219	13	1.909152389	871	3.747529984	0	0.010203442
0.01256837	684.1052246	250	632.850708	9	5	13	219	5	3.945476294	871	4.546889782	0.000148597	0.01439813
0.010557855	240	282.8427124	42.42640686	9	1	23	219	4	2.8624053	869	4.065792084	0.002238762	0.023008069
0.009867618	90	50	550.7268066	9	1	20	219	5	1.909152389	869	6.309526443	0.006173467	0.036531929
0.009684714	342.0526123	100	1265.701416	8	1	21	220	13	0.754894495	868	10.38416386	0.01102621	0.051327538
0.009540883	1060.23584	583.0952148	2013.578857	9	1	28	220	8	2.719923258	865	6.754778385	0.016392993	0.066259973
0.00968794	852.7602539	850	2731.977295	9	1	21	219	3	4.822542191	873	16.49786949	0.020725621	0.078564569
0.009803127	308.8688965	851.4692993	3464.577881	9	1	7	220	14	1.350224495	870	14.40617657	0.023593996	0.087125167
0.009810763	42.42640686	206.1552887	4239.669922	8	5	9	220	123	0.754894495	876	28.67403603	0.024834095	0.091620803
0.010787529	706.1161499	380.7886658	4990.921875	8	5	18	220	101	3.109632969	885	27.38930321	0.02422628	0.093176134
0.013606435	1050	873.2124634	5769.055176	8	5	21	220	30	0.754894495	879	38.59044266	0.021937009	0.093088366
0.017730478	270	700	6520.498535	8	1	11	220	4	2.882181168	879	13.46103764	0.018646399	0.09050253
0.022687871	510	680.0735474	7277.148926	8	1	14	220	16	1.067520261	869	6.074299812	0.014617856	0.085160688
0.027719051	1298.69165	610.3277588	8063.975586	9	1	23	220	4	2.719923258	866	4.6229105	0.009882606	0.077491812
0.031389963	2070.217285	1025.914185	8821.479492	8	1	26	219	8	2.134299994	866	4.345438957	0.005412782	0.06884896
0.008417093	953.414917	700	40142.19531	10	2	671	190	0	35.65813828	1067	0.398343444	0.009108287	0
0.014834262	917.8234863	1012.422852	39401.18359	10	2	515	205	0	15.8969593	964	0.451812685	0.014698434	0
0.022349095	1046.565796	984.8858032	38635.95703	10	2	530	203	0	19.71921349	982	0.415252745	0.020947123	0.00056549
0.030076006	1421.442871	934.0770874	37898.97656	10	2	591	198	0	13.23866272	1021	0.404419273	0.028166868	0.002274708
0.038248494	1827.046753	335.4101868	37138.25391	10	2	512	200	0	7.085726738	1010	0.445761144	0.043717671	0.004772835
0.045841992	1638.780029	250	36421.19922	10	2	443	204	0	37.99072647	985	0.467392564	0.064473681	0.007492056
0.051802311	1272.792236	680.0735474	35664.94141	10	2	325	207	0	15.87432575	975	0.543104708	0.088077843	0.010205013
0.055172533	1143.547119	1237.941895	34934.86719	10	3	353	209	0	13.64418125	957	0.668166339	0.110779025	0.012445834
0.055895045	1223.764648	1070.046753	34207.39453	9	2	228	210	0	28.72447968	949	0.753312945	0.132329494	0.014117171
0.053848777	1005.783264	838.15271	33457.37109	9	2	127	215	2	8.111279488	917	0.859748185	0.151437521	0.015472956
0.049321763	362.491394	223.6067963	32735.82813	9	1	84	215	13	2.02486825	917	4.56251812	0.163801402	0.01725799
0.04270247	301.4962769	250	31992.46484	8	1	106	216	12	6.603754997	907	4.54843998	0.172655463	0.019196557
0.035271391	1047.85498	984.8858032	31277.05469	9	3	246	213	1	14.73840141	922	1.389514685	0.177391917	0.020718496
0.027583785	1130.884644	1767.059692	30564.75977	8	4	178	212	5	17.98199844	931	1.208628535	0.176243782	0.021920333
0.02048775	957.1833496	2332.380859	29831.82813	8	2	102	215	7	5.427642822	911	1.35054934	0.169426546	0.023713995
0.015477886	442.9447021	1741.407471	29127.04883	8	2	99	215	3	8.104435921	904	1.829513669	0.158582583	0.026777549
0.012133236	30	951.3148804	28417.71289	9	2	104	217	7	2.698951006	900	2.027200937	0.146702647	0.033878349
0.00964214	394.5883789	206.1552887	27720.06445	9	1	66	217	16	1.432096243	898	2.939624548	0.141852215	0.046636678
0.009254233	474.3416443	100	27001.66602	8	1	63	217	14	0	901	2.951533318	0.149482816	0.066537715
0.011406598	296.9848633	657.6473389	26304.11523	8	1	75	217	31	2.569502831	900	3.80506444	0.173974112	0.094247587
0.014439604	381.837677	1450	25608.21094	8	1	85	217	11	7.062044144	900	3.13873744	0.217748702	0.127703249
0.017724887	201.2461243	1900	24882.60742	8	1	94	217	15	5.951584339	897	3.657011271	0.277173162	0.166076541
0.020719646	342.0526123	1817.278198	24186.81055	8	1	84	217	20	1.067520261	896	11.0634861	0.337142885	0.20226489
0.023094218	502.8916321	1950	23473.28906	8	1	82	216	10	7.393958092	905	21.34545898	0.397840917	0.235298723
0.024562312	360	2300.543457	22782.01172	8	5	74	217	11	11.02378559	902	20.33870316	0.446976632	0.260956436
0.025399998	42.42640686	1874.166504	22078.96094	8	5	55	217	1	1.067520261	903	21.96202087	0.481302619	0.278286397
0.027463676	295.4657288	1237.941895	21350.64453	8	5	59	218	16	3.584252357	900	35.23195648	0.494294524	0.286777556
0.032111149	212.1320343	514.7814941	20652.03125	9	5	40	218	65	1.687604904	893	35.93809509	0.483228922	0.284747571
0.037483584	42.42640686	158.1138763	19936.55273	9	1	34	217	49	5.226703644	901	19.2552948	0.447300255	0.270753771
0.041785553	60	427.2001953	19271.53906	8	5	54	217	9	3.035723686	897	25.00088501	0.393812478	0.248047814
0.044364497	0	111.8033981	18596.37109	9	5	55	217	2	6.654425144	897	18.90848351	0.32906574	0.220189095
0.04475072	30	180.2775574	17903.84375	9	1	63	216	5	4.431819916	899	14.10417747	0.259762108	0.187335029
0.043241415	0	782.6237793	17242.04102	9	5	87	216	9	2.719923258	900	9.68456459	0.199899718	0.156112418
0.042286243	84.85281372	1520.690674	16569.80664	9	3	63	215	6	3.64697051	905	12.52569485	0.158317238	0.128444344
0.042419348	150	2131.900635	15931.12988	8	5	52	217	10	2.263636112	893	13.7791481	0.139904365	0.106823072
0.043922395	210	1650	15294.73438	8	3	57	217	5	8.478713036	888	7.457114697	0.133675739	0.091861941
0.04510596	276.5863342	855.8621216	14641.04492	8	2	33	218	4	0.754894495	883	6.550105572	0.136159524	0.081450611
0.044853773	276.5863342	158.1138763	14023.90137	9	5	27	218	19	4.262692928	883	10.91797638	0.142386049	0.076337315
0.043079294	254.5584412	316.2277527	13405.7041	9	1	23	218	28	1.012750387	887	9.153077126	0.148503944	0.073380515
0.040356301	30	300	12828.11328	8	1	22	219	9	3.372286797	886	6.195775986	0.152973637	0.070194058
0.037701782	0	304.1381226	12241.32324	8	1	22	219	4	1.721006155	886	5.3561759	0.153752089	0.065099426
0.036893394	30	583.0952148	11698.65332	8	1	23	219	8	0.754894495	882	5.892755032	0.150690958	0.05911316
0.03643465	84.85281372	206.1552887	11200.77246	9	5	24	219	36	5.479268551	882	5.662708759	0.143436879	0.051479667
0.035798132	617.737793	50	10679.53613	9	4	14	218	16	0.954841256	890	4.063728333	0.131559387	0.042357016
0.034043483	1148.651367	316.2277527	10209.92188	9	1	21	217	4	2.719923258	889	2.081766844	0.1144007	0.033512887
0.03110965	1782.414063	212.1320343	9750.369141	9	5	22	218	27	2.698951006	884	1.964780569	0.093360886	0.024901515
0.028359573	2133.588623	427.2001953	9337.086914	9	1	16	219	24	0.337614715	879	1.966933608	0.072578564	0.018524494
0.026065538	2258.58374	304.1381226	8955.59082	9	1	21	219	9	4.857533455	877	1.531003475	0.05248715	0.013375712
0.024427228	1591.131714	1101.135742	8596.191406	9	1	59	219	8	10.72415543	880	1.562416315	0.032595042	0.008284973
0.024067251	918.3136597	919.2388306	8284.78125	10	1	159	216	4	19.98488426	898	1.619935155	0.017859124	0.004372404
0.024887597	254.5584412	180.2775574	7957.29834	10	1	53	216	10	11.04835224	898	2.995127439	0.008679875	0.001559969
0.02478339	234.3074951	380.7886658	7608.534668	10	2	40	216	8	4.763641834	896	4.157457829	0.003456081	0.001375003
0.02352819	912.4143677	955.2486572	7220.470703	4	2	266	218	1	33.38352203	880	1.838038921	0.002388902	0.003200613
0.02137504	1633.554443	282.8427124	6772.894531	4	2	188	214	1	17.62255287	908	1.406757474	0.005770286	0.005421447
0.01907827	2310.194824	50	6240.57666	4	2	186	210	1	20.70185089	938	1.343313217	0.010664107	0.00728509
0.017451026	2125.135254	412.3105774	5691.22998	10	2	470	204	1	20.35706711	982	1.166089058	0.015691241	0.008624155
0.016894544	1451.206421	150	5183.753418	10	2	409	204	1	31.31115532	983	1.039565206	0.019702919	0.009077334
0.018109588	912.4143677	538.5164795	4722.594727	10	2	236	210	1	14.79485893	932	0.974282086	0.022451669	0.008667768
0.021073842	349.8571167	1167.261719	4306.33252	10	2	174	211	1	9.566235542	917	1.079219222	0.023798028	0.007627747
0.024305344	330	1879.494629	3928.281982	10	1	96	214	1	6.526986599	894	1.352028728	0.024103176	0.006008778
0.027357148	1081.665405	2213.594482	3589.233887	10	2	136	214	1	17.76687431	894	1.246739388	0.023195041	0.004770942
0.029731225	1710.263184	1998.124146	3295.087158	10	3	361	210	1	20.84854698	923	1.039206862	0.020802747	0.004106801
0.031573184	2424.252441	1824.828735	3029.257324	10	1	164	211	2	13.26667309	924	1.037236929	0.01700769	0.004243966
0.032075271	2278.81543	1964.688232	2850	9	3	233	214	1	18.48321152	895	1.222839713	0.012002233	0.005029455
0.03121441	1509.867554	1677.051025	2760	9	2	311	212	1	23.75010109	910	1.121251822	0.006919184	0.005810285
0.028673923	724.9827881	1101.135742	2609.310303	9	3	167	211	2	20.76620483	929	1.433165312	0.002448165	0.006561785
0.02485723	30	550	2267.531738	9	1	44	216	5	4.431819916	889	2.278247356	0.000186668	0.007421067
0.020640736	721.2489014	250	1764.652954	9	5	14	219	13	3.338470459	874	5.05749321	2.95651E-05	0.009507091
0.016805362	1302.497559	502.4937744	1087.060303	9	1	10	220	3	1.217118144	867	4.409851551	0.000327185	0.016332598
0.01447793	569.2099609	874.6427612	342.0526123	9	5	11	220	9	1.817522049	869	5.076227665	0.003126398	0.028632985
0.013813588	0	751.6647949	228.4731903	9	1	23	220	21	1.909152389	869	9.788068771	0.008820664	0.045518801
0.014021551	318.9043884	761.5773315	948.6832886	9	1	14	219	6	3.372286797	870	6.319086552	0.015783433	0.062647596
0.014354302	778.267334	1166.19043	1690.680298	9	1	18	220	9	4.582314968	869	13.20498562	0.022382788	0.078265853
0.014473902	1261.784424	1650	2468.764893	9	1	28	219	5	4.582314968	876	13.52523422	0.027521765	0.090643927
0.013333506	630	989.9495239	3219.937988	8	1	18	219	8	2.052775145	874	11.45599079	0.03002602	0.097382031
0.01207985	180	200	3985.486084	8	1	5	220	26	0.954841256	872	28.355896	0.030362427	0.099320069
0.011249547	953.414917	250	4746.925293	8	5	8	220	15	1.067520261	884	30.84001732	0.028363843	0.096131489
0.011982487	960	538.5164795	5502.363281	9	5	14	220	1	1.909152389	882	31.68157959	0.025057994	0.091434777
0.014969152	150	111.8033981	6290.921875	9	1	10	220	4	1.721006155	869	15.68592453	0.020442184	0.086097166
0.019333493	630	50	7051.595703	8	1	7	220	5	0	867	8.794371605	0.015398195	0.079161271
0.024119195	1440	100	7836.835938	9	5	9	220	6	0	867	4.830741405	0.010447564	0.069855705
0.027756684	1584.04541	570.0877075	8595.929688	8	1	23	220	7	3.438912392	866	3.933717489	0.00583735	0.059916668
0.001304585	1124.499878	901.3878174	41921.76563	10	2	913	189	0	5.095619678	1073	0.381684244	0.006163918	0
0.005571138	1572.927246	254.9509735	41155.80078	10	1	789	190	0	8.582483292	1068	0.400686055	0.012103426	0
0.01195958	1741.03418	500	40417.96094	10	2	863	194	0	11.03853226	1046	0.36381793	0.018995184	0
0.019507283	1736.116333	782.6237793	39697.16406	10	2	750	194	0	22.4768219	1046	0.401010036	0.027720591	9.49946E-06
0.028263094	1832.948486	604.1522827	38937.75781	10	2	400	199	0	22.42541885	1013	0.40143773	0.036806915	0.000987313
0.037136361	2106.418701	701.7834473	38206.50391	10	2	486	200	0	33.18338394	1010	0.436000913	0.046239045	0.003064111
0.046636395	2566.885254	250	37450.15625	10	2	461	203	0	4.727942467	990	0.449086845	0.063280746	0.005889983
0.054857895	2328.626221	403.1128845	36720.99219	10	3	287	210	0	21.90822983	950	0.55844754	0.085805923	0.008832837
0.061191358	2041.984375	70.7106781	35994.36328	10	3	179	213	1	14.92096519	931	0.751954198	0.11053773	0.011649726
0.06508977	1931.450195	721.1102295	35245.10938	10	3	163	215	3	10.16040802	925	0.959167361	0.135463431	0.014153481
0.065792695	1620	390.5124817	34524.17578	10	1	109	213	13	10.74441624	935	0.86547339	0.156290203	0.015932299
0.063386962	810	50	33781.29297	9	2	86	215	11	1.909152389	917	1.502285004	0.173051164	0.017444637
0.05821389	60	158.1138763	33066.09766	9	5	88	216	12	2.134299994	911	6.70768261	0.182605535	0.019365789
0.050588567	750	250	32329.26953	8	2	127	216	6	11.69481659	911	2.512841702	0.186981857	0.021370372
0.042156264	1395.886841	951.3148804	31638.29688	9	2	255	213	1	26.72028542	927	1.098889828	0.187472776	0.022945682
0.033243563	1935.406982	1700	30933.53516	9	5	260	210	2	19.00885201	942	1.065548539	0.181927219	0.024042234
0.02430737	1574.357056	1838.477661	30206.36523	9	2	228	212	2	26.32132912	931	0.946968079	0.169699445	0.025253024
0.01735739	1087.060303	1208.304565	29508	9	2	114	215	2	8.478713036	904	1.060250521	0.153811187	0.027274517
0.012453891	607.4536743	636.3961182	28788.95117	9	2	90	217	7	3.109632969	898	1.75892508	0.134590805	0.03257319
0.008379598	371.0794983	100	28092.36914	9	1	70	217	15	2.134299994	899	2.836527824	0.121174969	0.042587724
0.006060199	284.6049805	570.0877075	27396.11133	8	2	91	216	13	1.817522049	902	2.016376019	0.120220944	0.058209434
0.006651673	201.2461243	1202.081543	26671.08008	8	2	92	216	15	5.322852612	900	2.156518459	0.134439483	0.08129964
0.008963916	0	1744.276367	25974.33594	8	1	90	215	21	1.909152389	907	2.923743248	0.167446598	0.110536277
0.011469978	201.2461243	2486.463379	25259.39453	8	2	137	215	15	14.65679359	907	3.186399221	0.217426419	0.14533639
0.014027609	60	2623.451904	24570.07422	8	1	145	214	13	10.82504368	911	2.886076927	0.271858484	0.178676724
0.016429709	161.5549469	2735.415771	23843.58398	8	1	95	217	6	7.125016212	897	5.559813499	0.328274518	0.20876871
0.018171668	313.209198	2953.811035	23157.08594	8	2	79	217	4	3.708616734	892	6.127257824	0.37368539	0.230277494
0.020166676	150	2302.172852	22458	8	5	80	217	4	4.315448761	890	8.765370369	0.409619659	0.24634923
0.024532178	390	1553.222412	21741.39063	8	5	68	218	5	5.601181984	891	14.26288128	0.426073313	0.254621208
0.030874871	94.86833191	890.2246704	21055.57617	9	1	50	218	11	4.289153099	892	15.3112936	0.419083357	0.254677981
0.03770316	67.08203888	111.8033981	20354.28711	9	2	30	218	37	5.237475872	893	17.05021667	0.392687619	0.244445398
0.04319277	323.1098938	223.6067963	19683.22461	8	1	47	218	13	2.882181168	894	18.81978226	0.352947444	0.226124033
0.046742346	240	559.0169678	19016.61719	8	2	78	217	2	6.201053619	895	13.41581821	0.302194268	0.20224382
0.047946729	335.4101868	934.0770874	18337.83008	9	5	66	217	6	6.01728487	895	4.589260578	0.247153208	0.174155951
0.047132839	331.3608398	1320.037842	17692.26953	9	2	68	217	6	7.085726738	896	3.318548679	0.199634567	0.147769183
0.046475511	335.4101868	1929.378174	17034.21484	9	3	103	217	9	2.263636112	896	5.20897007	0.166977108	0.124686822
0.046724789	523.9274902	1450	16397.82031	9	5	57	217	4	1.721006155	889	11.12870121	0.149943292	0.10572315
0.047437262	989.5453491	1096.585571	15768.95996	9	1	44	218	9	3.931095839	885	6.176467419	0.142257214	0.0908501
0.047304701	957.1833496	728.0109863	15135.29004	8	1	49	218	7	9.321835518	883	17.23234177	0.140077621	0.078562751
0.046397347	335.4101868	0	14562.36621	9	1	30	218	0	2.263636112	883	13.5557127	0.14175047	0.071299598
0.044385053	295.4657288	800	13966.7959	8	3	38	219	8	4.582314968	883	6.615494251	0.146627158	0.067441076
0.041451797	764.8529053	1100	13399.29102	8	3	39	219	5	3.843668222	879	3.334235191	0.149339378	0.063105948
0.038813993	789.1767578	1044.03064	12855.20117	8	3	56	219	4	11.31949234	882	2.358333588	0.148610637	0.057168525
0.037393283	573.1491699	1350.925659	12313.05371	9	1	40	219	3	4.787290573	882	2.339985371	0.143987149	0.050075591
0.036699839	492.0365906	961.7692261	11803.54199	9	1	34	219	4	5.951584339	883	3.975606918	0.135938719	0.042573161
0.036031399	67.08203888	728.0109863	11310.31836	9	1	23	219	5	3.054369926	882	5.087569714	0.124411725	0.034136415
0.034472343	721.2489014	400	10856.27051	9	1	21	219	11	5.385977268	879	2.707492352	0.108599044	0.026607033
0.031639263	1043.551636	636.3961182	10419.33301	9	3	84	218	8	17.9681282	884	1.539180279	0.089578889	0.01973944
0.02844527	1380	180.2775574	10021.61621	9	4	21	218	28	4.532714367	889	1.8571316	0.071195759	0.01472551
0.025758613	1529.705811	447.2135925	9657.763672	8	1	28	219	12	2.698951006	880	2.233917475	0.051985312	0.010623311
0.023777539	1950	650	9314.504883	9	1	22	219	11	4.058664322	880	2.267665863	0.033150237	0.006796269
0.023164485	1386.830933	1051.189819	9015.237305	9	1	50	219	4	10.48288155	878	2.928935766	0.019093541	0.003714473
0.02373809	818.8406372	710.6335449	8666.469727	9	2	190	218	3	10.11188316	885	1.949959159	0.009570889	0.002612873
0.02334439	134.1640778	0	8310.487305	10	1	21	218	4	1.721006155	885	5.031160355	0.003676013	0.003959136
0.022206021	509.1168823	565.6854248	7905.555176	4	2	121	218	6	34.60794067	880	4.679255486	0.003030686	0.007117539
0.020623092	1261.427734	180.2775574	7380.304688	4	3	104	215	2	15.17970562	897	1.973087192	0.007021887	0.010334322
0.019176787	2005.517334	509.901947	6847.956055	4	2	114	215	2	10.66312027	897	1.57587266	0.012188496	0.012882177
0.018416837	1745.422607	304.1381226	6318.543945	4	2	303	210	1	39.60705566	941	1.353422761	0.017218465	0.014677076
0.018229626	1047.85498	522.0153198	5849.615234	10	2	257	209	1	23.70837784	945	1.295665503	0.020952934	0.015465559
0.019247994	351.1409912	141.4213562	5400.75	10	3	133	214	1	16.51856613	899	1.318026304	0.023152949	0.015167936
0.02237846	234.3074951	901.3878174	4992.995117	10	2	250	211	1	21.99316025	920	1.130086541	0.023663448	0.013681422
0.025767667	750	1128.051392	4639.148438	10	2	222	208	1	20.60016632	937	1.152711272	0.022609118	0.011166822
0.029052408	1398.463501	1511.621704	4322.083008	10	2	101	214	1	10.10106564	893	1.159116983	0.020410452	0.008050156
0.032105546	2110.260742	1308.625244	4025.145996	10	2	379	214	0	11.94526863	893	1.023865223	0.017690083	0.00532447
0.034470245	2804.157715	1011.187439	3791.885986	10	3	374	206	0	27.46009064	957	1.031109452	0.014004815	0.003363703
0.03580232	2495.596191	1297.112183	3630	10	3	437	208	1	13.32647038	947	1.133506417	0.009562342	0.002723345
0.03616406	1755.704956	1350.925659	3540	9	3	347	206	1	16.0319519	969	1.381142616	0.005319234	0.003458465
0.035471745	1026.157837	552.2680664	3347.118164	9	2	168	209	1	19.79280853	947	1.834404111	0.002129687	0.005419204
0.033632766	375.8989258	200	2858.828369	10	1	57	214	4	9.421579361	900	1.935498357	0.001131869	0.008425212
0.031383362	216.3330841	111.8033981	2119.834961	9	5	18	219	24	2.134299994	874	3.813911676	0.001794675	0.013774626
0.029301012	697.7822266	180.2775574	1343.316772	8	1	6	219	8	1.687604904	871	3.870307684	0.003373823	0.024988072
0.028128663	256.3200989	522.0153198	603.7383423	8	1	11	220	29	3.584252357	870	6.482964039	0.008638908	0.041243557
0.027498607	323.1098938	1274.754883	60	9	1	22	219	7	3.631393433	873	8.245864868	0.016945481	0.060892832
0.027997194	323.1098938	1518.222656	684.7627563	9	5	8	219	3	0.754894495	873	13.74756336	0.025377223	0.079817012
0.028193722	123.6931686	1780.449341	1437.810791	9	1	8	220	5	2.052775145	874	9.163168907	0.0327258	0.09580934
0.027011702	607.4536743	1878.829468	2227.2854	9	1	15	219	5	3.438912392	874	6.28508997	0.03826258	0.107009672
0.024426874	324.4996033	1141.27124	2982.09668	8	5	13	220	10	1.909152389	873	16.37758064	0.040206559	0.111428082
0.021094432	331.3608398	360.5551147	3771.538086	8	5	11	220	6	4.532714367	872	17.35028458	0.038697094	0.109534964
0.01792312	1110	0	4534.765625	8	1	7	220	5	1.012750387	866	13.88159847	0.03438082	0.102225281
0.015332519	840	50	5288.515625	8	1	5	220	5	0.954841256	866	7.732181072	0.028429445	0.09166196
0.014724229	30	424.2640686	6078.461914	9	1	5	220	7	0.754894495	866	10.04256439	0.022175159	0.080346137
0.016765641	750	756.6372681	6838.552246	8	1	18	220	7	2.635026455	868	15.32733059	0.016016895	0.070552096
0.020296831	1142.365967	500	7627.319336	8	1	16	219	6	2.456394672	868	7.672273159	0.010002495	0.059981391
0.023768578	975.807373	500	8387.669922	9	1	22	219	4	0.337614715	868	4.022320271	0.005457822	0.04916849
0.002430654	416.7733154	884.590271	42215.55469	10	2	664	199	0	17.83147621	1012	0.329075754	0.012754718	0
0.007439141	1026.157837	509.901947	41480.89844	10	2	571	190	0	32.96027374	1068	0.366138965	0.020790298	0
0.01489699	1784.432739	552.2680664	40722.51172	10	2	558	196	0	23.37060928	1034	0.384742409	0.030658444	0
0.023062922	2220	0	39991.75391	10	2	396	205	0	13.06915188	976	0.358305067	0.04205611	5.27133E-05
0.032560445	2400.1875	180.2775574	39235.71094	10	3	253	210	0	18.44837189	948	0.4553141	0.053404722	0.001265995
0.042281996	2213.707275	50	38507.40625	10	2	192	210	0	9.046031952	948	0.469603211	0.064334169	0.003541879
0.052598745	2040.220581	728.0109863	37756.12891	10	3	348	209	0	18.25386238	958	0.408550441	0.081951745	0.006542627
0.061408497	1878.297119	1012.422852	37032.99219	10	3	153	213	2	5.52021265	928	0.589223444	0.105211593	0.009628213
0.068123817	1652.452759	282.8427124	36312.60547	10	5	119	215	3	0.954841256	922	0.959888697	0.130115807	0.012560622
0.072181851	1620	250	35570.16016	9	1	99	215	7	3.438912392	925	1.393060923	0.154827371	0.015151073
0.073051907	1461.095459	100	34871.95313	9	1	94	216	14	0.675206006	920	1.355743408	0.174374357	0.01700489
0.070380509	720	650	34135.53125	9	1	91	216	10	1.067520261	918	1.683492661	0.187847823	0.018506877
0.064752668	60	364.0054932	33427.44531	9	5	100	216	28	1.817522049	919	6.233293056	0.193506032	0.020384969
0.056726072	840	320.1562195	32722.62891	9	1	112	215	3	5.641219616	921	1.44629848	0.193408534	0.022251302
0.046818566	1650.272705	1054.751099	31995.08008	8	2	227	209	1	22.87810516	955	0.954908729	0.187338412	0.023849901
0.036925543	2434.625244	1850	31296.08203	9	2	356	209	0	19.40354156	955	0.907055497	0.177380383	0.02556229
0.027262289	2191.848633	1550.806274	30576.46094	9	2	179	212	1	5.885129452	931	0.895264864	0.160630733	0.027210522
0.019019373	1717.352661	776.2087402	29880.73828	8	3	157	213	3	12.36888123	927	1.03631103	0.14084281	0.028409394
0.012898683	1295.222046	70.7106781	29160.01563	8	2	78	217	8	3.372286797	897	1.843409896	0.118266121	0.031625587
0.007939224	1159.180786	291.5476074	28459.64453	8	5	87	216	8	1.817522049	902	1.767950416	0.09974961	0.038331538
0.004320907	1033.150513	838.15271	27762.07813	8	5	83	216	5	4.431819916	901	1.226195097	0.091533184	0.050153282
0.00357082	778.267334	1607.015869	27045.84375	9	2	124	215	5	13.85893631	906	1.40439117	0.094686694	0.067274898
0.004913875	60	2300.543457	26374.93164	8	1	119	213	12	10.74441624	920	1.562075377	0.112051047	0.089654878
0.007105395	323.1098938	2728.094482	25650.07031	8	2	281	202	13	31.01244545	999	1.594244123	0.148817122	0.11940822
0.009113763	870	3220.248535	24945.95117	9	2	545	214	5	33.33081436	911	1.54322207	0.196008801	0.148727864
0.011222105	597.7457886	3525.975098	24246.10742	9	2	307	215	5	25.89250183	902	1.771936297	0.246797219	0.17419678
0.01383887	445.9820557	3383.784912	23528.14844	9	2	336	215	3	37.82292557	900	4.105924129	0.294066429	0.194874614
0.017519467	618.4658203	2676.751709	22840.42383	9	3	218	216	3	25.79602623	901	3.235613346	0.329146236	0.209365323
0.023490328	228.4731903	1941.648804	22136.36133	8	3	127	216	4	22.01643372	896	2.769630432	0.349101841	0.217578277
0.030780988	150	1180.042358	21463.16992	9	1	63	217	4	3.181812763	891	4.828593254	0.351956457	0.218939438
0.038281243	84.85281372	565.6854248	20793.70117	9	5	64	218	32	7.973233223	896	16.66135406	0.33957088	0.212826401
0.044912193	169.7056274	70.7106781	20109.60156	8	2	28	218	11	2.361991405	894	12.66631126	0.313242793	0.197722167
0.049291808	540	427.2001953	19457.60742	9	1	60	217	23	5.438007832	898	5.080915451	0.27950272	0.178102851
0.051317822	429.5346375	901.3878174	18794.89844	9	1	41	218	11	1.909152389	894	3.851726294	0.242148966	0.155505151
0.051294573	436.8065796	1188.48645	18158.50195	9	5	69	218	7	3.016961336	894	3.426439524	0.210114762	0.135479018
0.051131111	458.9117432	1250	17523.39063	9	2	134	217	9	13.42150879	898	3.541739702	0.184595868	0.117589198
0.051127534	108.1665421	832.1658325	16899.34961	9	3	55	216	3	3.471741199	897	7.733579159	0.165165722	0.102084771
0.050659973	488.364624	390.5124817	16289.64063	8	1	77	218	8	5.322852612	886	17.94137764	0.150793269	0.088595137
0.04896754	402.4922485	111.8033981	15677.03125	8	4	23	218	49	0.337614715	885	22.23411179	0.141459584	0.076042704
0.046615329	150	353.5534058	15100.73145	9	5	33	218	9	1.687604904	883	10.39598083	0.136877432	0.067878686
0.043942917	466.6904907	1029.562988	14515.35059	8	1	75	218	9	5.720433235	885	3.550000668	0.136201292	0.062517665
0.04104824	150	1746.424927	13970.14648	8	1	67	218	7	16.75994682	884	2.374464989	0.136175126	0.057040151
0.038163062	123.6931686	1903.943237	13441.94141	9	2	122	217	5	11.90468788	893	2.502066135	0.133694232	0.050946414
0.036039229	201.2461243	1992.48584	12913.94629	9	1	61	217	0	2.719923258	887	2.252999783	0.12879093	0.043223023
0.035068557	60	1726.2677	12427.09961	9	1	55	218	5	11.89112663	883	2.052694559	0.121637143	0.0354429
0.03436733	0	1422.14624	11954.08691	9	3	93	218	5	2.160789013	883	1.887345791	0.111576699	0.027558399
0.033033915	152.9705811	1201.04126	11518.20313	9	3	58	219	5	3.584252357	879	3.236317635	0.098250031	0.020748505
0.030596163	375.8989258	1241.974243	11108.30762	9	5	96	219	11	14.78076839	879	2.237906933	0.083296753	0.015547922
0.027204813	600	604.1522827	10720.12109	9	1	99	218	13	22.1930275	889	2.840681314	0.066731773	0.011946463
0.024143353	804.9844971	0	10396.85059	8	1	14	219	26	1.817522049	880	4.027340412	0.048831917	0.008985553
0.021981169	1314.876465	180.2775574	10071.46973	8	1	15	219	59	1.721006155	880	3.16203475	0.031517874	0.005910346
0.0213547	1549.870972	291.5476074	9758.442383	9	1	14	219	26	1.967863798	878	2.472534895	0.018551711	0.003975139
0.021599559	874.6427612	832.1658325	9411.014648	10	3	83	218	5	23.492342	885	2.397464037	0.0100409	0.004498502
0.021244716	241.8677368	447.2135925	9001.25	10	1	66	218	8	15.13180637	892	3.489459038	0.004983791	0.007370113
0.020699838	216.3330841	269.2582397	8512.020508	4	3	52	218	9	10.99915791	878	7.938177109	0.004834426	0.011456928
0.019652778	912.4143677	282.8427124	7962.725586	4	3	58	218	5	9.232867241	878	3.29317832	0.009157569	0.015466103
0.019022014	1542.011719	320.1562195	7444.897461	4	5	43	217	4	3.109632969	879	6.387143135	0.014231134	0.018827097
0.019042825	1356.650269	50	6949.712402	4	3	57	217	3	9.74803257	883	5.287352562	0.018993223	0.021582734
0.019811282	674.1661377	559.0169678	6494.220703	4	3	63	217	3	6.091477871	886	3.946940422	0.022303823	0.022980915
0.022026613	0	180.2775574	6078.239746	4	1	50	217	3	3.321432114	881	1.629747272	0.023918604	0.022912499
0.025343547	721.2489014	291.5476074	5692.890137	10	2	119	216	1	17.36706734	888	1.380357027	0.023650333	0.021267073
0.028749561	1336.60022	380.7886658	5355.230957	10	2	326	208	0	27.05732918	937	1.356661677	0.02178978	0.018207042
0.032796908	1890.238037	1030.776367	5050.34668	10	2	271	211	0	25.50312042	917	1.22890079	0.018636849	0.013943574
0.036810257	2495.596191	728.0109863	4769.339355	10	2	297	208	0	11.10218811	944	1.117210507	0.015047178	0.009268906
0.040203568	3160.269043	254.9509735	4555.359375	10	3	236	208	0	24.5372448	944	1.128102541	0.011495096	0.005079453
0.043571975	2832.101807	680.0735474	4440	10	2	354	210	0	27.4148159	928	1.275467634	0.007397584	0.002639473
0.045485429	2163.746826	1331.352661	4350	10	1	484	208	1	14.92096519	953	1.470594287	0.004708019	0.00364818
0.046464708	1484.924194	820.0609741	3877.434814	10	3	284	203	2	16.10529327	998	1.867065787	0.003519203	0.00798345
0.04700334	906.9729614	585.2349854	3126.051758	10	3	161	214	5	23.01557732	900	2.132563591	0.004240511	0.014616664
0.047497485	429.5346375	50	2374.742188	9	1	24	218	10	3.769243956	878	3.457028389	0.006597838	0.025031652
0.048048873	30	531.5072632	1596.777954	8	1	7	219	33	0	872	4.995401859	0.011042402	0.040570278
0.048574597	84.85281372	471.6990662	831.9254761	8	1	8	220	20	1.350224495	871	6.808712006	0.01892449	0.059257172
0.049054347	664.0783081	1209.338623	60	9	3	40	220	10	3.321432114	874	6.582267284	0.029348651	0.08022251
0.049623236	966.0745239	2000	469.5742798	9	1	28	219	7	4.727942467	879	14.5947094	0.039219782	0.098959535
0.048875101	496.5883484	2289.650635	1225.601929	8	1	18	219	9	2.698951006	879	11.7406826	0.046997584	0.113771737
0.046072148	30	1649.24231	2012.461182	9	5	3	219	16	2.160789013	880	6.119032383	0.051807348	0.123336866
0.041239578	134.1640778	1012.422852	2769.277832	8	1	16	220	14	2.134299994	873	8.517473221	0.052854583	0.125481784
0.035756461	750	514.7814941	3557.878662	8	4	4	220	0	0	866	4.634101391	0.04961703	0.120378084
0.030186582	1205.985107	667.0831909	4320.833496	8	1	11	220	5	1.012750387	862	4.616933823	0.042645924	0.109185554
0.024162551	720	756.6372681	5081.61377	8	5	11	220	14	0	866	6.481901169	0.033462007	0.09374617
0.018806599	90	1110.180176	5866.898438	8	1	14	220	5	2.134299994	869	10.72980022	0.023886139	0.076341331
0.016163051	607.4536743	1471.393921	6629.660645	8	1	25	219	6	1.721006155	872	15.0932951	0.016300928	0.061209809
0.017177762	362.491394	1209.338623	7417.526367	8	1	16	219	21	2.901821613	873	11.13657093	0.009374343	0.048331372
0.019808603	268.3281555	1162.970337	8163.528809	8	1	73	219	12	12.10607338	868	9.354410172	0.004373536	0.036894441
4.18068E-06	1348.332275	1422.14624	43998.79297	8	2	707	197	0	15.64909649	1013	0.381650418	0.004862902	0
0.003342087	150	212.1320343	42507.64063	10	2	568	199	0	13.70978642	1012	0.33349517	0.019443139	0
0.008823313	849.5881348	212.1320343	41777.08594	10	1	372	203	0	17.39022636	986	0.361076236	0.029149136	0
0.016689515	1158.015503	250	41021.58594	10	2	402	203	0	24.00935173	997	0.423581153	0.041733164	0
0.02518869	1564.608521	696.4194336	40294.06641	10	2	335	206	0	19.72167206	973	0.35523504	0.055369269	6.64623E-05
0.034965258	1622.498047	965.6604004	39543.52734	10	2	227	212	0	10.43076038	936	0.439816922	0.068275504	0.001328885
0.045125477	1449.965576	223.6067963	38820.99609	10	2	167	213	1	5.52021265	937	0.636077464	0.079716198	0.003646559
0.055429794	1243.100952	304.1381226	38117.53516	9	2	164	213	1	16.05431557	937	0.634051025	0.096777789	0.006543553
0.064892679	1087.060303	531.5072632	37375.71484	9	1	125	214	2	2.134299994	931	1.029025197	0.119576171	0.009772382
0.071778759	844.8076782	180.2775574	36661.04297	9	5	105	215	8	2.052775145	922	1.553013086	0.143426612	0.012729498
0.075883098	810	304.1381226	35924.74609	9	1	104	216	16	1.909152389	921	2.243650913	0.16624561	0.015336492
0.076505966	967.4709473	150	35216.60156	9	1	100	216	11	1.687604904	921	2.190410137	0.18297632	0.017190984
0.073647954	335.4101868	650	34487.28125	8	1	98	216	14	0.675206006	922	4.997684479	0.192632839	0.018538741
0.067759715	308.8688965	424.2640686	33783.85156	9	1	106	215	12	0.337614715	922	5.627701759	0.194327533	0.020200087
0.059373528	1001.299133	250	33084.28906	8	1	104	215	3	4.168739796	920	1.456117153	0.189769059	0.02187283
0.04897242	1782.414063	1051.189819	32364.16016	8	3	190	212	1	8.543725967	938	0.982612848	0.178985	0.023748795
0.038520578	2551.587646	1484.082153	31669.20313	9	3	532	204	1	11.61618614	989	0.840981305	0.164123863	0.025946556
0.02855425	2817.445557	1151.086426	30948.02148	9	2	240	208	1	32.95162964	959	0.903292358	0.143954724	0.02801788
0.020167012	2403.372559	565.6854248	30266	8	1	105	213	2	4.763641834	922	0.913538456	0.120688125	0.029435823
0.013749323	1860.967529	111.8033981	29568.00977	8	3	83	216	3	0.754894495	902	1.242323041	0.097360849	0.030881701
0.007963971	1050.428467	492.4429016	28850.9707	8	3	119	215	3	10.75958347	910	1.087951064	0.076630026	0.034930751
0.003506557	308.8688965	1025.914185	28161.5	8	2	206	213	3	19.18076897	920	1.039573789	0.065189339	0.042267226
0.001658694	0	1400.892578	27439.0957	9	3	236	210	4	17.87903595	940	0.969398141	0.060442742	0.05413172
0.002330981	161.5549469	1581.138794	26734.86523	9	2	211	212	7	13.77120209	926	1.154639959	0.06665381	0.069790438
0.004249522	201.2461243	2080.865234	26010.27734	9	3	276	202	11	32.19088745	999	1.773843408	0.088073201	0.092429586
0.006192303	982.7003784	2690.724854	25315.25391	9	1	488	205	3	30.71071243	976	1.409637213	0.123758584	0.116364583
0.008273734	1332.216187	3412.11084	24625.90625	9	2	399	207	2	16.49387932	961	1.448010087	0.166850671	0.138148069
0.011474439	1230	3696.281982	23919.50195	9	2	353	207	1	1.687604904	961	1.754111409	0.210947052	0.156948969
0.016260149	1320.34082	3010.813965	23243.35938	9	3	391	209	1	12.64666939	949	1.909643412	0.247717425	0.17004396
0.023540365	898.9994507	2262.741699	22549.94531	9	2	360	209	4	30.0991993	947	2.157221079	0.275290757	0.178323954
0.031614158	577.0615234	1662.077026	21884.21289	9	3	193	212	3	13.72132587	925	2.404876471	0.290443152	0.180584267
0.039609607	466.6904907	1040.432617	21247.39258	9	1	85	218	9	6.063765049	896	6.350490093	0.290333509	0.175426751
0.046873942	150	618.4658203	20578.38281	8	5	46	218	18	4.679912567	897	18.35954285	0.282211453	0.164617479
0.051978584	234.3074951	180.2775574	19940.41211	8	1	31	218	58	1.067520261	900	13.92186928	0.266105533	0.150044769
0.054877501	890.9545288	300	19282.81445	9	2	31	218	24	1.350224495	897	4.648743629	0.246847749	0.134433344
0.055605438	1253.195923	400	18649.89258	9	1	38	217	15	2.160789013	901	11.66526699	0.2281477	0.121641748
0.055250999	1189.831909	450	18029.00195	9	1	37	217	13	2.134299994	900	21.68850136	0.206999123	0.109329738
0.054536611	615.5485229	320.1562195	17402.17188	9	4	27	217	22	1.509526968	900	22.03940773	0.183584049	0.096761331
0.052806117	90	269.2582397	16810.71094	8	5	28	218	97	2.719923258	884	15.03783035	0.160774812	0.084384419
0.049763259	134.1640778	650	16216.13086	9	3	36	218	18	3.584252357	885	9.639760017	0.141358167	0.072865054
0.046084896	0	848.5281372	15649.10547	9	2	59	218	8	4.582314968	885	3.447133303	0.129063323	0.064713866
0.042429589	201.2461243	1431.782104	15085.25781	8	1	103	217	8	7.653048515	888	2.408764124	0.120536432	0.057766333
0.039005686	607.4536743	2124.264648	14555.47363	9	1	84	217	4	7.653048515	891	2.080420732	0.11531049	0.051406916
0.035552565	635.6885986	2657.536377	14040.80078	9	2	67	217	2	2.781886339	888	2.044319868	0.110873833	0.04470598
0.032868799	937.2299805	2740.894043	13532.36133	9	1	79	217	3	11.27640152	889	1.851891518	0.106090151	0.036795009
0.031427834	870	2441.822998	13094.44141	9	1	85	217	3	7.062044144	892	2.387830496	0.099996947	0.028898349
0.030790368	725.6032104	2170.829346	12635.12988	9	1	67	218	3	4.393377304	889	2.5435884	0.092719555	0.021795576
0.029729005	360	2009.975098	12217.22168	9	1	61	218	7	1.817522049	889	3.026201248	0.083329625	0.016161453
0.027675657	210	1540.292236	11823.57813	9	3	71	218	14	3.199601412	890	3.280301571	0.072427228	0.012777657
0.024773259	60	743.3034668	11450.92578	9	1	50	216	5	11.80483437	903	2.858742952	0.057713609	0.010311388
0.021775803	189.7366638	50	11114.17969	9	3	29	218	9	12.26014709	891	4.748276234	0.042066205	0.007684082
0.019620409	647.6110229	474.3416443	10805.08203	8	1	20	219	43	9.937269211	880	3.082961321	0.027363554	0.00499151
0.019034002	947.2592163	180.2775574	10468.1084	6	4	11	219	0	1.817522049	880	3.963410854	0.016604723	0.00453905
0.018983349	540.8327026	141.4213562	10105.77051	10	4	11	219	39	1.817522049	879	5.523663044	0.010063763	0.00653767
0.019013062	218.4032898	206.1552887	9626.822266	10	5	19	218	63	5.479268551	892	5.468376637	0.006622527	0.010798927
0.018903757	212.1320343	100	9094.405273	10	1	10	218	31	0.337614715	883	7.412988186	0.007479548	0.015687795
0.018382812	426.380127	680.0735474	8556.103516	8	2	30	217	16	10.64780235	888	10.47218323	0.011685668	0.020804366
0.018434899	1064.048828	50	8064.868164	8	1	21	217	7	1.350224495	888	7.475840569	0.016314412	0.02533228
0.019161368	1110	158.1138763	7607.115234	4	1	17	218	5	1.067520261	882	6.188964367	0.020407254	0.028818401
0.021290688	305.9411621	50	7158.693848	8	1	20	218	5	1.687604904	881	8.15046978	0.023286376	0.030885074
0.024895282	400.2499084	250	6794.71875	8	1	46	218	5	6.671226501	879	4.233537197	0.024629992	0.031334333
0.029418338	1110	335.4101868	6432.324707	10	3	88	216	3	12.05273819	888	2.028662443	0.024529787	0.029837497
0.034129579	1802.498291	269.2582397	6118.823242	10	2	231	212	1	16.58315277	910	1.70266974	0.02266971	0.026796106
0.039509986	2464.020996	250	5820.927734	10	3	276	206	0	23.74441719	961	1.314748287	0.019245317	0.022263991
0.045065384	2829.081055	450	5553.890625	10	3	240	210	0	37.05555725	928	1.307468176	0.014678166	0.016545964
0.050272483	2581.046387	269.2582397	5352.121094	10	2	121	214	0	9.719867706	901	1.454992056	0.010316405	0.011168342
0.054879233	2526.42041	460.9772339	5220.344727	10	1	211	214	0	26.66184807	901	1.631073952	0.007355314	0.007284004
0.057478197	2484.029053	1200	4896.98877	10	2	523	214	0	28.02741051	901	1.428758025	0.005830587	0.007819531
0.059278496	2012.461182	1504.160889	4112.517578	10	2	508	206	0	22.86609459	975	1.769146919	0.006455922	0.013966898
0.062014148	1281.600586	905.5385132	3354.102051	9	2	315	209	1	25.03088951	954	2.028015852	0.009666682	0.02516583
0.065584652	590.9314575	100	2602.921387	9	1	43	213	3	8.459106445	921	3.351136684	0.014696526	0.040704552
0.069610886	60	509.901947	1824.828735	8	1	7	219	26	1.350224495	877	7.482809544	0.022699956	0.059707094
0.072453439	67.08203888	1185.326904	1081.665405	8	1	11	220	74	0.675206006	875	6.947263718	0.032942742	0.079761826
0.074362785	540.8327026	1581.138794	375.8989258	9	1	23	220	9	4.763641834	877	9.017893791	0.045319255	0.100576185
0.0751146	1145.512939	2247.220459	256.3200989	9	5	19	219	4	2.882181168	882	24.33309555	0.055968534	0.118070692
0.073890723	641.3267212	1892.749268	1015.135437	9	5	10	219	9	2.719923258	880	21.05106735	0.063674115	0.131010845
0.069468074	0	1185.326904	1800.25	8	1	5	220	16	1.067520261	872	8.016943932	0.067355007	0.138001144
0.063319296	384.1874695	696.4194336	2549.117432	8	1	14	220	6	1.350224495	872	5.382424355	0.067012206	0.138075054
0.054459739	150	50	3337.019531	8	1	5	220	7	2.361991405	868	3.961796999	0.061995924	0.129929259
0.045979254	429.5346375	600	4096.950195	9	1	6	220	5	0.337614715	868	4.348195076	0.052731931	0.115346551
0.037053891	465.7252502	1353.698608	4857.406738	9	1	38	219	6	3.723867178	875	6.042490482	0.040432259	0.096005425
0.027579814	67.08203888	1591.383057	5644.864746	9	1	15	219	9	1.217118144	874	12.42779922	0.026874052	0.073731504
0.019844217	42.42640686	1241.974243	6403.225586	9	1	17	219	16	2.456394672	874	11.20712566	0.01604262	0.053305767
0.015895298	123.6931686	1050	7191.244629	9	1	8	220	16	0.954841256	869	9.567468643	0.008481594	0.036423564
0.016748901	241.8677368	1400.892578	7945.413574	9	1	13	219	15	3.016961336	875	10.53453827	0.003062824	0.024852257
0	2300.825928	2150.581299	45023.88281	10	2	451	203	0	14.10346317	977	0.44085452	0.002707952	0
6.40577E-05	1544.344482	1411.559448	44292.97656	10	2	587	202	0	32.36760712	986	0.342464477	0.007887054	0
0.001193278	849.5881348	640.312439	43562.40625	8	2	748	188	0	22.58932304	1089	0.327464163	0.015220673	0
0.003851528	254.5584412	424.2640686	42807.73828	10	2	703	197	0	29.83507347	1028	0.345624447	0.025049681	0
0.009345603	189.7366638	721.1102295	42080.94531	10	1	430	205	1	7.973233223	975	0.407767802	0.036087357	0
0.01715338	429.5346375	206.1552887	41347.14063	10	1	291	209	1	10.16040802	951	0.447073162	0.050712958	0
0.025597163	1087.060303	50	40625.36328	10	2	200	211	1	2.263636112	947	0.463950008	0.06571044	2.95573E-05
0.035171729	831.9254761	522.0153198	39881.05859	10	2	177	213	1	5.550718307	935	0.508422673	0.079471111	0.001138259
0.045248747	670.8203735	531.5072632	39164.62891	9	1	157	214	1	2.719923258	931	0.785389006	0.090880692	0.003328131
0.055474069	465.7252502	282.8427124	38450.14844	9	1	132	215	2	1.721006155	928	0.819266438	0.106106713	0.006139599
0.064832456	335.4101868	100	37713.96094	9	1	130	214	3	6.281942844	931	1.380441427	0.126359895	0.009273636
0.071636975	108.1665421	0	37005.76172	9	2	110	215	6	2.052775145	923	1.658753991	0.147581056	0.012159349
0.075636588	30	585.2349854	36276.39063	9	5	108	215	17	0.754894495	926	4.13722229	0.167538911	0.014705434
0.076181479	210	403.1128845	35572.66406	8	1	103	216	13	1.067520261	925	2.990924597	0.181629792	0.016522471
0.073403515	67.08203888	353.5534058	34872.59766	8	2	108	215	2	3.708616734	923	4.2739501	0.187826052	0.017624026
0.067263238	737.9024048	650	34152.01953	8	3	183	213	3	17.69065475	934	1.813295722	0.185806379	0.01892774
0.058777813	1408.722778	111.8033981	33475.51172	8	1	108	214	11	2.263636112	919	1.11642158	0.176620588	0.020242905
0.048302967	2095.709961	380.7886658	32754.08008	8	2	144	214	9	4.532714367	919	1.092360616	0.161826313	0.022412812
0.037796833	2794.351563	1059.480957	32054.67383	9	2	262	204	1	26.36005402	989	0.812402427	0.143961713	0.02491229
0.027934214	3472.232666	813.94104	31332.00977	9	3	265	211	1	11.08264446	943	0.69545424	0.121826857	0.02728777
0.019816041	2696.664551	70.7106781	30637.97656	8	1	104	211	1	7.393958092	943	0.716862917	0.098679155	0.028998181
0.013582276	1932.149048	316.2277527	29948.38477	8	1	102	215	2	6.457954407	905	0.706121385	0.075166687	0.030056223
0.007880514	1173.456421	50	29228.14648	8	2	113	212	0	11.89112663	928	0.81155777	0.054928444	0.032074388
0.003480658	530.7541504	552.2680664	28523.81641	9	5	353	207	1	10.47768211	961	1.01181519	0.043552194	0.036014698
0.001041971	67.08203888	600	27798.62305	9	5	379	205	2	5.720433235	975	1.137632966	0.036307335	0.043118279
0.000987587	711.196167	970.8244019	27102.63867	10	2	374	212	2	14.51357651	926	1.040254831	0.033977654	0.052277744
0.002336569	60	1581.138794	26411.89453	10	2	290	205	5	12.90947056	978	1.565431476	0.042112902	0.066547632
0.003957006	844.8076782	2347.871338	25703.48828	10	1	418	201	2	16.99115372	1005	1.17695725	0.062650494	0.084205039
0.006304799	1599.312378	3112.073242	25044.08984	9	3	514	204	2	13.20254803	980	1.079124331	0.093097173	0.100305974
0.010408555	2047.486206	3869.431396	24349.68945	10	2	416	204	1	12.10607338	982	1.234808207	0.132732525	0.116954073
0.016092787	2016.928345	3394.112549	23680.81445	9	1	452	204	1	16.30726814	982	1.387542367	0.17262733	0.129577383
0.024161035	1623.607056	2795.084961	22997.40234	9	2	595	201	3	24.02983665	1007	1.489027739	0.209097102	0.138117492
0.03303403	1380	2191.460693	22344.8457	9	2	321	206	5	22.61172676	967	1.61836803	0.236765981	0.141250029
0.04165902	973.4988403	1755.704956	21701.36719	9	3	152	216	9	20.84626579	902	2.022309065	0.254938096	0.1400581
0.049303878	339.4112549	1320.037842	21043.49805	8	1	61	218	8	3.843668222	899	5.679405212	0.265341133	0.134080872
0.054815866	30	738.2411499	20407.14648	8	1	34	218	28	1.432096243	902	17.30262756	0.268436462	0.125579044
0.05814125	523.9274902	450	19756.61133	9	1	35	218	23	3.109632969	902	12.56849098	0.263945371	0.116587803
0.058995951	1281.600586	400	19139.08398	9	1	30	218	31	1.817522049	901	14.43066597	0.252425045	0.109177172
0.058703139	711.196167	269.2582397	18534.58594	9	1	29	218	63	1.350224495	897	17.33936691	0.233688861	0.10087692
0.056900926	60	360.5551147	17925.64648	9	1	28	218	2	0.337614715	891	16.39234734	0.20457536	0.090238512
0.053910568	445.9820557	777.8174438	17350.11719	9	1	43	218	28	1.217118144	884	5.004677773	0.171496183	0.078846648
0.049674585	192.0937347	1364.734375	16765.16992	8	3	95	217	9	11.76828861	885	2.627743006	0.140297294	0.06811019
0.044822339	787.4642944	1565.247559	16242.16699	8	2	132	217	3	8.735691071	885	2.066440582	0.118022926	0.059887394
0.039756343	980.8669434	1750	15710.83691	8	3	156	216	3	12.82670403	893	1.976664662	0.10236308	0.052576374
0.034989238	1294.179321	2061.552734	15178.51758	9	1	132	216	2	18.26202011	895	1.634452343	0.090509504	0.044760738
0.030946549	1442.497803	2530.316162	14680.08887	9	2	251	215	1	13.65578556	898	1.295239925	0.082532555	0.037570808
0.027827863	1667.093262	3138.470947	14194.56543	9	1	106	214	2	11.76828861	910	1.229217291	0.078222342	0.029863996
0.026337711	1651.090576	3041.381348	13741.57227	9	1	87	216	3	1.687604904	892	1.919553876	0.075850427	0.022733359
0.025890796	1387.155396	2401.041504	13302.72559	9	1	84	217	5	1.721006155	897	1.860918045	0.072036691	0.016756853
0.025115315	1110.405273	1838.477661	12897.41797	9	1	68	217	5	1.350224495	893	1.870371222	0.06657587	0.012563691
0.0235196	990	1504.160889	12522.61914	9	3	113	217	4	15.53334236	893	1.52695024	0.057884056	0.010430392
0.021268338	787.4642944	890.2246704	12160.80957	9	3	207	217	2	19.89037132	895	1.485074878	0.045598518	0.008303861
0.01904841	108.1665421	353.5534058	11838.18359	9	1	25	216	6	2.698951006	903	2.370380402	0.033043958	0.005965928
0.017330566	60	412.3105774	11522.65625	8	5	31	218	5	2.02486825	893	6.130504131	0.021732247	0.004102843
0.016521163	212.1320343	715.8910522	11175.55371	6	5	25	218	38	5.051152706	892	14.6083231	0.014219291	0.005055721
0.016409466	180	570.0877075	10758.46191	9	1	21	219	57	1.721006155	879	16.1779747	0.00962806	0.008400128
0.016606556	134.1640778	471.6990662	10234.22168	10	1	16	218	115	2.433138847	892	15.24232006	0.008248815	0.01388777
0.016854715	60	111.8033981	9708.928711	10	1	9	218	77	0.954841256	883	14.9996357	0.010899366	0.019798646
0.016811121	42.42640686	100	9196.358398	8	2	7	219	0	3.054369926	881	14.74793911	0.014506495	0.026205329
0.017420823	394.5883789	400	8734.123047	8	3	18	218	9	1.350224495	882	8.712031364	0.018301934	0.031718045
0.019009797	509.1168823	0	8285.270508	8	1	14	218	7	3.321432114	882	3.631295443	0.021608634	0.035932761
0.022476355	84.85281372	400	7868.754883	8	5	14	218	22	0.954841256	881	4.430504799	0.024484757	0.038718462
0.027656095	626.418396	180.2775574	7495.198242	8	2	44	218	15	7.594643593	879	8.964267731	0.026372043	0.040083889
0.034596398	1391.689575	763.2168579	7146.299805	10	3	291	215	5	28.76769257	902	3.190481186	0.026993372	0.039674934
0.041766219	2160.833252	930.053772	6846.970215	10	2	242	210	1	23.18722153	938	1.77221024	0.025994349	0.037108704
0.048741836	2619.637451	559.0169678	6554.296387	10	2	177	212	1	30.02066231	922	1.79879272	0.023104152	0.032574587
0.05595351	2128.097656	400	6311.204102	10	1	120	213	1	11.34811974	912	1.564031601	0.018330764	0.027011944
0.062990539	1812.456909	200	6124.704102	10	1	101	215	0	21.1735363	898	1.703470707	0.013532142	0.021154828
0.068911985	1741.03418	212.1320343	5876.401855	10	2	105	216	0	8.917089462	887	1.483242393	0.011189126	0.016987413
0.072164223	1824.335449	850	5125.085449	10	2	306	215	0	28.1492672	899	1.527837992	0.011117681	0.017012877
0.07472422	1410.319092	992.4716797	4373.831055	10	2	312	206	0	24.59124947	975	1.752488971	0.013170753	0.023477027
0.079010248	989.5453491	738.2411499	3598.624756	9	3	82	205	2	11.61618614	989	2.358393669	0.018062705	0.038185038
0.085117325	256.3200989	111.8033981	2870.766357	9	1	48	214	11	15.07339954	907	4.205043793	0.026472678	0.057741147
0.092545941	67.08203888	651.9202271	2135.275146	9	1	10	218	36	3.438912392	881	13.48175526	0.039533079	0.079841167
0.09810096	496.5883484	738.2411499	1370.839111	8	1	13	220	14	3.035723686	875	8.756541252	0.052896887	0.100524627
0.102257639	0	1312.44043	617.737793	9	1	12	220	2	4.072588444	876	6.729203224	0.065756179	0.120389767
0.104458854	636.3961182	1874.166504	30	9	1	20	219	4	4.495148659	882	17.45437241	0.076390207	0.137830406
0.1031764	510	1784.65686	792.0227051	9	1	34	219	18	8.898507118	880	13.38914204	0.082299709	0.149127126
0.097434543	300	934.0770874	1583.192993	8	1	5	220	14	1.067520261	875	11.07771683	0.083811276	0.153543651
0.087879963	957.1833496	212.1320343	2336.343262	8	1	3	220	13	0.337614715	870	5.929923058	0.080229163	0.149833813
0.075630061	560.446228	0	3099.306396	8	1	6	220	12	1.012750387	870	3.892343044	0.07287772	0.138703004
0.062660642	300	403.1128845	3884.044189	9	1	4	220	7	0.754894495	871	5.126804352	0.061817039	0.119846657
0.050317943	42.42640686	917.8779907	4642.154785	9	1	9	220	11	2.719923258	873	4.955577374	0.047320753	0.096754111
0.037485793	335.4101868	900	5425.025391	9	1	12	220	10	3.471741199	873	4.90594244	0.030731965	0.071030967
0.026012028	313.209198	492.4429016	6187.422852	8	1	13	219	9	4.114075184	875	9.083176613	0.01638202	0.047447138
0.01736431	30	269.2582397	6948.740723	9	5	5	220	7	0.754894495	869	11.62966442	0.007443639	0.028159855
0.014190555	270	984.8858032	7731.623535	9	1	20	219	5	4.168739796	870	10.85818386	0.001945718	0.014674155
0	2600.5	2430.020508	45322.375	10	2	381	201	0	8.563128471	994	0.405418664	0.004224534	0
0.000113309	1986.579956	1735.655518	44609.86719	10	2	529	200	0	18.7379055	1003	0.393201828	0.010267026	0
0.001384092	1402.640381	1264.911011	43883.91797	10	2	832	188	0	29.24114418	1089	0.380270779	0.018295633	0
0.003905124	845.3401489	1123.610229	43134.87891	10	2	965	187	0	28.82189751	1094	0.362970144	0.028685721	0
0.008910337	560.446228	1372.953003	42413.60156	10	2	646	200	0	14.93838024	1018	0.416635096	0.040590115	0
0.016322671	108.1665421	1000	41669.73047	10	3	296	209	2	9.970261574	961	0.469397217	0.055669546	0
0.024387304	450.9989014	565.6854248	40953.51563	10	3	214	212	2	9.764888763	947	0.588593483	0.071048535	0
0.032985903	108.1665421	50	40239.26172	10	1	179	213	4	6.201053619	940	0.734056771	0.084491543	0.000728695
0.042759843	84.85281372	150	39503.17578	10	2	162	214	2	5.710593224	934	1.331640959	0.095622018	0.002690195
0.052466191	295.4657288	212.1320343	38794.92969	9	1	132	214	2	3.945476294	927	1.438417554	0.108304858	0.005260997
0.061376385	429.5346375	50	38065.50781	9	1	118	215	2	4.044691086	925	1.240584493	0.125135988	0.008182624
0.06787131	630.7138672	380.7886658	37361.51563	8	2	148	215	2	6.396919727	925	0.940490961	0.14282836	0.01090512
0.071406461	750	694.6221924	36654.71094	8	5	116	215	9	2.385944128	926	2.167253017	0.158315778	0.013240932
0.071868181	517.8803101	180.2775574	35958	8	5	108	215	12	1.817522049	922	2.320585966	0.169205859	0.01497247
0.069117025	247.3863373	450	35263.89844	8	1	122	215	17	1.817522049	922	1.6051296	0.173568368	0.015969027
0.063098617	1063.202759	970.8244019	34542	8	3	370	211	2	20.92363739	944	0.826720297	0.169018388	0.016667493
0.054890562	1848.350586	452.7692566	33843.40234	8	2	213	209	5	22.31587791	956	0.802822232	0.157478184	0.017759496
0.044756062	2535.133057	0	33120.12109	9	1	126	214	3	2.882181168	919	0.957615852	0.1399059	0.019957608
0.034706809	3186.926514	291.5476074	32425.22656	9	2	165	211	2	5.00628233	937	0.980514407	0.120639592	0.022553597
0.025798181	3709.946045	921.9544678	31734.74023	9	1	138	212	1	3.109632969	931	0.808003366	0.099897146	0.02502034
0.01818887	2962.11084	400	31017.21484	9	3	207	213	0	14.94881821	924	0.612713575	0.077059008	0.027024187
0.012429049	2272.289551	206.1552887	30312.79883	8	2	267	212	1	14.07363415	928	0.644653559	0.055494957	0.02826529
0.007073327	1633.554443	300	29587.07227	9	2	218	212	0	24.72903633	928	0.630187154	0.038030606	0.029188819
0.003065011	1032.279053	150	28890.25	9	3	230	210	0	22.80188179	943	0.653211415	0.027232924	0.031275149
0.000810984	361.2478333	141.4213562	28193.05859	10	2	289	205	1	9.046031952	975	0.807658792	0.019685728	0.034545891
0.000123636	318.9043884	602.0797119	27506.92383	10	2	531	206	1	18.86358833	965	0.830080628	0.014720331	0.038505774
0.000791444	123.6931686	1365.650024	26826.45898	10	2	391	206	1	10.36783791	969	0.75814712	0.016243352	0.045500115
0.002088569	664.0783081	2150.581299	26129.29297	10	3	504	202	1	11.33381653	999	0.802180827	0.026997535	0.056105547
0.004883278	1432.794434	2898.706543	25459.18555	10	1	552	200	0	10.19797707	1008	0.878569245	0.04760449	0.068585828
0.009648517	2229.708496	3700	24771.82617	10	1	498	202	1	8.246892929	998	1.113250852	0.0805398	0.081999987
0.016019918	2690.817627	3649.657471	24114.66406	10	1	502	197	1	17.98199844	1037	1.126096129	0.121713705	0.093363956
0.024203669	2359.343018	3330.540527	23465.63867	10	2	703	197	2	2.635026455	1042	1.199704289	0.163883969	0.102465138
0.033871356	2078.894043	2839.894287	22804.20313	9	2	530	206	1	34.29242325	967	1.312279463	0.204293475	0.107703991
0.042969655	1471.223999	2396.351318	22167.80859	9	3	264	212	4	15.90987587	933	2.10523653	0.23758094	0.110173576
0.051103879	859.5929565	1844.58667	21511.23438	8	1	77	216	7	6.629140377	901	4.621477604	0.265146315	0.109850548
0.05696911	400.2499084	1422.14624	20884.82617	8	2	47	218	16	0.954841256	902	5.982542515	0.282097906	0.107340589
0.060613282	384.1874695	1250	20249.82227	8	2	32	218	17	2.635026455	908	10.68841839	0.28628248	0.104079574
0.061797116	1006.230591	1123.610229	19670.71484	8	1	38	218	12	0.477453768	909	10.69615936	0.278967112	0.099073984
0.061140608	331.3608398	474.3416443	19082.87695	8	5	30	218	38	2.719923258	908	16.47580719	0.258590788	0.092257194
0.058471229	400.2499084	100	18489.27539	8	1	27	218	22	1.350224495	891	7.792819023	0.225081325	0.082445294
0.054077487	295.4657288	680.0735474	17923.16016	9	3	80	215	14	10.86011124	904	2.7311728	0.18398653	0.071678437
0.048338383	436.8065796	1456.021973	17357.53516	9	2	218	215	17	14.93141747	904	1.791901708	0.140957743	0.06165792
0.042023007	1100.63623	1101.135742	16825.05273	9	2	336	215	1	22.4768219	904	1.602867961	0.107234657	0.053503852
0.035578705	1745.422607	955.2486572	16307.00781	8	2	353	213	4	21.30693436	919	1.232079387	0.084400579	0.045405746
0.029729849	1988.617554	1421.26709	15788.38184	9	1	213	212	1	18.12269974	922	1.15124011	0.067491487	0.036885396
0.025108188	2226.477051	2012.461182	15309.82031	9	2	434	212	1	20.36884499	920	1.119963408	0.056651685	0.029677948
0.021725278	2401.874268	2549.509766	14838.93555	9	1	217	209	2	29.43882751	939	1.041062593	0.052240204	0.022632463
0.020250322	2436.657471	2573.907471	14402	9	1	180	216	3	12.0571928	892	1.246735573	0.052408129	0.016494052
0.020128826	2110.260742	1945.50769	13988.43066	9	3	86	216	2	0.954841256	893	2.056527853	0.0514866	0.012111084
0.019629933	1890	1297.112183	13587.38379	9	3	208	217	3	24.691576	896	1.09418416	0.048073415	0.009262312
0.018582862	1770	750	13224.86328	9	1	85	216	4	6.091477871	902	1.420968056	0.041484445	0.00782209
0.016994929	1231.097046	610.3277588	12906.45215	9	3	188	216	5	17.34387207	902	1.510599852	0.031974416	0.005915383
0.015833143	697.7822266	282.8427124	12599.32129	9	3	61	214	6	10.72415543	926	2.30295682	0.023516754	0.003974598
0.01489132	342.0526123	212.1320343	12270	9	3	53	217	12	5.00628233	902	3.060824633	0.016283503	0.003119577
0.014237253	150	894.4271851	11885.64258	9	1	27	218	5	4.393377304	892	6.619189739	0.01105813	0.005332504
0.014129424	212.1320343	1375.681641	11365.88281	6	5	41	219	45	2.134299994	886	9.499242783	0.008701123	0.009923847
0.014510972	635.6885986	1170.469971	10821.52051	6	1	37	219	9	2.569502831	885	6.63326931	0.00975036	0.016220201
0.015009236	589.4064941	900	10318.47363	6	2	71	219	13	13.67895889	886	3.742370367	0.013732515	0.023221232
0.015362403	436.8065796	538.5164795	9834.236328	6	1	20	219	48	3.054369926	883	10.54321575	0.017464699	0.030565713
0.016373372	150	335.4101868	9379.451172	4	1	12	218	165	0.754894495	883	8.907894135	0.020221412	0.036799643
0.018803729	241.8677368	50	8958.152344	8	1	5	218	65	1.391763449	881	8.928711891	0.023146119	0.041971419
0.023946742	563.6488037	180.2775574	8558.469727	8	1	10	218	28	1.217118144	881	13.03895473	0.026551612	0.046613589
0.031642381	998.598999	141.4213562	8206.248047	10	1	4	218	60	0.954841256	878	6.971614361	0.030060329	0.049571253
0.040810298	1689.082642	250	7874.643066	10	2	164	217	4	46.03199387	888	3.641518116	0.033317227	0.050677594
0.049690492	2401.499512	390.5124817	7578.66748	10	2	117	212	2	20.2553978	925	2.293684483	0.034378856	0.049601965
0.058517054	2093.131592	180.2775574	7299.314941	10	2	52	217	1	9.106749535	889	2.275876045	0.032912266	0.046835329
0.068424046	1485.530151	608.2762451	7075.48584	10	3	329	214	1	4.315448761	913	1.94523406	0.02878172	0.042624693
0.077860229	1040.096191	707.1068115	6909.450195	10	2	183	212	1	16.60154915	930	2.521585941	0.025327338	0.038210373
0.08501178	930	141.4213562	6134.174805	10	3	51	217	2	5.095619678	889	2.080430269	0.024518479	0.03422159
0.089014433	1166.919067	502.4937744	5397.08252	10	2	77	215	1	6.201053619	899	2.202972412	0.0256449	0.033354644
0.092777915	700.3570557	390.5124817	4677.018066	10	2	103	214	3	25.51330948	910	4.405074596	0.026881762	0.039369255
0.098745786	318.9043884	150	3891.336426	9	3	61	214	6	11.30993271	910	8.218188286	0.032252364	0.054549199
0.106359713	0	158.1138763	3139.554199	9	1	19	218	13	1.909152389	886	13.47014809	0.043382484	0.074998818
0.115027338	516.1395264	50	2361.440186	9	1	7	219	23	1.067520261	878	9.807909012	0.060068209	0.098804258
0.123461932	1032.279053	141.4213562	1623.607056	8	1	6	220	17	0	876	13.38489723	0.075768255	0.120963402
0.129851595	457.9301147	743.3034668	874.6427612	9	5	8	220	13	0.954841256	874	9.259235382	0.0887262	0.140828073
0.133422241	254.5584412	1272.792236	108.1665421	9	1	12	220	15	0	880	17.10227394	0.098488279	0.157484591
0.132143095	360	1944.86499	577.0615234	9	1	28	219	17	11.54631138	885	22.72199821	0.102318093	0.166840911
0.125431433	381.837677	1290.348755	1368.539307	9	1	6	220	30	2.433138847	885	19.36334229	0.100668594	0.168378413
0.113710128	182.4828796	626.49823	2119.834961	9	3	17	220	8	3.843668222	884	8.168930054	0.094744131	0.16139406
0.098377965	247.3863373	50	2880.15625	8	5	7	220	15	1.909152389	873	8.990239143	0.084696837	0.146783143
0.080990665	192.0937347	180.2775574	3667.492432	8	1	4	220	11	0.954841256	873	11.71365833	0.071010582	0.124575183
0.064277999	295.4657288	250	4427.414551	8	5	6	220	13	1.012750387	867	8.43897438	0.054638214	0.097899206
0.047390673	330	100	5211.803711	8	1	9	220	10	1.217118144	869	5.901580811	0.035870381	0.068456359
0.032321218	192.0937347	180.2775574	5976.328125	8	1	6	219	12	1.067520261	875	4.081492901	0.018849652	0.042536218
0.020426011	729.9315186	364.0054932	6639.766602	9	1	8	219	11	1.391763449	869	4.341514111	0.006998923	0.021848153
0.013048998	510	1106.797241	7307.325195	9	1	35	219	4	13.51969242	871	3.52788353	0.001330602	0.007965928
0	3734.488037	3541.89209	46396.53906	10	2	459	202	0	23.04134369	992	0.354339451	0.001568602	0
0	3120.576904	2874.456543	45671.20313	10	2	498	199	0	11.56032372	1005	0.348886073	0.005058525	0
0.000101811	2516.068359	2193.171143	44922.73438	10	3	476	200	0	5.641219616	1003	0.407241136	0.011447876	0
0.001343141	1961.045654	1562.049927	44201.92188	10	3	657	183	0	22.4171772	1122	0.413567215	0.019619713	0
0.003698905	1527.645264	1170.469971	43458.44531	10	2	1086	183	0	19.56346321	1122	0.365610868	0.029741328	0
0.007786934	912.4143677	1285.495972	42742.42969	10	2	570	198	0	34.94713211	1034	0.3537983	0.041716695	0
0.014355537	390	930.053772	42003.56641	10	2	307	208	1	13.61706161	973	0.415353656	0.056274351	0
0.021727839	323.1098938	531.5072632	41292.39453	10	1	223	211	5	11.65788746	949	0.546399474	0.071121447	0
0.029362854	591.6925049	180.2775574	40584.10156	10	1	184	212	2	5.427642822	942	0.546859205	0.084071599	0.000320562
0.037696965	882.3264771	50	39871.98828	9	1	154	213	1	2.385944128	936	0.612731695	0.093654387	0.001782756
0.046405066	1073.312622	460.9772339	39167.97266	9	1	143	214	1	3.016961336	927	0.825877547	0.103487127	0.003957332
0.054497294	1233.28833	100	38443.125	9	3	167	214	1	4.822542191	932	0.769853115	0.1152675	0.006533886
0.060443051	1410.319092	670.8203735	37746.07031	8	3	244	213	1	11.54163647	933	0.638553977	0.128500968	0.008991055
0.06383381	1159.180786	492.4429016	37051.21484	8	5	120	215	3	2.719923258	919	1.170783758	0.140413359	0.011135244
0.064195126	394.5883789	111.8033981	36330.05078	8	1	114	215	3	1.687604904	919	1.137415528	0.148520842	0.012789686
0.061535012	323.1098938	570.0877075	35632.18359	8	2	174	214	2	7.667577267	923	0.839205563	0.151154086	0.013711957
0.055816945	1086.64624	1320.037842	34908.34766	8	3	242	212	0	12.77675056	936	0.697574317	0.14624165	0.013937953
0.048130751	1860	960.4686279	34212.68359	8	1	250	209	1	14.53875923	956	0.676376939	0.134980664	0.014574577
0.038748287	2670	600	33497.48047	9	2	153	214	2	7.393958092	920	0.805093169	0.117046818	0.016541708
0.029654125	3451.173828	100	32806.30078	9	1	166	213	2	3.199601412	922	0.798295498	0.09794417	0.019165983
0.021898909	4052.776855	700	32101.80859	9	2	207	213	1	10.68350792	928	0.740683615	0.078320563	0.021826139
0.01544434	3319.578369	250	31393.37695	9	2	336	208	1	28.19401169	957	0.572848618	0.057439875	0.023970656
0.010385405	2531.402832	427.2001953	30696.09961	9	1	135	211	1	4.903792381	934	0.579912066	0.039558928	0.025479911
0.005662003	1714.205322	471.6990662	29979.65234	9	2	150	211	0	10.47768211	935	0.525176287	0.025109457	0.026346585
0.002361257	930	158.1138763	29292.04688	9	2	190	211	0	23.53847122	935	0.632542312	0.016006095	0.027156679
0.000590514	174.9285583	300	28609.68359	10	1	396	207	1	12.72657585	959	1.302092791	0.010600392	0.028423687
0	254.5584412	500	27910.01367	10	2	489	201	1	20.35706711	1003	0.93501848	0.007354031	0.029378133
3.01206E-05	284.6049805	1234.908936	27238.97656	10	1	460	203	1	19.98488426	993	0.988015711	0.009388774	0.031007705
0.00097185	494.7726746	2012.461182	26548.23633	10	2	439	201	1	37.176754	1008	0.929517388	0.017355403	0.035858817
0.003924527	1261.427734	2778.48877	25887.14844	10	2	624	197	1	7.973233223	1036	0.804455578	0.031173354	0.043534126
0.008980739	2012.461182	2961.840576	25211.60352	10	2	652	196	1	19.08864784	1044	0.88539803	0.058745034	0.053645484
0.015607828	2526.064209	2835.930176	24566.20898	10	2	606	202	2	29.38526917	999	0.92361778	0.098359577	0.063670106
0.023758629	2564.254395	2640.075684	23928.49414	10	2	565	197	1	31.66308784	1042	0.927721143	0.14437449	0.072718911
0.033350006	2253.996338	2350.531738	23292.09766	10	2	699	207	2	31.10577011	968	1.102778196	0.192122713	0.078768745
0.042591017	2013.578857	2136.000977	22658.91797	9	2	367	207	4	14.53875923	968	1.369484901	0.235510573	0.084629007
0.051000979	1405.844971	2150	22015.2793	9	1	114	214	5	10.48288155	920	1.91771245	0.272907466	0.089859016
0.057272103	702.9224854	2156.965576	21403.46094	8	1	55	217	15	3.520405054	904	6.510735035	0.296769261	0.093098581
0.061339945	0	1788.85437	20803.58789	8	1	37	218	59	2.698951006	908	13.40037727	0.306298554	0.092837721
0.062671572	457.9301147	1274.754883	20198.04492	8	1	35	218	17	1.909152389	909	12.72760487	0.298255384	0.088972203
0.061218347	84.85281372	552.2680664	19623.30273	8	1	35	218	51	3.584252357	911	11.87347412	0.274460644	0.082267277
0.057698801	626.418396	180.2775574	19039.22461	8	2	43	218	11	6.423151016	899	3.580829144	0.236707613	0.073136374
0.052414142	134.1640778	790.569397	18489.95703	8	2	266	208	10	30.72061157	958	2.208242178	0.191834703	0.063678294
0.045347586	807.7747192	1300	17939.49805	9	2	575	208	7	22.61986542	958	1.589777827	0.142457142	0.054533355
0.037858836	1480.067627	509.901947	17420.1875	9	2	585	202	2	15.42324543	1003	1.262371421	0.098790616	0.046337128
0.030377474	2186.915527	282.8427124	16912.79102	9	2	628	202	1	6.526986599	1003	1.078819752	0.068485938	0.037872102
0.023663983	2723.563721	919.2388306	16413.53711	9	2	464	203	1	30.2526207	996	0.973982096	0.048438981	0.029158257
0.018694229	3013.171143	1414.213623	15952.13184	10	2	344	207	0	13.08946323	966	0.909272075	0.035707243	0.0221618
0.014958499	3183.111572	2093.442139	15520.09375	10	2	382	209	0	27.26604462	939	0.888468742	0.029927295	0.015682047
0.013730136	3188.479248	2213.594482	15099.30176	9	1	147	214	1	11.63010502	907	1.01233077	0.030360166	0.010766592
0.013897886	2880.78125	1504.160889	14698.16309	9	2	175	215	2	18.54197884	899	1.077558756	0.031306848	0.007842287
0.013768796	2700	806.225769	14315.65918	9	1	173	215	3	16.60461235	907	1.000835657	0.029553108	0.0061052
0.013388197	2362.392822	180.2775574	13962.25293	9	3	123	214	3	10.55538082	919	2.253595591	0.025657849	0.005015315
0.012924124	1798.249146	70.7106781	13628.35645	8	1	48	216	5	4.262692928	902	1.92843461	0.020625537	0.003575577
0.012407593	1376.408325	111.8033981	13324.3916	8	1	92	217	8	18.02629089	897	1.3903234	0.015820205	0.002109474
0.011993011	1106.345337	223.6067963	12978.04297	8	1	57	217	11	5.062306881	902	1.924228907	0.010815669	0.002143126
0.011763675	873.6131592	353.5534058	12480.75684	8	1	53	218	8	1.687604904	890	1.746101737	0.007757001	0.005402073
0.012034152	362.491394	921.9544678	11950.84961	9	1	73	219	8	12.6255455	886	2.378321648	0.00779948	0.010804262
0.012751979	84.85281372	1655.294556	11427.79492	8	3	93	218	14	14.04373074	884	1.7136271	0.011133588	0.017778443
0.013580667	161.5549469	1619.413452	10948.19141	8	1	103	218	8	10.99915791	885	2.332936764	0.01561737	0.025526039
0.014352339	212.1320343	1234.908936	10491.63965	6	2	82	217	10	9.136945724	888	3.784993887	0.019441411	0.033221036
0.015678132	182.4828796	761.5773315	10041.04102	4	1	127	217	13	13.90445614	890	2.512350798	0.022447074	0.040547177
0.019288328	323.1098938	427.2001953	9642.282227	4	3	40	218	18	13.91580868	887	4.275398254	0.025635831	0.047611684
0.027031789	67.08203888	316.2277527	9288.428711	4	5	12	218	36	2.134299994	878	17.00943565	0.031508394	0.054643072
0.036655318	678.8225098	212.1320343	8946.339844	8	1	10	217	20	3.338470459	888	10.93136597	0.038694229	0.060057744
0.047409292	1358.307739	111.8033981	8636.770508	8	1	7	217	0	1.432096243	888	3.916240931	0.045329377	0.064339533
0.057876002	1677.051025	50	8340.053711	10	2	17	212	3	2.160789013	925	3.532051802	0.049989235	0.066335976
0.068676762	1544.344482	250	8082.480957	8	2	61	217	2	13.42150879	889	2.525993347	0.052108541	0.067087404
0.080569267	953.414917	806.225769	7868.754883	10	2	229	214	1	27.47214317	913	2.302145004	0.052982684	0.066840112
0.090897299	361.2478333	141.4213562	7183.606445	10	1	40	215	3	10.37309647	909	4.174054146	0.055811688	0.064429596
0.099034794	150	0	6413.267578	10	2	26	217	2	7.117176533	889	5.426396847	0.058970552	0.061579503
0.103725836	429.5346375	304.1381226	5661.740234	10	3	48	218	3	10.99915791	889	3.312873363	0.058316063	0.059751038
0.108472481	67.08203888	250	4910.478516	10	1	10	219	6	2.569502831	885	9.849473	0.054951314	0.063512139
0.115940258	192.0937347	522.0153198	4141.847656	10	5	7	220	24	0.337614715	884	13.39825916	0.056461681	0.075389676
0.125821725	615.5485229	820.0609741	3395.305664	8	1	5	220	11	0	882	21.86190796	0.066016741	0.093198337
0.137444317	1124.499878	604.1522827	2619.637451	8	1	5	220	9	0.754894495	882	10.88556862	0.083150856	0.117621101
0.147642836	1523.220215	223.6067963	1865.07373	8	1	5	220	9	0.954841256	880	9.884194374	0.099606723	0.141845807
0.155626565	798.8116455	141.4213562	1113.6427	9	1	10	220	18	2.263636112	878	25.06750679	0.112964429	0.16191417
0.159737945	67.08203888	848.5281372	323.1098938	9	5	4	220	66	0.337614715	880	26.94126511	0.121379033	0.176621899
0.158396661	123.6931686	1450	362.491394	9	5	6	220	83	0.954841256	887	32.05021667	0.123859257	0.18381615
0.152059332	0	1382.931641	1140.394653	9	5	11	220	51	1.391763449	896	26.90106201	0.120944947	0.183169276
0.138861567	600.7495117	618.4658203	1892.141602	9	5	7	220	20	1.067520261	892	17.76498413	0.111562982	0.172848165
0.121181808	547.4486084	100	2656.990723	8	1	3	220	12	1.391763449	877	16.35870171	0.098254897	0.154585198
0.099821053	0	111.8033981	3448.042969	8	1	5	220	10	2.719923258	869	14.65215874	0.081512131	0.12910144
0.078749418	692.6037598	70.7106781	4199.356934	8	1	5	219	10	0.337614715	867	5.857236862	0.062668584	0.099820018
0.057561953	174.9285583	180.2775574	4900.295898	8	1	6	220	9	1.350224495	869	4.442931652	0.041636784	0.067784533
0.038408868	212.1320343	100	5537.011719	8	5	6	219	14	1.350224495	869	3.989155293	0.022829099	0.039795887
0.022884086	934.3446655	700	6194.400879	9	1	40	219	4	7.416536808	868	3.553110361	0.009177818	0.01854291
0.012595809	1288.603882	1503.32959	6872.35791	8	5	6	219	6	1.687604904	871	3.092237234	0.002733115	0.005543438
0	3649.780762	2700	45990.3125	10	2	462	199	0	4.168739796	1005	0.353487104	0.005403267	0
4.01832E-05	3071.888672	1902.629761	45247.19922	10	2	577	198	0	4.222687244	1012	0.438402981	0.011352928	0
0.001082262	2607.757568	1118.033936	44531.37109	10	3	636	189	0	9.629144669	1083	0.394471526	0.019151913	0
0.003254052	2018.043579	460.9772339	43792.70313	10	2	717	199	0	30.02582359	1023	0.323739111	0.028335037	0
0.006202708	1489.463013	522.0153198	43098.68359	10	3	475	199	0	27.88703537	1023	0.322260439	0.039227717	0
0.011248497	1200	250	42390.55078	10	3	275	208	1	14.72424698	970	0.367713064	0.051892255	0
0.017747417	1135.649536	70.7106781	41660.96094	10	1	230	208	3	9.280430794	971	0.483195543	0.065689586	0
0.024238322	1314.876465	460.9772339	40956.86719	10	2	251	209	2	13.20254803	959	0.464619845	0.077442981	2.35241E-05
0.031175124	1660.873291	790.569397	40231.60938	10	2	200	213	2	19.1194191	936	0.579023242	0.085891321	0.000882322
0.038473587	1827.046753	447.2135925	39534	10	5	150	214	2	1.391763449	933	0.619814456	0.092243142	0.002539005
0.045420937	2011.566528	111.8033981	38814.81641	9	1	147	213	2	3.769243956	935	0.631421685	0.099934742	0.004664163
0.050590687	1652.452759	806.225769	38118.20703	8	3	237	212	1	13.20254803	943	0.545978427	0.107796982	0.006770557
0.053517647	870	150	37421.00391	10	1	119	215	3	3.199601412	922	0.917589784	0.115417279	0.008646375
0.053713929	94.86833191	206.1552887	36696.67188	8	1	127	214	13	2.160789013	927	0.731876433	0.120607726	0.01010723
0.051226646	606.7124634	180.2775574	36000.3125	8	1	157	214	3	5.570960045	927	0.726546645	0.122083507	0.010928882
0.046006333	1368.210449	651.9202271	35284.13281	8	2	235	212	1	12.19438362	936	0.538050056	0.117612474	0.011054949
0.038805053	2110.260742	939.4147339	34612.78516	9	1	312	207	1	20.7225647	970	0.494927585	0.106780283	0.011206917
0.030642442	2874.056396	316.2277527	33883.90625	9	2	283	211	2	16.04154015	938	0.468107373	0.091468774	0.013226467
0.023060452	3615.217773	212.1320343	33181.95313	8	2	239	210	1	14.72424698	940	0.572289824	0.074669115	0.016029561
0.017048405	3582.080322	335.4101868	32484.00195	8	2	391	209	1	21.43918419	953	0.545160174	0.05854832	0.018896541
0.012116646	3054.701416	350	31766.54297	8	1	177	210	1	9.832003593	939	0.583201706	0.042329729	0.02140194
0.007828997	2554.936279	672.6812134	31077.64063	10	2	312	203	0	23.67606354	985	0.556844711	0.028035818	0.023157394
0.003987768	1745.68042	715.8910522	30370.31445	10	3	443	209	0	11.65788746	949	0.470280975	0.016502483	0.024309874
0.001603709	979.4896851	70.7106781	29691.75586	9	2	180	205	0	18.40268326	977	0.538065434	0.009457728	0.024961242
0.000254012	254.5584412	452.7692566	29018.79297	9	2	426	205	1	19.5211544	977	0.746367812	0.005537373	0.024549069
0	523.9274902	282.8427124	28326.25977	10	2	437	202	1	9.920728683	999	0.605908334	0.004687377	0.023390936
0	474.3416443	984.8858032	27661.78906	10	2	349	206	1	26.36649895	971	0.769020379	0.008738409	0.021999806
0.0007835	258.0697632	1775.528076	26982.00977	10	2	148	210	1	9.333629608	944	1.008403301	0.01793405	0.022249106
0.003582732	872.0665283	2504.49585	26352.57031	10	2	260	206	2	33.34031296	971	0.746484518	0.030571517	0.02584313
0.0083644	1368.210449	2191.460693	25710.54297	10	2	503	203	0	32.53026581	995	0.775189698	0.053926211	0.033027589
0.014983155	2015.365967	2030.394043	25052.80273	10	2	331	202	0	29.23979187	999	0.791822672	0.0934304	0.041542351
0.022771195	1797.998901	1924.18811	24416.48047	10	2	253	201	1	17.68782234	1014	0.867769301	0.139706656	0.050061431
0.031989712	1514.331543	1569.235474	23765.18945	10	2	383	202	1	32.9343338	1004	0.976589501	0.190770522	0.05838808
0.041023929	1264.634277	1364.734375	23144.80078	10	3	219	212	4	14.75253963	935	1.250759006	0.238106251	0.066511765
0.049446143	1331.540405	1300	22515.21484	10	2	118	212	7	21.04797173	935	2.105661631	0.279347152	0.074153118
0.05576947	952.9428101	1533.786133	21917.35547	9	5	45	216	11	1.350224495	913	5.341143131	0.305999339	0.078618847
0.059652779	189.7366638	1030.776367	21331.94141	9	1	49	218	38	2.134299994	911	16.06719971	0.315520465	0.079572596
0.060695414	161.5549469	680.0735474	20738.91992	8	5	42	218	29	1.012750387	913	9.674265862	0.306092292	0.076627821
0.058761921	573.1491699	254.9509735	20173.03125	8	1	35	218	19	1.350224495	911	3.897007227	0.279678702	0.070898205
0.054689113	768.374939	250	19605.52148	8	2	57	218	29	3.016961336	905	2.340622902	0.239160061	0.063577704
0.049202856	189.7366638	1000	19070.68164	8	2	161	201	8	12.4422102	1014	1.852424741	0.192510009	0.056259587
0.04214805	536.656311	1408.900269	18574.67578	8	2	522	201	9	36.91482162	1014	1.478547096	0.142915502	0.048523996
0.033845104	1188.696777	618.4658203	18048.93359	9	2	595	198	2	3.372286797	1034	1.146031141	0.093027882	0.039971992
0.025694974	1894.043335	0	17559.50977	9	1	564	199	2	3.035723686	1029	0.970729589	0.057121731	0.031399738
0.018416416	2670	320.1562195	17079.0918	9	2	639	199	1	13.31453514	1029	0.914031327	0.03486032	0.023016579
0.013285453	3378.165283	1030.776367	16626.875	10	2	694	207	0	13.85893631	966	0.747396588	0.021905258	0.016780488
0.009526791	3950.215088	1786.756836	16186.35547	10	2	427	205	0	31.86169815	973	0.706507564	0.015078979	0.01145174
0.008380013	3900	2000	15776.69141	10	4	161	207	1	13.48836327	954	0.746230841	0.014782757	0.007399701
0.008605669	3631.859131	1200	15389.62012	9	2	318	214	1	32.28567505	907	0.82410413	0.016199347	0.004852748
0.008850229	3476.506836	427.2001953	15018.01953	9	1	186	210	2	13.72132587	940	0.907176733	0.016098723	0.0033333
0.008951904	2922.499023	250	14678.43359	9	1	118	215	2	8.767251015	906	1.048479319	0.014984102	0.002543816
0.008871883	2446.241943	657.6473389	14357.34277	9	3	110	216	4	18.71421814	899	0.904471636	0.012696681	0.001551927
0.008826622	2095.709961	70.7106781	14034.51855	9	1	82	216	4	11.08264446	893	1.176078677	0.009416965	0.000651981
0.009006476	1863.866943	680.0735474	13612.36523	8	2	243	218	6	28.15504837	888	1.035989404	0.005972384	0.001380667
0.00890537	1466.321899	0	13064.71582	8	2	151	218	4	14.40869713	888	1.054992795	0.005162925	0.005314585
0.009414052	1047.85498	721.1102295	12553.7002	8	2	211	217	4	10.47768211	887	1.045636535	0.007238373	0.010783537
0.010356229	888.4255981	1504.160889	12077.74805	8	2	274	216	2	22.99175453	893	1.280509233	0.011699851	0.018157812
0.011595607	966.0745239	1442.220459	11618.64063	8	2	302	216	1	16.49387932	896	1.310937166	0.016297044	0.026306015
0.013154304	926.1209717	894.4271851	11170.19727	10	2	299	214	4	25.81603432	909	1.152379394	0.020207128	0.034370132
0.0154135	496.5883484	100	10746.24121	10	1	96	214	11	6.762860775	910	1.454791427	0.023904655	0.043287657
0.020968396	30	180.2775574	10360.7334	6	1	71	218	7	16.45366669	887	3.674492836	0.029981392	0.052561563
0.030693306	408.0441284	400	9999.410156	6	5	20	219	18	3.438912392	889	10.90120411	0.040101945	0.062175192
0.041427478	234.3074951	650	9669.963867	8	5	7	219	9	1.067520261	888	21.29048538	0.050760429	0.071095631
0.052839406	798.8116455	380.7886658	9372.299805	8	1	7	219	8	0.337614715	883	15.85645866	0.062567979	0.079074554
0.065270089	941.5412598	180.2775574	9078.30957	8	1	5	219	18	2.698951006	883	5.065877438	0.075579472	0.087627411
0.077641636	755.3806763	111.8033981	8837.788086	8	2	60	219	4	17.38733292	883	2.983745813	0.091018349	0.096142441
0.090958796	662.7216797	430.116272	8184.008789	10	2	172	215	1	15.17970562	910	2.550371885	0.109324649	0.103073925
0.102071531	67.08203888	150	7432.798828	10	1	14	215	2	2.719923258	909	2.812654972	0.124491639	0.105817638
0.110054098	589.4064941	427.2001953	6687.309082	10	1	4	219	10	1.067520261	882	4.788721085	0.131743982	0.105052829
0.115088843	30	254.9509735	5917.381348	10	1	4	219	4	1.012750387	887	10.58649254	0.128627643	0.102271937
0.120613851	432.6661682	70.7106781	5167.059082	8	1	5	219	7	1.067520261	887	7.129302979	0.11653877	0.102247551
0.130282164	870	141.4213562	4387.186035	8	1	5	220	8	0	886	6.431532383	0.104155481	0.108411826
0.143602714	1298.345093	460.9772339	3637.925293	8	1	6	220	11	1.067520261	886	8.807671547	0.100586332	0.121731505
0.157780573	1113.6427	570.0877075	2845.41748	8	1	5	220	15	1.067520261	884	17.03564453	0.108469948	0.140706077
0.169355929	898.9994507	180.2775574	2078.67749	8	5	5	220	11	0	884	22.27386093	0.123667039	0.162017629
0.178353667	550.7268066	250	1309.732788	8	5	4	220	21	0.754894495	878	25.03362465	0.135939553	0.18181847
0.183477715	67.08203888	353.5534058	523.9274902	8	5	9	220	62	2.456394672	880	19.18641853	0.143289149	0.195341781
0.18214868	318.9043884	943.3981323	150	8	5	4	220	104	2.052775145	886	24.52030182	0.14452967	0.199647591
0.174430549	127.2792206	1096.585571	926.1209717	8	1	14	219	87	2.263636112	895	30.20342445	0.138961285	0.195324466
0.159995124	840.5355225	412.3105774	1677.051025	8	1	8	220	15	1.721006155	889	13.99886608	0.126849264	0.182358429
0.140599489	308.8688965	50	2413.462158	9	1	3	220	14	1.012750387	878	8.691602707	0.11036285	0.161522761
0.116478696	390	158.1138763	3124.179932	8	1	5	219	12	0.477453768	873	7.981245518	0.090599112	0.133505508
0.091837831	342.0526123	492.4429016	3775.950195	8	1	6	219	10	0.954841256	867	4.785710335	0.069797292	0.10226661
0.066830173	254.5584412	710.6335449	4439.695801	8	1	6	219	13	1.909152389	868	4.889233589	0.047427438	0.069025636
0.043689266	763.675354	353.5534058	5095.586426	8	1	7	219	15	2.635026455	868	5.132488728	0.027361674	0.040286407
0.024704311	1306.981201	838.15271	5766.012695	8	1	37	219	3	11.17514133	870	3.504897356	0.01279883	0.018247275
0.011904442	2001.924072	1607.015869	6474.024902	9	1	4	218	8	0.337614715	875	3.301872253	0.004992807	0.004704898
0	4201.928223	2672.545654	46320.33203	10	2	430	202	0	21.34231186	990	0.360234499	0.005053258	0.000143342
0	3729.7854	1884.807739	45598.73828	10	2	701	196	0	23.62842369	1028	0.316059619	0.010042126	0.000114065
0.000649345	3172.774902	1141.27124	44887.89844	10	2	912	186	0	36.10941315	1097	0.333622545	0.016896838	2.39367E-05
0.002463019	2598.249512	430.116272	44155.19922	10	3	695	198	0	33.76015854	1031	0.388688326	0.024717422	0
0.004857057	2175.982422	206.1552887	43449.95313	10	2	429	199	0	19.02690887	1026	0.350582153	0.033918492	0
0.008298813	1980	427.2001953	42745.78906	10	1	385	196	0	20.68571854	1047	0.342002124	0.044879097	0
0.013364979	1923.980225	763.2168579	42020.16016	10	3	549	196	0	10.68350792	1047	0.27375865	0.056212351	0
0.018708447	2052.75415	1202.081543	41322.03516	10	2	274	209	1	19.26216888	959	0.333815515	0.066118434	0
0.0239312	2394.368408	608.2762451	40602.42578	10	1	206	212	0	1.721006155	944	0.43014285	0.073096246	0.000193179
0.029383197	2580.174316	0	39906.46094	10	2	151	213	0	5.00628233	937	0.48815155	0.076675907	0.001196021
0.034725625	2489.2771	360.5551147	39209.86328	10	1	145	214	1	3.843668222	934	0.616965711	0.079799399	0.002702123
0.03901187	1749.285522	212.1320343	38485.07813	10	1	141	214	3	11.38616467	933	0.783237159	0.083544537	0.004416851
0.040863462	1006.230591	50	37806.15234	10	1	124	214	1	0.954841256	928	0.625348151	0.08603403	0.005844735
0.040884379	228.4731903	427.2001953	37089.34375	8	2	151	212	2	6.762860775	935	0.624745607	0.088085383	0.007055949
0.038675498	540.8327026	424.2640686	36399.82813	9	2	181	209	1	10.21937752	959	0.484593332	0.08851935	0.007761638
0.034192853	1353.661743	50	35672.92578	9	2	227	207	1	14.51357651	967	0.493628621	0.085023522	0.008404632
0.028473487	2141.588135	320.1562195	34970.59375	9	2	546	207	0	30.61014366	967	0.43618691	0.077372886	0.009191823
0.022188006	2930.187744	141.4213562	34272.04297	10	3	425	205	0	33.74163437	979	0.451752424	0.066693351	0.010997384
0.016290519	3747.599121	471.6990662	33553.68359	10	2	432	205	0	23.24597931	978	0.393971622	0.053816345	0.013800845
0.012208275	3072.474609	111.8033981	32863.62891	8	2	206	205	0	19.59573746	975	0.610216081	0.041736681	0.016698901
0.008499014	2442.007324	728.0109863	32154.75195	8	3	303	207	0	19.74869537	962	0.540287256	0.028733099	0.019358216
0.00513521	1953.458496	996.2429199	31474.34766	10	2	269	204	0	15.98068905	984	0.483691663	0.017782366	0.021372117
0.002440511	1641.249512	471.6990662	30776.25781	10	2	499	209	0	16.18455505	949	0.510008812	0.00911931	0.022911176
0.000811506	1100.227295	141.4213562	30105.60938	10	3	271	204	0	18.28646469	984	0.48000145	0.004370775	0.023408815
1.6243E-05	323.1098938	694.6221924	29458.04492	10	2	426	203	0	13.77120209	993	0.783302188	0.00180277	0.022491714
0	480.9365845	50	28774.94141	10	1	458	201	0	10.82504368	1004	0.614553511	0.003215138	0.020408776
0	827.586853	801.5609741	28120.94727	8	1	519	201	1	16.85049438	1004	0.585835874	0.008921677	0.017775463
0.000805531	216.3330841	1607.015869	27452.54102	10	3	210	209	1	11.19934273	947	0.677570641	0.019591402	0.01531419
0.003630294	254.5584412	1710.263184	26813.48828	10	1	122	213	3	6.423151016	919	0.829761207	0.032676119	0.015976178
0.00833729	900	1460.308228	26177.09375	10	2	198	212	2	14.91050434	926	1.858263612	0.055214047	0.020539206
0.014537022	1273.499146	1225.765015	25520.55078	10	3	233	209	6	23.04134369	952	1.626979113	0.093364447	0.027150607
0.021868406	1060.23584	1166.19043	24892.93359	10	1	94	212	5	2.361991405	938	3.184883833	0.139058739	0.034602597
0.030153038	766.6159668	851.4692993	24254.58789	10	2	112	211	8	12.36455345	940	3.875716686	0.189811692	0.042838618
0.038431033	510	583.0952148	23647.04297	10	2	175	214	9	17.60547638	922	3.383876801	0.237045631	0.050681923
0.045911033	597.7457886	552.2680664	23050.50586	9	1	84	217	9	3.843668222	908	2.720807314	0.275985867	0.057933275
0.051876746	308.8688965	728.0109863	22447.23828	9	5	50	217	13	1.067520261	908	4.868647099	0.302441359	0.062720694
0.055093117	84.85281372	430.116272	21896.67188	9	1	47	217	35	2.719923258	911	9.291180611	0.310315818	0.06378036
0.055949356	308.8688965	111.8033981	21313.28516	8	1	42	218	27	0.954841256	913	6.97167778	0.299731016	0.062391285
0.054503541	1040.096191	223.6067963	20762.88281	8	1	42	218	15	1.350224495	905	2.904471874	0.27294755	0.059344087
0.050498538	1206.731079	316.2277527	20210.51758	8	1	52	218	15	1.391763449	903	2.019277573	0.23252137	0.05491931
0.04491245	551.5432739	1060.660156	19687.36133	8	1	113	208	4	14.06616497	964	1.47017014	0.186994165	0.049768705
0.037973825	123.6931686	1691.892456	19175.25781	8	2	332	208	2	41.09227753	964	1.185466766	0.138287798	0.043408241
0.029804945	882.3264771	1054.751099	18666.17188	9	2	629	198	2	9.4448843	1035	1.072496533	0.089123696	0.035463575
0.021896835	1590	471.6990662	18193.36133	10	2	585	198	2	10.75958347	1038	0.809059381	0.052541975	0.027153026
0.014910344	2361.630859	70.7106781	17723.93359	10	2	559	199	1	2.719923258	1026	0.789800584	0.030844197	0.019402312
0.010194508	3125.332031	721.1102295	17286.30078	10	2	610	197	1	10.55538082	1037	0.687039256	0.018251291	0.014031951
0.007059159	3899.192139	1343.50293	16869.39258	10	2	499	197	1	28.09715271	1036	0.682275176	0.011090464	0.009579978
0.005486202	3985.034424	1981.161255	16460.67969	10	2	258	203	0	30.43989944	984	0.733956933	0.009080322	0.005942272
0.004769354	4050	1277.693237	16089.67969	9	2	430	212	0	40.1297226	920	0.710505366	0.009144186	0.003418603
0.004684139	4035.864258	492.4429016	15726.55371	9	1	353	207	1	26.41315079	965	0.745340824	0.009144448	0.001785191
0.004738144	3582.206055	212.1320343	15426.91504	9	3	336	211	1	15.04236889	933	0.727015972	0.008344369	0.000704006
0.005016332	3169.510986	873.2124634	15117.5293	8	3	287	210	1	18.92342567	938	0.776710033	0.006762699	0.000219727
0.005539113	2865.746094	111.8033981	14752.25391	8	3	131	216	2	13.69052887	893	0.879778385	0.004708057	9.50783E-07
0.005869563	2619.637451	667.0831909	14220.44336	8	2	290	215	1	33.90760803	906	0.851204395	0.002714298	0.000979261
0.005784766	2139.275635	141.4213562	13690.94922	8	2	290	212	1	19.00885201	929	0.791158378	0.003200067	0.004579418
0.006386161	1815.929565	583.0952148	13197.16992	8	3	517	212	0	27.00008392	929	0.864137352	0.006443527	0.009811826
0.007659437	1677.051025	1012.422852	12718.76172	8	2	329	211	1	14.62828159	932	0.92424798	0.011184609	0.01725244
0.009696844	1733.262817	890.2246704	12264.71777	10	2	597	210	0	24.38323975	936	0.949922204	0.0156879	0.025430555
0.012643292	1596.777954	316.2277527	11838.60254	10	2	473	205	2	28.49679375	975	1.094795227	0.01952864	0.033970233
0.016579889	1065.316895	158.1138763	11432.79492	10	1	232	211	5	30.9259243	933	1.422546029	0.024448415	0.044638474
0.023759244	335.4101868	715.8910522	11062.2334	10	2	153	217	7	14.85456657	892	1.981919289	0.034565296	0.056143276
0.034363091	295.4657288	300	10710.04199	8	1	65	218	7	8.898507118	888	2.964098215	0.048765857	0.069136836
0.045403328	300	50	10403.125	10	5	13	219	6	2.719923258	891	9.725111961	0.066759303	0.082554534
0.057702057	254.5584412	223.6067963	10106.4834	8	5	8	219	16	1.067520261	891	17.77427292	0.090082496	0.098423198
0.071473978	216.3330841	158.1138763	9824.484375	8	4	4	219	44	0.754894495	886	12.81666946	0.125404492	0.117906168
0.085037254	30	335.4101868	9208.387695	8	1	33	218	9	2.385944128	897	4.424296856	0.166699216	0.13728486
0.099332698	60	111.8033981	8453.401367	10	1	11	218	2	5.438007832	897	3.724822521	0.212307006	0.155643731
0.110790178	375.8989258	50	7701.59082	10	5	6	215	6	1.217118144	909	4.586835384	0.242233992	0.164759412
0.118694812	212.1320343	316.2277527	6946.862793	8	1	5	219	8	2.263636112	882	13.35408401	0.254202306	0.166870117
0.123654507	484.6648254	460.9772339	6153.145508	8	5	3	219	15	0	887	8.033504486	0.247080445	0.16391018
0.129958719	1103.902222	618.4658203	5387.067871	8	1	4	219	8	0	887	5.831931114	0.222005814	0.160555854
0.142070696	1209.338623	540.8327026	4590.39209	8	1	4	220	16	1.432096243	886	6.562592983	0.188559487	0.16007562
0.157212719	725.6032104	180.2775574	3810	8	5	5	220	29	0.754894495	886	8.266872406	0.15925616	0.162806138
0.172165304	416.7733154	618.4658203	3030	8	5	6	219	25	1.817522049	890	10.92627335	0.143665969	0.169796616
0.185811579	134.1640778	269.2582397	2220	8	5	5	220	29	1.909152389	885	22.1532135	0.146045625	0.182255
0.196226731	60	250	1440	8	5	4	220	90	0	885	42.75923538	0.154834643	0.196581408
0.202294663	576.281189	111.8033981	630	8	1	4	220	37	1.509526968	885	13.53106785	0.160156772	0.208656624
0.201125145	0	353.5534058	42.42640686	8	1	7	220	89	1.350224495	879	20.71167374	0.159591749	0.211910501
0.19298555	189.7366638	715.8910522	624.2595825	8	1	5	219	102	1.067520261	883	16.62199974	0.152556017	0.205669075
0.177336946	488.364624	50	1356.650269	8	1	3	219	37	0	881	11.62644768	0.138356984	0.190037608
0.156787217	189.7366638	100	2015.365967	9	1	4	219	9	1.687604904	878	6.64732933	0.119594172	0.167039588
0.131367728	798.8116455	250	2672.863525	8	1	5	219	9	2.8624053	873	4.534964561	0.097864896	0.137358114
0.104472645	150	886.0022583	3330.540527	8	1	6	219	12	0	870	3.65382266	0.07552512	0.104937285
0.076177835	600	1281.600586	4006.320068	8	1	7	219	17	2.134299994	867	2.911380529	0.05229374	0.070577368
0.049923811	1376.735229	1154.3396	4668.061523	8	1	4	219	17	0.477453768	865	3.692557573	0.031792264	0.041501015
0.027245415	1890.952148	1415.980225	5364.214844	8	1	13	219	5	4.289153099	865	3.582733631	0.016056987	0.019077415
0	4287.062012	2229.9104	45944.37109	10	2	706	198	0	29.39465523	1014	0.317005932	0.008164654	0.001402036
0.000231578	3727.733887	1570.03186	45238.96484	10	2	878	187	0	1.687604904	1090	0.330218226	0.013585564	0.001002112
0.001489824	3253.859131	1123.610229	44534.73438	10	3	813	187	0	21.70248032	1095	0.33935675	0.019881621	0.000509961
0.003529494	2914.944336	1019.803894	43808.76172	10	2	774	184	0	38.95571899	1119	0.332201034	0.026755033	9.68049E-05
0.005841882	2760	1006.230591	43110.16797	10	2	821	187	0	33.78995895	1107	0.317671239	0.035354499	0
0.009133692	2712.802979	1059.480957	42390.16797	10	3	596	204	0	29.41206932	995	0.333436936	0.044153146	0
0.013066206	2808.647461	1140.175415	41694.79688	10	1	426	204	0	37.26974106	995	0.331421912	0.051547293	0
0.016726295	3120.28833	360.5551147	40992	10	3	225	210	0	8.543725967	959	0.435264081	0.056072682	0
0.020037886	3110.900146	403.1128845	40291.35156	10	1	170	212	1	8.543725967	942	0.426691532	0.057879567	0.000213184
0.023540795	2322.434082	50	39594.02344	10	1	139	213	2	1.687604904	935	0.590979517	0.057511777	0.001025167
0.026493262	1504.792358	492.4429016	38876.39844	10	5	143	212	4	6.281942844	939	0.61845088	0.056579117	0.002161848
0.028092792	720	100	38186.46484	10	1	146	212	1	7.431549549	937	0.644054234	0.057007473	0.003273804
0.027913088	0	335.4101868	37461.96484	10	3	255	208	0	22.29512405	964	0.475264907	0.057786431	0.004192649
0.026040662	540	206.1552887	36759.29297	9	3	414	209	0	28.2026577	959	0.46565935	0.05820366	0.005259658
0.022460377	1350.333252	632.4555054	36036.14453	9	3	515	204	0	32.96783066	987	0.395780832	0.055904265	0.006643836
0.018140741	2135.275146	223.6067963	35341.03125	10	3	621	197	0	7.746973515	1034	0.425467432	0.050883021	0.007977427
0.013776593	2922.499023	447.2135925	34649.94922	10	2	663	197	0	6.721369267	1034	0.416236997	0.043917481	0.010047385
0.010301803	3399.676514	250	33939.69531	10	3	480	197	0	28.53213692	1032	0.391242921	0.035415661	0.012672992
0.007603905	2678.581787	400	33276.65234	8	3	536	204	0	24.59124947	986	0.390756249	0.026456285	0.015400307
0.004957588	1945.37915	1188.48645	32576.76758	8	2	695	195	0	25.52179527	1043	0.418314785	0.017392959	0.018140702
0.002771209	1308.013794	919.2388306	31905.25	10	2	455	204	0	28.09715271	984	0.484953314	0.009645556	0.020437839
0.00122189	859.5929565	223.6067963	31235.76367	10	2	379	206	0	12.40776348	964	0.676935494	0.004043233	0.021984197
0.000175409	617.737793	380.7886658	30549.42969	10	2	438	203	0	25.3289299	985	0.51314038	0.001299536	0.022175746
0	0	1128.051392	29891.80469	10	3	420	201	1	1.012750387	1002	0.93002826	0.000472281	0.021053504
0	670.8203735	863.1338501	29218.96875	10	2	471	198	0	17.22437286	1024	0.609069169	0.00339401	0.018787302
0	1339.626831	1171.537476	28575.13867	8	2	611	201	1	8.543725967	1005	0.57912457	0.009760293	0.016012013
0.000655761	848.5281372	1360.147095	27916.57617	8	2	423	201	1	25.29799461	1005	0.537205875	0.019875742	0.013197853
0.003182412	108.1665421	965.6604004	27280.17969	10	3	177	210	2	14.36503601	944	0.847708046	0.03244096	0.011979793
0.007625591	655.2098999	806.225769	26646.51953	10	3	102	212	4	11.31471348	926	2.897718191	0.054132011	0.013457174
0.013343962	488.364624	460.9772339	26000.72461	10	5	77	213	14	0.337614715	927	2.979341984	0.089332804	0.017463148
0.019935988	318.9043884	447.2135925	25384.98242	9	1	67	216	14	1.432096243	912	1.80956471	0.13269037	0.022726933
0.027080592	30	150	24782.19727	9	1	62	216	16	0.675206006	908	1.598924279	0.179365069	0.028822405
0.034064628	256.3200989	70.7106781	24187.75977	9	1	60	216	7	3.199601412	907	3.228578091	0.223991022	0.035534501
0.040488191	210	100	23604.73828	9	1	54	217	22	1.350224495	907	4.49306345	0.260375887	0.041705023
0.045596991	416.7733154	0	23012.36719	9	1	48	217	19	1.012750387	906	3.54230237	0.283956409	0.046317082
0.048580278	725.6032104	141.4213562	22447.09766	9	1	46	217	59	1.350224495	911	3.825471878	0.290915608	0.04870864
0.04980918	30	158.1138763	21878.55859	8	5	48	217	34	0	911	7.055809975	0.280184418	0.049381573
0.04890573	740.9453125	492.4429016	21342.14844	8	1	47	218	24	0.337614715	908	4.831772327	0.254447728	0.048920348
0.045726679	1472.752563	0	20816.39063	8	5	51	217	23	3.035723686	903	2.187889576	0.218754366	0.04704931
0.040137492	823.7717896	750	20286.85547	8	2	70	213	8	2.160789013	932	1.611781955	0.175470397	0.0433392
0.033360951	120	1504.160889	19788.65625	8	3	267	213	2	16.44437027	932	1.104029894	0.129921883	0.038158588
0.025614204	660	1520.690674	19295.94727	9	2	678	201	1	26.71870804	1013	0.881541252	0.084338106	0.03130677
0.018358383	1444.991333	873.2124634	18836.65625	10	2	605	195	1	18.26473808	1056	0.670364141	0.050467249	0.02424285
0.012308042	2262.763916	141.4213562	18377.88281	10	2	551	199	1	9.74803257	1026	0.682739317	0.030183345	0.017703386
0.008539527	3047.917236	212.1320343	17982.41602	10	2	410	198	1	41.21808243	1028	0.636557996	0.018320121	0.013164474
0.006363095	3289.756836	874.6427612	17576.26172	10	3	485	200	1	4.679912567	1009	0.585826695	0.011386614	0.009214733
0.00447826	3166.385986	1622.498047	17182.04102	10	1	498	200	0	5.00628233	1009	0.637482166	0.007946001	0.00613034
0.002675451	3240	1096.585571	16820.47852	10	2	523	204	0	2.719923258	982	0.63022995	0.006463307	0.003848601
0.001616759	3390	632.4555054	16471.20117	10	3	444	203	1	9.876473427	991	0.646422327	0.004941085	0.001965663
0.00167563	3590.487549	206.1552887	16153.07129	10	3	432	203	1	23.46922493	992	0.683597803	0.004064304	0.000568453
0.002306439	3781.904297	111.8033981	15836.61914	10	3	292	210	1	15.04236889	938	0.722273171	0.003064975	2.13456E-07
0.002867029	3621.063477	0	15334.95996	10	3	150	210	2	7.952308655	941	0.796286881	0.001697183	0
0.003106111	3246.79834	430.116272	14817.50977	8	2	272	213	0	19.96796417	913	0.657031775	0.000562869	0.000520211
0.003001576	2839.24292	471.6990662	14304.21289	10	2	434	205	1	18.22118568	979	0.773023665	0.001866553	0.003394313
0.003599397	2579.651123	141.4213562	13832.34277	10	2	477	206	1	23.09472466	969	0.915000319	0.005312928	0.008074169
0.005590653	2461.097412	412.3105774	13376.16504	10	2	563	201	1	13.94980335	1015	0.941620708	0.009520672	0.014828218
0.009294782	2504.595703	291.5476074	12924.70898	10	2	605	201	1	15.31895542	1015	0.925874591	0.013886428	0.02295064
0.013705253	2121.744629	200	12518.37891	10	2	480	200	0	13.59765244	1015	0.975955009	0.017550265	0.032062873
0.01973526	1421.442871	111.8033981	12124.90039	10	5	300	211	0	15.06995583	933	1.013850451	0.024545606	0.0441918
0.027864991	833.5466309	50	11801.86426	10	1	194	214	1	6.804089546	916	1.606291294	0.038001921	0.058143001
0.038333748	445.9820557	158.1138763	11460.03906	8	3	107	217	2	14.93838024	892	1.782897472	0.058842629	0.075226456
0.049498238	210	602.0797119	11161.49219	10	1	31	219	1	4.972358227	889	5.626682758	0.08906617	0.096840017
[truncated: 3,717 more rows]
