# Supplementary material for: A study on the spatial distribution characteristics and driving factors of traditional villages in the southeast coast of China: A case study of Puxian, Fujian
Source: PLoS One. 2024 Jun 7;19(6):e0303746. doi: 10.1371/journal.pone.0303746 (PMC11161066; doi:10.1371/journal.pone.0303746)
Supplement: S2 Data — (ZIP) [file pone.0303746.s002.zip › Quantile Discretization Data Sampling/F300.shp.xml]

<metadata xml:lang="zh"><Esri><CreaDate>20230411</CreaDate><CreaTime>15004600</CreaTime><ArcGISFormat>1.0</ArcGISFormat><SyncOnce>FALSE</SyncOnce><DataProperties><lineage><Process Name="多值提取至点" ToolSource="c:\program files\arcgis\pro\Resources\ArcToolbox\toolboxes\Spatial Analyst Tools.tbx\ExtractMultiValuesToPoints" Date="20230411" Time="150046">ExtractMultiValuesToPoints Clip_OutFeatureClass_F300_label "新建图层组\传统村落 Y_12;新建图层组\离公路距离 X1_12;新建图层组\离河流距离 X2_12;新建图层组\离铁路距离 X3_12;新建图层组\土壤类型 X4_12;新建图层组\土地利用 X5_12;新建图层组\高程 X6_12;新建图层组\气温 X7_12;新建图层组\人口密度 X8_12;新建图层组\坡度 X9_12;新建图层组\降水 X10_12;新建图层组\夜光灯遥感 X11_12;新建图层组\文保单位 X12_12;新建图层组\非物质文化遗产 X13_12" NONE</Process><Process ToolSource="c:\program files\arcgis\pro\Resources\ArcToolbox\toolboxes\Data Management Tools.tbx\UpdateSchema" Date="20230411" Time="152935">UpdateSchema "CIMDATA=&lt;CIMStandardDataConnection xsi:type='typens:CIMStandardDataConnection' xmlns:xsi='http://www.w3.org/2001/XMLSchema-instance' xmlns:xs='http://www.w3.org/2001/XMLSchema' xmlns:typens='http://www.esri.com/schemas/ArcGIS/2.8.0'&gt;&lt;WorkspaceConnectionString&gt;DATABASE=D:\traditional country\traditional country\fishnet.gdb&lt;/WorkspaceConnectionString&gt;&lt;WorkspaceFactory&gt;FileGDB&lt;/WorkspaceFactory&gt;&lt;Dataset&gt;Clip_OutFeatureClass_F300_label&lt;/Dataset&gt;&lt;DatasetType&gt;esriDTFeatureClass&lt;/DatasetType&gt;&lt;/CIMStandardDataConnection&gt;" &lt;operationSequence&gt;&lt;workflow&gt;&lt;AlterField&gt;&lt;field_name&gt;Y_12&lt;/field_name&gt;&lt;new_field_name&gt;Y&lt;/new_field_name&gt;&lt;field_is_nullable&gt;True&lt;/field_is_nullable&gt;&lt;clear_field_alias&gt;False&lt;/clear_field_alias&gt;&lt;/AlterField&gt;&lt;/workflow&gt;&lt;workflow&gt;&lt;AlterField&gt;&lt;field_name&gt;X1_12&lt;/field_name&gt;&lt;new_field_name&gt;X1&lt;/new_field_name&gt;&lt;field_is_nullable&gt;True&lt;/field_is_nullable&gt;&lt;clear_field_alias&gt;False&lt;/clear_field_alias&gt;&lt;/AlterField&gt;&lt;/workflow&gt;&lt;workflow&gt;&lt;AlterField&gt;&lt;field_name&gt;X2_12&lt;/field_name&gt;&lt;new_field_name&gt;X2&lt;/new_field_name&gt;&lt;field_is_nullable&gt;True&lt;/field_is_nullable&gt;&lt;clear_field_alias&gt;False&lt;/clear_field_alias&gt;&lt;/AlterField&gt;&lt;/workflow&gt;&lt;workflow&gt;&lt;AlterField&gt;&lt;field_name&gt;X3_12&lt;/field_name&gt;&lt;new_field_name&gt;X3&lt;/new_field_name&gt;&lt;field_is_nullable&gt;True&lt;/field_is_nullable&gt;&lt;clear_field_alias&gt;False&lt;/clear_field_alias&gt;&lt;/AlterField&gt;&lt;/workflow&gt;&lt;workflow&gt;&lt;AlterField&gt;&lt;field_name&gt;X4_12&lt;/field_name&gt;&lt;new_field_name&gt;X4&lt;/new_field_name&gt;&lt;field_is_nullable&gt;True&lt;/field_is_nullable&gt;&lt;clear_field_alias&gt;False&lt;/clear_field_alias&gt;&lt;/AlterField&gt;&lt;/workflow&gt;&lt;workflow&gt;&lt;AlterField&gt;&lt;field_name&gt;X5_12&lt;/field_name&gt;&lt;new_field_name&gt;X5&lt;/new_field_name&gt;&lt;field_is_nullable&gt;True&lt;/field_is_nullable&gt;&lt;clear_field_alias&gt;False&lt;/clear_field_alias&gt;&lt;/AlterField&gt;&lt;/workflow&gt;&lt;workflow&gt;&lt;AlterField&gt;&lt;field_name&gt;X6_12&lt;/field_name&gt;&lt;new_field_name&gt;X6&lt;/new_field_name&gt;&lt;field_is_nullable&gt;True&lt;/field_is_nullable&gt;&lt;clear_field_alias&gt;False&lt;/clear_field_alias&gt;&lt;/AlterField&gt;&lt;/workflow&gt;&lt;workflow&gt;&lt;AlterField&gt;&lt;field_name&gt;X7_12&lt;/field_name&gt;&lt;new_field_name&gt;X7&lt;/new_field_name&gt;&lt;field_is_nullable&gt;True&lt;/field_is_nullable&gt;&lt;clear_field_alias&gt;False&lt;/clear_field_alias&gt;&lt;/AlterField&gt;&lt;/workflow&gt;&lt;workflow&gt;&lt;AlterField&gt;&lt;field_name&gt;X8_12&lt;/field_name&gt;&lt;new_field_name&gt;X8&lt;/new_field_name&gt;&lt;field_is_nullable&gt;True&lt;/field_is_nullable&gt;&lt;clear_field_alias&gt;False&lt;/clear_field_alias&gt;&lt;/AlterField&gt;&lt;/workflow&gt;&lt;workflow&gt;&lt;AlterField&gt;&lt;field_name&gt;X9_12&lt;/field_name&gt;&lt;new_field_name&gt;X9&lt;/new_field_name&gt;&lt;field_is_nullable&gt;True&lt;/field_is_nullable&gt;&lt;clear_field_alias&gt;False&lt;/clear_field_alias&gt;&lt;/AlterField&gt;&lt;/workflow&gt;&lt;workflow&gt;&lt;AlterField&gt;&lt;field_name&gt;X10_12&lt;/field_name&gt;&lt;new_field_name&gt;X10&lt;/new_field_name&gt;&lt;field_is_nullable&gt;True&lt;/field_is_nullable&gt;&lt;clear_field_alias&gt;False&lt;/clear_field_alias&gt;&lt;/AlterField&gt;&lt;/workflow&gt;&lt;workflow&gt;&lt;AlterField&gt;&lt;field_name&gt;X11_12&lt;/field_name&gt;&lt;new_field_name&gt;X11&lt;/new_field_name&gt;&lt;field_is_nullable&gt;True&lt;/field_is_nullable&gt;&lt;clear_field_alias&gt;False&lt;/clear_field_alias&gt;&lt;/AlterField&gt;&lt;/workflow&gt;&lt;workflow&gt;&lt;AlterField&gt;&lt;field_name&gt;X12_12&lt;/field_name&gt;&lt;new_field_name&gt;X12&lt;/new_field_name&gt;&lt;field_is_nullable&gt;True&lt;/field_is_nullable&gt;&lt;clear_field_alias&gt;False&lt;/clear_field_alias&gt;&lt;/AlterField&gt;&lt;/workflow&gt;&lt;workflow&gt;&lt;AlterField&gt;&lt;field_name&gt;X13_12&lt;/field_name&gt;&lt;new_field_name&gt;X13&lt;/new_field_name&gt;&lt;field_is_nullable&gt;True&lt;/field_is_nullable&gt;&lt;clear_field_alias&gt;False&lt;/clear_field_alias&gt;&lt;/AlterField&gt;&lt;/workflow&gt;&lt;/operationSequence&gt;</Process><Process ToolSource="c:\program files\arcgis\pro\Resources\ArcToolbox\toolboxes\Conversion Tools.tbx\FeatureClassToFeatureClass" Date="20230411" Time="221953">FeatureClassToFeatureClass Clip_OutFeatureClass_F300_label D:\R\4.11 F300.shp # "Y "Y" true true false 4 Float 0 0,First,#,Clip_OutFeatureClass_F300_label,Y,-1,-1;X1 "X1" true true false 4 Float 0 0,First,#,Clip_OutFeatureClass_F300_label,X1,-1,-1;X2 "X2" true true false 4 Float 0 0,First,#,Clip_OutFeatureClass_F300_label,X2,-1,-1;X3 "X3" true true false 4 Float 0 0,First,#,Clip_OutFeatureClass_F300_label,X3,-1,-1;X4 "X4" true true false 2 Short 0 0,First,#,Clip_OutFeatureClass_F300_label,X4,-1,-1;X5 "X5" true true false 2 Short 0 0,First,#,Clip_OutFeatureClass_F300_label,X5,-1,-1;X6 "X6" true true false 2 Short 0 0,First,#,Clip_OutFeatureClass_F300_label,X6,-1,-1;X7 "X7" true true false 2 Short 0 0,First,#,Clip_OutFeatureClass_F300_label,X7,-1,-1;X8 "X8" true true false 4 Long 0 0,First,#,Clip_OutFeatureClass_F300_label,X8,-1,-1;X9 "X9" true true false 4 Float 0 0,First,#,Clip_OutFeatureClass_F300_label,X9,-1,-1;X10 "X10" true true false 4 Long 0 0,First,#,Clip_OutFeatureClass_F300_label,X10,-1,-1;X11 "X11" true true false 4 Float 0 0,First,#,Clip_OutFeatureClass_F300_label,X11,-1,-1;X12 "X12" true true false 4 Float 0 0,First,#,Clip_OutFeatureClass_F300_label,X12,-1,-1;X13 "X13" true true false 4 Float 0 0,First,#,Clip_OutFeatureClass_F300_label,X13,-1,-1" #</Process></lineage><itemProps><itemName Sync="TRUE">F300</itemName><imsContentType Sync="TRUE">002</imsContentType><itemSize Sync="TRUE">0.000</itemSize><itemLocation><linkage Sync="TRUE">file://\\LOCALHOST\D$\R\4.11\F300.shp</linkage><protocol Sync="TRUE">Local Area Network</protocol></itemLocation></itemProps><coordRef><type Sync="TRUE">Projected</type><geogcsn Sync="TRUE">GCS_Krasovsky_1940</geogcsn><csUnits Sync="TRUE">Linear Unit: Meter (1.000000)</csUnits><projcsn Sync="TRUE">Krasovsky_1940_Albers</projcsn><peXml Sync="TRUE">&lt;ProjectedCoordinateSystem xsi:type='typens:ProjectedCoordinateSystem' xmlns:xsi='http://www.w3.org/2001/XMLSchema-instance' xmlns:xs='http://www.w3.org/2001/XMLSchema' xmlns:typens='http://www.esri.com/schemas/ArcGIS/2.8.0'&gt;&lt;WKT&gt;PROJCS[&amp;quot;Krasovsky_1940_Albers&amp;quot;,GEOGCS[&amp;quot;GCS_Krasovsky_1940&amp;quot;,DATUM[&amp;quot;D_Krasovsky_1940&amp;quot;,SPHEROID[&amp;quot;Krasovsky_1940&amp;quot;,6378245.0,298.3]],PRIMEM[&amp;quot;Greenwich&amp;quot;,0.0],UNIT[&amp;quot;Degree&amp;quot;,0.0174532925199433]],PROJECTION[&amp;quot;Albers&amp;quot;],PARAMETER[&amp;quot;False_Easting&amp;quot;,0.0],PARAMETER[&amp;quot;False_Northing&amp;quot;,0.0],PARAMETER[&amp;quot;central_meridian&amp;quot;,105.0],PARAMETER[&amp;quot;Standard_Parallel_1&amp;quot;,25.0],PARAMETER[&amp;quot;Standard_Parallel_2&amp;quot;,47.0],PARAMETER[&amp;quot;latitude_of_origin&amp;quot;,0.0],UNIT[&amp;quot;Meter&amp;quot;,1.0]]&lt;/WKT&gt;&lt;XOrigin&gt;-17330900&lt;/XOrigin&gt;&lt;YOrigin&gt;-4694300&lt;/YOrigin&gt;&lt;XYScale&gt;259859535.706195&lt;/XYScale&gt;&lt;ZOrigin&gt;-100000&lt;/ZOrigin&gt;&lt;ZScale&gt;10000&lt;/ZScale&gt;&lt;MOrigin&gt;-100000&lt;/MOrigin&gt;&lt;MScale&gt;10000&lt;/MScale&gt;&lt;XYTolerance&gt;0.001&lt;/XYTolerance&gt;&lt;ZTolerance&gt;0.001&lt;/ZTolerance&gt;&lt;MTolerance&gt;0.001&lt;/MTolerance&gt;&lt;HighPrecision&gt;true&lt;/HighPrecision&gt;&lt;/ProjectedCoordinateSystem&gt;</peXml></coordRef></DataProperties><SyncDate>20230411</SyncDate><SyncTime>22194800</SyncTime><ModDate>20230411</ModDate><ModTime>22194800</ModTime></Esri><dataIdInfo><envirDesc Sync="TRUE">Microsoft Windows 10 Version 10.0 (Build 19045) ; Esri ArcGIS 12.8.3.29751</envirDesc><dataLang><languageCode value="zho" Sync="TRUE"></languageCode><countryCode value="CHN" Sync="TRUE"></countryCode></dataLang><idCitation><resTitle Sync="TRUE">F300</resTitle><presForm><PresFormCd value="005" Sync="TRUE"></PresFormCd></presForm></idCitation><spatRpType><SpatRepTypCd value="001" Sync="TRUE"></SpatRepTypCd></spatRpType></dataIdInfo><mdLang><languageCode value="zho" Sync="TRUE"></languageCode><countryCode value="CHN" Sync="TRUE"></countryCode></mdLang><distInfo><distFormat><formatName Sync="TRUE">Shapefile</formatName></distFormat><distTranOps><transSize Sync="TRUE">0.000</transSize></distTranOps></distInfo><mdHrLv><ScopeCd value="005" Sync="TRUE"></ScopeCd></mdHrLv><mdHrLvName Sync="TRUE">dataset</mdHrLvName><refSysInfo><RefSystem><refSysID><identCode code="0" Sync="TRUE"></identCode></refSysID></RefSystem></refSysInfo><spatRepInfo><VectSpatRep><geometObjs Name="F300"><geoObjTyp><GeoObjTypCd value="004" Sync="TRUE"></GeoObjTypCd></geoObjTyp><geoObjCnt Sync="TRUE">0</geoObjCnt></geometObjs><topLvl><TopoLevCd value="001" Sync="TRUE"></TopoLevCd></topLvl></VectSpatRep></spatRepInfo><spdoinfo><ptvctinf><esriterm Name="F300"><efeatyp Sync="TRUE">Simple</efeatyp><efeageom code="1" Sync="TRUE"></efeageom><esritopo Sync="TRUE">FALSE</esritopo><efeacnt Sync="TRUE">0</efeacnt><spindex Sync="TRUE">FALSE</spindex><linrefer Sync="TRUE">FALSE</linrefer></esriterm></ptvctinf></spdoinfo><eainfo><detailed Name="F300"><enttyp><enttypl Sync="TRUE">F300</enttypl><enttypt Sync="TRUE">Feature Class</enttypt><enttypc Sync="TRUE">0</enttypc></enttyp><attr><attrlabl Sync="TRUE">FID</attrlabl><attalias Sync="TRUE">FID</attalias><attrtype Sync="TRUE">OID</attrtype><attwidth Sync="TRUE">4</attwidth><atprecis Sync="TRUE">0</atprecis><attscale Sync="TRUE">0</attscale><attrdef Sync="TRUE">Internal feature number.</attrdef><attrdefs Sync="TRUE">Esri</attrdefs><attrdomv><udom Sync="TRUE">Sequential unique whole numbers that are automatically generated.</udom></attrdomv></attr><attr><attrlabl Sync="TRUE">Shape</attrlabl><attalias Sync="TRUE">Shape</attalias><attrtype Sync="TRUE">Geometry</attrtype><attwidth Sync="TRUE">0</attwidth><atprecis Sync="TRUE">0</atprecis><attscale Sync="TRUE">0</attscale><attrdef Sync="TRUE">Feature geometry.</attrdef><attrdefs Sync="TRUE">Esri</attrdefs><attrdomv><udom Sync="TRUE">Coordinates defining the features.</udom></attrdomv></attr><attr><attrlabl Sync="TRUE">Y</attrlabl><attalias Sync="TRUE">Y</attalias><attrtype Sync="TRUE">Single</attrtype><attwidth Sync="TRUE">13</attwidth><atprecis Sync="TRUE">0</atprecis><attscale Sync="TRUE">0</attscale></attr><attr><attrlabl Sync="TRUE">X1</attrlabl><attalias Sync="TRUE">X1</attalias><attrtype Sync="TRUE">Single</attrtype><attwidth Sync="TRUE">13</attwidth><atprecis Sync="TRUE">0</atprecis><attscale Sync="TRUE">0</attscale></attr><attr><attrlabl Sync="TRUE">X2</attrlabl><attalias Sync="TRUE">X2</attalias><attrtype Sync="TRUE">Single</attrtype><attwidth Sync="TRUE">13</attwidth><atprecis Sync="TRUE">0</atprecis><attscale Sync="TRUE">0</attscale></attr><attr><attrlabl Sync="TRUE">X3</attrlabl><attalias Sync="TRUE">X3</attalias><attrtype Sync="TRUE">Single</attrtype><attwidth Sync="TRUE">13</attwidth><atprecis Sync="TRUE">0</atprecis><attscale Sync="TRUE">0</attscale></attr><attr><attrlabl Sync="TRUE">X4</attrlabl><attalias Sync="TRUE">X4</attalias><attrtype Sync="TRUE">Integer</attrtype><attwidth Sync="TRUE">5</attwidth><atprecis Sync="TRUE">5</atprecis><attscale Sync="TRUE">0</attscale></attr><attr><attrlabl Sync="TRUE">X5</attrlabl><attalias Sync="TRUE">X5</attalias><attrtype Sync="TRUE">Integer</attrtype><attwidth Sync="TRUE">5</attwidth><atprecis Sync="TRUE">5</atprecis><attscale Sync="TRUE">0</attscale></attr><attr><attrlabl Sync="TRUE">X6</attrlabl><attalias Sync="TRUE">X6</attalias><attrtype Sync="TRUE">Integer</attrtype><attwidth Sync="TRUE">5</attwidth><atprecis Sync="TRUE">5</atprecis><attscale Sync="TRUE">0</attscale></attr><attr><attrlabl Sync="TRUE">X7</attrlabl><attalias Sync="TRUE">X7</attalias><attrtype Sync="TRUE">Integer</attrtype><attwidth Sync="TRUE">5</attwidth><atprecis Sync="TRUE">5</atprecis><attscale Sync="TRUE">0</attscale></attr><attr><attrlabl Sync="TRUE">X8</attrlabl><attalias Sync="TRUE">X8</attalias><attrtype Sync="TRUE">Integer</attrtype><attwidth Sync="TRUE">10</attwidth><atprecis Sync="TRUE">10</atprecis><attscale Sync="TRUE">0</attscale></attr><attr><attrlabl Sync="TRUE">X9</attrlabl><attalias Sync="TRUE">X9</attalias><attrtype Sync="TRUE">Single</attrtype><attwidth Sync="TRUE">13</attwidth><atprecis Sync="TRUE">0</atprecis><attscale Sync="TRUE">0</attscale></attr><attr><attrlabl Sync="TRUE">X10</attrlabl><attalias Sync="TRUE">X10</attalias><attrtype Sync="TRUE">Integer</attrtype><attwidth Sync="TRUE">10</attwidth><atprecis Sync="TRUE">10</atprecis><attscale Sync="TRUE">0</attscale></attr><attr><attrlabl Sync="TRUE">X11</attrlabl><attalias Sync="TRUE">X11</attalias><attrtype Sync="TRUE">Single</attrtype><attwidth Sync="TRUE">13</attwidth><atprecis Sync="TRUE">0</atprecis><attscale Sync="TRUE">0</attscale></attr><attr><attrlabl Sync="TRUE">X12</attrlabl><attalias Sync="TRUE">X12</attalias><attrtype Sync="TRUE">Single</attrtype><attwidth Sync="TRUE">13</attwidth><atprecis Sync="TRUE">0</atprecis><attscale Sync="TRUE">0</attscale></attr><attr><attrlabl Sync="TRUE">X13</attrlabl><attalias Sync="TRUE">X13</attalias><attrtype Sync="TRUE">Single</attrtype><attwidth Sync="TRUE">13</attwidth><atprecis Sync="TRUE">0</atprecis><attscale Sync="TRUE">0</attscale></attr></detailed></eainfo><mdDateSt Sync="TRUE">20230411</mdDateSt></metadata>
