# Supplementary material for: A study on the spatial distribution characteristics and driving factors of traditional villages in the southeast coast of China: A case study of Puxian, Fujian
Source: PLoS One. 2024 Jun 7;19(6):e0303746. doi: 10.1371/journal.pone.0303746 (PMC11161066; doi:10.1371/journal.pone.0303746)
Supplement: S2 Data — (ZIP) [file pone.0303746.s002.zip › Quantile Discretization Data Sampling/F1700.csv]

Y	X1	X2	X3	X4	X5	X6	X7	X8	X9	X10	X11	X12	X13
0	366.1966553	4373.213867	16537.04883	10	1	601	199	0	14.65679359	978	0.79282552	0.008874264	0
0	551.5432739	4050.308594	17247.39063	10	2	511	203	0	22.68482399	946	0.613843381	0.019085716	0
0	915.8602295	2865.746094	15702.5	10	2	515	200	0	17.41334534	970	0.565597296	0.020241229	0
0	391.1521301	2369.071533	14192.41016	10	2	469	202	0	24.89919281	956	0.573183417	0.022117708	0
0.017584335	308.8688965	1162.970337	823.7717896	7	1	6	219	6	3.471741199	822	3.709550858	0.000169917	0
0	335.4101868	3309.456055	16650.54102	10	1	308	208	1	15.64909649	913	0.612650335	0.031966835	0
4.75749E-05	60	1676.30542	15044.48438	10	1	183	211	1	11.76828861	888	1.35030961	0.050482158	0
3.52622E-05	442.9447021	701.7834473	13460.77637	10	2	159	208	1	16.07983017	917	0.740672171	0.066613384	0
0	1608.01123	1303.840454	11917.29004	9	3	220	208	1	12.57468605	917	0.61074543	0.064439669	0
0.031056311	1652.18042	827.6472778	4978.644531	9	1	45	219	5	8.898507118	835	5.760690212	0.043138865	0.043115761
0.002194398	1587.734253	3315.493896	16210.13574	10	2	399	205	0	21.90610123	937	0.540742218	0.05151362	0
0.003680531	1555.956299	1750	14555.56641	10	2	262	206	1	20.82114983	930	0.575184047	0.087705851	0
0.003565059	798.8116455	701.7834473	12912.0293	9	2	226	214	0	23.00962448	873	0.611172795	0.111967646	0
0.001832154	308.8688965	320.1562195	11259.75586	9	2	127	213	2	5.479268551	886	0.920861065	0.107678801	0
0.000143623	902.496521	965.6604004	9657.810547	9	1	79	214	2	1.687604904	879	1.172865629	0.082800448	0
0.006179854	342.0526123	2850.438477	2324.758057	9	1	8	219	11	1.817522049	826	13.34967709	0.018419053	0
0.007749578	318.9043884	1640.121948	635.6885986	9	5	8	219	7	1.067520261	830	6.485589981	0.010064762	0
0.025816284	1113.6427	2512.468994	4354.549316	9	1	14	220	4	1.350224495	837	9.020072937	0.023032777	0.025485918
0.032679804	445.9820557	2500	6024.325684	9	5	13	219	5	2.02486825	838	14.89220619	0.036880057	0.033284292
0.007444242	2584.87915	3784.507813	15909.16699	10	2	500	203	0	17.39022636	959	0.4913252	0.07169874	0
0.009968885	1357.64502	2830.194336	14223.16406	9	1	116	215	2	5.427642822	874	0.928717077	0.116363317	0
0.009727158	445.9820557	1379.311401	12540.14355	9	5	82	215	8	1.721006155	873	1.858692884	0.141185746	0
0.006726147	531.6013794	600	10862.03027	9	3	121	217	4	9.256682396	866	1.155851483	0.130481198	0
0.002620796	67.08203888	250	9191.022461	9	1	60	217	12	3.438912392	863	1.764401078	0.096242793	0
3.12717E-05	1631.349121	1656.049561	7531.67334	10	2	231	208	0	28.73843193	931	0.755537748	0.05624681	0
0.00570669	268.3281555	424.2640686	730.5477295	7	1	9	219	7	2.361991405	832	6.534746647	0.002525887	0.002874991
0.012885888	551.5432739	1346.29126	2400.1875	9	1	8	219	4	1.909152389	834	6.996108532	0.001969365	0.012433704
0.02284847	416.7733154	850	4079.338135	9	5	3	220	4	0	833	3.530110359	0.011197628	0.02343547
0.029308654	917.8234863	1632.482788	5739.72998	9	1	25	219	10	5.1287117	842	5.367692947	0.021362327	0.03014482
0.012198876	2258.58374	2571.478271	15816.57324	10	2	583	198	0	33.28216934	995	0.484984994	0.076279357	0
0.015379176	637.8087769	1453.444214	14119.51855	10	3	170	214	4	8.300483704	882	0.669750988	0.116683498	0
0.015078576	939.6275635	1833.712036	12422.46387	9	2	162	216	4	10.03044319	872	0.815681934	0.13969864	0
0.011329533	1909.188354	1903.943237	10721.25488	9	1	79	217	2	3.054369926	868	1.58495903	0.127449512	0
0.005718521	469.5742798	447.2135925	9024.217773	9	1	52	216	2	3.769243956	867	1.127313375	0.088063046	0
0.002407298	1086.64624	1167.261719	7327.188965	9	2	181	207	1	20.40412331	941	0.72503835	0.049131453	0
0.004751484	2787.418213	2885.307617	5626.259766	10	2	345	206	0	29.03148079	947	0.658406138	0.026648887	0.000473972
0.008671806	3596.623535	3635.931885	3899.653809	10	2	517	205	0	24.19278145	952	0.770691156	0.02941715	0.01264325
0.002792803	573.1491699	667.0831909	768.374939	7	1	14	219	4	1.391763449	825	5.998259068	0.001320443	0.002267816
0.014360376	2102.783936	1312.44043	15905.5459	10	2	473	199	0	29.53878212	989	0.493452907	0.066367231	0
0.017795311	450	212.1320343	14219.11426	9	1	274	210	0	16.11800766	909	0.702182353	0.099347688	0
0.017471848	647.6110229	502.4937744	12535.5498	9	2	320	209	1	23.01557732	916	0.572134972	0.114319108	0
0.01338153	1719.447632	1662.077026	10818.7334	9	2	251	211	0	28.03177834	905	0.6234864	0.099362403	0
0.007739542	582.4946289	291.5476074	9145.327148	9	1	127	217	1	28.94631386	860	0.632533789	0.064312011	0
0.006313272	510	492.4429016	7476.804199	9	3	75	216	2	14.6247139	864	0.711133122	0.037229642	0
0.010553136	1225.601929	1281.600586	5810.791504	10	2	299	212	0	15.35942554	891	0.668523073	0.033380888	0.003655469
0.019333057	2288.864258	2263.846191	4161.466309	10	2	237	210	1	17.84827995	911	0.793236256	0.072752722	0.026421061
0.028569615	2258.782959	2857.009033	2535.843018	10	2	140	210	3	8.380191803	917	1.368218184	0.150352448	0.06053257
0.032256566	1647.543579	1702.938599	912.4143677	9	2	68	209	5	12.0571928	921	2.031626463	0.210020736	0.086407311
0.029941905	30	1216.55249	624.2595825	9	5	16	219	6	0.954841256	852	10.37578773	0.217263609	0.095745571
0.002984682	5823.709961	1236.931641	19514.60156	10	2	567	196	0	8.697657585	1004	0.5426507	0.003713791	2.01441E-05
0.00753649	4260.105469	206.1552887	17844.75586	10	2	508	200	0	12.97935009	975	0.481638253	0.018929359	0.000285046
0.013172442	2738.558105	212.1320343	16140.13965	10	2	680	198	0	38.87665558	999	0.522998273	0.048524324	0.000168202
0.016403681	1502.697632	602.0797119	14480.55566	10	2	543	203	0	26.9675045	961	0.499926597	0.074306071	0
0.016027614	678.8225098	514.7814941	12829.69238	9	3	279	207	1	16.30726814	937	0.555257261	0.077746861	0
0.012211206	700.3570557	538.5164795	11169.71387	9	2	189	211	2	10.31508255	903	1.007001162	0.0609271	0
0.007841557	1812.456909	1358.307739	9531.552734	10	3	407	212	0	13.61706161	895	0.616362929	0.039385393	5.11476E-05
0.008249188	968.4007568	474.3416443	7915.680664	8	2	181	217	6	29.65661812	856	0.711899877	0.035027485	0.001303488
0.014999717	94.86833191	424.2640686	6292.352539	9	1	34	217	4	6.603754997	859	1.677856922	0.042459719	0.008887141
0.027791647	660.6814575	650	4707.706543	9	2	92	217	4	16.52781105	865	1.661006689	0.105352812	0.03833472
0.039739229	806.1017456	1341.640747	3168.09082	9	1	27	217	9	1.391763449	866	2.309135199	0.211432219	0.076382376
0.045325767	174.9285583	447.2135925	1663.309937	8	1	17	218	20	2.134299994	866	6.507573128	0.283062071	0.106380425
0.045319494	108.1665421	707.1068115	150	9	1	10	220	52	2.719923258	864	24.18723488	0.287504584	0.117045656
0.001387124	127.2792206	111.8033981	1570.35022	9	1	19	219	26	2.698951006	839	6.02801609	0	0.000963546
0	1594.239624	2178.302002	33212.58984	10	2	608	192	0	7.187414169	1036	0.439176172	0.009146891	0
0	1564.608521	1702.938599	31528.45898	10	1	445	199	1	11.02378559	994	0.629791498	0.024156488	0
0	1528.82312	1550	29855.60742	10	2	503	198	1	16.72659492	996	0.668627381	0.034788337	0
0.008521449	5137.976074	282.8427124	18189.52734	10	3	380	209	0	46.48028946	921	0.567761838	0.021590039	0.004836458
0.0107155	3886.244873	640.312439	16537.21289	10	2	421	201	0	13.77120209	977	0.552187085	0.042266656	0.004432219
0.0126477	2880.78125	873.2124634	14908.82324	10	2	476	203	0	15.80944061	970	0.515819073	0.058221709	0.002745603
0.011619828	1183.765137	100	13295.6875	9	2	345	210	1	34.52079773	918	0.618597746	0.055661246	0.000620801
0.008384658	494.7726746	200	11672.27441	8	2	226	212	1	18.94677353	899	0.88977015	0.040073112	0.000215017
0.005091803	2167.071777	1520.690674	10076.60645	10	3	505	211	1	12.45510006	909	0.63122344	0.030845689	0.004743767
0.007348434	2280.789307	1914.418945	8510.064453	8	2	131	213	2	5.427642822	891	0.742355466	0.033600889	0.011838933
0.015621819	1434.050171	1110.180176	6936.75	8	1	49	216	7	2.719923258	871	1.410474181	0.046283733	0.024291037
0.029464649	937.7099609	636.3961182	5448.119141	8	1	29	219	3	3.109632969	860	1.305950165	0.114607185	0.053874791
0.042024221	721.2489014	111.8033981	3960.227295	8	1	14	219	5	1.687604904	862	2.489954233	0.222810969	0.086788513
0.049559146	1023.962891	715.8910522	2448.264648	8	1	23	220	11	2.160789013	859	5.319836617	0.293875277	0.111206919
0.051241968	30	750	966.0745239	8	1	14	220	45	0.754894495	867	20.13320732	0.293382436	0.121205635
0.04542686	0	320.1562195	516.1395264	8	1	4	220	45	3.843668222	866	22.0269928	0.218738616	0.114678368
0.023567274	1166.919067	3425.273682	4332.585938	9	1	14	219	8	1.391763449	837	3.595609426	0.034902215	0.040515509
0.02501679	94.86833191	2438.237061	4347.930664	9	1	6	219	5	1.067520261	848	9.281742096	0.041369535	0.04874846
0.026462376	976.729248	2304.88623	2820.638184	7	5	18	220	10	4.857533455	851	4.122759819	0.038010683	0.046619281
0.015658494	152.9705811	1298.075439	840.5355225	7	1	10	220	13	2.635026455	839	5.452332497	0.002224991	0.009597282
0.008892249	611.8823242	350	2099.142578	9	1	32	219	8	1.687604904	845	4.997598171	0	0.000651649
0.004865587	2214.723389	1706.604858	3573.023926	9	1	6	219	5	0.954841256	841	4.463666916	0	0.000175173
0	1157.626831	1543.534912	35179.65234	10	2	713	191	0	21.1824646	1044	0.525419533	0.001906197	0
0	174.9285583	150	31843.9082	10	3	237	205	1	16.72659492	961	0.517188787	0.033084705	0
0	201.2461243	50	30186.63477	8	1	128	212	12	0.954841256	912	1.564996958	0.045697197	0
6.86272E-07	624.2595825	300	28534.03711	10	1	197	197	4	14.15548801	1009	0.969805539	0.053885255	0.001649896
0.00437524	510.8815918	360.5551147	26845.97656	10	2	187	210	5	29.31538391	924	1.024090171	0.057517845	0.006180875
0.013165205	364.9657593	667.0831909	25198.03516	10	2	137	205	2	9.392360687	957	0.849114358	0.054351792	0.011155402
0.020329073	1848.350586	1610.124268	23556.43945	10	2	497	201	0	32.06250763	986	0.789812386	0.055467427	0.015607793
0.022252128	3454.692383	2229.9104	21910.86719	10	2	458	201	0	31.67126465	985	0.67501533	0.05346223	0.019657126
0.020610893	4430.361328	636.3961182	20287.56445	10	2	298	208	0	16.66574097	932	0.760680258	0.051279582	0.023910228
0.016682047	4603.313965	538.5164795	18675.64453	10	4	91	216	0	1.909152389	884	0.713797688	0.057245422	0.026078027
0.013366013	3208.317383	600	17052.27539	10	2	294	210	2	21.61159515	917	0.797839522	0.0771465	0.026600476
0.013573016	1908.952637	672.6812134	15452.5625	8	2	404	205	3	40.28347397	965	0.76151526	0.089206479	0.024202339
0.012688658	792.0227051	1204.159424	13875.99707	10	5	254	211	4	25.975214	922	0.820620716	0.074693941	0.01773522
0.0079945	602.9925537	206.1552887	12275.28027	10	2	184	214	1	16.18139458	895	0.786003768	0.043876454	0.01397968
0.004136544	2206.581055	380.7886658	10748.29297	10	2	254	208	1	17.98199844	934	0.785310924	0.024901515	0.017946897
0.005726736	3683.286621	1204.159424	9253.869141	10	3	491	206	4	31.20217514	950	0.723062813	0.020497378	0.030567141
0.011379987	3048.212646	2227.666992	7746.392578	10	3	228	212	2	23.18722153	915	0.925932288	0.042137932	0.046760153
0.022906486	2382.12085	1820.027466	6254.766113	9	2	105	217	2	12.30377102	872	1.369758964	0.096756198	0.068023495
0.034163784	1230.365845	1632.482788	4776.033691	9	1	58	218	5	10.55538082	865	2.431400061	0.178977549	0.089349903
0.042098742	30	2061.552734	3258.005615	9	2	32	217	6	3.931095839	877	11.49710655	0.236148283	0.101353936
0.045016058	30	540.8327026	1803.24707	9	1	23	218	31	2.433138847	874	10.19564438	0.229597881	0.103945926
0.042449784	890.4493408	1225.765015	474.3416443	9	1	19	220	17	0.754894495	869	11.9217968	0.159654707	0.097991928
0.03555242	60	291.5476074	589.4064941	8	1	21	220	6	3.438912392	872	9.791817665	0.07354819	0.079196252
0.024932358	335.4101868	672.6812134	1259.285522	8	1	11	220	38	0.337614715	868	13.56445122	0.035306536	0.058967866
0.029678479	362.491394	600	2280	9	1	9	220	3	4.058664322	849	4.210937023	0.039739557	0.045500994
0.030713286	30	764.8529053	611.8823242	8	1	20	220	7	1.067520261	853	6.846666336	0.027040048	0.033756211
0.030642856	492.0365906	2083.866699	715.6116333	8	1	6	220	10	2.635026455	846	4.65255785	0.012616825	0.020998847
0.026559388	873.6131592	1123.610229	1932.149048	9	1	3	221	2	1.391763449	847	3.67303133	0.00293702	0.008737064
0.019142238	523.9274902	206.1552887	3264.353027	9	3	25	220	5	1.350224495	856	4.796982765	0	0.001763389
0.013459823	2219.391846	1328.533081	4501.399902	8	1	6	219	4	0.954841256	843	4.340243816	0	0.005956929
0	1077.079346	640.312439	33893.20313	10	2	552	204	0	19.02690887	965	0.408177435	0.01281708	0
0	1449.03418	1312.44043	32206.54688	8	2	464	203	0	15.18653393	971	0.457521945	0.03180144	0
0	1233.28833	1372.953003	30564.22852	8	5	209	210	4	15.02163982	931	0.623347402	0.04524909	0.000100286
0.000906465	1018.675598	1096.585571	28928.23047	8	2	229	215	5	19.19861412	897	0.754956186	0.057570986	0.003941129
0.009319562	1027.034546	790.569397	27287.04102	10	2	148	215	3	19.36328888	894	0.779637337	0.068930008	0.010766422
0.020938164	60	390.5124817	25666.85352	8	5	97	216	3	6.69634676	887	2.76688695	0.081877358	0.019714709
0.029672924	1214.907349	350	24055.62305	8	1	82	211	7	3.109632969	920	1.730774879	0.09470439	0.029174184
0.033479534	2235.754883	1070.046753	22432.29883	10	2	100	210	3	7.393958092	929	1.205896378	0.104681596	0.04804552
0.034707855	2984.359131	1600.781006	20830.63086	10	2	117	216	1	8.327142715	885	1.736568332	0.124924518	0.075223014
0.030473139	4050	50	19219.32617	10	1	77	217	2	4.582314968	885	2.216062307	0.157269523	0.094614699
0.024162369	2376.825684	223.6067963	17636.99023	10	1	95	216	3	2.263636112	888	2.639362097	0.170121506	0.093859628
0.02125575	804.9844971	50	16084.30957	10	1	97	216	3	5.095619678	889	3.101754427	0.15967612	0.079087026
0.018991221	492.0365906	0	14560.01758	10	1	66	217	10	3.723867178	883	1.75071919	0.126569971	0.054798428
0.013894329	1590	447.2135925	13044.06738	10	2	263	216	3	14.48112297	888	1.163397551	0.073890112	0.041145485
0.008453634	2932.643799	960.4686279	11556.07617	10	3	471	208	1	6.654425144	939	0.992151737	0.03257852	0.044239633
0.007265234	4104.631348	335.4101868	10062.2168	10	2	247	213	2	12.45510006	902	0.944994628	0.014845191	0.054222099
0.00842261	2616.199463	1850.675537	8568.033203	10	2	98	216	2	15.59961414	882	1.10061276	0.03710413	0.068626069
0.014141854	1297.998413	2804.014893	7069.123047	9	1	45	218	6	3.769243956	875	2.684538126	0.077845834	0.077313669
0.020812506	0	3257.299561	5590.715332	9	1	39	219	33	2.698951006	875	10.14168549	0.118067048	0.081748687
0.025722483	450	2523.885986	4157.788086	8	1	52	218	9	10.99915791	880	5.623659611	0.146984771	0.079218596
0.031597838	1339.626831	2110.094727	2853.94458	9	2	97	218	5	3.016961336	874	2.172493458	0.13275665	0.070810951
0.034476254	2217.769043	1570.03186	1757.754272	8	4	93	219	4	8.543725967	863	2.267210245	0.081931725	0.064435743
0.032095525	1517.893311	827.6472778	937.7099609	9	2	67	218	2	8.478713036	869	1.768810153	0.035025563	0.053997599
0.026983306	644.1273193	955.2486572	256.3200989	9	3	79	217	7	20.85766792	867	1.894735575	0.023855921	0.04812637
0.024355005	84.85281372	1591.383057	484.6648254	8	5	20	219	95	3.181812763	867	9.08555603	0.032361273	0.039841618
0.023391103	700.3570557	1710.263184	1422.392334	8	1	5	219	8	1.350224495	859	3.545170546	0.040599823	0.029206602
0.034672778	42.42640686	1691.892456	1247.798096	8	5	21	220	57	4.262692928	858	8.538525581	0.009223403	0.021518605
0.032344379	1170	1000	2910	9	1	5	221	3	1.012750387	850	3.312744617	0.001539556	0.016189301
0.026902039	510	585.2349854	4295.346191	9	1	9	221	4	0.754894495	854	5.443319321	0	0.014319059
0.023940695	2165.202148	0	5646.458984	9	5	3	220	0	1.012750387	848	11.28609943	0	0.021426016
4.49739E-05	2286.503906	1154.3396	34302.60938	10	2	673	193	0	4.262692928	1046	0.464058042	0.008198933	0
1.25398E-05	3092.765869	447.2135925	32664.49023	10	2	718	196	0	22.25977898	1030	0.449005395	0.027588705	0
7.0027E-07	2791.773682	650	31046.40625	10	3	256	207	1	6.063765049	953	0.479015529	0.047113806	0.000259609
0.00173686	2707.323486	180.2775574	29435.61133	8	2	288	209	1	9.577706337	939	0.536413491	0.066322289	0.004743972
0.011357686	1867.966797	776.2087402	27812.33008	8	2	159	211	2	11.04835224	922	0.692285717	0.089499667	0.014197153
0.023779023	201.2461243	1386.54248	26209.51172	9	1	134	217	9	11.99465942	894	1.391076446	0.118265137	0.026362201
0.033068541	42.42640686	919.2388306	24593.1582	9	5	69	217	40	2.719923258	888	4.730573654	0.145863831	0.049963739
0.040912323	646.2197876	335.4101868	23003.27148	9	1	54	217	9	1.687604904	886	4.321296215	0.18756853	0.100872777
0.045503732	1930.518066	850	21440.17969	10	5	76	217	6	4.431819916	892	3.905501127	0.268032163	0.15493691
0.043265555	2444.954102	450	19894.43359	10	1	69	217	3	1.391763449	885	3.726967812	0.343580544	0.189690471
0.038226258	2214.520264	710.6335449	18354.43555	8	1	58	218	5	1.687604904	891	5.181471348	0.351369739	0.189722493
0.033829324	1046.565796	150	16854.1543	10	1	58	217	6	2.8624053	898	5.97357893	0.28097716	0.156149223
0.029250879	517.8803101	223.6067963	15366.00488	10	1	59	218	9	2.719923258	892	13.58773041	0.178367466	0.1049117
0.021330642	1183.765137	50	13854.21973	8	4	71	218	3	1.509526968	886	2.63942647	0.100372121	0.073610023
0.015979597	1855.397583	531.5072632	12378.11816	10	2	158	212	2	13.90445614	921	1.799797893	0.055802036	0.072915934
0.013923934	3111.334229	1011.187439	10856.39453	10	1	117	216	8	16.13388252	892	1.843574882	0.03757593	0.077796899
0.012124507	1889.047363	782.6237793	9347.009766	10	1	50	217	5	3.389067173	878	2.389546871	0.050007738	0.087299533
0.01124282	305.9411621	1640.121948	7917.329102	8	1	39	219	7	2.385944128	877	5.852858067	0.077512048	0.088200971
0.010954572	67.08203888	2755.449219	6554.914063	8	1	39	218	52	3.109632969	887	12.57049274	0.090120576	0.075981244
0.011498059	1148.259521	1208.304565	5252.142578	8	2	146	218	11	19.13222122	886	2.806542873	0.087732747	0.057850685
0.01761237	2188.355469	471.6990662	4123.117676	9	2	509	210	1	4.972358227	935	1.449297071	0.066799149	0.03932257
0.024337878	3171.072266	848.5281372	3216.162354	9	5	491	209	1	10.16040802	938	1.220726252	0.031062005	0.033148888
0.026124591	3005.395264	1920.937256	2510.338623	9	2	254	208	1	8.792412758	935	1.028658152	0.007465309	0.031630386
0.026452122	1991.105225	2504.49585	1783.928223	9	2	267	211	2	18.96231842	908	1.054245234	0.013740528	0.032028969
0.026781434	977.1898193	2704.163574	939.1485596	9	3	275	212	0	25.79102135	903	1.243924737	0.029774759	0.026990741
0.027910519	90	1415.980225	84.85281372	8	3	50	217	6	6.853224754	868	4.659956932	0.045166556	0.020865476
0.030030927	270	100	1209.338623	8	1	8	219	33	1.067520261	867	10.38725281	0.0482269	0.017411986
0.030938353	510.8815918	2059.125977	2190.205566	9	1	9	220	4	1.687604904	856	4.617154598	0.004979135	0.037932824
0.030545397	108.1665421	1123.610229	3510	8	5	13	220	11	1.067520261	870	6.972263336	0.00239496	0.042780001
0.02955078	330	424.2640686	5020.677246	9	3	35	220	7	7.249252796	868	4.717716217	0.001229193	0.045938343
0.030296614	947.2592163	0	6633.52832	9	5	5	220	10	2.361991405	862	7.352390289	0	0.048711024
0.031615581	670.8203735	0	8063.305664	9	5	2	220	9	1.012750387	858	15.86257172	0	0.070044927
0.002972799	1423.024902	474.3416443	36426.10156	10	2	460	204	0	32.23270416	962	0.414569497	0.000672733	0
0.006166348	1412.2323	694.6221924	34815.57813	10	2	457	200	0	25.53027534	999	0.47183311	0.01057048	0.000587926
0.007469811	2184.032959	353.5534058	33192.36719	10	2	368	206	2	32.67705154	965	0.543689251	0.036118548	0.002086022
0.006010993	1998.324341	427.2001953	31588.78906	9	2	188	209	0	20.60712051	944	0.667545497	0.065301552	0.002827147
0.004365224	1654.35791	447.2135925	29995.5	9	2	156	211	6	24.27913284	936	1.017268777	0.089725547	0.006934929
0.010227345	1597.059814	452.7692566	28373.24414	9	1	154	216	6	19.71921349	901	1.175828218	0.116525233	0.017916527
0.020706708	941.5412598	559.0169678	26805.23047	8	2	77	217	4	6.729688644	893	1.53359282	0.151600093	0.033914723
0.030059269	268.3281555	1414.213623	25245.99414	9	1	89	215	9	7.085726738	904	2.282649994	0.194520161	0.076035306
0.040372375	335.4101868	460.9772339	23688.47266	8	1	54	218	13	0.337614715	891	6.279633999	0.277865112	0.148952603
0.046948154	603.7383423	0	22166.28516	10	1	54	217	31	4.495148659	897	11.6975069	0.409396201	0.220044255
0.046777099	780	884.590271	20664.05664	9	1	52	217	14	1.350224495	894	25.80584145	0.511646986	0.27027306
0.043866288	715.6116333	1030.776367	19158.63477	9	5	63	217	19	5.720433235	901	35.95765686	0.517239094	0.276214957
0.040742166	67.08203888	158.1138763	17665.10938	10	1	53	217	29	2.263636112	898	19.92268753	0.409017861	0.231564313
0.036021989	630	650	16160.6748	10	2	73	218	18	1.909152389	889	5.554739952	0.235379294	0.157422751
0.027499558	456.9463806	873.2124634	14650.72363	8	2	108	216	5	12.31682396	892	4.251751423	0.120662063	0.100268647
0.024213662	840.5355225	353.5534058	13153.31543	10	2	149	213	3	18.92602158	916	2.693938255	0.086415626	0.087380216
0.024537094	1836.627319	111.8033981	11704.53711	8	1	63	217	4	7.085726738	892	1.892188787	0.081743792	0.088875696
0.022660997	763.675354	559.0169678	10288.42578	8	2	88	217	5	21.60508347	891	2.991933584	0.090631478	0.093625069
0.019645847	390	1092.016479	8935.015625	8	1	63	218	5	3.769243956	884	6.159062862	0.103441045	0.089905344
0.015608829	1087.060303	2517.935547	7675.135254	9	1	75	217	8	13.06915188	887	2.251193047	0.095079504	0.071630187
0.012503986	60	806.225769	6509.446777	9	1	84	215	14	5.139693737	901	6.737559795	0.06551455	0.045844205
0.015040053	894.9860229	657.6473389	5531.726563	9	2	200	214	3	20.92817688	905	2.593412161	0.033896752	0.023134271
0.020820225	1951.614746	282.8427124	4738.955566	10	2	529	204	2	8.716696739	978	1.3539505	0.00713386	0.012258499
0.022993162	3181.980469	1400.892578	4041.435303	10	1	543	200	7	8.00104332	1010	1.195719361	0.000656483	0.011993875
0.022754932	3323.642578	813.94104	3270.137695	10	2	358	209	13	23.93089294	925	1.142817259	0.009731809	0.013621136
0.023913866	2280	2109.502197	2321.658936	10	2	97	213	2	3.769243956	901	1.007265806	0.027938727	0.010961132
0.027534224	606.7124634	585.2349854	1164.989258	9	2	110	214	2	23.53847122	897	1.029921889	0.043008566	0.01005086
0.031778492	547.4486084	715.8910522	201.2461243	8	1	68	217	5	14.71007633	876	1.125064731	0.044408161	0.01127644
0.033707008	1157.626831	1773.414795	483.7354736	8	1	81	218	6	14.92096519	871	1.583196402	0.031774171	0.015487256
0.029456308	192.0937347	2695.366455	780	9	5	25	220	10	3.708616734	858	2.740207911	0.013927328	0.018150214
0.025169687	241.8677368	2246.107666	228.4731903	9	5	21	220	9	2.160789013	861	6.021001339	0.004751163	0.018468682
0.021733643	429.5346375	2294.558838	692.6037598	9	1	14	220	11	1.967863798	867	10.18559265	0.001786911	0.024551239
0.019595262	60	1281.600586	882.8363647	9	1	15	220	2	0.477453768	857	3.1705966	0.005457423	0.042496413
0.021026898	660	1676.30542	2498.839844	8	5	15	220	12	2.882181168	863	4.751930714	0.009972455	0.060385808
0.022803884	445.9820557	390.5124817	4170	8	1	18	220	12	0.754894495	873	6.957300663	0.011653216	0.072354883
0.027392719	670.8203735	471.6990662	5850	8	1	19	220	13	0	865	11.44539452	0.008775993	0.076708011
0.032885481	42.42640686	300	7314.711426	8	1	7	220	4	0	859	8.049160957	0.003060856	0.073443584
0.037987541	953.414917	806.225769	8830.911133	9	1	22	220	5	4.727942467	860	5.124782085	0	0.076378554
0.005728499	774.2092896	500	38572.40625	10	2	281	197	0	34.74020767	1012	0.472045332	0.000610247	0
0.01513679	67.08203888	50	36968.28906	10	2	158	209	1	3.769243956	940	0.584563434	0.005922243	0.000855642
0.024295561	60	223.6067963	35372.85156	10	1	157	213	2	15.79316902	921	1.502381682	0.032446202	0.004450949
0.028677238	531.6013794	141.4213562	33746.42578	10	1	111	214	2	11.32904339	915	1.067127585	0.071617313	0.00787633
0.025988068	684.1052246	180.2775574	32172.04492	9	1	88	215	9	3.035723686	907	1.645277977	0.105789006	0.009687234
0.017776968	30	502.4937744	30607.54297	8	5	81	217	18	0.954841256	907	7.163854599	0.13040258	0.013715642
0.012602015	90	650	29037.30273	8	1	77	217	7	3.931095839	906	6.434642315	0.146260336	0.021779189
0.014532845	42.42640686	223.6067963	27499.26758	8	1	65	217	16	1.012750387	897	7.37582016	0.163487807	0.037861641
0.02116417	270	100	25978.14648	8	5	56	217	33	0.954841256	894	5.476318359	0.203541756	0.085401095
0.030820733	271.6615601	250	24456.75391	8	5	48	217	38	0.754894495	897	13.14161682	0.310449123	0.164958671
0.037940681	60	141.4213562	22969.6582	8	5	53	217	163	3.109632969	902	15.55227947	0.453378648	0.246147662
0.039209627	180	728.0109863	21452.09766	8	5	72	216	203	3.931095839	910	41.10894775	0.559195757	0.303823471
0.038995788	426.380127	353.5534058	19968.66797	9	2	39	216	25	3.843668222	908	28.4443512	0.563566625	0.313457847
0.041860633	1578.923706	559.0169678	18462.55664	8	1	60	217	11	0	892	14.78635406	0.450424939	0.265214771
0.040535856	1771.016602	269.2582397	16962.12891	8	2	118	217	3	2.263636112	891	3.303432941	0.266719967	0.188195467
0.034954078	1509.867554	707.1068115	15479.79688	8	2	114	216	5	11.34811974	898	2.499129295	0.14012143	0.118599415
0.034990996	366.1966553	360.5551147	14055.69629	9	2	60	217	4	8.792412758	890	3.508353472	0.113514282	0.090198576
0.035811827	284.6049805	254.9509735	12685.49609	9	5	69	217	5	8.543725967	893	7.002453327	0.123671778	0.086156137
0.032667797	530.7541504	353.5534058	11323.36035	8	5	26	219	12	1.012750387	885	6.649917603	0.133081421	0.08444868
0.030163869	323.1098938	1012.422852	10074.86523	8	2	40	218	5	4.520227432	883	6.084236622	0.134697974	0.07597217
0.027327875	1320	1671.077515	8911.161133	9	3	323	212	1	11.99465942	925	1.692119479	0.110243618	0.055941027
0.022773368	1399.428467	912.4143677	7862.118164	9	3	166	210	6	19.63041496	939	1.486011982	0.066631272	0.031660944
0.021402415	424.2640686	206.1552887	7001.385742	10	1	78	215	7	7.725405216	897	4.358862877	0.026714591	0.013906244
0.023803463	816.0882568	890.2246704	6315.694824	10	2	228	218	3	13.61706161	876	2.212360859	0.005645297	0.002481528
0.02315064	2235.553711	1498.332397	5568.778809	10	2	411	211	3	25.35809135	927	1.113280416	0.00250055	0.00073239
0.018852608	3459.378662	100	4695.742676	10	2	509	201	2	6.423151016	1008	1.180683255	0.011482141	0.001983718
0.01924463	2016.928345	1557.241211	3586.223633	10	2	327	206	2	23.14202499	962	0.980946958	0.022836039	0.001918747
0.025494173	360	761.5773315	2522.320313	10	4	53	216	0	3.054369926	875	1.171040177	0.033029102	0.002453326
0.030422324	1149.82605	1423.024902	1724.673828	8	2	364	213	0	5.885129452	905	1.048042059	0.032627858	0.006800508
0.032470081	2163.746826	3005.411865	1129.690186	8	4	40	217	9	3.016961336	869	1.214986563	0.02103129	0.011238997
0.027108323	480.9365845	1550.806274	900	8	1	44	218	6	6.804089546	875	1.96850419	0.007122689	0.012851621
0.017888699	600	559.0169678	295.4657288	9	1	33	219	4	1.217118144	870	2.395787239	0.000553382	0.012705038
0.01247644	711.196167	585.2349854	120	9	1	24	219	13	4.168739796	874	3.799737692	0.002302732	0.025478974
0.01039298	108.1665421	50	1470.918091	8	5	21	220	7	1.067520261	865	14.79792023	0.010643735	0.051129308
0.011209601	67.08203888	70.7106781	3088.834717	9	1	19	220	3	0.477453768	870	9.321728706	0.018284164	0.076013669
0.013617564	210	70.7106781	4656.962402	8	5	21	220	25	0.477453768	876	19.16423225	0.020653032	0.089367762
0.021211786	600	0	6242.379395	9	1	19	220	8	1.817522049	873	9.148918152	0.01675519	0.091631651
0.030427326	1036.194946	180.2775574	7848.885254	8	1	15	220	6	1.391763449	864	6.082614899	0.00837067	0.081994221
0.037550878	1955.760742	390.5124817	9489.962891	8	1	25	219	3	2.569502831	870	3.116540909	0.000954891	0.068043552
0.016642043	882.3264771	961.7692261	39147.69922	10	2	488	203	0	22.27850151	982	0.421541154	0.015837301	1.49204E-05
0.033378769	1614.434937	650	37542.19141	10	2	591	200	0	5.226703644	1010	0.431330532	0.033397239	0.003290008
0.048775785	1370.839111	430.116272	35973.61719	10	2	445	204	0	18.7379055	985	0.483250201	0.076171391	0.008940975
0.055031318	1120.089233	1210.371826	34395.875	9	2	254	212	1	22.94400215	937	0.779347003	0.123963043	0.013513707
0.049634166	510	380.7886658	32845.61719	9	1	101	215	12	8.077000618	917	4.56251812	0.160434023	0.016741579
0.035430897	997.2462158	961.7692261	31310.14258	8	3	232	213	1	10.16040802	922	1.389514685	0.176499546	0.020491697
0.019928927	890.4493408	2304.88623	29772.71484	8	3	99	215	6	3.199601412	911	1.35054934	0.168622777	0.023758125
0.011686766	161.5549469	855.8621216	28267.72266	9	1	85	217	8	4.262692928	900	2.027200937	0.146427646	0.035720892
0.010017292	577.0615234	180.2775574	26756.58594	8	5	77	217	18	5.062306881	901	3.767640829	0.157405421	0.075177513
0.016474081	513.5172729	1800	25245.9043	8	2	81	217	12	8.735691071	897	3.319423914	0.247785628	0.146387234
0.022656029	510	1834.393677	23756.91211	8	1	84	216	9	5.749849319	905	13.4628334	0.376169145	0.223084614
0.025425721	108.1665421	2050.609619	22274.4082	8	5	54	217	1	3.199601412	903	21.76998138	0.475824416	0.275224417
0.03120189	361.2478333	636.3961182	20772.07031	9	5	40	218	24	2.263636112	893	35.93809509	0.48878476	0.286704659
0.04146909	0	492.4429016	19280.12891	9	5	54	217	12	3.109632969	901	25.00088501	0.400904298	0.251150757
0.044502385	90	158.1138763	17841.83008	9	1	69	216	5	5.385977268	899	14.10417747	0.25744617	0.186404988
0.04187898	30	1656.804199	16420.99219	9	3	72	215	17	2.882181168	905	12.52569485	0.153391883	0.124538876
0.044272821	182.4828796	1450.861816	15040.17578	8	3	69	217	2	5.322852612	888	7.457114697	0.133195013	0.087933846
0.044117633	42.42640686	70.7106781	13718.79395	9	5	19	218	0	1.721006155	886	10.52980137	0.145129114	0.075290479
0.038543254	67.08203888	250	12456.46777	8	1	18	219	0	1.687604904	886	5.711761475	0.153956652	0.068059996
0.03646794	67.08203888	316.2277527	11302	9	5	25	219	43	4.822542191	882	4.837015152	0.146230116	0.054629784
0.034359965	1081.665405	291.5476074	10250.21484	9	1	25	217	3	3.054369926	889	2.912142277	0.118048541	0.035666782
0.028441183	2160.416748	474.3416443	9303.337891	9	1	14	219	15	0.754894495	879	1.500983119	0.073859341	0.01921534
0.024376176	1527.350708	1154.3396	8530.345703	9	1	78	219	4	16.18455505	880	1.562416315	0.031663019	0.008195297
0.024983678	134.1640778	70.7106781	7864.63623	10	1	36	216	5	7.653048515	896	5.657034874	0.007573587	0.00131289
0.022990378	1167.304565	743.3034668	7039.523926	4	2	319	214	2	13.77120209	908	1.838038921	0.002969057	0.003638377
0.018223429	2542.754395	300	5965.853027	10	2	449	210	1	25.01164246	938	1.208705664	0.012948181	0.007743961
0.01730036	1129.29187	403.1128845	4896.98877	10	2	344	204	1	26.62858963	983	0.99070698	0.021452893	0.008799291
0.023308214	90	1664.331665	3975.537598	10	2	133	211	1	13.64031124	917	1.114963055	0.024273545	0.006102407
0.029269809	1560	2080.865234	3296.452637	10	3	382	210	1	19.97521782	923	1.065409303	0.021592088	0.004149579
0.031936362	2314.86499	1990.602905	2790	9	3	211	214	1	13.45695019	895	1.125417113	0.012606785	0.005205299
0.028204964	670.8203735	1110.180176	2545.584473	9	3	155	211	2	17.84827995	929	1.433165312	0.002351905	0.00675576
0.019446222	870	400	1626.099609	9	5	13	219	16	1.012750387	871	5.05749321	2.24022E-05	0.010281954
0.013561677	360	1006.230591	94.86833191	9	1	14	220	13	1.687604904	869	5.076227665	0.004407694	0.032856498
0.013723295	558.0322876	851.4692993	1276.322876	8	1	18	220	6	1.687604904	869	6.319086552	0.018388418	0.068935029
0.013733825	982.7003784	1303.840454	2884.527588	9	1	17	219	4	2.134299994	874	10.67265606	0.028918859	0.094526537
0.011104312	713.0918579	70.7106781	4538.634277	8	5	9	220	15	3.109632969	884	30.29490471	0.028676271	0.096852086
0.014396925	300	250	6165.200684	9	1	9	220	13	0.754894495	882	23.93177605	0.021190938	0.087469801
0.024168648	1380	158.1138763	7808.76416	9	5	12	220	6	3.438912392	867	4.894933224	0.010747188	0.071210802
0.030607019	1129.29187	1277.693237	9437.229492	9	2	49	218	2	17.25069237	880	3.159367085	0.001821053	0.049839985
0.009005948	1157.626831	500	41340.92578	10	2	530	190	0	33.78585434	1068	0.366138965	0.023314282	0
0.026212649	2321.658936	100	39760.24219	10	2	393	205	0	25.22039986	976	0.358305067	0.046680875	0.00028905
0.047110207	2068.477783	254.9509735	38201.32031	10	2	239	209	0	12.33854485	958	0.469603211	0.072093874	0.004815807
0.065944977	1651.090576	626.49823	36654.67188	10	5	134	215	3	7.393958092	922	0.755679488	0.120622382	0.011362314
0.073340602	1650.272705	206.1552887	35104.48828	9	5	100	216	12	1.391763449	920	1.400252581	0.169464737	0.016525574
0.066305876	90	538.5164795	33584.59375	9	5	101	216	27	3.520405054	919	4.977924347	0.193147287	0.020014782
0.047901656	1590	1004.987549	32078.9082	8	2	217	215	1	21.5963974	921	1.043361545	0.187719524	0.023734262
0.026745172	2188.355469	1500.83313	30546.85156	9	2	176	208	1	8.077000618	959	0.918544352	0.158669919	0.027377153
0.011968255	1298.69165	70.7106781	29057.47461	8	1	79	217	13	0.754894495	897	2.538503647	0.113133974	0.03249187
0.003576309	885.8894043	1092.016479	27565.15234	8	1	98	216	6	3.64697051	901	1.102246761	0.088461302	0.054230385
0.005790584	120	2466.779297	26068.75781	8	2	118	213	5	7.594643593	920	1.569945216	0.124687403	0.101648711
0.01011475	750	3504.639893	24564.79883	9	2	443	215	4	23.70837784	902	1.771936297	0.221393317	0.162289098
0.016021211	617.737793	2941.088135	23084.27344	9	3	343	216	3	21.25371361	901	3.235613346	0.313925833	0.202893138
0.029272635	60	1331.352661	21616.03516	9	1	86	217	3	13.12188721	891	4.828593254	0.3495709	0.217462823
0.044540886	84.85281372	50	20194.36719	8	2	27	218	11	0.954841256	897	12.66631126	0.313442111	0.197259009
0.051653154	502.8916321	921.9544678	18794.89844	9	1	45	218	11	5.322852612	894	3.851726294	0.240060151	0.152416483
0.051246617	480	1250	17418.94727	9	1	138	216	5	15.10435486	897	4.539810181	0.180979311	0.114278428
0.050342105	632.850708	158.1138763	16113.91016	8	4	32	218	32	9.702926636	886	18.0689621	0.147624418	0.084110625
0.045457277	457.9301147	650	14880.27246	8	1	45	218	7	5.641219616	883	4.435283661	0.135508433	0.065243341
0.039249144	120	1892.749268	13696.04297	8	1	80	218	5	17.38733292	884	2.540774107	0.134158954	0.053424742
0.035144839	174.9285583	1866.81543	12620.16211	9	1	48	217	4	12.33420372	887	2.052694559	0.123001069	0.037456263
0.033196267	90	1250.999634	11660.39453	9	1	50	218	4	2.134299994	889	3.55320549	0.100106642	0.021563614
0.027385637	540	670.8203735	10796.08301	9	1	114	218	10	12.70980072	889	2.840681314	0.067789219	0.01207803
0.021778079	1317.269897	141.4213562	10087.31836	8	1	15	219	61	1.909152389	880	3.16203475	0.03035228	0.005670833
0.021361338	708.0254517	854.4003906	9382.520508	10	1	143	218	6	28.46846581	885	2.305395603	0.008671568	0.005085409
0.020340836	442.9447021	424.2640686	8362.254883	4	3	71	218	9	13.40967178	878	6.652893066	0.006021501	0.013053345
0.018959401	1747.226318	350	7264.275391	4	1	38	217	2	3.109632969	883	7.045187473	0.0165515	0.020611685
0.021088973	247.3863373	111.8033981	6311.846191	4	1	43	217	5	7.746973515	881	2.665560484	0.02351428	0.02383065
0.027882069	1224.132324	291.5476074	5505.633301	10	2	225	212	0	25.57430649	910	1.356661677	0.022519063	0.019826137
0.036531348	2403.934326	855.8621216	4883.645996	10	2	307	211	0	10.17652702	917	1.298621655	0.015665958	0.010702006
0.043608814	2898.223633	610.3277588	4470	10	2	313	210	0	25.84932518	928	1.275467634	0.007638878	0.002791011
0.04700597	1485.530151	832.1658325	3863.94873	10	3	278	203	2	13.08946323	998	1.867065787	0.003603432	0.008329216
0.048841093	375.8989258	150	2227.2854	9	1	14	218	18	2.635026455	878	3.457028389	0.007757864	0.028956145
0.049915992	180	743.3034668	590.9314575	8	1	13	220	19	2.361991405	871	8.707050323	0.02279938	0.067059621
0.051227868	798.8116455	2350	792.0227051	8	1	20	219	13	2.052775145	879	20.4139328	0.044185814	0.107549503
0.045351271	123.6931686	1234.908936	2418.677246	9	1	8	220	29	1.721006155	872	8.151352882	0.054060284	0.126672536
0.033039324	1070.794067	559.0169678	4065.525879	8	1	6	220	10	1.217118144	862	4.669563293	0.04587302	0.11383488
0.020328179	60	1025.914185	5693.127441	8	1	20	220	5	2.134299994	869	10.72980022	0.025936503	0.079572901
0.016858941	323.1098938	1265.898926	7338.726074	8	1	16	219	16	1.721006155	873	11.13657093	0.009865367	0.048562221
0.022088934	42.42640686	1680.029785	8965.785156	8	1	23	218	1	2.719923258	871	10.7726841	0.001057544	0.025801104
0	2388.723389	2247.220459	45126.47266	10	2	421	203	0	6.620689869	977	0.44085452	0.002766411	0
0.00140255	912.4143677	680.0735474	43563.02734	10	2	810	188	0	31.48687935	1089	0.327464163	0.016663281	0
0.010689311	0	790.569397	42007.9375	10	1	407	205	1	7.454009533	975	0.407767802	0.039860182	0
0.028353751	931.9334717	50	40447.85547	10	2	200	211	0	8.049467087	947	0.459366262	0.071520381	0.000191614
0.049455646	436.8065796	254.9509735	38915.69141	9	2	143	214	2	0.954841256	931	1.148561478	0.097836234	0.004387345
0.068423048	67.08203888	223.6067963	37396.47656	9	2	114	215	5	1.391763449	925	1.45988524	0.137987316	0.010698835
0.075895026	30	585.2349854	35848.34375	8	5	111	216	19	3.584252357	925	3.483245611	0.176813275	0.015846174
0.068041012	711.196167	806.225769	34356.16797	8	3	229	213	3	10.89007092	934	1.813295722	0.184088111	0.018315889
0.048555635	2133.377686	223.6067963	32868.00781	8	2	132	214	9	2.781886339	919	1.092360616	0.159193844	0.021886958
0.02719418	3455.083252	807.7747192	31356.18555	9	2	207	211	0	25.82602882	943	0.69545424	0.116935447	0.02713692
0.012287846	1831.720459	400	29879.66797	8	3	122	212	1	7.416536808	928	0.706121385	0.066880606	0.030020971
0.002422528	426.380127	450	28375.78125	9	2	372	207	2	6.255099773	961	1.19412148	0.037452739	0.03658431
0.001281208	402.4922485	1140.175415	26872.18164	10	1	343	206	2	21.27147484	965	0.908339024	0.031136444	0.054509982
0.004756094	1225.601929	2710.166016	25412.76172	10	1	458	201	2	13.12188721	1005	1.046480656	0.068690456	0.087242976
0.014186121	2267.531738	3676.955322	23957.38086	9	2	451	204	1	9.191033363	982	1.310350418	0.14919512	0.119218796
0.031641055	1532.644775	2400.520752	22535.17188	9	2	399	206	2	16.87454033	967	1.61836803	0.225340426	0.135074362
0.049329381	474.3416443	1442.220459	21170.77734	8	1	79	218	6	5.875572681	899	5.679405212	0.263505757	0.129598051
0.058782354	512.6401978	600	19824.75781	8	1	37	218	20	0.954841256	902	12.56849098	0.268070191	0.113383465
0.059000269	496.5883484	50	18510.29102	9	1	32	218	39	0.954841256	897	17.33936691	0.233521566	0.097562984
0.052780971	361.2478333	1063.014526	17280.23438	9	5	58	215	18	6.526986599	904	5.004677773	0.162932187	0.074118055
0.0420992	1008.464172	1614.001221	16116.81445	8	3	190	216	3	13.94980335	893	1.877290845	0.108012885	0.055658173
0.031804148	1562.593994	2191.460693	14999.66992	9	2	193	215	1	17.14510918	898	1.412843227	0.081476353	0.03956189
0.02552156	1830	3153.569336	13994.57422	9	1	89	216	3	0.954841256	892	1.396860003	0.07200636	0.023552155
0.024251813	1298.69165	1806.239136	13108.66113	9	1	72	217	5	2.901821613	897	1.593493819	0.064047754	0.012421981
0.020686818	914.3850098	1025.914185	12313.2002	9	3	238	217	2	11.04344368	895	1.367720008	0.043998085	0.008042729
0.016851416	189.7366638	450	11649.62207	9	5	34	218	16	1.067520261	893	6.130504131	0.020149458	0.003919794
0.015916657	0	781.0249634	10783.4873	9	1	15	219	70	1.721006155	886	16.1779747	0.008989682	0.009725308
0.016570121	60	200	9646.807617	8	5	16	218	119	4.582314968	883	14.9996357	0.012551914	0.02246904
0.017784376	330	380.7886658	8653.842773	8	3	38	218	24	10.43598557	882	8.712031364	0.020114399	0.034813248
0.025488369	351.1409912	206.1552887	7798.384277	8	1	13	218	11	2.361991405	878	6.259959221	0.026077278	0.04139284
0.04105375	1964.713745	1011.187439	7072.432617	10	2	269	210	2	24.75218391	938	2.384603977	0.027503664	0.040129095
0.056992404	2078.894043	509.901947	6504.467773	10	2	197	213	1	25.24112892	912	1.564031601	0.020710621	0.030722354
0.071377881	1592.545166	141.4213562	5970.30127	10	2	79	216	1	12.31682396	887	1.634908676	0.012691715	0.019556936
0.078537509	1236.931641	813.94104	4360.848633	10	2	269	214	1	22.70506859	910	1.948611259	0.015480054	0.027082272
0.090985626	60	50	2808.647461	9	1	19	214	7	5.788832188	907	9.144739151	0.031852502	0.065653853
0.103938378	492.0365906	777.8174438	1167.304565	8	1	14	220	9	1.817522049	875	7.864558697	0.060802247	0.110343762
0.109725088	852.7602539	1970.406006	323.1098938	9	1	18	219	6	3.64697051	882	16.42463493	0.08318866	0.146944568
0.097989507	750	570.0877075	1950	9	1	4	220	14	0.337614715	875	5.929923058	0.085316941	0.155151099
0.070351519	488.364624	111.8033981	3593.243652	8	1	5	220	10	1.067520261	871	6.371510029	0.067621067	0.127742663
0.042304512	108.1665421	756.6372681	5215.515137	9	1	7	220	5	1.721006155	873	4.90594244	0.035340238	0.076056264
0.018097511	120	141.4213562	6883.67627	9	5	4	219	7	0.954841256	869	11.62966442	0.007353284	0.027270138
0.014792414	228.4731903	970.8244019	8386.97168	9	1	25	219	4	8.386797905	872	13.26416969	0	0.005814681
0	3307.763672	2844.29248	45799.35156	10	2	576	199	0	6.526986599	1005	0.447262347	0.005028186	0
0.001402883	2133.377686	1372.953003	44257.76953	10	3	647	189	0	19.03464127	1083	0.413567215	0.02023311	0
0.008238912	979.4896851	1051.189819	42727.01563	10	3	571	208	0	35.28032684	973	0.326530695	0.043654904	0
0.02279366	590.9314575	141.4213562	41191.09375	10	5	191	211	7	3.199601412	949	0.546399474	0.074115969	0
0.039670702	1176.520264	471.6990662	39659.79688	10	1	155	213	2	1.721006155	936	0.737217963	0.095600396	0.002361797
0.055349335	1560	460.9772339	38166	8	3	216	214	1	11.99465942	932	0.523807943	0.117371529	0.00731547
0.061554927	543.3231201	70.7106781	36660.01172	8	1	114	215	4	0.337614715	919	0.927795291	0.139107108	0.011610954
0.054239012	1026.157837	1012.422852	35166.00391	8	3	278	212	0	12.77257824	936	0.6018309	0.139259696	0.013054326
0.037104111	2644.257813	721.1102295	33687.16797	9	2	192	211	1	11.08264446	938	0.544985473	0.110712416	0.015158335
0.020030444	3969.647461	540.8327026	32169.31836	9	2	244	213	1	12.90947056	928	0.603800654	0.070778742	0.021044895
0.008806649	2382.876465	550	30680.04297	9	2	157	211	1	16.41954613	934	0.504894614	0.03310347	0.02495751
0.001470573	660.6814575	304.1381226	29190.18555	9	2	303	205	1	23.43835258	977	0.954239309	0.011753979	0.026518904
0	674.1661377	738.2411499	27730.4043	10	3	493	203	0	21.02093124	993	0.691109836	0.006979237	0.027269052
0.002162563	873.6131592	2370.653809	26310.95703	10	2	515	197	1	30.7193737	1036	0.823051631	0.023608383	0.034106012
0.013106176	2160.208252	2596.150879	24926.24609	10	2	628	196	1	25.91570282	1044	0.850024223	0.081629694	0.052466903
0.031184627	2099.142578	2127.204834	23546.65625	10	2	645	201	1	29.87678528	1014	1.003447294	0.181844085	0.070948385
0.050050631	1572.927246	1850	22212.36133	10	1	169	214	8	24.26079941	920	1.91771245	0.272489965	0.084700413
0.061281767	0	1520.690674	20930.67188	8	1	44	218	50	0.954841256	908	14.36565399	0.310644925	0.088789523
0.060209986	335.4101868	350	19680.20508	8	1	32	218	35	0.337614715	911	5.326377869	0.271110207	0.077529959
0.049336996	375.8989258	1142.365967	18496.47852	8	2	385	201	5	20.63027954	1014	1.581846237	0.176738277	0.058267541
0.032936759	1804.244995	100	17395.16406	9	3	583	202	2	10.10106564	1003	1.216454864	0.079738796	0.040309537
0.018826352	3120.28833	989.9495239	16354.62305	10	2	492	207	0	30.99542046	966	0.936177015	0.034965001	0.022950787
0.012058199	3511.153564	2334.523438	15429.83105	10	1	235	207	2	21.83567238	954	1.01233077	0.024481028	0.010807491
0.012112652	2970	838.15271	14609.72266	9	1	229	215	2	23.08880234	907	0.918608487	0.025061518	0.005393356
0.011761758	2026.055298	300	13868.30957	9	1	66	216	5	6.01728487	902	1.92843461	0.018266419	0.00304002
0.011042772	1328.495361	320.1562195	13171.36621	8	3	74	218	10	8.697657585	888	1.234957337	0.008911862	0.001996657
0.011328802	512.6401978	939.4147339	12059.85059	9	1	101	219	7	8.767251015	886	2.378321648	0.008113989	0.011996558
0.013358231	469.5742798	1578.765381	11001.4541	8	1	156	218	7	8.406583786	885	1.758754849	0.017374674	0.028646581
0.016875237	150	403.1128845	10089.01367	4	2	126	217	9	16.80227852	890	2.953960657	0.024624098	0.04508264
0.033799458	254.5584412	158.1138763	9318.851563	4	5	14	219	34	0.954841256	889	19.65296555	0.038640402	0.060825709
0.056682698	1548.709106	320.1562195	8651.294922	10	5	13	212	16	3.843668222	925	3.945815563	0.054317106	0.070939772
0.081626415	982.7003784	776.2087402	8149.84668	10	2	238	214	1	22.24936867	913	2.281865358	0.065017305	0.076609761
0.102059729	90	206.1552887	6547.220703	10	1	7	219	5	0.477453768	882	5.426396847	0.075960748	0.072825752
0.113056064	0	400	4945.270508	10	1	6	219	6	0.754894495	885	10.60245609	0.070124514	0.074350141
0.134180844	912.4143677	874.6427612	3342.005371	8	1	5	220	8	0	882	21.86190796	0.077480868	0.104780488
0.157521531	1332.553955	335.4101868	1710.263184	8	1	5	220	12	0.337614715	878	16.67917824	0.111476682	0.154811367
0.167960733	0	919.2388306	42.42640686	9	1	6	220	84	1.391763449	886	28.54055405	0.130478963	0.186682492
0.1524546	502.8916321	863.1338501	1499.399902	9	5	11	220	63	1.721006155	896	26.51595116	0.121781833	0.182036594
0.111906394	90	250	3139.554199	8	5	4	220	6	0.754894495	877	16.42999077	0.089949548	0.138998523
0.06486389	161.5549469	335.4101868	4624.478516	8	1	5	219	18	0.754894495	867	4.510275841	0.047696933	0.07420633
0.024129091	986.8130493	700	6028.283203	9	1	22	219	4	6.01728487	870	3.553110361	0.010693613	0.019134985
0.008864543	1435.618286	1274.754883	7470.240723	1	1	20	219	5	5.427642822	870	2.845053911	0.000496491	0.000583721
0.000554581	3360.134033	1272.792236	44978.44531	10	2	911	186	0	29.4708786	1097	0.314280748	0.016155073	0.000266346
0.004766743	2456.521973	550	43471.32422	10	2	510	199	0	19.63288879	1026	0.351994097	0.03272453	0
0.012961683	2277.827881	1180.042358	41958	10	2	578	204	0	37.24737167	995	0.318831295	0.054194465	0
0.022586688	2846.049805	180.2775574	40470.10156	10	2	190	212	0	8.792412758	942	0.453014225	0.067528985	0.000225256
0.031850103	1934.941895	50	38976.22266	10	1	134	214	5	2.8624053	933	0.681751847	0.070386656	0.002697839
0.035787657	510	0	37475.8125	10	1	160	212	1	3.438912392	935	0.545955718	0.075138226	0.005539867
0.030118724	1171.537476	282.8427124	35980.70703	9	2	251	209	1	19.31534386	959	0.443729252	0.073075257	0.007348824
0.018628323	2865.746094	320.1562195	34488.79297	10	3	622	197	0	15.40312576	1034	0.41281873	0.056827497	0.010292243
0.009920349	2830.194336	316.2277527	32974.53125	8	2	375	205	0	22.13438606	975	0.456895024	0.034100305	0.016246324
0.003510592	1569.7771	750	31524.91797	10	2	348	204	0	18.87922096	984	0.489872336	0.01216511	0.021188462
0.000217609	697.7822266	559.0169678	30095.84766	10	3	348	203	0	19.51118088	985	0.556844056	0.001809467	0.022616096
0	840	531.5072632	28672.23242	8	1	571	201	0	12.04828167	1004	0.554046392	0.005358047	0.018506926
0.00197096	228.4731903	1500.83313	27301.40039	10	3	190	213	2	14.73840141	919	0.646719277	0.026486414	0.013558691
0.012002818	966.0745239	901.3878174	25946.25391	10	2	191	213	7	19.44368553	927	2.496190548	0.078771733	0.020466836
0.027326107	516.1395264	650	24602.37891	10	2	75	216	9	4.289153099	908	2.726461172	0.176170856	0.035218332
0.043548815	240	223.6067963	23309.61328	9	3	79	217	17	15.57314587	908	5.025241852	0.26973176	0.050427254
0.052598909	403.6087341	141.4213562	22086.05273	9	1	45	217	25	0.954841256	911	7.480050564	0.303261817	0.057085197
0.051801506	1065.316895	50	20892.79688	8	1	41	218	18	0.477453768	908	3.780925989	0.259616166	0.05434902
0.040814504	483.7354736	1097.724976	19783.37891	8	2	121	208	5	6.721369267	964	1.417023778	0.168153673	0.045356523
0.024532098	1046.565796	1012.422852	18745.48828	9	2	661	198	2	7.853885651	1035	0.830101907	0.070241265	0.030267375
0.011040755	2715.621582	269.2582397	17764.6875	10	3	561	199	1	8.898507118	1026	0.70691067	0.022795921	0.015535528
0.005355879	3645.3396	1600.781006	16899.61523	10	2	515	200	0	17.68782234	1009	0.696188152	0.008833334	0.006749326
0.003074209	3800.065674	790.569397	16134.58984	9	2	473	207	1	2.781886339	965	0.641307831	0.007114278	0.001975622
0.003709873	3486.330566	538.5164795	15433.47656	8	3	351	210	1	26.73289299	938	0.744019151	0.005207632	2.29609E-05
0.004614848	2844.784668	701.7834473	14433.99121	8	2	411	213	1	29.19101334	913	0.714315712	0.001586486	0.000969731
0.005277668	2121.320313	494.974762	13390.38867	10	3	622	211	0	23.37448692	932	0.844693482	0.006866415	0.010376224
0.010397584	2123.22876	471.6990662	12412.78809	10	2	671	205	1	34.05171585	975	1.044085026	0.016333465	0.027145842
0.020663865	894.9860229	300	11583.45801	10	2	292	214	1	12.35155678	916	1.390303373	0.02902467	0.049874477
0.042089112	94.86833191	70.7106781	10878.7959	10	1	33	217	6	7.140668869	892	4.05288744	0.06469924	0.080575794
0.06918633	0	111.8033981	10244.76953	8	5	20	219	22	13.20254803	891	12.48943901	0.139551997	0.125914156
0.098877102	270	291.5476074	8720.922852	10	1	5	218	10	0.754894495	897	3.724822521	0.254733264	0.176720351
0.121038422	67.08203888	430.116272	7000.292969	8	1	5	219	15	1.012750387	889	13.87816238	0.313164264	0.195017651
0.133993864	1398.463501	982.3441162	5304.57373	8	1	3	219	7	0.337614715	887	5.917944431	0.273015916	0.188003197
0.165408552	335.4101868	158.1138763	3610.11084	8	5	4	220	59	0.337614715	886	11.67682457	0.187134132	0.184769884
0.195466518	241.8677368	353.5534058	1920	8	1	7	219	26	1.909152389	888	34.28459167	0.157851934	0.195097864
0.209788963	540.8327026	111.8033981	240	8	1	5	220	25	1.217118144	880	7.161581039	0.166063756	0.215175569
0.192538559	182.4828796	141.4213562	848.5281372	8	5	12	219	55	2.698951006	881	11.40634155	0.148705363	0.201331183
0.14603585	846.9356689	100	2248.999756	8	1	4	219	14	1.391763449	873	4.535428524	0.107223369	0.149258703
0.086799547	480	1365.650024	3664.423584	8	1	5	219	9	0.954841256	865	2.911380529	0.058377679	0.078662522
0.029791437	2102.783936	1691.892456	5172.281738	8	1	3	219	6	1.067520261	865	2.308969021	0.017920513	0.020441419
0	4707.706543	2258.871338	45768.17188	10	2	550	190	0	4.787290573	1069	0.354097366	0.008144442	0.004475496
0.001555878	4111.751465	750	44280.49609	10	3	801	189	0	8.104435921	1086	0.331468701	0.015894916	0.001877809
0.005020818	3971.460693	800	42768.89063	10	2	722	192	0	33.22594833	1075	0.297394753	0.024939287	1.37002E-05
0.008405006	3642.993164	304.1381226	41283.53125	10	1	206	209	0	13.64418125	953	0.379105806	0.029408047	0
0.010266185	1989.296387	657.6473389	39792.19141	10	2	348	207	0	22.03333855	964	0.357602388	0.024753632	9.95099E-06
0.010511904	308.8688965	403.1128845	38256.15234	10	2	285	206	0	13.90445614	975	0.334170371	0.0199829	0.000954546
0.007566039	933.3809814	1272.792236	36779.60938	10	1	661	194	0	10.75958347	1053	0.477642685	0.019676628	0.005029557
0.004333303	2507.109863	150	35322.88281	10	2	405	200	0	37.11668777	1014	0.357237518	0.015545845	0.009821507
0.002361081	2203.111328	1180.042358	33867.22266	10	3	739	196	0	9.832003593	1039	0.385347307	0.008685184	0.016276151
0.000394814	573.1491699	158.1138763	32449.74023	10	3	566	198	0	14.05495262	1024	0.522137821	0.001746669	0.021181846
0	600	403.1128845	31060.30273	10	2	319	208	0	16.93147659	958	0.443896741	0	0.021153836
0	1482.194336	873.2124634	29677.2793	8	2	439	201	0	32.86061096	1006	0.482166886	0.005131082	0.016199438
0.000843307	174.9285583	474.3416443	28307.60352	10	1	146	211	2	16.05750847	932	0.627644479	0.022870235	0.008956741
0.008334549	642.0280151	364.0054932	26996.86719	8	1	154	212	4	12.36888123	930	0.583175421	0.063289918	0.00754497
0.019529501	1073.312622	960.4686279	25707.96875	8	2	244	215	5	16.91950989	919	0.698141813	0.13982515	0.01348378
0.030029356	1444.991333	1265.898926	24486.04688	9	1	127	216	7	14.72424698	913	0.767770946	0.212292552	0.023210617
0.036598921	1018.675598	651.9202271	23314.47852	9	1	61	217	5	2.385944128	908	1.35944581	0.23745729	0.029690463
0.037797023	662.7216797	150	22174.14063	8	1	56	217	13	0.337614715	908	2.753391504	0.203050688	0.03369933
0.0303229	499.2994995	1290.348755	21117.37891	9	2	165	213	3	13.42150879	931	1.118375659	0.133768409	0.030615028
0.018131515	807.7747192	1952.562378	20140.39258	10	2	635	195	1	13.65578556	1051	0.665300906	0.059969969	0.021897381
0.010384967	2535.843018	460.9772339	19203.04688	10	2	425	195	0	29.43347931	1053	0.658408821	0.025774812	0.014847938
0.006440287	1954.379639	492.4429016	18394.99023	10	3	374	202	1	24.88508034	996	0.77396071	0.011039536	0.00993809
0.001967913	2130.211182	650	17676.33984	10	2	562	201	0	17.80061722	1008	0.592024744	0.003648995	0.0048052
7.20366E-05	2564.254395	827.6472778	16826.57813	10	3	584	200	1	14.22205067	1015	0.540671349	7.96499E-06	0.000537934
0.000262079	2895.582764	618.4658203	15761.4248	8	2	427	208	1	29.49754143	950	0.624033928	0	6.53038E-05
0.002755423	3662.703857	917.8779907	14786.43945	10	2	627	204	1	25.40600967	985	0.751481831	0.003059997	0.005000178
0.013499212	2753.634033	403.1128845	13879.9209	10	2	677	196	1	5.885129452	1049	1.926002622	0.010132565	0.018769803
0.028906392	2107.913574	715.8910522	13112.78027	10	2	463	204	1	20.01384354	992	2.141007185	0.028625693	0.04615761
0.050237376	1500.299927	680.0735474	12151.74023	10	2	316	216	1	8.118116379	901	4.021272182	0.106611982	0.105044231
0.077240735	792.0227051	992.4716797	10455.7207	10	5	10	218	12	1.067520261	899	5.647256851	0.309819609	0.206084356
0.104443222	218.4032898	447.2135925	8767.907227	8	5	18	219	29	0.754894495	903	30.51732826	0.536953866	0.300682515
0.128770545	752.3961792	538.5164795	7075.48584	8	5	3	219	27	0.337614715	904	47.15649414	0.630795062	0.340109169
0.143777668	812.2191772	141.4213562	5394.163574	8	1	4	219	23	0.477453768	896	18.80999947	0.558573127	0.324443936
0.176077694	684.7627563	50	3718.185059	8	5	5	219	39	1.350224495	895	21.37481689	0.370113224	0.283839613
0.214450687	1866.038574	200	2030.270874	8	1	3	219	21	0.337614715	886	12.9277668	0.21412392	0.239805296
0.235864714	1252.836792	350	351.1409912	8	1	7	220	7	2.361991405	880	5.352108002	0.175731063	0.224470258
0.221978888	42.42640686	250	0	8	1	4	219	67	0.477453768	878	14.74784946	0.155247509	0.211470753
0.173402295	402.4922485	100	1386.830933	8	1	5	219	15	0.337614715	874	4.304580688	0.108257949	0.158989221
0.107566863	318.9043884	860.2325439	2938.315918	7	4	5	218	16	0.337614715	866	3.069771051	0.053517342	0.08281704
0	7057.655273	4031.128906	48073.30469	10	2	603	194	0	22.79182434	1045	0.288090408	0	0.012243608
0	6228.522949	2482.438232	46579.68359	10	3	695	194	0	11.99465942	1047	0.318779647	0.001551173	0.010461564
0	5790	1118.033936	45091.95703	10	2	775	188	0	18.24570084	1087	0.310988635	0.00446654	0.00619626
0.000714878	4965.883789	250	43586.21094	10	2	477	196	0	28.69514084	1042	0.334011883	0.005240508	0.001548419
0.001818639	3515.252441	141.4213562	42066	10	2	254	209	0	24.71299171	953	0.344759792	0.004665042	0
0.001891834	1974.082031	1341.640747	40585.96484	10	2	557	199	0	22.2097435	1020	0.35898146	0.003490235	0
0.000924719	531.6013794	750	39104.58203	10	3	548	197	0	23.06904602	1029	0.687465012	0.002586433	0.001266083
5.78662E-05	997.2462158	100	37661.31641	10	2	496	194	0	11.46183681	1044	0.601569712	0.000529481	0.006736632
6.90694E-05	1874.459961	492.4429016	36234.44922	10	2	685	193	0	18.87140656	1054	0.737064421	6.12586E-05	0.012854004
0	1166.919067	1600.781006	34809.92969	10	2	772	189	0	13.72132587	1082	0.513512611	0	0.017548436
0	30	223.6067963	33432.4375	10	2	519	202	0	23.93463898	1000	0.443658948	0	0.020370496
0	1565.183716	751.6647949	32053.21289	10	3	371	208	0	11.30993271	958	0.391651571	0	0.018677056
0	480.9365845	412.3105774	30692.625	10	2	252	211	1	9.374782562	938	0.515126109	0.001843429	0.012604061
4.94318E-07	924.175293	50	29390.26367	10	2	177	210	0	4.380486965	941	0.459162027	0.013624839	0.00484657
0.002691883	630.7138672	450	28130.01953	9	3	248	211	0	21.11985016	936	0.464707375	0.033522833	0.001118135
0.009641628	2329.39917	2159.282227	26886.04297	10	3	729	194	2	19.49620819	1064	0.427939802	0.080038711	0.003885241
0.015431332	2258.782959	1811.76709	25711.82031	9	2	593	202	1	36.65541077	1013	0.530749857	0.123686001	0.008152954
0.020917935	939.6275635	715.8910522	24590.94336	9	3	190	211	9	20.40412331	950	0.660319507	0.140169591	0.01173494
0.023520982	660.6814575	403.1128845	23480.24609	8	1	82	216	9	3.438912392	911	1.212214589	0.125329345	0.015825683
0.020965384	120	1795.132324	22485.91602	9	2	375	210	1	29.20593262	946	0.617063165	0.088421516	0.016992545
0.01709418	1203.370239	1101.135742	21559.23242	10	3	677	194	2	32.22254181	1063	0.549072683	0.052939989	0.017383238
0.014941514	1176.137695	282.8427124	20681.57813	10	2	521	201	1	36.50588608	1004	0.514645159	0.031026207	0.017291322
0.010242837	381.837677	640.312439	19919.20898	10	2	259	210	0	12.62131691	935	0.52218616	0.017154431	0.013530917
0.004276648	488.364624	50	19246.11719	10	5	119	210	3	1.350224495	935	0.693537414	0.006971955	0.007387755
0.00020785	917.8234863	1006.230591	18140.08008	10	2	222	210	4	19.63288879	938	0.586082816	0.000221031	0.001607355
0.001144326	1309.732788	1323.82019	17146.17383	10	2	252	202	1	5.095619678	998	0.593761921	0	0
0.006812981	2450.653076	1724.093994	16211.80078	10	2	423	206	0	31.77488327	961	0.668931067	2.98416E-05	0.000543444
0.018082846	1297.998413	111.8033981	15368.66895	10	1	162	196	1	17.32063484	1042	0.873758376	0.002581266	0.007381687
0.032878149	960	50	13830	10	2	195	208	1	21.83781052	960	1.454794645	0.021759203	0.033875521
0.054654744	1824.335449	1498.332397	12150	10	1	229	211	4	12.60438251	949	2.218195677	0.14008753	0.1206811
0.081599914	2053.411865	1408.900269	10470	10	1	320	214	7	28.22281456	925	2.810642004	0.434199989	0.258731902
0.108078286	865.3323364	150	8784.828125	10	5	30	217	57	0.337614715	913	34.98227692	0.723735154	0.382127821
0.134199977	120	111.8033981	7090.733398	8	5	23	217	101	3.64697051	922	68.95355225	0.840991676	0.441851228
0.152786627	466.6904907	0	5402.083008	8	1	5	218	16	1.067520261	911	62.79608917	0.748895228	0.420716435
0.179237574	1555.956299	100	3690	8	1	7	219	28	0.477453768	894	16.78963661	0.488849789	0.34771052
0.216040596	2565.306885	602.0797119	2010	8	1	4	219	11	0	887	10.44437218	0.255094111	0.268296003
0.240499228	1070.794067	206.1552887	330	8	5	5	219	17	1.012750387	888	5.242132187	0.194650859	0.227071911
0.234524354	550.7268066	150	764.8529053	8	1	6	219	0	1.967863798	885	5.831048012	0.195885524	0.214534715
0.195260182	657.951355	100	778.267334	8	5	4	219	8	0.754894495	873	7.79417038	0.152921036	0.173159167
0.130492464	618.4658203	111.8033981	2388.158203	7	5	4	219	0	1.817522049	870	5.863312721	0.089129284	0.10258808
0	8497.205078	3209.750732	48882.77734	10	2	696	190	0	6.804089546	1074	0.430240989	0	0.017118338
0	7408.54248	1811.76709	47397.84375	10	1	698	191	0	8.063245773	1074	0.438182265	0	0.014998415
0	5770.615234	777.8174438	45876.19141	8	2	641	191	0	15.10091877	1073	0.33843869	0	0.009679861
0	4162.655273	320.1562195	44374.91016	10	2	437	205	0	32.68913269	981	0.362128675	0	0.00348335
0	2591.3125	158.1138763	42907.39453	10	1	298	207	0	30.50519943	969	0.688262701	0	2.26357E-05
0	1204.865112	1258.967773	41457.40625	10	2	615	199	0	21.62244415	1024	0.433216244	0	0
0	247.3863373	0	40004.67188	10	2	571	194	0	21.34231186	1048	0.357231766	0	0.001544486
0	361.2478333	1131.37085	38588.54688	10	3	687	189	0	5.641219616	1077	0.401921719	0	0.007360762
0	551.5432739	158.1138763	37174.27344	10	2	708	192	0	18.91043854	1058	0.37345323	0	0.013805328
0	391.1521301	750	35786.67969	10	3	690	187	1	17.49396133	1093	0.382306039	0	0.017800638
0	313.209198	250	34431.38672	8	2	622	194	0	20.68341255	1050	0.473135889	0	0.018025247
0	1272.792236	111.8033981	33101.91016	10	2	296	207	0	20.90319443	963	0.409078956	0	0.014757417
0	0	1054.751099	31784.65625	10	3	433	203	0	8.716696739	988	0.416073054	0	0.00852654
0	94.86833191	250	30528.91797	10	3	200	211	1	29.35842514	936	1.238054395	0.002633929	0.002024941
5.3123E-06	1356.650269	604.1522827	29310.01563	9	2	414	205	0	28.00992966	975	0.440720022	0.009619206	0
0.002016173	2751.181641	1375.681641	28092.625	10	3	809	188	0	2.02486825	1103	0.393777668	0.025018787	7.43671E-05
0.006661544	1553.640869	390.5124817	26966.64648	10	2	556	190	0	12.88883591	1096	0.386220306	0.043502394	0.000757202
0.012719207	60	403.1128845	25887.63672	10	3	361	205	2	29.23979187	981	0.434976012	0.05263973	0.002669585
0.017730227	492.0365906	602.0797119	24847.89648	9	3	479	210	0	22.68482399	949	0.468994707	0.059403569	0.008007793
0.02065213	657.951355	1372.953003	23897.12305	9	2	616	196	2	9.015509605	1051	0.625368834	0.057268701	0.013811911
0.021693597	984.0731812	316.2277527	23018.81836	10	1	594	195	2	5.427642822	1050	0.646458149	0.048567403	0.017630765
0.019084729	271.6615601	604.1522827	22189.7207	8	2	729	192	0	17.39022636	1071	0.513511896	0.036567938	0.017671065
0.012402095	724.9827881	2155.226318	21465.62305	10	3	203	201	1	18.05390358	1003	0.458117753	0.021256508	0.013867077
0.005060133	1110	886.0022583	20310.35547	10	3	171	211	2	11.37191486	924	0.431870461	0.007054255	0.007517914
0.001432704	706.1161499	570.0877075	19069.47852	10	3	191	210	4	18.14190292	939	0.574415267	0.000235883	0.00166837
0.004663717	67.08203888	300	17814.26758	8	2	160	211	1	20.67187881	929	0.558861196	0.000137495	0
0.011463302	1425.236816	1947.434204	16579.82422	10	2	413	205	0	11.90468788	969	0.639203727	0.002297195	0
0.021157511	676.8308716	1141.27124	15199.3457	10	1	122	201	1	6.281942844	999	0.819609523	0.003580611	0.000406094
0.031408895	474.3416443	111.8033981	13590	8	4	61	215	2	6.526986599	905	0.869418263	0.014337584	0.017099725
0.052536253	1209.338623	1491.643433	11910	8	2	392	209	1	31.24417496	961	1.235451937	0.123267949	0.107288383
0.08160577	1742.32605	1400.892578	10230	10	1	311	207	2	13.01208782	977	4.367345333	0.41975075	0.257874161
0.111230254	1734.041504	141.4213562	8520	10	5	52	213	72	3.843668222	925	8.797657013	0.715057909	0.398370922
0.136663154	960	1054.751099	6840	8	5	22	216	107	1.391763449	920	39.85702133	0.831804812	0.470550954
0.158125862	670.8203735	250	5160	8	5	5	217	118	0.337614715	917	54.47886276	0.730232	0.451010287
0.183072597	2340	50	3480	8	1	5	218	75	1.012750387	899	17.19420815	0.471766382	0.366443336
0.211219981	2042.865601	424.2640686	1800	8	1	5	219	27	0.477453768	890	6.565069675	0.254298359	0.271431655
0.232126996	792.0227051	640.312439	1328.834106	8	1	8	219	11	1.067520261	885	7.996842861	0.252168357	0.212463737
0.208508328	30	282.8427124	192.0937347	8	1	5	219	7	1.217118144	889	8.600451469	0.226930082	0.188436553
0.152652681	1047.85498	751.6647949	1621.110718	8	1	7	219	17	0.954841256	877	4.950039864	0.162450656	0.132289469
0	8400.911133	2516.445801	49668.76563	10	3	883	186	0	18.05390358	1096	0.30264914	0	0.018442862
0	6758.527832	1068.87793	48183.02734	10	1	721	189	0	0.754894495	1083	0.356556833	0	0.016172085
0	5151.708496	538.5164795	46711.6875	8	3	736	192	0	13.58210182	1069	0.33205986	0	0.010678765
0.00041031	3625.162109	670.8203735	45237.02734	10	2	537	200	0	33.77660751	1011	0.56047374	0	0.004126479
0.001049401	2018.043579	141.4213562	43798.40625	10	2	320	203	3	20.38767052	989	1.79346478	0	9.95099E-05
0.000885097	417.8516541	738.2411499	42373.12891	10	3	686	190	0	14.20359707	1070	0.500710726	0	0
0.000121025	1148.259521	100	40926.00391	10	3	646	190	0	7.653048515	1067	0.41050458	0	0.000824724
0	644.1273193	884.590271	39544.16406	10	2	841	189	0	7.952308655	1074	0.367041588	0	0.005617051
0	216.3330841	150	38183.76563	10	2	809	189	0	8.898507118	1077	0.350549519	0	0.011231668
0	1215.647949	1277.693237	36812.39453	11	3	937	181	0	10.1818943	1133	0.364519656	0	0.014925133
0	453.9823914	1320.037842	35490.96484	10	2	599	191	0	1.509526968	1074	0.355865419	0	0.015072528
0	201.2461243	1154.3396	34202.69531	10	3	589	198	0	21.72619438	1028	0.369100839	0	0.011701955
0	1082.081299	180.2775574	32927.97656	10	2	308	208	0	38.72034454	957	0.504768729	0	0.006180872
0	161.5549469	50	31692	10	2	191	208	1	6.603754997	959	0.643094242	0	0.001064281
0.000373094	1839.809814	721.1102295	30515.36914	9	2	344	206	0	25.68386459	964	0.346878469	1.26479E-05	0
0.003751431	3510.128174	200	29359.56445	10	3	231	206	0	23.64558983	970	0.38086319	0.000273904	0
0.007894113	2329.978516	200	28272.05078	10	2	387	201	0	23.85957336	1005	0.353485107	0.003300278	0
0.014317682	870	522.0153198	27241.99805	10	3	815	188	0	20.01384354	1103	0.45152542	0.0158851	0.000722591
0.023201931	323.1098938	353.5534058	26071.12109	10	3	616	195	1	5.1287117	1055	0.591745317	0.033512235	0.005335514
0.028750829	349.8571167	514.7814941	24647.55078	10	1	615	195	1	3.321432114	1056	0.535365582	0.04847876	0.010711799
0.028069155	553.1726685	776.2087402	23229.10742	8	3	728	195	1	5.150652409	1048	0.496039242	0.052617013	0.014121097
0.022611693	624.2595825	2052.4375	21890.91602	10	2	714	191	0	1.721006155	1072	0.421691298	0.040765043	0.014157166
0.014534345	1853.213379	2300.543457	20554.29102	10	3	492	204	0	10.75958347	975	0.415610492	0.019691467	0.010721348
0.007423083	2767.977539	1726.2677	19217.07813	10	2	506	203	0	19.89037132	987	0.421095729	0.004047338	0.005315517
0.00594797	2147.673096	832.1658325	17930.91797	10	2	346	198	0	27.82081985	1031	0.455410302	5.30759E-05	0.000746017
0.010766442	534.1348267	180.2775574	16670.55469	9	2	117	212	2	15.52004719	919	0.630876899	0.004438197	0
0.016797792	831.9254761	1141.27124	15417.92773	9	3	282	211	0	21.77136803	931	0.57580632	0.010572579	0
0.024593102	212.1320343	1450	14197.73535	9	2	105	213	3	4.582314968	918	0.823581636	0.013256527	0
0.031907048	551.5432739	50	12960.55566	12	4	60	216	0	2.698951006	903	0.827838898	0.015355879	0.004838064
0.048147388	379.4733276	1167.261719	11408.08887	9	2	280	208	0	16.10847282	972	1.267904758	0.072084054	0.070284158
0.076180264	276.5863342	1795.132324	9813.714844	10	2	197	210	4	15.90987587	960	2.887060642	0.275432169	0.203901574
0.106091641	318.9043884	602.0797119	8213.756836	10	5	104	208	31	13.05694771	973	7.207242489	0.506317556	0.337178141
0.13742809	216.3330841	100	6594.679688	9	2	7	216	20	0.954841256	905	33.78215408	0.608729959	0.413992226
0.162640303	402.4922485	269.2582397	4920	9	5	6	217	153	1.817522049	914	23.16262817	0.527723372	0.401395589
0.188845977	1555.667114	602.0797119	3240	8	1	4	218	37	2.052775145	909	10.44207478	0.32452929	0.325416535
0.211993083	1530	50	1560	8	1	4	218	0	0.754894495	892	6.615161419	0.19708769	0.250222474
0.220573485	180	254.9509735	150	8	1	5	218	35	0.337614715	895	21.3917675	0.238689169	0.211184174
0.22218059	445.9820557	50	1830	8	5	4	218	104	0.675206006	905	24.85995102	0.286218911	0.214136273
0.203714475	1142.365967	50	702.9224854	8	5	6	219	60	0.754894495	905	22.85640335	0.278829902	0.198791057
0.164760396	276.5863342	353.5534058	666.1080933	8	1	9	219	17	2.052775145	890	10.21816158	0.215956271	0.152025566
0.114575796	127.2792206	403.1128845	2232.935303	8	5	6	218	4	2.134299994	881	22.90586853	0.114572085	0.087858826
0	6072.240234	250	49037.95313	10	3	852	186	0	11.76371193	1100	0.259665489	0	0.013671438
0.001712412	4671.723633	1208.304565	47593.05078	8	2	845	186	0	16.85951614	1104	0.251444161	0	0.008666405
0.004581835	3097.127686	200	46142.49609	10	2	476	204	0	32.86930084	986	0.33030656	0	0.002944042
0.006401356	1380.32605	750	44705.16406	10	2	685	191	0	6.926249027	1065	1.49110949	0	0
0.005945321	150	206.1552887	43310.74219	10	2	820	189	0	17.528368	1073	1.403007269	0	0
0.003440529	1741.551025	141.4213562	41917.48438	8	3	720	187	0	13.29860306	1084	0.487830162	0	4.02035E-06
0.000683929	2194.926025	180.2775574	40559.73438	10	2	974	177	0	27.82081985	1147	0.400496691	0	0.002326526
0	1894.518433	901.3878174	39217.51563	10	3	1159	176	0	13.535326	1160	0.345105797	0	0.006283201
0	1755.704956	790.569397	37881.40234	11	1	882	182	0	18.75630188	1133	0.410590768	0	0.009162601
0	394.5883789	801.5609741	36598.58594	10	3	546	204	0	23.99443626	987	0.349655449	0	0.009278167
0	1302.497559	0	35332.12891	10	2	204	205	0	2.719923258	978	0.364043564	0	0.006602006
0	1660.873291	403.1128845	34092	10	2	476	200	0	17.68782234	1010	0.323491544	0.000681803	0.002672443
0	42.42640686	0	32889.25	10	2	241	204	0	16.99413109	982	0.351709574	0.001749556	4.10148E-05
0.001809714	1224.132324	50	31317.98828	10	2	447	199	0	5.237475872	1011	0.31686762	0.001184242	0
0.007179631	2836.22998	380.7886658	29768.7832	10	2	528	196	0	4.100293636	1031	0.345427185	6.17593E-06	0
0.012619668	3265.593262	250	28228.15039	10	2	609	194	0	5.570960045	1051	0.371799082	0.000255526	0
0.020760052	2318.361572	1054.751099	26677.40625	10	5	675	190	0	15.73115158	1094	0.390933543	0.01284318	0
0.031548467	888.4255981	848.5281372	25186.08594	10	2	663	193	1	8.159014702	1066	0.461801946	0.033948518	0.001970774
0.037206374	725.6032104	250	23711.56055	8	2	595	195	2	2.882181168	1055	0.554225683	0.052905757	0.005562278
0.034316827	690	550	22268.75195	10	2	704	193	1	11.44769096	1065	0.53434515	0.056487132	0.008023064
0.024728447	2248.399414	813.94104	20876.14258	10	2	736	190	0	2.385944128	1088	0.448625535	0.040887024	0.008098049
0.015980465	2991.738525	1300.961182	19509.43555	10	2	554	198	0	22.09236336	1031	0.425094932	0.01529068	0.005557586
0.011112867	3289.756836	50	18169.92383	10	2	484	194	1	18.52330589	1060	0.498145193	0.000360467	0.001928339
0.01117552	2174.120605	1097.724976	16848.89258	10	1	202	202	1	10.53989124	1000	0.461523235	0.001524754	0
0.015710594	939.6275635	608.2762451	15510.8125	9	3	177	208	1	10.05222988	955	0.530747354	0.009853619	0
0.021735657	212.1320343	50	14247.34668	12	4	62	213	2	1.217118144	913	0.565468967	0.018242246	0
0.028014757	589.4064941	150	13013.3623	13	4	68	215	0	4.072588444	907	0.586173713	0.021720216	0
0.034531169	1423.024902	0	11773.76758	12	4	25	216	0	1.432096243	905	0.807300568	0.018892132	0.000595052
0.048735082	844.8076782	304.1381226	10578.43555	12	4	70	216	0	7.917304993	903	0.821036756	0.031090189	0.026952475
0.071546115	60	200	9248.957031	9	2	74	216	7	15.50340843	910	3.872459412	0.102876633	0.114588261
0.097855702	416.7733154	50	7648.529297	10	1	45	216	11	8.984876633	910	3.633587122	0.225752547	0.221588463
0.127855435	1111.620483	471.6990662	6018.945313	9	5	14	217	56	3.389067173	904	22.51488495	0.29303214	0.291570872
0.156379521	806.1017456	50	4424.770996	8	5	7	218	29	0	908	22.15404892	0.247867107	0.287028879
0.181048527	402.4922485	223.6067963	2824.4646	8	1	5	218	24	0.754894495	911	11.22255421	0.145944282	0.23501423
0.196816459	524.7856445	100	1223.764648	8	1	5	218	18	0.954841256	900	14.17158031	0.146109164	0.190713078
0.20143418	127.2792206	250	417.8516541	8	5	4	218	48	0	898	30.51595116	0.228520036	0.184010938
0.197980493	228.4731903	0	2070	8	5	4	218	68	1.909152389	906	43.9250946	0.274950147	0.194209978
0.180970103	161.5549469	100	1502.697632	8	5	10	218	77	3.338470459	904	40.45960617	0.269757628	0.181971774
0.156132385	825.4089966	452.7692566	67.08203888	9	5	12	219	13	0.954841256	906	20.56077766	0.213957861	0.145088106
0.120540358	833.5466309	100	1690.680298	8	1	5	219	5	0.954841256	902	10.18883514	0.118246861	0.096749701
0.001026161	5430	743.3034668	49935.22266	10	2	846	184	0	23.85957336	1106	0.25901258	0	0.008369309
0.005540543	3777.856445	492.4429016	48489.44922	10	2	477	197	0	20.77537537	1024	0.262174219	0	0.004491351
0.010149105	2280.789307	970.8244019	47064.22656	10	2	859	192	0	9.009391785	1060	0.318601817	0	0.000794284
0.012683813	1272.792236	100	45678.76953	10	2	821	185	0	16.77507973	1097	0.372251779	0	0
0.012038449	400.2499084	180.2775574	44314.38672	10	2	743	186	0	24.00748825	1091	0.31399399	0	0
0.008377497	2101.071045	291.5476074	42937.62109	10	2	812	182	0	9.736777306	1112	0.315825641	0	0
0.003483912	3012.125488	763.2168579	41602.89453	10	2	937	178	0	3.389067173	1137	0.31467554	0	4.00023E-05
0.00011757	2404.682861	500	40275.56641	11	2	775	174	0	30.80944252	1172	0.306162566	0	0.001416866
0	807.7747192	300	38701.85938	10	2	499	192	0	21.56377602	1064	0.483235776	0	0.002926389
0	84.85281372	158.1138763	37101.28125	10	3	440	201	0	24.94145203	999	0.371544689	0	0.002962835
0	1612.761597	1101.135742	35500.99219	10	2	644	196	0	14.9070158	1035	0.354910821	0.002416848	0.001565891
0	2139.275635	291.5476074	33906.54297	10	2	558	197	0	17.49396133	1033	0.328209043	0.007616185	0.000105683
0	560.446228	1281.600586	32300.87695	10	2	451	202	0	17.29444885	993	0.351040483	0.010606342	0
0.002599326	941.5412598	1422.14624	30700.83398	10	2	523	192	0	7.371306896	1061	0.404446304	0.009134049	0
0.008844828	2596.170166	1581.138794	29087.84375	10	2	652	190	0	22.4418869	1074	0.269253105	0.004023714	0
0.01582866	3939.263916	1457.737915	27510.93164	10	2	714	187	0	8.380191803	1100	0.396434009	0.000659431	0
0.027037192	2295.931152	1346.29126	25949.18555	10	1	614	193	1	3.64697051	1060	0.479447722	0.012482994	0
0.037581135	602.9925537	0	24414.41602	8	1	594	194	5	2.433138847	1056	2.807305813	0.036317233	0
0.04233541	630	848.5281372	22892.4375	10	1	610	194	1	1.391763449	1058	0.882935882	0.053571355	0.000907432
0.037941653	1050.428467	0	21394.45898	8	1	594	194	1	1.391763449	1058	0.692010939	0.054484677	0.002035316
0.026277224	2656.990723	1167.261719	19940.32031	10	2	790	187	0	12.95884228	1107	0.460364848	0.038182147	0.002097459
0.016447032	3273.301025	850	18488.20508	10	2	654	195	0	16.11800766	1052	0.424728185	0.013315374	0.000889415
0.013425813	2382.12085	948.6832886	17104.63086	10	1	326	204	0	20.1291275	984	0.43909958	9.74118E-05	0
0.014760727	947.2592163	180.2775574	15777.26172	9	1	196	210	1	16.21928215	942	0.548606753	0.002392134	0
0.018074427	84.85281372	212.1320343	14441.50293	9	1	111	213	1	3.931095839	919	0.566784739	0.011629277	0
0.024296198	379.4733276	986.1541748	13133.56055	9	1	127	213	1	13.85893631	918	0.549447894	0.020663174	0
0.030258611	189.7366638	474.3416443	11866.2041	12	3	93	212	8	3.945476294	928	1.800701976	0.0244473	0
0.038530275	390	400	10615.84668	12	1	76	215	4	2.719923258	908	0.780698419	0.021267707	9.24481E-07
0.049629882	721.2489014	1216.55249	9367.401367	9	2	351	210	1	14.93141747	942	0.767266929	0.013843188	0.007964742
0.066746674	942.019104	850	8154.373047	9	3	206	211	1	19.93649101	944	0.982398212	0.024553142	0.042411316
0.089601956	1033.150513	873.2124634	6942.002441	9	2	337	214	2	17.528368	929	1.503433347	0.052561335	0.105330862
0.117608987	1855.640015	50	5457.361816	8	5	35	216	8	4.763641834	913	6.012197971	0.076568954	0.156422988
0.139732987	603.7383423	250	3859.637207	9	5	7	218	57	1.509526968	912	37.21875381	0.078213662	0.163253501
0.150825471	751.7978516	509.901947	2259.380371	8	2	7	217	10	1.909152389	914	14.98353863	0.072505139	0.136536494
0.159477308	636.3961182	158.1138763	664.0783081	8	1	9	217	3	2.263636112	906	6.39129734	0.106681831	0.126492172
0.160294607	942.019104	206.1552887	912.4143677	8	1	5	217	6	0.754894495	899	16.77632141	0.17592971	0.139006674
0.153823644	300	1358.307739	2535.843018	9	1	24	217	22	3.016961336	917	14.20660782	0.212884963	0.15050444
0.142388761	30	150	1999.224854	8	5	9	218	84	1.817522049	914	28.94565201	0.200086161	0.143849656
0.127541527	240	874.6427612	416.7733154	9	5	10	218	27	1.067520261	912	21.5813942	0.149946824	0.118261427
0.108667754	295.4657288	111.8033981	1060.660156	8	5	4	218	11	0.754894495	919	23.03457642	0.084799111	0.083651431
0.088439882	952.9428101	335.4101868	2250.799805	8	5	5	219	5	0	905	12.68358326	0.060812127	0.054109018
0.008465447	3424.733643	756.6372681	49368.34375	10	2	776	182	0	16.78717422	1111	0.246509075	0	0.000693908
0.01405991	1740	1432.654907	47773.94141	10	2	907	177	0	12.68879604	1139	0.273551434	0	0
0.017018287	60	70.7106781	46168.67578	10	2	962	178	0	4.727942467	1135	0.285004765	0	0
0.016269408	774.2092896	509.901947	44567.41016	10	2	947	177	0	10.89007092	1141	0.310718447	0	0
0.011925523	1421.442871	380.7886658	42943.58203	10	1	961	179	0	3.321432114	1130	0.288977861	0	0
0.005843282	1376.408325	403.1128845	41343.27734	10	3	902	182	0	8.792412758	1110	0.277261585	0	0
0.000835005	1272.792236	364.0054932	39737.44141	10	2	899	182	0	15.53334236	1121	0.302888215	0	0
0	1032.279053	1202.081543	38142.64844	10	2	713	188	0	8.543725967	1088	0.308122545	0	0
0	509.1168823	300	36542.375	10	2	456	201	0	14.40869713	1008	0.461044192	0.000612475	0
0	845.3401489	1167.261719	34941.69531	10	2	541	197	0	10.05222988	1035	0.445471942	0.007531608	0
0	483.7354736	250	33341.71875	10	2	423	197	0	8.898507118	1039	0.491863012	0.015699824	0
0	655.2098999	1104.536133	31712.05859	10	2	507	199	0	1.817522049	1016	0.431302547	0.019923452	0
0.002068307	960.4686279	2093.442139	30111.69141	10	2	467	196	0	18.53131104	1030	0.361283422	0.017777098	0
0.007732251	2586.271484	2921.044434	28517.25195	10	1	697	187	0	5.1287117	1095	0.306705266	0.01036485	0
0.016303914	2618.43457	1320.037842	26911.12109	10	3	804	185	0	17.63108444	1115	0.275230139	0.002355994	0
0.028752547	1840.543457	291.5476074	25313.21094	10	1	618	193	1	4.058664322	1062	0.337316751	0.010035245	0
0.039231438	603.7383423	636.3961182	23735.23242	10	2	628	193	3	7.660316467	1064	0.979952812	0.030156635	0
0.042375021	305.9411621	400	22138.69922	10	1	615	193	1	3.843668222	1067	0.523361564	0.045866758	0
0.03697665	1686.683105	1000	20591.89258	10	3	777	190	0	21.72619438	1088	0.443211794	0.046649951	0
0.025563043	2548.764404	250	19079.26953	10	1	655	193	0	12.19438362	1068	0.518287301	0.032659542	0.000167258
0.018060805	1623.607056	761.5773315	17587.29297	10	2	525	192	0	13.5157814	1075	0.379607439	0.012916157	0.001749849
0.016799422	1528.82312	353.5534058	16135.90137	10	2	261	202	0	23.57681084	1004	0.401659191	0.001043803	0.003083931
0.018863739	0	100	14746.60938	8	3	156	209	1	2.134299994	943	0.470683545	0.0012351	0.00282539
0.020742316	752.3961792	550	13395.76465	9	2	287	211	0	13.89309216	936	0.513236463	0.008701463	0.00132682
0.023239944	2010	111.8033981	12048.9873	9	1	124	211	1	6.137379646	942	0.530881941	0.016886838	8.78894E-06
0.030421954	1368.210449	781.0249634	10717.22461	9	2	137	212	2	9.374782562	925	0.501460433	0.020207755	0
0.040879447	509.1168823	141.4213562	9443.902344	9	1	87	214	2	3.931095839	917	0.716232717	0.017220626	0
0.048814561	1034.456421	300	8209.482422	9	1	187	213	1	10.43076038	922	0.725856602	0.009506831	0.002573241
0.062767193	2052.315674	750	6967.883301	10	2	489	206	0	11.10218811	982	0.827551484	0.002711725	0.017628167
0.083367437	2495.596191	651.9202271	5754.528809	10	2	508	198	0	20.95764732	1057	0.939469278	0.011649113	0.045200698
0.106823906	1090.366943	100	4560.098633	9	2	153	210	6	24.58585739	967	2.233604431	0.026908588	0.074335292
0.117939241	496.5883484	353.5534058	3222.731689	9	1	24	217	5	2.719923258	913	12.34472084	0.048817206	0.088307343
0.116245992	1615.549438	848.5281372	1652.452759	8	5	14	218	16	0	909	15.22107983	0.06467554	0.084764764
0.112356804	42.42640686	180.2775574	90	8	1	8	217	34	1.721006155	914	19.69460106	0.075852826	0.080659479
0.108534485	1542.595215	111.8033981	1506.585571	8	5	6	217	12	1.067520261	912	28.59118652	0.102618761	0.085662402
0.101853602	1980	602.0797119	3102.208984	9	5	24	217	5	1.687604904	908	19.3171711	0.117544286	0.093244836
0.091728613	1710	111.8033981	2676.060547	8	1	7	217	16	2.569502831	905	13.59548473	0.097115323	0.088874586
0.086978972	1425.55249	282.8427124	1158.015503	9	1	13	218	7	2.361991405	903	13.75534821	0.061900329	0.07348755
0.085774139	617.737793	1000	108.1665421	9	1	31	218	11	3.723867178	904	11.61977196	0.044848584	0.057138983
0.080363609	120	70.7106781	804.9844971	8	5	6	219	6	1.067520261	911	16.20696068	0.047185004	0.047256116
0.008986786	3684.019531	602.0797119	48809.41797	10	2	767	182	0	16.87454033	1105	0.278272569	0	0
0.014792393	2185.886475	1118.033936	47211.19531	10	3	1113	173	0	23.34537315	1163	0.2421671	0	0
0.017840687	1164.989258	403.1128845	45579.35938	10	2	1081	171	0	10.68350792	1170	0.254890114	0	0
0.017006189	512.6401978	0	43979.10938	8	5	900	176	0	14.39779663	1147	0.338116288	0	0
0.012650685	256.3200989	492.4429016	42384.66016	10	2	930	177	0	13.69052887	1138	0.478555113	0	0
0.006354096	256.3200989	390.5124817	40778.78516	10	3	906	179	0	1.967863798	1137	0.314476073	0	0
0.001034759	42.42640686	291.5476074	39178.17188	10	3	839	184	0	37.42543411	1110	0.334190696	0	0
0	618.4658203	304.1381226	37583.76172	10	2	558	193	0	6.317550659	1059	0.460984051	0	0
0	60	884.590271	35953.29297	10	2	539	198	0	4.222687244	1028	0.52962029	0.001642855	0
0	534.1348267	350	34347.8125	10	1	481	200	0	14.53516483	1018	0.555813015	0.010437473	0
0	966.0745239	100	32753.41992	10	2	376	202	1	5.322852612	1007	0.432878435	0.019790316	0
0	212.1320343	223.6067963	31153.07617	10	3	377	199	1	6.893893242	1016	1.122890353	0.024332754	0
0.000591466	942.019104	989.9495239	29550.99023	10	3	662	190	0	23.13218307	1078	0.414460629	0.021954326	0
0.004597511	1233.28833	2523.885986	27952.48242	10	2	555	190	0	24.94145203	1074	0.412848055	0.014702124	0
0.012930731	966.0745239	1453.444214	26352.17773	10	3	641	188	0	19.69460106	1098	0.307883233	0.00776507	0
0.023832634	595.4829712	492.4429016	24722.40234	10	1	682	190	0	14.93838024	1086	0.294287413	0.010458714	0
0.033464707	492.0365906	300	23127.37305	10	1	610	192	0	1.067520261	1072	0.600318372	0.023276273	0
0.036510829	1357.64502	500	21521.90039	8	1	624	193	1	3.016961336	1069	0.489223123	0.03216026	0
0.031928435	2562.850098	360.5551147	19927.31836	10	2	785	188	0	12.72657585	1102	0.351572454	0.033136073	0.000116603
0.02521511	1471.223999	583.0952148	18358.65234	10	2	692	192	0	13.90445614	1073	0.368965834	0.023766614	0.002962779
0.022852039	268.3281555	100	16807.09766	10	5	179	202	0	17.08314323	1000	0.491393924	0.012110689	0.006943853
0.02380514	150	111.8033981	15284.8457	10	1	177	206	0	9.702926636	961	0.447723836	0.006820044	0.009415159
0.027221235	715.6116333	701.7834473	13783.84961	9	2	270	210	0	15.06995583	941	0.414315432	0.006154828	0.008995039
0.026631244	2053.411865	254.9509735	12356.54102	10	2	367	203	0	27.75581741	998	0.362890542	0.006516682	0.006060216
0.024005027	3145.425293	403.1128845	11003.17188	8	2	231	202	1	10.31508255	1013	0.431299061	0.008743888	0.00202114
0.026133738	2015.589233	316.2277527	9667.683594	9	2	172	207	1	11.99465942	969	0.468921572	0.010985607	0
0.038075827	335.4101868	651.9202271	8329.6875	9	3	202	209	1	24.14111519	943	0.529831052	0.008814515	0
0.053093705	1236.931641	874.6427612	7064.283203	8	2	232	207	0	28.08409882	960	0.505711794	0.008006026	0.000539015
0.070943363	424.2640686	223.6067963	5810.094727	8	5	429	201	0	6.526986599	1016	0.72223556	0.013845445	0.00970126
0.084420666	1484.924194	250	4544.282227	10	2	208	209	0	12.0215044	962	0.776752055	0.022800678	0.027283156
0.096359693	721.2489014	158.1138763	3348.193604	10	2	171	213	1	29.79849052	929	1.131014228	0.026948992	0.046313208
0.096658051	785.1751099	777.8174438	2136.539307	9	2	383	208	1	28.71330833	978	1.573639393	0.04240014	0.059150197
0.085966513	1768.219482	150	859.0692749	9	1	35	217	3	4.822542191	917	4.201426029	0.059187684	0.059993703
0.077002205	127.2792206	100	560.446228	8	1	15	218	2	1.721006155	912	5.277181149	0.062518336	0.050759099
0.067322753	990.4544678	807.7747192	2102.783936	9	2	231	216	3	1.509526968	922	2.775644064	0.061186116	0.042222571
0.061544083	2190.205566	707.1068115	3667.860352	8	2	34	216	4	6.423151016	916	3.817390919	0.052985813	0.040637057
0.053614408	2638.977051	158.1138763	3457.687012	8	1	38	218	5	5.951584339	904	3.587935686	0.035445798	0.037578288
0.054923356	2766.839355	1167.261719	2015.365967	9	3	49	217	7	9.321835518	903	4.736124039	0.017219994	0.032360323
0.060295779	1891.903809	2304.88623	920.2717285	9	2	153	213	4	18.52330589	939	2.170609474	0.015069932	0.03182435
0.064979322	702.9224854	1059.480957	94.86833191	8	3	111	218	9	18.45641899	900	2.669631004	0.029048981	0.037277736
0.01213927	1423.024902	514.7814941	46620.73438	11	2	1424	152	0	17.25069237	1281	0.242379695	0	0
0.014835077	1315.218628	901.3878174	45020.47656	10	2	1159	161	0	18.40268326	1225	0.268573165	0	0
0.014074993	600	602.0797119	43420.125	10	2	1025	171	0	18.65879631	1167	0.256886899	0	0
0.010193781	90	707.1068115	41821.01172	8	2	981	174	0	32.27216721	1154	0.339353532	0	0
0.004651455	1571.782471	1769.180542	40219.53906	11	2	1210	163	0	22.50963402	1233	0.244411036	0	0
0.000385954	1380	1697.792725	38589.80859	11	2	973	173	0	5.720433235	1181	0.268928885	0	0
0	0	50	36994.42969	10	2	675	190	0	14.65679359	1082	0.285687	0	0
0	1298.345093	300	35389.17969	10	3	899	193	0	33.69213486	1068	0.27348721	0.001013485	0
0	2125.135254	982.3441162	33788.91016	10	2	639	200	0	35.26438904	1025	0.301017523	0.008736094	0
0	2352.275391	700	32194.45898	10	2	462	197	0	7.179645538	1041	0.35872519	0.017526047	0
0	750	1133.578369	30592.13086	10	2	434	200	0	12.10607338	1014	0.329735011	0.021814559	0
0	0	212.1320343	28958.59375	10	2	422	199	0	32.04539108	1015	0.366032153	0.020496091	0
0.001048497	400.2499084	1632.482788	27364.16016	10	2	552	197	0	10.60170078	1025	0.371786892	0.018882954	0
0.006934776	180	2549.509766	25763.7832	10	2	512	194	0	15.34595013	1049	1.879710555	0.01592811	0
0.014582705	876.1849365	1414.213623	24160.33984	10	2	724	191	0	15.19676876	1074	0.43575117	0.016199436	0
0.021829855	1675.977295	1079.351685	22563.29102	10	6	645	192	0	8.246892929	1074	0.358346909	0.019868914	0
0.02468472	2857.726318	100	20962.875	8	2	596	193	0	6.457954407	1067	0.422326654	0.020757176	0
0.022326902	1950	180.2775574	19362.55469	10	2	591	194	0	12.6255455	1058	0.398158967	0.017926617	0.001356782
0.024076566	816.0882568	50	17736.57227	10	2	493	197	0	24.98360252	1036	0.341146648	0.014911518	0.006628674
0.026099605	371.0794983	412.3105774	16132.58203	10	2	595	190	0	22.71113777	1084	0.330426812	0.014608573	0.012110804
0.029550435	1800.999756	750	14552.22656	10	2	455	201	0	27.14205551	1012	0.35768798	0.015357252	0.015171017
0.033813532	2163.330811	50	12993.87891	8	2	279	205	0	11.39565468	976	0.398456007	0.01595249	0.014731236
0.030466214	3111.334229	782.6237793	11472.44043	10	2	598	198	0	7.506142616	1036	0.408099771	0.011174279	0.010894665
0.023316452	4070.835205	1520.690674	10015.6875	10	2	561	195	0	19.89037132	1068	0.356920898	0.004778776	0.005148514
0.019085664	2556.344971	559.0169678	8622.117188	10	2	384	195	0	21.62244415	1065	0.398963153	0.001965973	0.000591829
0.032248046	924.175293	801.5609741	7256.031738	8	2	439	204	0	9.514431	986	0.462453604	0.005400412	0
0.055824835	300	776.2087402	5935.528809	10	2	331	203	0	12.65932369	1000	0.457010001	0.018379558	0.002025932
0.080174014	30	790.569397	4643.026855	10	2	412	199	0	11.04835224	1031	0.495324612	0.036073714	0.008537918
0.091209225	210	1800	3386.812744	10	2	452	200	0	16.41954613	1020	0.664150536	0.048800983	0.017144442
0.090417556	990.4544678	1011.187439	2163.330811	10	1	390	202	0	12.60438251	1012	0.686300278	0.047062866	0.026356429
0.081150517	330	111.8033981	948.6832886	10	2	488	200	1	8.984876633	1036	1.15728116	0.042065077	0.03294725
0.063236579	2010.895264	353.5534058	234.3074951	10	2	355	211	0	28.83576775	949	0.907027245	0.043397889	0.034043077
0.053122722	1355.322876	538.5164795	1507.481323	10	2	166	212	1	6.721369267	946	1.291398168	0.042586617	0.028286759
0.044637647	150	223.6067963	2912.473145	10	1	70	213	30	6.620689869	941	5.026146889	0.0372876	0.021167085
0.038721882	547.4486084	350	4373.522461	10	2	99	212	4	12.90947056	947	2.012020588	0.032393686	0.016200893
0.035458874	937.7099609	886.0022583	4425.381348	10	2	379	207	1	24.84267235	988	1.385919213	0.019617368	0.011801811
0.033766162	1070.794067	1298.075439	3260.2146	10	2	433	202	1	26.88343048	1037	1.086331367	0.009536117	0.008830382
0.038062871	845.3401489	1450	2400.1875	9	3	328	206	1	17.72175598	1001	1.283461571	0.004786422	0.014662656
0.04709065	174.9285583	50	1584.329468	9	1	9	216	0	3.945476294	915	1.342867851	0.015780322	0.023188757
0.00706351	42.42640686	1133.578369	46061.84375	5	2	1264	154	0	6.466625214	1258	0.272062182	0	0
0.00967627	108.1665421	150	44461.50781	10	3	1070	167	0	36.07287979	1186	0.29021886	0	0
0.009156086	1018.233765	100	42858.14844	10	2	952	171	0	24.82851219	1167	0.247756243	0	0
0.005626323	445.9820557	353.5534058	41231.48438	10	2	848	175	0	6.396919727	1145	0.255145609	0	0
0.001690782	2013.578857	602.0797119	39631.19141	11	4	877	173	0	20.51645851	1159	0.260441035	0	0
0	2300.825928	1432.654907	38030.84375	11	2	888	176	0	5.1287117	1147	0.24714461	0	0
0	1510.761353	600	36431.01953	11	2	1154	174	0	35.872715	1165	0.256148428	0	0
0	2246.597412	540.8327026	34830.29688	10	2	1123	168	0	12.95884228	1214	0.263973355	5.15982E-11	0
0	3649.287598	1201.04126	33229.92578	10	2	855	190	0	40.66193008	1082	0.248674452	0.003799365	0
0	2217.769043	2363.260498	31603.78711	10	2	491	198	0	4.787290573	1035	0.364435583	0.010266137	0
0.000317406	942.019104	1612.451538	29999.95508	10	2	477	200	0	21.62244415	1015	0.437270194	0.01350911	0
0.001358301	670.8203735	50	28399.60742	10	2	276	201	0	12.33854485	1007	0.56507355	0.015352815	0
0.001614635	912.4143677	1553.222412	26805.16406	10	2	558	197	0	20.0427475	1035	0.39139691	0.018850783	0
0.002528025	611.8823242	3095.561279	25201.51758	10	2	587	195	0	3.199601412	1048	0.38837418	0.020965375	0
0.008336426	1317.269897	3020.761475	23598.71484	10	2	726	191	0	17.03574181	1078	0.406254321	0.022938013	0
0.014665083	1233.28833	2261.08374	22004.25781	2	2	528	192	0	2.719923258	1068	0.403246164	0.022766352	0
0.017329998	1481.890625	1649.24231	20374.50586	8	2	654	192	0	8.735691071	1073	0.314270645	0.018309178	0
0.017217394	1008.464172	70.7106781	18769.78906	10	3	622	193	0	8.380191803	1064	0.33323893	0.009894291	0.002360539
0.022394372	390	335.4101868	17173.9707	10	3	609	196	0	20.34763908	1041	0.460283339	0.009702548	0.008553372
0.030092597	1159.180786	1019.803894	15573.58301	10	2	642	193	0	14.71007633	1065	0.370675087	0.015638249	0.014669297
0.036813438	2675.555908	1913.765869	13979.16309	10	3	846	192	0	10.64269066	1077	0.350067258	0.02204806	0.018091433
0.038129769	3704.119385	801.5609741	12375.31836	10	2	617	190	0	10.60683441	1098	0.40472573	0.022807766	0.017610887
0.031120174	4479.151855	1834.393677	10744.69141	10	2	488	193	0	21.5790081	1075	0.425333679	0.016872494	0.013291279
0.019736575	4534.765625	2269.911865	9181.225586	10	2	418	197	0	11.97672558	1042	0.365203977	0.007291693	0.006833246
0.011074475	2917.41333	552.2680664	7661.520508	10	2	430	201	0	13.90445614	1016	0.38427189	0.000326585	0.00122403
0.022451593	1482.194336	447.2135925	6225.270996	8	3	538	205	0	22.99175453	981	0.396248668	0.010466509	0.001984947
0.051020909	800.4998169	992.4716797	4889.540039	10	3	366	205	0	2.698951006	978	0.402581483	0.032887734	0.006520498
0.081582859	84.85281372	2390.08374	3555.348145	10	2	204	206	0	18.54197884	978	0.476930112	0.059726492	0.014165654
0.097306587	1020.441101	1550.806274	2263.559082	10	1	159	209	0	5.150652409	947	0.6370731	0.075760342	0.020007024
0.092397414	602.9925537	390.5124817	982.7003784	10	3	579	201	0	3.389067173	1021	0.761018336	0.069827087	0.021491999
0.07333111	1242.014526	743.3034668	241.8677368	10	2	628	198	0	1.432096243	1051	0.680158317	0.047390867	0.019548148
0.048208479	615.5485229	820.0609741	1440.3125	10	2	289	203	0	21.22925949	1017	0.81894666	0.028125232	0.018240139
0.033789348	339.4112549	492.4429016	2652.244385	10	5	239	208	1	33.26415634	972	0.830815613	0.024158841	0.014543442
0.028398486	108.1665421	50	3895.497314	10	2	43	214	2	4.495148659	926	2.702111006	0.024294076	0.008844091
0.028090632	60	960.4686279	5248.714355	8	1	84	215	2	10.74441624	914	2.291495323	0.023726691	0.005676901
0.026535898	210	300	5659.911621	8	1	84	214	3	9.136945724	919	1.596947908	0.020326056	0.002615147
0.021895599	150	320.1562195	4703.402832	10	1	68	215	1	14.94881821	916	1.391325951	0.014620543	0.000119418
0.02122342	540.8327026	304.1381226	3877.318604	10	2	49	214	2	12.6255455	929	1.02903378	0.005722512	0.003223311
0.030268673	375.8989258	300	3111.912598	9	1	30	214	1	5.479268551	925	0.833393991	0.00276847	0.009042475
0.005082081	1358.307739	502.4937744	45502.89063	11	2	1482	150	0	16.60154915	1282	0.248187095	0	0
0.008355154	1776.851196	141.4213562	43871.85938	5	3	1361	147	0	20.91228485	1303	0.27041322	0	0
0.008144381	646.2197876	269.2582397	42272.85156	11	2	1255	164	0	10.69877052	1211	0.245122731	0	0
0.004765166	913.8927612	1118.033936	40672.57813	10	2	994	171	0	13.1663208	1166	0.21215041	0	0
0.001035543	2418.119141	141.4213562	39072.22266	10	2	811	176	0	22.16164017	1131	0.249257758	0	0
0	3293.584717	1150	37467.80078	10	2	998	172	0	11.39565468	1161	0.246847361	0	0
0	3207.615967	886.0022583	35871.68359	10	2	1135	171	0	19.94618225	1178	0.25696668	0	0
0	3630.49585	474.3416443	34241.89453	11	2	1106	174	0	30.68097687	1158	0.273236036	0	0
0	3296.862061	1909.188354	32641.57227	11	3	1218	166	0	19.47122002	1231	0.228644654	5.45517E-05	0
0.001374916	1597.059814	3361.547363	31041.31836	10	1	587	197	0	30.33893013	1043	0.290480316	0.002181788	0
0.005503069	84.85281372	2026.079956	29440.99219	10	2	418	203	0	19.77322006	999	0.491209358	0.005929023	0
0.008384399	1240.201538	424.2640686	27840.64648	10	3	503	203	0	16.33230019	998	0.377689898	0.012707114	0
0.008028144	690	1236.931641	26242.71289	10	2	439	199	0	28.34466934	1028	0.402403265	0.020684352	0
0.00774525	488.364624	2040.220581	24610.69922	10	2	484	197	0	9.736777306	1040	0.793775618	0.026150379	0
0.010801059	182.4828796	2893.527344	23010.3125	8	2	508	196	0	3.814074755	1045	0.617378414	0.030434089	0
0.014645386	450	3702.026367	21415.88281	2	2	446	195	0	5.00628233	1050	0.572352171	0.032859974	0
0.016881451	84.85281372	2500	19811.01953	2	2	511	197	1	4.822542191	1043	0.401264936	0.028604593	0
0.017722916	655.2098999	1761.391479	18215.36133	8	5	575	194	0	7.746973515	1057	0.334292293	0.017571935	0.00198265
0.025445953	930	1253.993652	16614.96289	10	1	566	191	0	4.072588444	1085	0.342248023	0.013201248	0.007806748
0.034655269	2334.030762	2035.313232	15014.69238	10	2	623	193	0	5.1287117	1066	0.369235337	0.015664689	0.013686247
0.042697102	3488.910889	3063.494629	13385.14453	10	2	740	188	0	9.046031952	1100	0.316257685	0.022592582	0.017085671
0.04201648	3800.065674	2524.381104	11784.65527	10	1	689	189	0	8.111279488	1102	0.36327213	0.024137214	0.016550269
0.032129183	4521.349121	2973.213867	10184.32617	10	2	573	191	0	16.58315277	1085	0.421405613	0.018483743	0.01240709
0.017493898	5212.839844	2828.427246	8589.958984	10	3	456	201	0	5.258953094	1014	0.442747653	0.007851582	0.006245534
0.006667837	3882.074219	1784.65686	6984.590332	10	2	406	202	0	31.08279037	1005	0.372926205	0.000400277	0.002004871
0.014668291	2948.101074	1981.161255	5391.743652	10	1	280	203	0	16.93147659	996	0.365544736	0.014803326	0.005705824
0.042210855	1859.516113	2460.182861	3884.044189	10	3	235	202	0	24.89919281	1002	0.436155677	0.043718982	0.011116801
0.073083162	849.5881348	2899.137695	2482.941895	10	2	280	206	0	9.970261574	967	0.471757889	0.074157909	0.018195614
0.092323393	94.86833191	1721.91748	1164.989258	8	1	133	210	1	7.746973515	942	0.66308409	0.089954227	0.022877419
0.092205726	593.9697266	950	150	10	2	171	211	3	18.87140656	937	0.679523647	0.080605499	0.022661166
0.072728798	313.209198	570.0877075	1398.463501	10	2	282	206	0	27.097435	982	0.707581222	0.050740574	0.017646879
0.045085359	84.85281372	50	2622.555908	10	1	82	207	1	3.631393433	974	0.772285223	0.020423612	0.010839942
0.023649726	566.0388794	961.7692261	3836.482666	10	2	288	205	0	24.65223503	990	0.875006318	0.011107198	0.006196858
0.018110877	483.7354736	1504.160889	5050.881348	10	2	286	207	0	20.51645851	965	0.886410117	0.016319947	0.002031996
0.021856992	1140.394653	1300.961182	6298.642578	10	1	381	204	0	9.015509605	1005	0.677826226	0.023345586	0.000684463
0.022300614	1838.831177	1025.914185	7047.70166	10	2	323	206	0	12.01703453	989	0.644802034	0.023827681	2.45781E-06
0.017302612	1744.133057	150	6183.85791	10	1	56	214	0	5.875572681	916	0.851211071	0.017611448	0
0.011869021	1012.027649	1234.908936	5369.581055	10	2	245	210	0	13.59765244	944	0.816445768	0.007736508	0
0.015761621	913.8927612	1051.189819	4376.710938	10	2	243	209	0	20.35706711	955	0.694963276	0.000403026	0.000678249
0.003766096	3172.774902	50	46514.86328	10	2	1173	155	0	29.13528252	1244	0.286447406	0	0
0.008482069	1680.267822	111.8033981	44914.51953	11	3	1529	142	0	36.09160233	1331	0.27652663	0	0
0.011673838	247.3863373	282.8427124	43308.875	11	2	1129	162	0	33.19190598	1207	0.383302003	0	0
0.011820853	174.9285583	1011.187439	41713.96094	11	2	1065	161	0	11.69020748	1211	0.376885414	0	0
0.009038249	1514.331543	450	40113.60156	11	2	1139	164	0	9.015509605	1199	0.279946208	0	0
0.004440015	1731.704346	50	38510.80469	10	2	647	177	0	1.217118144	1119	0.235180974	0	0
0.000483656	1682.408936	750	36883.61719	10	2	1004	172	0	28.70073318	1155	0.269544423	0	0
0	1776.851196	1320.037842	35283.27734	11	2	1114	164	0	11.19934273	1215	0.248523876	0	0
0	2529.446533	50	33682.94531	10	2	765	172	0	18.05666161	1178	0.232944489	0	0
0.001478066	3609.113525	1463.728149	32083.29883	11	2	1191	166	0	19.48122025	1228	0.282990456	1.03123E-05	0
0.008158423	2012.461182	2902.584961	30482.37695	10	2	757	187	0	17.36706734	1107	0.269653529	0.00451785	0
0.015808294	429.5346375	1552.41748	28882.02344	10	2	548	195	0	18.12269974	1057	0.33027193	0.014788815	0
0.019839037	1064.048828	0	27256.7793	10	1	184	206	0	4.262692928	985	0.303906322	0.023446614	0
0.018932618	84.85281372	250	25652.08789	8	2	356	201	0	18.10072136	1015	0.35444653	0.029602837	0
0.017522763	1441.561646	824.6211548	24051.69336	8	1	375	200	0	15.04236889	1024	0.268276364	0.0317114	0
0.01675301	1849.810791	1591.383057	22457.25977	8	2	512	197	0	1.817522049	1046	0.32965672	0.03645058	0
0.017023858	1909.188354	2990.819336	20852.26563	10	2	451	198	0	16.55551147	1039	0.311081082	0.04258763	0
0.01810988	335.4101868	3858.108398	19250.79297	2	2	475	198	1	6.281942844	1038	0.361390322	0.043009076	0
0.020012952	735.4590454	3353.356445	17626.93359	8	2	523	195	1	8.917089462	1058	0.453840256	0.033567823	0.000677676
0.028143706	1458.012329	2927.456299	16026.62793	10	2	587	193	0	1.909152389	1072	0.348472416	0.023308014	0.004843479
0.039486557	2101.071045	3350.373047	14420.7666	10	2	587	191	0	24.90448189	1087	0.297162056	0.016098896	0.009596476
0.045853872	2121.320313	2334.523438	12826.04395	10	2	524	189	0	10.05222988	1095	0.314787358	0.020834155	0.012457923
0.042882521	2192.464355	1637.833984	11225.69336	10	2	552	192	0	20.11955452	1079	0.33493337	0.025806969	0.012001366
0.029795531	3186.361572	2290.196533	9625.55957	10	2	544	193	0	5.641219616	1064	0.437859088	0.021658912	0.008517447
0.01466532	4255.032227	3698.986328	8025.210449	10	2	447	197	0	12.81007767	1041	0.386831582	0.010549699	0.003623742
0.005853471	4085.400879	3400.367676	6395.350098	10	2	388	201	0	13.07321739	1011	0.35124284	0.001863219	0.002501606
0.017014341	2616.199463	3533.058105	4795.216309	10	2	452	198	0	15.64909649	1033	0.362263739	0.013515242	0.008458848
0.040254205	1448.102173	2815.137695	3201.156006	10	2	321	202	0	11.58363628	1002	0.430832237	0.042018596	0.014392961
0.065195486	792.0227051	1511.621704	1594.521851	10	2	193	208	0	17.93200302	966	0.583245277	0.069387898	0.018951079
0.083914541	510.8815918	636.3961182	123.6931686	10	2	227	210	1	9.629144669	949	1.361417174	0.081476271	0.02165213
0.086122133	90	522.0153198	1198.874512	8	2	147	210	4	13.2506752	942	1.573668122	0.070421368	0.019858075
0.069700681	424.2640686	1101.135742	2537.97168	10	1	151	209	1	6.69634676	945	1.122734427	0.041151643	0.013714212
0.040817417	474.3416443	610.3277588	3802.551758	10	2	261	208	0	10.99915791	957	0.48605749	0.014165809	0.006058162
0.021227146	1166.919067	1323.82019	5046.513672	10	2	582	206	0	17.63108444	977	0.525926888	0.006715628	0.001747883
0.017829798	268.3281555	632.4555054	6242.595703	10	2	412	202	0	19.18841934	1012	0.625824153	0.013657656	0
0.021265343	1774.06311	200	7456.674805	10	1	201	209	0	10.48288155	953	0.674187243	0.020041144	0
0.020846911	3311.0271	360.5551147	8507.84375	10	1	102	211	1	15.79642487	937	0.878021657	0.020488	0
0.015129184	3235.135254	1320.037842	7665.748535	10	2	187	211	0	13.34236336	937	0.694582582	0.014856453	0
0.007595334	2623.928467	2000	6772.894531	10	3	479	202	0	34.3480835	1012	0.615472496	0.005950015	0
0.012434661	1309.732788	850	44351.20313	11	2	1504	147	0	20.8872757	1291	0.234319329	0	0
0.016245592	900	500	42749.42188	11	2	1290	153	0	23.12430382	1259	0.282788903	0	0
0.016485302	750.5997314	250	41154.98047	10	2	941	165	0	33.16632843	1189	0.235654548	0	0
0.013087626	662.7216797	492.4429016	39524.75781	10	2	835	169	0	13.91580868	1165	0.25373587	0	0
0.007345553	60	269.2582397	37919.15625	10	2	607	176	0	13.20254803	1123	0.230971843	0	0
0.001754376	276.5863342	790.569397	36324.66016	10	2	933	170	0	33.67456436	1163	0.274365216	0	0
0	180	851.4692993	34724.32422	11	2	1136	164	0	16.87454033	1209	0.222680166	0	0
0.00046255	1548.709106	618.4658203	33120.33984	10	3	929	173	0	10.24605942	1171	0.219627634	0	0
0.005205112	2186.915527	514.7814941	31523.76172	10	3	825	178	0	25.10417557	1161	0.262049258	0.002554027	0
0.015484265	1471.223999	2102.379639	29893.98828	10	3	776	195	0	41.0721817	1058	0.197708115	0.014735005	0
0.02512335	816.0882568	2100	28293.68945	10	2	514	197	0	18.6614399	1057	0.312155604	0.029931825	0
0.029748794	390	427.2001953	26693.47656	10	2	354	198	0	43.34120178	1053	0.351432234	0.037632555	0
0.028414583	1120.892456	901.3878174	25093.07617	10	2	438	200	0	22.51577759	1035	0.394591331	0.037731174	0
0.025585778	2484.029053	696.4194336	23492.75781	10	2	470	200	0	6.721369267	1028	0.330904871	0.033039667	0
0.023223072	3272.201172	905.5385132	21895.58203	10	2	478	200	0	10.96952534	1034	0.291435122	0.0353368	0
0.023824831	1562.593994	2654.241943	20262.77344	10	2	482	199	0	5.150652409	1032	0.327281475	0.042745203	0
0.02491777	42.42640686	4318.564453	18662.41211	10	2	476	198	7	6.423151016	1045	0.706413865	0.047262393	0
0.028958773	94.86833191	4932.79834	17067.99609	8	1	484	196	1	1.909152389	1052	0.45874989	0.042659879	0
0.036574475	284.6049805	4638.965332	15462.08301	10	2	579	195	1	10.37309647	1061	0.328435659	0.028254298	0.001227497
0.044902585	408.0441284	3060.22876	13861.49316	8	2	435	197	0	8.848749161	1038	0.420338541	0.016310122	0.004019833
0.049034011	494.7726746	1350	12267.06543	10	2	404	197	0	14.35044765	1038	0.419873923	0.018790552	0.005978622
0.04556663	807.2174683	0	10637.44336	10	2	266	202	0	13.96488094	999	0.343723267	0.025251772	0.005622155
0.031511817	1865.07373	1569.235474	9031.196289	10	2	518	196	0	2.901821613	1047	0.308220506	0.025082204	0.003301004
0.0162853	2962.11084	2059.125977	7436.73291	10	2	539	195	0	17.9681282	1053	0.341522068	0.017707877	0.000643225
0.011810513	3060.146973	2114.828613	5836.522949	10	3	252	199	0	7.896224976	1034	0.352977276	0.008743863	0.00242423
0.020999275	1705.784302	2052.4375	4242.322266	10	2	560	198	0	1.509526968	1044	0.440894276	0.008690376	0.00859987
0.042125963	305.9411621	1931.967896	2635.906006	8	1	198	207	1	16.05431557	970	0.533439994	0.028758187	0.014590213
0.065798603	313.209198	471.6990662	1035.76062	8	1	164	210	4	12.90947056	947	1.305721521	0.053353991	0.017861791
0.080686115	780	832.1658325	569.2099609	10	1	150	211	1	3.931095839	942	0.935570061	0.063263491	0.017716842
0.078158394	1145.512939	1379.311401	2165.409912	8	2	340	207	0	24.44139099	963	0.577072382	0.050011307	0.014321624
0.060059421	1958.97937	2624.880859	3610.609375	10	2	455	202	0	19.79280853	1001	0.49367103	0.025171051	0.00797999
0.035573039	1871.817261	2205.107666	4930.416016	10	3	452	199	0	20.95764732	1033	0.481041342	0.009098653	0.001679043
0.022183085	182.4828796	2490.983643	6198.975586	10	2	565	196	0	9.368915558	1060	0.511408925	0.002337246	0
0.021906013	1166.919067	1140.175415	7428.620117	10	2	471	202	0	18.54730797	1019	0.491973728	0.006807716	0
0.022869691	2552.116699	1180.042358	8641.875	10	2	374	203	0	22.48913574	1003	0.582671702	0.011493909	0
0.021594405	4088.924072	1990.602905	9880.025391	10	2	172	204	0	12.64666939	996	0.487000704	0.011769179	0
0.015028576	4777.446777	2512.468994	9152.556641	10	2	486	204	0	16.80227852	996	0.48506099	0.007610225	0
0.013488788	283.0194397	212.1320343	43828.96484	11	2	1243	157	0	8.716696739	1238	0.237144858	0	0
0.017484548	465.7252502	1051.189819	42178.21875	5	3	1231	158	0	31.09609795	1226	0.276492476	0	0
0.017733198	150	1118.033936	40568.62891	5	2	1207	155	0	27.44652176	1245	0.348247528	0	0
0.014221355	540.8327026	1811.76709	38961.14063	10	2	959	161	0	20.06439018	1214	0.299105465	0	0
0.008200817	1475.80481	960.4686279	37360.13281	10	2	1081	164	0	15.16603851	1195	0.270715922	0	0
0.002208635	1129.29187	150	35765.69922	10	2	792	178	0	28.2242527	1116	0.259195149	0	0
0	67.08203888	212.1320343	34134.10938	10	2	601	183	0	38.49211884	1099	0.200521246	0	0
0.001417927	134.1640778	50	32529.80859	10	2	346	192	0	6.388151169	1057	0.227077276	1.98822E-05	0
0.007729819	924.175293	353.5534058	30935.36719	10	2	622	183	0	46.88115692	1139	0.138886631	0.005747729	0
0.018881582	84.85281372	2000.624878	29335.06055	10	2	757	191	0	28.86209106	1093	0.268083811	0.020399777	0
0.029066827	201.2461243	1341.640747	27730.01367	10	2	405	203	0	42.37122726	1020	0.272480696	0.036996227	0
0.033881355	189.7366638	100	26134.46094	10	2	195	206	1	19.18841934	1000	0.415849358	0.045018438	0
0.031798676	1641.249512	1439.618042	24534.13086	10	1	370	202	0	11.27640152	1026	0.381395906	0.040378843	0
0.028012002	3230.681152	2061.552734	22904.46484	10	3	552	197	0	7.653048515	1058	0.261337191	0.027813733	0
0.026609605	2808.647461	2121.909424	21304.16211	10	2	491	198	0	13.72132587	1051	0.304345906	0.024782848	0
0.027439322	1320	3184.729248	19703.78906	10	2	513	200	0	12.01703453	1036	0.265220284	0.03298286	0
0.029010458	127.2792206	3288.236572	18103.52734	8	1	507	196	1	7.371306896	1058	0.301471859	0.04184667	0
0.037464067	1565.183716	4134.005371	16504.93555	8	1	478	197	1	4.787290573	1054	0.375416666	0.039534286	0
0.04582838	1233.28833	4917.570313	14902.87598	10	3	810	190	0	16.39467621	1103	0.279894263	0.026096929	0
0.049284428	973.4988403	3223.73999	13273.16113	8	2	662	193	0	18.02629089	1073	0.328936487	0.014520698	0.00019221
0.050727278	161.5549469	1632.482788	11678.78809	10	2	430	199	0	4.763641834	1030	0.395012707	0.016154846	0.000771916
0.048518207	270	559.0169678	10072.58691	8	2	284	198	1	7.952308655	1033	0.46007964	0.026828485	0.000647861
0.036544226	550.7268066	180.2775574	8472.225586	10	2	268	199	1	14.32121849	1027	0.659655809	0.033880319	6.28286E-05
0.02463506	1464.786621	715.8910522	6877.855957	10	2	230	202	0	9.142972946	1011	0.377725035	0.031232877	0
0.022491433	1381.303711	583.0952148	5278.039551	10	3	296	207	0	30.77865219	975	0.514159441	0.019652575	0.001196704
0.030275561	840.5355225	851.4692993	3647.930908	10	2	259	207	0	11.2427597	981	0.456744522	0.01306398	0.00622915
0.045134813	161.5549469	427.2001953	2047.486206	10	2	166	208	1	12.10607338	971	0.865641475	0.023109917	0.011387771
0.064463705	432.6661682	250	450.9989014	8	1	148	206	1	16.36040497	983	0.68154496	0.043430243	0.014233831
0.075555511	859.5929565	884.590271	1124.499878	10	2	300	209	0	13.42150879	951	0.508583188	0.053109005	0.013702736
0.070140868	2455.239258	2498.999756	2730.164795	10	2	470	202	0	14.12950325	1003	0.431144387	0.043645538	0.009844608
0.052889477	1666.283325	3764.306152	4330.819824	10	1	511	198	0	9.064292908	1039	0.412543654	0.02268324	0.00438044
0.035327971	1410	3851.298584	5924.905273	10	2	520	197	0	1.967863798	1054	0.409414351	0.006282897	0.000330949
0.023993742	300	3570.013916	7337.928711	10	2	625	192	0	10.43076038	1092	0.402876467	2.11594E-06	0
0.022592979	1348.332275	2638.655029	8603.464844	8	2	414	196	0	6.063765049	1056	0.403868109	0.000649179	0
0.021766683	2949.779541	2661.766357	9852.65918	10	2	402	199	0	23.41709328	1032	0.425153315	0.002477546	0
0.01978196	4620	3580.502686	11065.77148	10	2	550	193	0	6.091477871	1084	0.428976297	0.002594854	0
0.013349717	6305.783203	4050.308594	10306.7793	10	2	367	201	0	30.49893188	1016	0.475244582	0.000905725	0
0.015187106	1574.357056	1526.433716	40067.89453	5	2	1572	140	0	12.40776348	1350	0.218938783	0	0
0.011951573	2226.477051	1250	38439.47266	5	3	1416	150	0	25.07455254	1295	0.215137541	0	0
0.00639219	2865.746094	180.2775574	36787.64453	11	1	1100	164	0	28.63209724	1203	0.246357605	0	0
0.001324154	2106.418701	1201.04126	35177.86328	11	2	1055	166	0	17.60547638	1199	0.239360496	0	0
0	1660.873291	905.5385132	33571.32813	10	2	953	172	0	35.88986588	1170	0.233136237	0	0
0.001446645	1482.194336	400	31970.85156	10	2	554	176	0	56.13077164	1161	0.221724331	2.56035E-05	0
0.007240698	94.86833191	0	30376.43359	10	1	277	202	0	4.431819916	1025	0.181690037	0.005901254	0
0.017076701	120	1597.654541	28773.01953	10	2	762	188	0	18.77992058	1124	0.264252752	0.018090356	0
0.026453737	1207.849365	1379.311401	27140.51758	10	2	591	196	0	31.50104523	1073	0.278467506	0.032764081	0
0.030754782	234.3074951	335.4101868	25546.08789	10	2	337	209	1	18.5206356	986	0.294313759	0.039643563	0
0.028166378	1060.660156	854.4003906	23945.82617	10	2	496	199	0	19.8757782	1046	0.284894586	0.034559984	0
0.023924153	2083.866699	2304.88623	22339.92969	10	2	518	198	0	12.97935009	1059	0.26620543	0.020190109	0
0.023253908	2252.198975	2210.203613	20745.16797	10	2	554	197	0	13.36220074	1062	0.349400133	0.011611956	0
0.025204415	1065.316895	1610.124268	19144.89063	10	2	536	196	0	3.109632969	1066	0.307706237	0.018807244	0
0.028443772	636.3961182	1721.91748	17514.0918	10	2	673	193	0	31.20217514	1090	0.317170978	0.026842879	0
0.038220558	1170	3040.147949	15914.85156	10	2	815	186	0	7.416536808	1133	0.260102749	0.025454322	0
0.047551014	1233.28833	4628.714844	14314.52734	10	2	668	192	0	15.79967976	1088	0.285626113	0.015593293	0
0.051107369	998.598999	4036.087158	12714.37402	10	2	716	183	0	20.35706711	1145	0.346303761	0.00965509	0
0.052898817	241.8677368	2565.638428	11114.46387	8	2	385	197	0	5.961015701	1044	1.961487055	0.014879315	0
0.051087499	676.8308716	1253.993652	9513.595703	2	2	384	199	1	9.577706337	1029	1.187022209	0.029811472	0
0.041741379	90	100	7919.20459	8	1	214	204	9	1.217118144	992	0.590106666	0.039583299	0
0.033754177	67.08203888	514.7814941	6289.777344	10	2	212	205	2	6.804089546	992	0.392487943	0.038155016	0
0.034322631	134.1640778	0	4683.268066	10	2	145	206	1	1.909152389	982	0.919202626	0.027981956	3.07857E-05
0.042336065	123.6931686	100	3088.834717	8	2	138	207	1	0.754894495	979	4.405724525	0.021482451	0.002431815
0.051501609	924.175293	764.8529053	1489.463013	10	2	158	210	2	2.569502831	961	1.21501565	0.029339822	0.005944714
0.061104972	982.7003784	403.1128845	90	8	2	162	210	3	2.385944128	954	0.683276713	0.043004315	0.008045031
0.066519991	636.3961182	715.8910522	1688.816162	8	2	283	207	0	9.142972946	976	0.688783765	0.05040158	0.007693587
0.061010916	1556.534668	2350.531738	3319.035889	10	2	597	200	0	9.368915558	1028	0.446396738	0.041749164	0.004807277
0.046578307	241.8677368	2657.066162	4913.135254	10	2	449	197	1	4.69196701	1043	0.493039787	0.022502912	0.001337807
0.03179333	30	3053.686279	6513.040527	10	2	525	197	0	6.654425144	1042	0.462199599	0.00654403	0
0.023720717	84.85281372	3572.464111	8119.421387	10	1	599	191	0	9.009391785	1098	0.440441281	0.000198972	0
0.020492241	1680	4297.964844	9704.617188	10	2	540	196	0	4.727942467	1061	0.409962863	0	0
0.01866832	3362.14209	4301.743652	10999.81836	10	2	586	195	0	6.918174744	1065	0.398080289	0	0
0.016688751	5052.84082	4897.448242	12252.53027	10	2	520	194	0	18.52330589	1071	0.423635811	0	0
0.007082159	3924.5	1210.371826	37956.6875	11	2	1269	163	0	29.90800095	1221	0.22456795	0	0
0.003047251	4335.181641	1131.37085	36314.28906	11	3	1461	148	0	15.52004719	1316	0.222329795	0	0
0.000141571	3616.213379	1991.230835	34681.08984	11	2	1112	159	0	15.48341465	1250	0.261932999	0	0
0	3348.327881	2549.509766	33050.41797	11	2	856	176	0	38.44684219	1155	0.229241371	0	0
0.00055847	2473.863281	1540.292236	31426.77148	10	2	492	191	0	23.21858597	1073	0.204990655	0	0
0.00495045	1656.804199	141.4213562	29787.11523	10	2	268	202	0	31.20217514	1028	0.209561482	0.003097242	0
0.01136991	1480.067627	158.1138763	28181.89844	10	2	439	204	0	50.73985672	1024	0.217162848	0.010744964	0
0.019075228	256.3200989	158.1138763	23382.53125	10	2	189	210	1	9.876473427	980	0.384386808	0.019622393	0
0.014817953	502.8916321	750	21780.66211	10	2	265	208	1	21.28921509	994	0.584956586	0.008872362	0
0.014600925	836.779541	651.9202271	20156.83008	10	2	455	199	0	22.39243126	1056	0.404276043	0.000774091	0
0.018723119	123.6931686	282.8427124	18556.64258	10	2	424	198	0	33.05073929	1056	0.627477169	0.004346692	0
0.022924863	67.08203888	1000	16950.31836	8	1	502	197	1	14.74193764	1060	0.368473381	0.0088653	0
0.030482631	510	2701.851318	15355.89746	2	2	687	192	0	20.60712051	1095	0.284081638	0.008922033	0
0.039011482	450	4364.057617	13755.71191	10	2	709	183	0	16.31665993	1144	0.256854206	0.005226144	0
0.04394592	536.656311	4307.26123	12152.81445	10	3	708	187	0	23.04134369	1111	0.306219339	0.002196348	0
0.046738617	1357.64502	2598.557373	10525.55469	10	2	432	191	0	20.65571404	1081	0.278782904	0.009781918	0
0.045815684	1001.299133	886.0022583	8925.339844	2	1	364	196	0	7.896224976	1047	0.405176818	0.024339505	0
0.039620351	1467.54895	538.5164795	7331.057129	2	2	366	200	1	25.46230316	1014	0.307518572	0.034619708	0
0.037272364	254.5584412	150	5724.657227	10	1	178	202	1	5.385977268	1009	0.383398652	0.037289217	0
0.04200701	1090.779541	1025.914185	4124.427246	10	2	354	206	0	22.37797737	986	0.38360697	0.034254484	0
0.050405551	108.1665421	304.1381226	2530.335938	10	1	191	208	1	9.046031952	974	1.050739288	0.033344738	2.82029E-05
0.054806847	1448.102173	50	931.4505005	8	1	153	208	1	4.393377304	971	0.711291254	0.038177028	0.001044628
0.055159792	1321.362915	350	684.1052246	8	3	179	208	1	12.5363884	973	0.883863688	0.046110667	0.00201064
0.054281298	108.1665421	390.5124817	2277.827881	10	2	221	205	1	11.56032372	985	0.690044045	0.047190506	0.001836908
0.046234053	782.3042603	777.8174438	3877.434814	10	2	380	195	0	31.53051949	1070	0.49131605	0.040171202	0.000612787
0.034701139	509.1168823	1068.87793	5471.690918	10	2	351	200	0	24.15773964	1024	0.638336062	0.024382282	0
0.023900039	1221.556396	1400	7078.029297	10	2	355	201	0	30.0940609	1009	0.442715019	0.008419191	0
0.01817436	1509.867554	1960.867188	8678.300781	10	2	530	195	0	12.10607338	1055	0.415944338	0.000625756	0
0.015819497	2480.403076	3151.586914	10302.0625	10	2	768	194	0	7.062044144	1069	0.384614348	0	0
0.015652495	3862.551025	4526.035645	11903.19727	10	2	630	192	0	10.3573103	1094	0.396284431	0	0
0	5228.097168	3413.209717	34261.26172	11	2	1157	156	0	28.7843895	1264	0.20286721	0	0
0	4854.53418	3891.015381	32579.73828	11	2	923	164	0	32.25977325	1221	0.205908626	0	0
0.007246092	842.1401367	838.15271	19597.99219	10	3	346	206	0	7.363740444	1013	0.54227078	0	0
0.012446025	540	1346.29126	17992.24805	10	2	568	202	1	11.30993271	1040	0.362790018	0	0
0.015378012	870	2050.609619	16391.42383	8	2	546	196	0	5.269658089	1076	0.331371576	0.000384869	0
0.020059258	2156.038086	3287.095947	14797.05762	10	2	830	185	0	32.33959579	1146	0.268866092	0.000635422	0
0.026227228	2135.275146	4802.343262	13167.36914	10	2	784	183	0	31.78764534	1151	0.229385242	3.06199E-05	0
0.029721294	2175.982422	4664.761719	11566.93555	10	3	921	176	0	6.01728487	1192	0.268187076	0	0
0.031647146	2769.44043	3148.412354	9966.68457	10	2	962	177	0	13.36220074	1194	0.252745539	0.002258634	0
0.032363422	2698.332764	1992.48584	8366.612305	10	2	398	187	0	3.035723686	1108	0.280415833	0.012342339	0
0.032218032	2647.149414	1400.892578	6767.244629	10	2	524	191	0	36.83590698	1084	0.244420424	0.021718875	0
0.035915505	1830.24585	250	5165.752441	10	2	355	203	0	26.9675045	1006	0.326364547	0.030137639	0.000279478
0.044375181	1166.919067	1200	3536.566162	10	2	585	195	0	16.60461235	1073	0.362915248	0.034174453	0.002128947
0.051662352	364.9657593	350	1942.833008	10	2	352	204	0	23.46922493	1002	0.34806782	0.036585152	0.003455721
0.053017132	1977.725952	1063.014526	335.4101868	10	2	487	202	0	14.66391087	1020	0.326646477	0.039360471	0.00325138
0.048153222	2291.025879	291.5476074	1243.100952	8	1	204	202	1	15.80944061	1020	0.641779959	0.044317972	0.00208885
0.039831951	973.4988403	300	2836.22998	8	1	214	206	1	12.26014709	985	0.608574808	0.041684274	0.001409569
0.030507855	150	300	4436.146973	8	1	210	206	7	4.380486965	983	1.245439291	0.032656729	0.001686963
0.022453772	276.5863342	223.6067963	6066.011719	10	1	204	206	11	7.054131508	982	2.294803858	0.018757628	0.00061678
0.012704245	1542.886963	150	7666.453125	10	2	252	204	0	21.01416397	994	0.547200263	0.006115442	8.53201E-07
0.008402107	2567.586426	743.3034668	9266.503906	10	2	420	198	0	23.52503014	1035	0.451232255	0.000129168	0
0.008735484	3349.402832	2163.330811	10861.98828	10	2	702	188	0	14.72424698	1130	0.407016635	0	0
0.007378323	1677.051025	2760.887451	17432.78711	10	2	543	192	0	6.492565632	1107	0.313062459	0	0
0.009698772	1972.942017	3470.230469	15808.97559	2	2	735	195	0	18.02629089	1085	0.275081873	0	0
0.010014362	3265.593262	4468.780762	14208.76172	2	2	823	186	0	18.86358833	1137	0.259600133	0	0
0.012457531	3829.908691	5668.553711	12602.42871	10	2	889	181	0	30.12615013	1175	0.258396715	0	0
0.014265872	3863.599365	5556.302734	11008.03809	10	2	769	183	0	24.16881371	1151	0.264911771	0	0
0.015440434	4286.64209	4003.123779	9408.001953	10	2	755	183	0	14.50637245	1155	0.259201229	0	0
0.016814111	4392.414063	2326.478027	7807.438965	10	2	547	183	0	34.58351135	1148	0.259573996	0.003058904	0
0.02191432	3720	570.0877075	6177.669434	10	2	481	189	0	9.015509605	1102	0.331345767	0.009742829	0.000192113
0.030165173	2040.220581	364.0054932	4577.728516	10	2	427	202	0	31.24417496	1014	0.297219992	0.020648349	0.003331968
0.039770145	429.5346375	460.9772339	2977.415039	10	2	385	198	1	19.21134567	1055	0.411907881	0.028296366	0.007463147
0.045742232	1055.130371	1019.803894	1376.735229	10	2	437	199	0	12.01703453	1042	0.325468987	0.029498061	0.009860553
0.046406791	2592.006836	1050	210	10	2	302	201	0	16.55551147	1022	0.333745658	0.029442538	0.011154593
0.041975122	3368.827637	403.1128845	1795.243774	10	2	333	203	0	9.333629608	1006	0.368736744	0.030833108	0.012414982
0.032011312	1994.492432	1054.751099	3424.208008	10	2	462	205	0	15.17970562	992	0.373507947	0.02506447	0.013062728
0.021919835	323.1098938	412.3105774	5030.794922	10	3	241	205	1	13.08946323	988	0.422704756	0.016436893	0.012129683
0.013705112	804.9844971	509.901947	6625.179199	8	2	246	202	0	5.788832188	1015	0.355971694	0.008051191	0.008920371
0.005842596	216.3330841	1484.924194	8225.144531	10	2	403	202	1	3.109632969	1014	0.38404578	0.001831017	0.003595334
0.001736837	968.4007568	763.2168579	9826.270508	10	3	512	199	0	11.48537064	1034	0.415857673	0	0.000307678
0.002894761	1797.247925	2098.809082	11425.94434	10	2	503	197	0	23.86333656	1045	0.385585457	0	0
0.003789297	2769.44043	3705.401367	13055.51563	10	2	681	189	0	25.68386459	1121	0.351376653	0	0
0.020879896	420	7798.87793	8724.999023	9	1	34	221	10	5.601181984	803	8.09513855	0.024606045	0.013204148
0.034887966	540	4764.713867	6812.04834	9	1	4	219	16	1.067520261	807	11.04521561	0.025512265	0.067540944
0.033725224	569.2099609	3571.064209	6134.174805	9	5	9	218	10	3.181812763	807	8.947273254	0.026131662	0.085245028
0.000244711	5856.150391	640.312439	8366.504883	9	1	5	219	4	0	834	3.055145025	0	0.016754875
0.000194439	5519.510742	1382.931641	11764.93555	4	2	66	215	3	16.79623795	880	0.808638394	0	0.023298638
0.003005542	4362.499512	100	13461.97949	8	1	19	219	6	12.01703453	853	1.323439002	0	0.018619746
0.00972001	3071.888672	206.1552887	15159.02734	8	4	6	220	24	0.954841256	843	1.239066362	0.0017961	0.021831846
0.018044451	120	2196.588379	18587.14844	1	1	15	218	5	2.134299994	848	13.96947765	0.01917446	0.033451121
0.016587345	1376.408325	2825.77417	20288.5625	1	1	32	218	10	2.263636112	852	3.100983858	0.022883251	0.034976587
0	4174.206543	291.5476074	8523.379883	4	4	5	219	9	1.012750387	834	1.827636838	0	0.04258585
0.00021304	3849.480469	427.2001953	10200	4	2	148	216	8	20.51645851	869	1.258702874	0	0.053635515
0.002981293	3818.376709	2055.480469	11883.06738	4	2	195	212	0	17.59407997	919	1.289587498	0	0.047002845
0.007161146	3250.123047	1806.239136	13569.58691	4	4	28	219	0	1.350224495	863	2.015691042	0	0.029890765
0.01317817	1939.81958	1123.610229	15258.44336	8	1	21	220	4	1.909152389	856	2.872879028	0.000244541	0.017101729
0.017831311	684.7627563	1290.348755	16950.7168	8	1	6	220	12	0.754894495	856	3.477079391	0.005667979	0.019557239
0.018364387	697.7822266	1167.261719	18642.62891	9	3	43	219	11	10.24605942	861	5.579576492	0.012307514	0.025782051
0.014593043	2139.275635	1400.892578	20337.63281	1	2	44	218	7	5.759620667	852	1.630089521	0.015411798	0.029212123
0	2355.525391	2839.894287	45818.73047	9	2	111	215	2	3.338470459	907	0.446662396	0	4.87055E-05
0.006152005	2522.855469	223.6067963	8960.563477	9	4	5	219	0	1.687604904	838	1.756794453	0	0.083362468
0.006161748	2163.746826	180.2775574	10574.30859	4	1	5	220	12	1.067520261	844	2.080041409	0	0.091595642
0.010046328	2121.320313	1300	12201.74121	4	3	9	219	0	0	852	2.801252842	0	0.07910993
0.014012713	2317.584961	1866.81543	13849.50879	8	1	107	218	4	5.150652409	876	2.424599648	0	0.049942564
0.016054491	859.5929565	1300	15507.91113	8	1	23	220	6	3.438912392	858	5.556307793	0	0.020360719
0.018165043	424.2640686	70.7106781	17172.6875	8	1	8	220	7	1.012750387	858	4.671080112	0.000606249	0.008892734
0.016862152	1664.121338	353.5534058	18844.68164	9	1	15	219	6	1.967863798	857	3.053323507	0.003633121	0.016044656
0.011474633	3045.554199	100	20550.54688	7	1	7	219	9	1.687604904	852	2.724794626	0.005437993	0.021645699
0.018818021	952.9428101	0	9655.946289	9	1	4	220	16	1.067520261	842	5.604578495	0	0.121105939
0.01711522	510	223.6067963	11172.13086	7	5	4	220	12	0.754894495	849	9.477773666	0	0.124644563
0.019001819	421.0700684	750	12756.35156	9	1	7	220	0	1.391763449	849	9.682962418	0	0.102962732
0.021289827	742.7650757	316.2277527	14350.57129	9	1	29	219	5	3.945476294	872	3.951653004	0	0.067400277
0.02083887	228.4731903	111.8033981	15964.79297	9	1	21	220	11	0.954841256	863	14.18036175	0	0.027744547
0.01784529	1100.63623	992.4716797	17586.37305	9	1	22	220	5	1.217118144	864	3.239456892	0	0.004356558
0.01444672	1677.051025	50	19225.03906	9	1	9	219	7	3.945476294	862	2.383510113	0	0.008120835
0	30	6017.059082	37626.32813	9	1	19	217	1	1.687604904	869	0.800043106	0	0.013561225
0	810.5553589	4429.446777	39311.00391	1	1	6	217	4	2.569502831	881	1.319731712	0	0.017659251
0	445.9820557	2874.456543	40997.56641	1	1	4	217	8	1.067520261	884	4.272925377	0	0.017964939
0	60	1691.892456	42684.29688	1	1	2	217	1	1.067520261	881	5.504159927	0	0.014409114
0.032907352	84.85281372	111.8033981	9318.99707	9	1	6	220	23	0.337614715	830	9.851254463	0	0.108457208
0.029512366	644.1273193	223.6067963	10606.60156	8	1	7	220	26	1.687604904	849	8.004770279	0	0.13577427
0.025975673	1015.135437	955.2486572	12007.49805	9	1	20	220	11	5.759620667	849	5.051574707	0	0.13606441
0.025529088	30	492.4429016	13466.3916	9	1	8	220	0	0	852	3.396479845	0	0.110030271
0.024589481	60	111.8033981	14985.2627	7	5	3	220	0	1.067520261	860	11.01031017	0	0.070333853
0.022566907	842.1401367	50	16538.81836	8	3	9	220	12	0.754894495	866	6.340479374	0	0.028929232
0.01755319	436.8065796	200	18111.75391	9	2	32	219	8	2.385944128	866	4.737155437	0	0.003988443
0.01283441	90	412.3105774	19711.5293	8	1	28	219	7	4.903792381	861	7.917203426	0	0.006473491
0.00709324	364.9657593	460.9772339	21320.9043	8	1	46	218	6	2.635026455	857	6.994354248	0	0.01300481
0.003875372	764.8529053	350	22944.21484	7	1	14	218	4	0	861	6.662391186	0	0.017507818
0.007932933	1231.462524	141.4213562	24603.58594	7	1	6	218	19	1.217118144	861	2.12074542	0	0.018307358
0	94.86833191	5233.067871	39547.11328	9	1	8	217	3	4.058664322	881	4.977238178	0	0.016797422
0.040502321	150	1379.311401	10399.79297	9	1	4	220	10	1.391763449	853	5.667043209	0	0.098421529
0.03674715	510.8815918	657.6473389	11698.65332	8	1	18	220	5	4.393377304	854	3.850921154	0	0.119946599
0.030098869	127.2792206	380.7886658	12986.91602	7	1	7	220	15	0.754894495	851	3.405302763	0	0.117834382
0.019120526	1324.424438	921.9544678	17288.38281	4	1	60	220	4	11.81850624	857	3.685302734	0	0.018594073
0.013389657	2047.486206	1051.189819	18798.70508	4	2	100	215	11	13.06915188	898	1.525365353	0	0.001724187
0.008602546	1560	1833.712036	20347.01172	4	2	255	216	19	20.78225136	886	1.649310708	0	0.005363175
0.004055694	1277.380127	1334.166382	21910.47656	8	1	200	216	22	12.10607338	887	1.133012772	0	0.0114093
0.003528251	829.7589722	650	23499.21289	8	3	86	218	6	10.45685673	875	2.095846653	0	0.015581747
0.009419315	42.42640686	1030.776367	25096.73438	1	1	19	217	23	3.520405054	874	3.459268093	0	0.016357373
0.015146925	510.8815918	2247.220459	26711.59375	1	1	14	218	12	1.067520261	861	6.152970791	0	0.013335093
0.040508006	912.4143677	100	11134.2041	8	1	12	220	8	0.337614715	858	3.54133606	0	0.068682939
0.037327264	150	460.9772339	12643.35352	8	1	5	220	9	0.337614715	855	5.178143501	0	0.080147147
0.011754614	174.9285583	353.5534058	18139.50977	9	1	4	219	9	1.687604904	851	6.697841644	0	0.0053755
0.006614766	1637.131592	894.4271851	19581.72852	4	2	162	215	3	19.5932579	885	2.133670807	0	1.21335E-05
0.003345948	2344.802734	1665.08252	21072.58203	4	2	258	211	10	4.679912567	937	1.197357655	0	0.002509677
0.000843041	2125.135254	1800	22583.64453	4	2	229	208	2	6.853224754	964	0.939498961	0	0.007046467
0.002409245	1187.939453	212.1320343	24128.0957	8	2	177	211	8	28.72447968	939	0.82952112	0	0.010394981
0.008146336	218.4032898	291.5476074	25684.57227	8	1	9	218	6	3.814074755	871	1.275294662	0	0.011086151
0.033194855	60	350	11069.47168	8	1	36	216	2	12.62131691	889	3.32203722	0	0.035051424
0.031538438	375.8989258	424.2640686	12711.8252	8	1	11	220	9	0.954841256	860	4.201844215	0	0.034936514
0.024331613	606.7124634	813.94104	14340.87891	8	1	11	219	15	1.391763449	860	5.544775963	0	0.02894168
0.014339295	695.8447876	1059.480957	15931.46875	7	1	21	219	0	5.479268551	849	7.477307796	0	0.015881905
0.000729931	560.446228	430.116272	20401.63281	9	3	65	215	10	18.7379055	873	1.969237685	0	0
5.81416E-05	782.3042603	982.3441162	21925.0957	4	2	165	211	8	26.84905434	931	1.319531083	0	0.00015279
0	778.267334	1500.83313	23388.93945	4	3	54	211	9	17.57696724	933	1.407290697	0	0.002135122
0.02352746	807.7747192	1258.967773	10589.66016	8	1	43	219	2	16.21928215	865	4.990988731	0	0.012831562
0.0210927	416.7733154	474.3416443	12144.62891	8	5	15	219	15	3.64697051	865	10.54646969	0	0.009716154
0.01405401	684.1052246	919.2388306	13597.7793	8	2	36	219	8	9.646224976	864	7.042561054	0	0.004786333
0.006456071	982.7003784	2469.817871	15090.03027	9	1	31	218	2	5.759620667	866	4.546316624	0	0.00090555
0	873.6131592	850	22824.14453	7	3	72	215	11	11.79570961	877	0.988616288	0	0
0.01490323	361.2478333	610.3277588	9798.663086	8	3	14	219	6	3.931095839	867	10.83751678	0	0.002324129
0.00578176	1749.285522	715.8910522	12777.95801	9	1	12	219	10	2.456394672	862	8.024162292	0	0.000332211
0.068471812	42.42640686	100	3164.253418	7	1	4	219	8	1.909152389	885	10.51380444	0.057637498	0.041494265
0.071162373	152.9705811	50	1705.784302	8	5	10	219	35	0.954841256	912	14.40980434	0.053366773	0.045712624
0.067923725	0	70.7106781	276.5863342	8	1	10	218	139	4.582314968	900	4.820200443	0.042119734	0.039951086
0.066410944	450	0	1314.876465	8	1	10	218	49	2.882181168	898	14.81483936	0.044085547	0.03444453
0.059536707	1328.156616	1044.03064	708.0254517	8	2	124	216	4	11.99913883	913	1.980101943	0.026965566	0.026844041
0.063767798	2049.243652	250	127.2792206	9	5	19	216	8	2.882181168	897	1.692754865	0.028426446	0.02438545
0.054695714	2856.308838	939.4147339	1026.157837	4	2	158	214	1	12.05273819	905	1.577864647	0.019868871	0.017139308
0.044322282	1146.29834	1300.961182	1955.760742	9	2	310	213	0	14.51357651	924	0.833554387	0.008215489	0.012840812
0.050708637	2820.638184	1040.432617	823.7717896	9	1	50	213	7	8.063245773	923	1.225947857	0.008991824	0.011882091
0.046127398	4218.068359	223.6067963	403.6087341	4	2	34	216	4	6.281942844	898	1.772924542	0.00459773	0.007088978
0.026086116	1965.400757	2040.83313	3220.077637	9	2	588	207	0	25.41967392	975	0.652012527	0	0.00199593
0.032659948	3337.019531	559.0169678	1889.047363	9	2	57	203	0	10.68350792	1008	0.902292252	0	0.001637646
0.030696765	4901.030273	776.2087402	465.7252502	8	2	155	214	3	16.30726814	907	0.836357415	0	0.000256666
0.015908998	4368.581055	1265.898926	2862.446533	10	2	97	213	0	22.73538589	915	0.576289535	0	0
0.002117001	3330.135254	4338.202637	16890.02734	10	2	835	191	0	22.62393188	1120	0.323500752	0	0
0.002836195	5903.219238	4356.604004	8819.438477	10	2	719	183	0	9.321835518	1154	0.264256507	0	0
0.003554251	5074.347168	2864.000732	7213.237793	10	2	789	189	0	19.95586586	1112	0.453570098	0	0
0.011329701	3423.813721	1565.247559	5618.976563	10	2	394	188	0	20.85082817	1116	0.33796066	0.0014852	0.001514228
0.023802595	1842.009766	1523.975098	4018.768555	10	2	411	198	0	16.52781105	1040	0.312346756	0.009050511	0.006851832
0.033266693	391.1521301	250	2418.119141	10	2	345	195	0	19.18841934	1074	0.366818517	0.016736574	0.012419341
0.039277021	1186.802368	1176.860229	789.1767578	10	2	421	198	0	14.62114429	1049	0.396827906	0.020309411	0.016441666
0.040362228	2313.892822	1012.422852	789.1767578	8	2	450	197	0	8.406583786	1060	0.298374593	0.018999634	0.021379698
0.037345182	2919.880127	141.4213562	2382.876465	10	2	276	204	0	17.32063484	1000	0.28953895	0.013588896	0.026563508
0.030172227	1650	1795.132324	3989.436035	10	1	368	202	0	11.49946594	1017	0.488831639	0.006480498	0.028237598
0.021423995	30	1950	5589.507813	10	1	456	198	0	5.095619678	1047	0.447877198	0.002331934	0.025559567
0.01461755	1443.121582	2227.666992	7183.794434	10	2	395	199	0	10.03044319	1038	0.393340021	0.000781377	0.020361092
0.008358035	1146.29834	2768.12207	8784.05957	10	3	450	198	0	14.82299232	1043	0.375358194	0	0.011581855
0.004017474	305.9411621	2452.040039	10413.93262	10	2	506	198	1	13.3463335	1048	0.459246904	0	0.002883958
0.000489557	381.837677	3148.412354	12014.16699	10	3	693	195	0	1.391763449	1075	0.380530745	0	4.85138E-06
5.81523E-05	1830.983398	3481.738037	13614.38184	10	2	637	189	0	6.091477871	1123	0.375823826	0	0
0	6625.179199	4897.448242	8254.580078	10	2	622	190	0	13.32647038	1111	0.291915119	0	0
0.000545706	4930.416016	3953.795654	6654.660156	10	2	812	184	0	26.38099098	1145	0.285945177	0	0
0.005771342	3231.238037	3132.490967	5060.138184	10	2	578	187	0	26.88811302	1124	0.293238074	0	0.00237844
0.026128478	212.1320343	632.4555054	1830	10	2	380	191	0	22.14487457	1097	0.325337648	0.007808167	0.014806271
0.034799837	708.0254517	1724.093994	240	8	2	400	198	0	14.22205067	1047	0.361547917	0.011249979	0.020345174
0.037239216	872.0665283	2102.974121	1347.330688	8	1	330	200	0	9.427411079	1038	0.324879766	0.010127764	0.028327005
0.035921197	1320.34082	1529.705811	2944.588135	10	2	349	201	0	13.64031124	1033	0.341730416	0.005301469	0.035927493
0.030936951	1243.100952	2316.24707	4548.241211	10	2	392	202	0	9.697272301	1021	0.372482002	0.000443599	0.038459033
0.026224285	360	3189.435791	6177.669434	10	3	476	198	1	1.391763449	1051	0.39732182	0	0.035112508
0.020952728	1797.247925	2258.871338	7772.084473	10	2	449	200	0	9.787315369	1036	0.421568245	0	0.028588124
0.013539464	2492.889893	2071.834961	9378.539063	10	2	450	198	0	6.466625214	1057	0.395556271	0	0.01784545
0.007579235	1930.518066	2061.552734	10972.8252	10	2	388	198	0	16.11800766	1055	0.357314706	0	0.006248788
0.002097748	457.9301147	1972.942017	12573.00684	10	2	457	199	0	17.08905602	1041	0.363648683	0	0.000518979
0	335.4101868	1820.027466	14173.75391	10	2	405	194	0	18.09247017	1078	0.380693436	0	0
0.003190957	2979.681152	2002.498413	4489.687988	10	2	702	186	0	26.58572769	1140	0.290369868	0	0.001962035
0.017355232	90	2294.558838	1272.792236	10	2	457	191	0	12.13706398	1096	0.339311659	0.000833737	0.013588269
0.025595412	807.7747192	2899.137695	305.9411621	10	2	762	186	0	8.563128471	1139	0.325813025	0.002169379	0.019153479
0.029588267	480	3589.219971	1936.10437	10	2	403	194	0	12.29941654	1075	0.399812967	0.001653952	0.027949361
0.031703681	150	3197.655273	3536.566162	10	1	358	197	1	3.199601412	1057	0.431068271	0.000164948	0.03632386
0.031360332	390	2093.442139	5136.312012	10	2	408	200	1	6.804089546	1044	0.582420707	0	0.039375942
0.029725391	169.7056274	1480.709229	6736.65332	8	1	370	200	1	1.432096243	1041	0.52944392	0	0.036594838
0.024186859	305.9411621	832.1658325	8335.03418	8	1	330	202	2	3.109632969	1030	0.696709335	0	0.030404747
0.015938973	810	403.1128845	9937.248047	10	1	327	200	2	2.8624053	1047	0.587603092	0	0.019322729
0.009206753	553.1726685	500	11531.63477	10	2	316	202	1	4.393377304	1030	0.593050957	0	0.007219226
0.002899208	424.2640686	304.1381226	13161.38672	8	2	372	201	1	16.25391769	1033	0.50898993	0	0.000737334
0	1341.640747	254.9509735	14767.62012	10	2	265	203	0	23.43255806	1012	0.396453351	0	0
0.000609726	3337.559082	304.1381226	4413.671875	10	2	502	187	0	12.26014709	1140	0.305112988	0	0.000562649
0.023599256	1530.294067	2707.397217	4094.972412	10	3	897	182	0	25.07455254	1180	0.319986582	0	0.027352959
0.02635305	1489.463013	1001.249207	5695.26123	10	3	627	190	0	20.18643761	1119	0.325649351	0	0.030826222
0.026372705	1129.29187	111.8033981	7290.493652	10	1	373	196	0	3.931095839	1071	0.394811332	0	0.029961649
0.021217719	1186.802368	100	8925.339844	8	2	359	199	1	7.746973515	1050	0.560793877	0	0.024885831
0.013906668	870	763.2168579	10525.55469	10	1	370	201	1	4.222687244	1039	0.946319342	0	0.014989137
0.007998521	939.6275635	827.6472778	12120	8	2	395	201	0	7.371306896	1041	0.476183176	0	0.004931855
0.002296147	1824.335449	832.1658325	13725.77832	10	2	347	201	0	8.842508316	1035	0.438161165	0	0.000299346
0.017276533	2735.434082	430.116272	7884.009277	10	3	846	178	0	34.47360611	1211	0.302989691	0	0.018201742
0.013614186	2757.716553	680.0735474	9484.176758	10	3	646	192	0	15.92277908	1106	0.364476204	0	0.014483593
0.009027744	2552.822021	452.7692566	11084.58398	10	2	534	193	0	31.0282383	1099	0.350472063	0	0.007427152
0.004723269	2619.637451	2121.320313	12681.20215	10	2	459	194	0	27.33604431	1094	0.376806885	0	0.001776247
0.000740369	3204.949219	2358.495361	14285.10449	10	2	381	199	0	6.344120979	1049	0.379981548	0	0
0	4194.532227	2394.263916	15908.94043	8	2	249	203	0	21.03896332	1017	0.365401715	0	0
