# Supplementary material for: A study on the spatial distribution characteristics and driving factors of traditional villages in the southeast coast of China: A case study of Puxian, Fujian
Source: PLoS One. 2024 Jun 7;19(6):e0303746. doi: 10.1371/journal.pone.0303746 (PMC11161066; doi:10.1371/journal.pone.0303746)
Supplement: S2 Data — (ZIP) [file pone.0303746.s002.zip › Quantile Discretization Data Sampling/F1500.csv]

Y	X1	X2	X3	X4	X5	X6	X7	X8	X9	X10	X11	X12	X13
0	516.1395264	3873.628906	15847.41309	10	1	464	199	0	26.25982666	978	0.646258652	0.009163217	0
0	1124.499878	3400.367676	16495.66211	10	2	279	203	1	12.77257824	948	0.569780648	0.020395093	0
0	700.3570557	2496.497559	15131.57324	10	1	404	200	0	23.83321762	970	0.543473244	0.022038668	0
0	469.5742798	2300.543457	13817.10938	10	2	503	202	1	29.94304657	956	0.667348921	0.024105925	0
0	918.3136597	4007.804932	17360.56836	10	2	463	202	0	22.25977898	956	0.528413355	0.025286669	0
0	318.9043884	2549.509766	15920.98633	10	1	271	208	1	19.31028748	909	0.771740615	0.038512055	0
2.20788E-05	240	1261.942993	14525.94922	10	1	152	212	1	12.0571928	888	0.806572437	0.054853793	0
0	792.0227051	901.3878174	13129.58496	9	2	183	208	1	11.33381653	917	0.674717546	0.064385928	0
0.020612022	2588.532471	1852.700684	2916.024658	7	5	4	220	7	0	823	4.53228569	0.014913333	0.013951622
0.002239997	1090.366943	2469.817871	15495.71875	10	2	255	210	1	18.68257523	896	0.535366833	0.063209541	0
0.002856119	1230	1063.014526	14032.08105	10	2	240	212	0	15.2206192	890	0.56529665	0.092084281	0
0.002370778	296.9848633	350	12606.46289	9	2	184	214	1	9.629144669	872	0.631846666	0.106385663	0
0.000984962	666.1080933	636.3961182	11172.77539	9	2	128	213	2	4.715981483	886	0.920861065	0.099366114	0
1.39733E-05	1171.537476	1236.931641	9786.485352	9	4	103	212	2	6.457954407	891	0.76782608	0.078035988	0
0.008387385	615.5485229	2193.171143	1186.802368	9	1	9	219	10	1.687604904	830	6.668096542	0.012482051	0
0.020400548	1913.42627	2526.855713	3242.360352	7	1	3	220	10	1.067520261	833	13.69685268	0.012465803	0.017088454
0.02733705	1274.558716	2404.163086	4716.11084	7	5	4	220	4	1.350224495	831	14.93194675	0.027608149	0.027075576
0.007177899	2292.59668	3185.121582	15180.11816	10	1	366	208	1	21.91248703	911	0.542542994	0.087845393	0
0.008339423	1423.024902	2083.866699	13712.6582	9	1	137	212	2	10.48288155	889	0.943522871	0.122837149	0
0.00736528	509.1168823	777.8174438	12220.64648	9	1	88	215	7	4.262692928	873	0.992538452	0.136386737	0
0.004833751	84.85281372	111.8033981	10764.10742	9	3	74	216	11	8.543725967	868	1.821243286	0.123645402	0
0.001756574	210	412.3105774	9316.533203	9	1	72	216	12	1.067520261	866	4.037605286	0.095505483	0
2.00318E-06	1647.543579	1720.465088	7857.595215	10	3	257	208	0	19.71429443	931	0.837246716	0.060215831	0
0.009426474	553.1726685	813.94104	1489.463013	9	5	15	219	3	1.350224495	832	5.635442257	0.000943751	0.006523578
0.01714321	624.2595825	1520.690674	2978.926025	9	1	7	220	5	0.754894495	835	6.329548836	0.006060982	0.016770253
0.025774224	108.1665421	1358.307739	4449.415527	9	5	5	219	9	1.687604904	842	7.260103226	0.017395044	0.026289236
0.012194633	1472.752563	2516.445801	15036.25586	10	3	329	209	2	44.8866539	913	0.570183992	0.097541787	0
0.013695383	212.1320343	2109.502197	13553.22852	9	1	111	214	8	1.687604904	882	0.981810093	0.131481826	0
0.01257874	593.9697266	1941.648804	12040.76855	9	3	101	216	5	5.989218235	869	1.083268046	0.143999368	0
0.009106128	1506.585571	1252.99646	10556.67578	9	2	91	215	2	12.10607338	877	1.01257205	0.128161043	0
0.004516167	295.4657288	111.8033981	9046.131836	9	1	71	216	3	8.459106445	871	1.141224623	0.092918955	0
0.001097023	1065.316895	1180.042358	7567.19873	9	2	196	213	0	27.3132515	896	0.804279804	0.057935193	0
0.002185074	2497.759033	2573.907471	6060.668457	8	2	459	210	0	13.70978642	908	0.653547585	0.030407723	0
0.00601416	30	180.2775574	1236.931641	9	1	16	219	29	1.817522049	836	9.580342293	0.000187399	0.004933901
0.011450676	2857.726318	1662.077026	16527.16797	10	2	477	201	0	23.23620224	968	0.449576527	0.055535529	0
0.015613946	1410	1460.308228	15044.125	10	2	391	208	0	14.97660923	920	0.44828707	0.090666421	0
0.017281173	60	650	13526.1416	9	1	168	214	2	5.710593224	877	0.609297633	0.120474145	0
0.016005242	1442.809814	1480.709229	12043.90723	8	3	207	212	2	18.6614399	900	0.545681775	0.130784392	0
0.012063119	1623.884277	1562.849976	10533.11914	9	1	107	216	1	4.495148659	866	1.652695656	0.113081433	0
0.006769884	150	50	9046.131836	9	2	65	216	1	16.5647316	867	0.853198349	0.078893751	0
0.004302782	1148.651367	1141.27124	7538.063477	9	2	219	214	0	15.81919384	884	0.662761688	0.045827456	0
0.006340697	1889.047363	2050	6062.227539	9	2	107	211	1	14.54953671	906	0.750528634	0.031291861	0.00039472
0.0110936	2604.649658	2650	4554.667969	10	2	390	205	0	15.74750042	953	0.810833156	0.03558404	0.011081001
0.017313376	3403.116211	3373.796143	3092.765869	10	2	417	203	0	20.38767052	968	0.874384403	0.079239689	0.034151483
0.022443753	2743.319092	3030.263916	1615.549438	10	2	327	205	1	16.26648903	952	1.052588224	0.133377552	0.05965469
0.003348898	513.5172729	350	1158.015503	7	1	6	219	6	0.754894495	831	5.907619953	0	0.003244877
0.001512772	5847.614746	2024.845703	19647.43555	10	2	601	196	0	5.788832188	1000	0.477399558	0.00273185	0
0.016393317	1497.89856	1081.665405	15166.23926	10	2	359	204	0	9.256682396	950	0.492288679	0.077673398	0
0.018074203	283.0194397	424.2640686	13700.05078	9	2	266	210	1	14.40869713	911	0.608148217	0.097390331	0
0.016719714	362.491394	316.2277527	12209.55762	9	2	221	209	1	10.60683441	917	0.532280207	0.099320814	0
0.01273266	1506.286865	1432.654907	10740.16797	9	2	254	211	0	18.35955048	905	0.828822076	0.082439743	0
0.00809691	918.3136597	390.5124817	9259.508789	9	2	172	217	1	7.609288692	860	0.646127522	0.053975482	0
0.007128909	67.08203888	0	7804.902344	9	1	32	217	9	1.217118144	858	0.882496357	0.035951152	0
0.01065055	502.8916321	570.0877075	6334.619141	10	2	203	213	2	23.27722931	891	0.760489345	0.034780025	0.001945165
0.018836994	1528.82312	1600	4910.478516	10	2	174	207	1	26.90682793	933	0.829291284	0.061421979	0.019143162
0.028911404	1985.673706	1992.48584	3461.459229	9	2	107	214	5	8.380191803	883	1.050851107	0.132797316	0.050646707
0.035997223	1499.399902	1913.765869	2063.904053	9	1	118	215	4	14.71007633	881	1.547745943	0.208975181	0.0805232
0.037802346	1020	921.9544678	690.6518555	9	1	36	215	7	4.380486965	884	3.422153711	0.250483841	0.100697085
0.035138622	84.85281372	884.590271	615.5485229	9	1	11	219	18	1.067520261	857	8.946660042	0.241334602	0.104274891
0.002016947	589.4064941	254.9509735	807.7747192	9	1	11	219	4	1.909152389	834	8.075784683	0	0.002462336
0.003262642	5841.994629	806.225769	19884.54688	10	2	568	199	0	1.909152389	985	0.55406177	0.003502334	0.000262595
0.006194734	4859.352051	269.2582397	18388.31055	10	2	428	200	0	33.05825806	978	0.472094536	0.01196523	0.000793968
0.010239276	3570.125977	873.2124634	16934.72852	10	2	462	198	0	16.55551147	993	0.51856643	0.032639857	0.000918919
0.014211392	2406.366455	50	15459.20117	10	2	455	200	0	26.52202225	988	0.569391668	0.057826206	0.000426333
0.015859758	1574.071167	206.1552887	14005.21289	10	2	334	203	0	20.63490868	961	0.555855215	0.072082505	0
0.014584812	593.9697266	514.7814941	12535.40625	9	2	271	211	1	4.393377304	902	0.608234644	0.067811266	0
0.010880553	697.7822266	750	11103.16211	9	2	244	210	1	17.99031258	911	0.86982584	0.051893525	0
0.007430637	2146.625244	1752.854858	9646.43457	10	3	453	206	0	9.256682396	940	0.616362929	0.036806818	0.00041097
0.007908382	1412.2323	948.6832886	8237.717773	8	2	214	215	2	17.95979881	874	0.613102078	0.034924865	0.00250709
0.013247494	469.5742798	141.4213562	6806.893555	9	1	30	217	3	1.067520261	859	0.944460094	0.040222265	0.007879212
0.023812095	120	100	5418.053223	9	1	21	217	4	3.945476294	863	1.553788543	0.077551	0.028687205
0.036079179	517.8803101	721.1102295	4050	9	1	45	216	10	7.454009533	880	2.319828033	0.168977141	0.062058423
0.044305034	108.1665421	776.2087402	2730.65918	9	1	29	219	9	3.199601412	861	4.980080605	0.256736547	0.092941277
0.048200201	323.1098938	150	1402.640381	8	1	11	218	26	1.067520261	866	11.93206978	0.301468343	0.114525795
0.047153216	540.8327026	1123.610229	108.1665421	8	2	21	220	18	12.30377102	864	18.81572342	0.28885895	0.119683117
0.021833172	234.3074951	4285.148926	5649.645996	9	1	28	219	10	5.427642822	848	9.017418861	0.026672469	0.036944918
0.00509288	189.7366638	790.569397	611.8823242	7	1	2	219	2	1.067520261	833	4.282310486	0	0.003735998
0.001496209	690	304.1381226	2073.475342	9	5	17	218	7	2.134299994	843	6.296638012	0	0.00057809
0	1591.131714	1644.688477	31953.47852	10	2	395	197	1	3.931095839	1007	0.609511912	0.022180898	0
0	1170.384521	1250	30490.77539	10	1	458	197	2	10.22472	1011	0.637889743	0.033934332	0
0.008902933	5664.282715	540.8327026	18736.19531	10	2	377	203	0	30.02711296	966	0.580796063	0.018627474	0.005753887
0.010048523	4506.195801	502.4937744	17262.12695	10	2	434	206	0	23.34537315	944	0.587276101	0.034839049	0.005785323
0.01164274	3578.058105	50	15836.47656	8	2	304	208	1	2.052775145	933	0.595841885	0.05251959	0.004802089
0.012327441	2266.14209	961.7692261	14395.81152	10	2	440	203	1	19.8757782	970	0.582620978	0.060253322	0.003033998
0.010718855	780.5767212	212.1320343	12973.67383	9	2	269	210	1	17.41623306	918	0.714862645	0.052067466	0.000824204
0.00745775	690.6518555	223.6067963	11541.23047	10	2	266	212	1	23.41709328	899	0.88977015	0.037158743	0.000986358
0.004685741	2126.405518	1414.213623	10156.22949	10	3	491	203	1	10.21937752	971	0.688338399	0.029768763	0.005752689
0.006609436	2536.020508	2198.294678	8748.176758	10	2	193	213	2	16.50622749	891	0.672236443	0.03209693	0.012569213
0.012766474	1783.171387	1403.566895	7410.97168	8	1	70	216	5	3.389067173	871	0.989487112	0.040252514	0.022342384
0.023848426	1323.064575	1280.624878	6081.422363	8	2	60	218	3	11.67175102	862	1.320668697	0.08106558	0.044226717
0.036243241	900	100	4758.003906	8	1	19	219	5	4.058664322	861	1.549462318	0.169494733	0.072892755
0.045152448	1166.919067	680.0735474	3426.047363	8	1	48	220	6	13.40967178	859	2.942730188	0.256282091	0.098678067
0.050588313	551.5432739	1081.665405	2118.135986	8	5	25	220	33	2.385944128	861	10.250597	0.298156232	0.114721052
0.050645556	180	450	792.0227051	8	5	10	220	18	2.134299994	867	18.12228203	0.280438274	0.120552361
0.04501041	0	565.6854248	509.1168823	8	1	8	220	47	2.134299994	869	22.0269928	0.208984315	0.113007098
0.024112677	1145.512939	3175.688965	4141.73877	9	1	17	219	9	1.217118144	842	4.852164745	0.037198026	0.042342614
0.025307003	42.42640686	2263.846191	4285.907227	9	1	10	219	10	1.967863798	848	10.6003418	0.042136755	0.049162202
0.027009089	706.1161499	2071.834961	2903.032959	9	5	26	220	10	2.160789013	851	4.122759819	0.039948124	0.047717277
0.014188913	283.0194397	632.4555054	1481.890625	9	1	12	220	17	1.012750387	840	4.517914772	0.0003649	0.005037829
0.008213273	1149.82605	583.0952148	2629.75293	9	5	24	219	3	2.719923258	845	4.5366745	0	7.77291E-06
0	1157.626831	1543.534912	35179.65234	10	2	713	191	0	21.1824646	1044	0.525419533	0.001906197	0
0	283.0194397	353.5534058	32230.69727	10	3	295	205	1	29.01640129	959	0.496065468	0.028941238	0
0	169.7056274	250	30751.46289	8	5	139	211	9	4.857533455	921	1.965524077	0.042548567	0
0	655.2098999	350	29303.79688	10	2	204	198	6	15.92277908	1001	1.427650213	0.050103463	0.000323807
0.000790259	254.5584412	141.4213562	27820.98438	10	3	138	206	3	11.99465942	953	1.42771244	0.056535643	0.003417527
0.006774252	150	150	26378.07031	10	1	126	210	12	11.08264446	924	1.071511507	0.056831807	0.007522617
0.014761465	666.1080933	700	24909.26953	10	2	190	205	1	18.38382912	957	0.769719541	0.054472752	0.012104062
0.020480642	1939.123535	1691.892456	23461.91797	10	2	533	201	0	15.369524	983	0.789812386	0.055110469	0.01572687
0.022387585	3360.134033	2324.327881	22005.2207	10	2	506	201	0	32.63634491	985	0.67501533	0.054047827	0.019586513
0.021286413	4286.222168	890.2246704	20583.95703	10	2	370	208	0	20.19596863	932	0.760680258	0.051986095	0.023623396
0.017742746	5037.945801	353.5534058	19131.81641	10	4	115	216	0	17.14510918	884	0.715596735	0.053303376	0.025504589
0.014438767	3756.594238	390.5124817	17723.0957	10	2	148	212	1	17.84827995	902	0.769072235	0.068231672	0.026766868
0.013332843	2563.376709	565.6854248	16290.44238	10	2	386	206	3	26.022995	957	0.869668543	0.086310029	0.026669869
0.013762743	1456.468384	559.0169678	14884.35449	10	2	337	206	1	23.71407509	954	0.816569448	0.087126046	0.022146631
0.011801013	456.9463806	1044.03064	13484.95801	10	2	253	211	5	20.78454208	922	0.801637232	0.067727745	0.016049974
0.007423009	771.2976074	141.4213562	12107.59277	10	4	142	214	3	8.848749161	894	0.750671744	0.041093215	0.01409649
0.004136544	2206.581055	380.7886658	10748.29297	10	2	254	208	1	17.98199844	934	0.785310924	0.024901515	0.017946897
0.005311517	3660.491699	1060.660156	9438.374023	10	3	395	205	2	32.29917145	962	0.723062813	0.020329652	0.028518543
0.009555335	3166.385986	1920.937256	8094.108887	10	3	250	206	3	18.92342567	950	0.805977464	0.033935893	0.043025486
0.018364349	2742.334717	2191.460693	6786.766602	9	2	84	218	2	4.100293636	866	1.886057854	0.07243485	0.0597963
0.029377712	1699.17627	1550	5472.266602	9	1	54	218	3	8.104435921	865	1.82673645	0.140080914	0.080084428
0.037756789	684.7627563	1890.105835	4151.939453	9	1	42	216	6	1.012750387	889	3.445418358	0.208824724	0.096006103
0.043557603	324.4996033	1588.238037	2808.006348	9	2	106	218	11	14.71007633	876	7.701686859	0.24137181	0.102097094
0.044858932	295.4657288	400	1569.7771	9	1	20	220	17	1.687604904	865	8.651403427	0.220203087	0.103869237
0.042120248	792.0227051	1128.051392	381.837677	9	3	17	220	15	1.817522049	869	9.314277649	0.153846771	0.097143576
0.036215816	0	212.1320343	512.6401978	8	1	19	220	6	0	872	9.791817665	0.078304388	0.080530614
0.026650472	189.7366638	820.0609741	1149.82605	8	1	17	220	52	4.058664322	868	13.56445122	0.038916655	0.062365316
0.029538594	216.3330841	608.2762451	2460	9	1	14	220	3	3.109632969	849	4.397286415	0.040592525	0.04634152
0.030670702	134.1640778	700	991.8165283	8	1	16	220	7	0.337614715	853	8.137136459	0.030537309	0.0368907
0.030990379	361.2478333	1570.03186	442.9447021	8	1	10	220	9	0.754894495	846	6.167262077	0.016938351	0.025015198
0.029033719	134.1640778	1802.775635	1273.145752	8	4	4	221	5	0.754894495	846	4.377197742	0.007165784	0.014476684
0.02382653	453.9823914	650	2508.904053	9	1	7	220	4	2.8624053	851	4.266779423	0.000578755	0.004591847
0.016819049	1012.027649	583.0952148	3603.123535	8	1	10	219	3	1.687604904	847	4.817113876	0	0.002130638
0.01318398	2514.458252	1051.189819	4738.575684	8	1	6	219	5	2.569502831	843	4.340243816	0	0.007649745
0	842.1401367	390.5124817	34021.24219	10	2	481	204	0	14.53516483	965	0.385445684	0.011549775	0
0	1171.537476	1054.751099	32578.39844	10	2	430	203	0	9.74803257	971	0.613203228	0.027666006	0
0	1359.30127	1431.782104	31098.58594	8	3	326	210	1	14.12950325	928	0.547150254	0.041865047	0
0	750	800	29662.12695	9	1	132	214	3	3.438912392	900	1.034075141	0.051078275	0.001400641
0.003186503	1023.962891	1128.051392	28203.27148	8	3	145	213	0	8.697657585	912	0.886223018	0.06199196	0.006125599
0.01205287	780	282.8427124	26765.24609	10	2	118	215	4	11.65326214	894	1.296642065	0.070117794	0.012649715
0.022096042	201.2461243	50	25319.16406	8	1	76	213	3	0.337614715	905	2.017360449	0.08065176	0.020171514
0.029139536	1423.024902	600	23908.04297	8	1	83	211	4	2.882181168	920	1.308388472	0.090353794	0.028095912
0.032248486	2388.723389	1118.033936	22459.08203	10	3	151	210	1	15.32908535	929	1.184565544	0.097436532	0.042307854
0.033313401	2979.530273	1878.829468	21025.97656	10	2	169	211	1	18.12269974	916	1.13437748	0.109611347	0.063556574
0.030644113	3971.460693	538.5164795	19630.75391	10	2	197	215	3	19.97521782	896	2.014574051	0.132484913	0.080701411
0.024644531	3101.773682	70.7106781	18208.61523	10	1	76	216	3	0	888	2.14231348	0.151261941	0.085537985
0.020908566	1689.615356	540.8327026	16839.62305	10	1	81	217	4	2.719923258	887	2.186629534	0.155588806	0.079987399
0.019620268	442.9447021	360.5551147	15459.6377	10	1	97	217	2	3.016961336	888	1.484086394	0.142253712	0.064340137
0.017086504	648.9992065	158.1138763	14110.14551	10	5	73	217	7	0.754894495	881	2.271027565	0.109112047	0.044683632
0.012296761	1637.681274	721.1102295	12774.0127	10	2	250	216	2	12.94240856	888	1.139465451	0.064159624	0.037987288
0.00778442	2818.244141	820.0609741	11472.12695	10	3	430	208	2	18.43494797	939	0.992151737	0.030863853	0.04095
0.006692625	4133.582031	150	10124.05566	10	2	228	213	3	13.2506752	902	0.890246034	0.014522345	0.049382564
0.007800737	3046.588135	1400	8827.598633	10	2	155	211	3	21.1757679	919	1.050420642	0.028231585	0.063294522
0.012237526	1872.778687	2786.574951	7488.291016	10	1	61	216	5	9.321835518	883	1.695343256	0.065087609	0.073039405
0.019280052	750	3056.550293	6169.286621	9	1	31	219	4	0	875	4.460347652	0.102689683	0.080614559
0.024435584	403.6087341	3222.188721	4871.190918	8	5	32	219	17	2.361991405	875	7.338234425	0.141887575	0.083833657
0.029584905	894.9860229	2443.869873	3648.670898	9	2	55	219	7	6.423151016	869	2.957757235	0.158624277	0.080048151
0.034043923	1315.90271	1916.376831	2497.218506	9	1	79	218	7	3.199601412	874	2.296743393	0.136226952	0.074205436
0.03558106	2001.249634	1372.953003	1542.886963	8	2	80	218	6	11.48537064	869	2.653819084	0.086619884	0.068160959
0.033034939	1368.210449	650	787.4642944	9	2	62	218	2	10.86011124	869	1.768810153	0.040612102	0.05760093
0.027631944	657.951355	901.3878174	212.1320343	8	3	55	219	6	8.111279488	868	1.799535394	0.025989521	0.050817359
0.024455516	256.3200989	1133.578369	456.9463806	8	5	22	219	25	1.909152389	867	7.867079735	0.029936984	0.043915816
0.022738967	577.0615234	2127.204834	1197.747925	8	5	12	219	10	2.433138847	862	6.291346073	0.037422765	0.034162447
0.034237538	150	1140.175415	606.7124634	8	1	15	220	26	4.044691086	858	6.187029362	0.013097485	0.02271721
0.033908546	807.2174683	1632.482788	2100	9	1	6	220	9	0.477453768	854	4.510781765	0.00510274	0.017384151
0.029617516	510	403.1128845	3394.775391	9	3	31	220	6	6.379370213	854	5.218617439	0.000147226	0.01217471
0.024798056	971.6480713	710.6335449	4601.847656	9	1	3	221	2	0.477453768	849	4.164913654	0	0.013079279
0.022539752	2430.740723	150	5726.464844	8	1	2	220	6	1.391763449	848	9.62762928	0	0.022149494
0	1836.627319	1280.624878	34402.30859	10	3	728	193	0	14.27724266	1044	0.378890812	0.007044205	0
0	2655.804932	700	32934.60156	10	2	594	199	0	29.2438488	1002	0.389935315	0.023563297	0
0	2668.651367	855.8621216	31511.66992	10	2	451	207	0	36.37422943	953	0.484027863	0.040375266	0
0.000162803	2262.763916	751.6647949	30067.75391	9	2	365	212	0	21.8549118	918	0.550616801	0.054096881	0.002120495
0.004726344	2406.92749	514.7814941	28644.03125	9	3	384	207	0	19.5336113	953	0.547029018	0.071202226	0.007592268
0.015009614	1261.427734	1364.734375	27208.47852	8	3	162	216	4	15.87432575	893	0.777948201	0.091245577	0.016921578
0.025645241	134.1640778	873.2124634	25788.3457	9	1	88	217	3	4.532714367	891	1.725251198	0.113807939	0.026682461
0.033228908	335.4101868	608.2762451	24364.08203	9	1	65	217	9	1.067520261	888	3.876485348	0.133837	0.045405507
0.03930096	953.414917	650	22977.43555	9	1	63	217	5	1.817522049	886	2.256648064	0.16218327	0.084308386
0.043388437	1888.094238	1331.352661	21562.6543	9	2	76	216	2	7.393958092	888	2.693657875	0.216751829	0.1281064
0.042160023	2760	141.4213562	20196.24023	10	1	69	217	4	0.337614715	886	2.829575062	0.277924627	0.160542995
0.037940789	2874.056396	1142.365967	18820.97852	10	1	64	217	7	3.109632969	887	4.161828995	0.311981976	0.17149657
0.033021551	1584.04541	111.8033981	17472.10938	10	1	61	218	4	0.477453768	892	3.301996469	0.284572631	0.156001404
0.030022884	400.2499084	412.3105774	16134.00488	10	5	91	217	6	3.321432114	893	5.736666203	0.218576401	0.121304795
0.025483621	969.3296509	200	14833.02051	10	1	62	218	4	1.217118144	887	5.484320641	0.147622436	0.083580166
0.019063707	1590.282959	70.7106781	13485.89258	10	2	85	217	6	4.168739796	889	2.053201675	0.087983832	0.065096103
0.014239926	2186.915527	850	12186.09473	10	2	259	212	6	22.73538589	921	1.386435509	0.049338635	0.06706129
0.012191325	3162.546387	1423.024902	10866.00684	10	1	313	214	6	25.49292564	902	1.450764775	0.0313701	0.071933478
0.01083189	2431.295898	1320.037842	9531.174805	10	1	44	217	5	6.344120979	878	2.068020344	0.036217686	0.08117006
0.010412489	1012.027649	1432.654907	8216.385742	10	5	42	218	7	3.931095839	876	3.013370037	0.064489126	0.086506881
0.01193759	201.2461243	2610.07666	6958.448242	9	5	35	219	65	4.058664322	883	16.74100304	0.086524375	0.08197704
0.012884851	169.7056274	2277.05957	5748.817383	8	1	36	219	34	1.909152389	885	13.12199402	0.096832156	0.071100019
0.015269662	1292.439575	1171.537476	4638.760742	9	3	324	218	9	17.87903595	885	2.031469345	0.09412764	0.056247368
0.021797858	2643.577148	851.4692993	3613.225586	9	2	360	210	3	14.6247139	935	1.526095986	0.073601685	0.043873113
0.026958551	3318.086914	1180.042358	2799.017578	9	5	338	209	2	23.79926872	938	1.284556866	0.038727909	0.038988058
0.027515102	2742.498779	2074.246826	2197.384766	9	2	199	215	1	17.48534584	886	1.146455407	0.012157308	0.036347389
0.026882265	1838.831177	2263.846191	1546.382935	9	2	130	214	1	11.56032372	882	1.175756931	0.014286697	0.036569245
0.026651565	939.1485596	2401.041504	859.0692749	9	2	190	212	1	16.95537949	903	1.203354239	0.025799507	0.032892458
0.026953021	84.85281372	2159.282227	30	9	1	68	217	7	11.85033894	868	2.008240938	0.039287798	0.02610698
0.02774349	30	806.225769	906.9729614	8	1	15	219	64	2.052775145	863	8.020928383	0.047790602	0.020729618
0.030537412	84.85281372	540.8327026	1891.903809	7	5	9	219	79	1.012750387	858	10.78052902	0.046979569	0.018045742
0.029999845	752.3961792	948.6832886	150	8	1	4	220	3	1.217118144	840	3.155663967	0.012185832	0.028386185
0.031737767	94.86833191	1346.29126	1467.54895	9	1	5	220	1	2.698951006	840	5.775566578	0.007251619	0.031512499
0.032653291	0	1868.154175	2631.80542	9	1	22	220	8	0.754894495	857	5.880506992	0.002668303	0.034621276
0.030500041	655.2098999	412.3105774	3944.172852	8	1	8	220	9	2.569502831	859	4.693820953	0.000865905	0.036480315
0.029278425	829.7589722	930.053772	5356.155273	9	3	17	220	4	4.262692928	868	5.192149639	7.27345E-05	0.038646836
0.029143265	1317.953003	0	6668.170898	9	5	7	220	2	0	864	7.852758408	0	0.043887366
0.002300134	1925.850464	874.6427612	34803.41406	10	2	421	195	0	43.28534317	1029	0.438526064	0.006240769	4.5747E-06
0.003212677	2535.843018	583.0952148	33393.44922	10	2	640	197	0	19.37587929	1022	0.476677388	0.024765374	0.000572012
0.00258659	2760	316.2277527	31944.47852	10	2	281	205	0	19.30270004	972	0.520112514	0.049040198	0.001110365
0.00159515	2324.758057	50	30537.89258	9	2	131	212	1	1.509526968	921	0.588437021	0.069154352	0.002763232
0.005040107	2296.127197	474.3416443	29112.46094	9	1	142	210	2	13.52360249	935	0.824254572	0.09021493	0.009148953
0.014036254	1622.498047	180.2775574	27708	9	2	113	213	3	8.614640236	915	1.026432514	0.115362115	0.020609856
0.024391735	318.9043884	1073.545532	26302.18164	9	1	75	216	4	2.456394672	898	1.513186693	0.148276091	0.035039611
0.032277089	742.7650757	1290.348755	24932.47266	9	2	171	215	3	17.75279045	904	1.769477963	0.182373866	0.070665821
0.041108649	134.1640778	300	23529.06641	8	5	58	218	19	0.477453768	888	5.505952835	0.243652642	0.130887672
0.047120344	966.0745239	250	22182.5	10	5	61	217	16	4.903792381	891	14.37461472	0.345029533	0.189398438
0.047463752	1260	650	20827.00195	8	1	56	217	6	2.456394672	892	14.98416042	0.443142742	0.236620724
0.044931825	1425.55249	1758.550537	19494.29883	9	5	67	217	2	2.385944128	898	38.74433136	0.480634093	0.25372982
0.041016348	852.7602539	538.5164795	18170.0957	8	2	56	218	10	4.903792381	892	19.48656464	0.434745133	0.236052215
0.037958119	108.1665421	316.2277527	16847.85156	8	5	58	217	50	3.372286797	898	11.93814182	0.316919237	0.184144542
0.031988252	30	0	15518.67285	10	5	59	218	15	1.817522049	889	10.49700737	0.183353305	0.125340402
0.024513103	120	790.569397	14226.01172	8	1	80	216	9	3.438912392	892	6.636192322	0.10788516	0.089561783
0.020766288	1092.016479	70.7106781	12868.70605	10	3	81	214	5	5.322852612	904	2.058068037	0.076020643	0.084274083
0.020484349	2325.725586	70.7106781	11567.79102	10	1	110	217	4	8.00104332	891	2.521169901	0.065172546	0.086203426
0.019434433	1463.864746	500	10286.89453	8	2	121	217	5	18.02629089	891	2.075297356	0.070960037	0.092015199
0.016748644	375.8989258	559.0169678	9058.0625	8	1	43	218	7	2.385944128	884	4.72769022	0.087853722	0.093548678
0.0138934	94.86833191	2061.552734	7856.220703	9	5	67	218	6	4.058664322	884	8.520645142	0.095207267	0.083880134
0.010161282	276.5863342	1903.943237	6762.322266	8	1	39	218	10	2.385944128	880	9.06354332	0.084499903	0.064315207
0.010765593	636.3961182	403.1128845	5727.171875	9	2	210	216	8	28.48546791	888	3.892437696	0.062418323	0.042797387
0.015444575	1557.690552	471.6990662	4869.250488	10	2	489	214	1	18.9933567	905	1.39193511	0.036353197	0.025327882
0.021215118	2408.422607	100	4133.582031	10	3	492	205	2	11.33381653	966	1.310487628	0.010103595	0.019029822
0.023378653	3468.083008	1312.44043	3557.878662	10	2	392	204	1	21.2359333	973	1.064081788	0.001351287	0.018061856
0.024245774	3045.554199	1422.14624	2903.032959	9	3	236	206	3	16.30726814	951	1.100723505	0.007766041	0.019933892
0.025025625	2150.813721	2000	2106.418701	9	2	285	210	1	28.51376724	918	1.029650331	0.022673972	0.018114276
0.026907725	1398.463501	1400	1198.874512	10	2	99	214	4	21.82925415	893	1.099077344	0.039558541	0.014425642
0.029490698	276.5863342	100	216.3330841	9	1	23	216	3	2.901821613	880	1.394466043	0.047711018	0.013432687
0.032510187	442.9447021	559.0169678	597.7457886	8	1	24	219	6	1.350224495	863	2.071032763	0.043840941	0.013936305
0.033148516	468.6149902	1950	1149.82605	7	1	31	217	13	4.058664322	877	2.833747387	0.030471124	0.017193496
0.030036572	318.9043884	3164.253418	1049.571289	8	1	22	219	6	0.754894495	859	6.831897259	0.016284924	0.0203868
0.02785619	150	2789.265137	108.1665421	9	1	14	220	13	1.687604904	856	13.10193539	0.008653997	0.020903435
0.025194131	362.491394	2830.635986	1092.016479	9	1	9	220	10	2.160789013	867	4.753835201	0.004217642	0.023432326
0.02349614	630	1991.230835	300	8	1	6	220	3	0.954841256	857	3.437582493	0.004914899	0.034281775
0.02401128	0	2074.246826	1800	8	1	6	220	3	1.217118144	850	6.340435505	0.006502304	0.047834191
0.025952956	1231.462524	1372.953003	3270	8	1	8	220	6	2.160789013	868	3.41262269	0.007793776	0.058398657
0.026493374	169.7056274	403.1128845	4724.119141	9	1	33	220	54	2.160789013	873	8.34860611	0.007535566	0.065357678
0.029785212	90	801.5609741	5972.336426	8	1	8	220	9	0.754894495	870	8.142192841	0.004534519	0.067384489
0.032999597	150	291.5476074	7310.40332	9	1	7	220	15	3.438912392	859	9.584560394	0.000799111	0.066090487
0.008039089	607.4536743	776.2087402	36720.71094	10	2	319	202	0	36.83930969	982	0.475973755	0.001417779	0.000124732
0.013520855	523.9274902	50	35273.73828	10	1	137	210	1	8.767251015	934	1.331126213	0.016111076	0.002011523
0.016985489	1382.931641	715.8910522	33873.55859	10	2	292	208	0	8.716696739	950	0.663995504	0.042855788	0.00443928
0.01702782	1260	640.312439	32454.64844	10	3	118	208	2	2.361991405	947	1.008870721	0.073517978	0.00592294
0.012472187	863.770813	50	31055.85547	8	1	76	215	12	1.967863798	907	2.171514273	0.096870154	0.007523795
0.00921469	835.7033081	180.2775574	29655.54297	8	1	69	216	11	0	907	3.048023939	0.118354425	0.013660156
0.012401804	720	200	28262.11719	8	1	64	215	23	0.337614715	908	4.427070141	0.140950084	0.023666695
0.018553875	844.8076782	150	26888.33594	8	5	60	217	6	1.391763449	891	3.071425438	0.167494193	0.042256422
0.026609018	456.9463806	552.2680664	25519.01563	9	5	57	216	15	2.719923258	899	3.739616394	0.210477889	0.088823512
0.035551351	865.8521729	403.1128845	24189.00586	9	5	50	217	23	0.954841256	892	5.297555447	0.298714042	0.157668516
0.042633448	305.9411621	353.5534058	22830.96484	8	2	49	216	69	0.954841256	898	14.49149036	0.425453156	0.22795853
0.044132054	180	0	21530.91016	8	5	45	216	0	3.109632969	904	25.6336956	0.531348944	0.283086717
0.043211017	0	492.4429016	20202.74414	9	5	60	216	86	3.945476294	905	36.78026962	0.573510766	0.307602972
0.04164689	445.9820557	353.5534058	18876.74805	9	5	41	217	35	2.719923258	899	25.3161068	0.518013239	0.288128078
0.0413559	1166.919067	380.7886658	17562.12305	8	2	70	217	6	4.972358227	888	7.26980257	0.38037172	0.229574859
0.036947858	1470	500	16248.06738	8	2	99	218	4	7.431549549	889	3.278695822	0.218850121	0.15947929
0.030659037	882.3264771	200	14900.33887	8	3	106	216	3	12.36455345	892	2.621061802	0.124492399	0.106449857
0.029730016	212.1320343	150	13631.12988	8	5	46	217	12	0	890	4.996076584	0.101909958	0.089411154
0.030661294	976.729248	100	12350.74902	8	3	65	217	3	7.179645538	893	2.308115244	0.103877984	0.08877477
0.029089835	300	707.1068115	11158.14453	8	1	29	218	6	2.134299994	888	5.761151314	0.112018108	0.089831837
0.026204582	636.3961182	500	9970.702148	8	1	41	218	4	4.972358227	884	4.182776451	0.12071272	0.08759632
0.023987154	523.9274902	1952.562378	8862.246094	8	2	121	216	6	14.65679359	892	2.370214939	0.114161529	0.075800583
0.019998562	1381.303711	1903.943237	7846.075684	9	2	314	211	3	14.12950325	934	1.656623721	0.088258393	0.053731848
0.017895715	499.2994995	514.7814941	6949.712402	9	1	92	216	4	4.582314968	890	3.505074739	0.052335355	0.031976584
0.018902173	296.9848633	150	6147.584961	10	1	100	216	5	10.75958347	888	5.253150463	0.021763071	0.014734176
0.02226649	1344.656128	1100	5536.361816	10	2	317	214	1	16.46605301	903	1.284477115	0.004874792	0.005147699
0.022947215	2619.637451	1453.444214	4895.242676	10	3	524	205	4	15.02163982	972	1.239800572	0.001341421	0.00424307
0.020676371	3756.234863	0	4186.693359	10	2	529	202	4	2.361991405	991	1.112608671	0.008331401	0.005615002
0.020140465	2673.200439	1274.754883	3320.256104	10	5	332	207	3	15.19676876	951	1.008451104	0.020634126	0.005090577
0.024346162	1288.603882	970.8244019	2305.319824	10	2	166	213	2	21.31578636	905	0.98507309	0.034151319	0.004472044
0.029450653	150	447.2135925	1415.097168	8	1	92	216	1	4.495148659	871	1.016832352	0.040324133	0.006326108
0.0325999	1574.357056	1706.604858	771.2976074	8	2	213	217	2	11.37191486	876	1.113484859	0.035596993	0.010605041
0.032942388	1379.021362	2662.705322	270	8	1	30	218	8	4.114075184	869	1.234567046	0.02225435	0.014314095
0.027499689	150	1914.418945	90	8	3	44	219	7	6.173847675	864	2.384917974	0.008678685	0.0153507
0.020893432	67.08203888	1346.29126	408.0441284	9	1	21	219	4	2.882181168	868	2.921460867	0.002048136	0.015184783
0.016753798	480	1364.734375	553.1726685	8	1	15	220	4	0.754894495	868	3.951181412	0.000652829	0.022931781
0.014372127	30	721.1102295	848.5281372	9	1	14	220	3	0.337614715	865	4.980751514	0.00619053	0.042021796
0.01404434	201.2461243	776.2087402	2219.391846	9	1	23	220	14	3.199601412	867	6.810930729	0.012602537	0.062291712
0.016518954	835.7033081	585.2349854	3630.49585	8	1	24	220	7	1.687604904	871	8.240249634	0.016602406	0.078625828
0.020212244	465.7252502	474.3416443	5031.778809	9	5	11	220	18	1.391763449	877	17.14543724	0.016001878	0.086317733
0.027041564	362.491394	919.2388306	6500.038574	8	1	5	220	16	1.012750387	863	9.19649601	0.011352421	0.085925363
0.033268504	870	300	7955.658203	9	1	16	220	5	3.035723686	862	4.624494076	0.004763057	0.078888267
0.002672595	60	0	40023.30469	10	2	245	199	0	16.95537949	1000	0.810335398	0.001310816	0
0.011298782	60	50	38608.55469	10	1	208	209	0	11.08264446	936	1.537638307	0.005326458	0
0.022635836	697.7822266	570.0877075	37187.66016	10	2	341	208	0	18.71421814	950	0.548187554	0.015201641	0.001840792
0.033219308	678.8225098	894.4271851	35800.57422	10	2	407	206	0	37.97251892	968	0.529232323	0.043726873	0.005829378
0.039280828	90	500	34380.60156	10	2	136	214	2	12.36888123	915	0.72612679	0.081420533	0.009622301
0.038284175	152.9705811	452.7692566	33010.0625	9	1	202	215	12	17.32063484	910	1.240347624	0.117691897	0.011809342
0.030773191	161.5549469	403.1128845	31618.93359	8	1	126	216	13	9.191033363	908	4.583782673	0.142539293	0.014699263
0.020279821	84.85281372	1372.953003	30248.24219	8	2	105	216	6	7.085726738	907	4.9407897	0.155571774	0.018581826
0.013978874	127.2792206	1209.338623	28880.66797	8	5	82	217	12	3.109632969	906	2.0374825	0.157622203	0.025208468
0.012867088	647.6110229	948.6832886	27551.04297	8	1	74	217	7	7.71820116	900	4.644562244	0.161120638	0.042558733
0.01704661	391.1521301	250	26192.07813	8	1	57	217	9	2.719923258	900	4.872125149	0.195299268	0.087388791
0.024411453	420	1000	24889.09961	8	5	53	217	17	3.814074755	900	12.71109104	0.286798567	0.155528784
0.030981753	276.5863342	790.569397	23562.0918	8	1	64	217	23	2.052775145	902	22.86239052	0.411007404	0.228936836
0.033724029	690	1460.308228	22236.05273	8	1	63	216	20	2.719923258	916	47.55675125	0.514947593	0.286524117
0.034361184	536.656311	636.3961182	20920.58594	8	5	47	217	30	2.134299994	903	26.6659584	0.556223989	0.312001705
0.038437761	642.0280151	269.2582397	19585.61133	9	5	34	217	15	0.954841256	895	11.34925938	0.507279277	0.293957263
0.042314623	1051.712891	1030.776367	18258.56836	8	5	115	217	6	5.989218235	892	10.31916428	0.380180687	0.241124377
0.040519331	1055.130371	200	16954.64453	8	2	108	216	4	2.263636112	895	5.682832718	0.227864414	0.172517195
0.037810147	917.8234863	1209.338623	15703.07324	8	2	94	216	6	13.96111298	899	2.702865839	0.139679953	0.116737418
0.039394878	794.2921143	917.8779907	14446.20703	9	2	163	217	4	7.431549549	888	3.049871206	0.122285552	0.089731947
0.040157404	123.6931686	400	13258.40527	9	1	47	217	16	0.337614715	893	7.302552223	0.13430503	0.0828043
0.036732838	560.446228	50	12065.70801	8	1	21	218	10	1.067520261	891	6.298088074	0.143603802	0.079237401
0.03364706	134.1640778	111.8033981	10986.10449	8	2	22	219	21	0.954841256	882	9.108552933	0.146883488	0.071897462
0.032865636	818.8406372	996.2429199	9962.981445	9	2	85	218	3	5.788832188	890	2.35615325	0.132465884	0.057635088
0.028723909	2160.208252	710.6335449	9015.985352	9	1	40	212	10	11.02378559	925	1.623978853	0.098333105	0.038097888
0.024828875	1753.909912	269.2582397	8194.888672	9	1	25	218	35	1.687604904	883	1.466970444	0.057240013	0.021084279
0.023291161	740.9453125	460.9772339	7508.455078	10	1	55	215	4	5.095619678	903	1.931669712	0.023147367	0.008791077
0.024964863	530.7541504	494.974762	6897.456055	10	2	128	218	7	16.30726814	876	3.446896791	0.005299752	0.001347836
0.023841323	1632.176514	1442.220459	6251.887695	10	2	334	211	1	32.74174881	927	1.319192886	0.002599559	0.000507092
0.019115927	2863.232422	158.1138763	5416.807129	10	3	363	203	1	19.78056908	988	1.082247496	0.010660241	0.002150561
0.01677911	2246.597412	1004.987549	4426.703125	10	3	509	202	2	6.388151169	995	1.041097999	0.018960185	0.003045199
0.021331456	787.4642944	1749.285522	3501.785156	10	2	134	209	4	7.33339262	941	1.023633122	0.026183976	0.002399061
0.026576476	421.0700684	1431.782104	2724.05957	10	2	154	215	2	28.2026577	877	1.294118404	0.029247144	0.003483487
0.030718829	1928.419067	2347.871338	2147.044434	10	2	238	210	2	20.75932312	928	0.999719501	0.024336053	0.0064884
0.031256359	1835.646973	2651.88623	1770	9	2	63	216	7	10.43076038	878	1.189171314	0.01416347	0.009303879
0.025036922	323.1098938	1150	1529.705811	8	1	68	213	12	13.12188721	905	2.33728838	0.003576118	0.010237127
0.015733581	1039.663452	50	872.0665283	9	1	19	219	8	1.391763449	870	2.596577406	1.57136E-06	0.011110679
0.010730174	30	70.7106781	60	9	1	22	219	4	2.698951006	869	4.065792084	0.002321046	0.023514988
0.009572242	182.4828796	111.8033981	1323.064575	8	1	14	220	13	2.134299994	868	11.40839672	0.010001916	0.048151612
0.009249714	827.586853	608.2762451	2696.164063	9	1	16	219	5	1.391763449	873	16.49786949	0.018707724	0.073788516
0.00995825	201.2461243	531.5072632	4070.835205	8	5	7	220	67	2.263636112	871	24.62342834	0.023329336	0.088776425
0.012971263	1110	474.3416443	5500.727051	8	5	22	220	44	1.817522049	885	36.18168259	0.022226043	0.093356632
0.020970527	30	447.2135925	6922.918457	8	1	10	220	5	1.721006155	869	10.84881592	0.016506648	0.0893877
0.029901279	1500	585.2349854	8367.472656	8	1	30	219	5	3.372286797	866	4.314024448	0.008109245	0.076476812
0.008419123	1410.319092	320.1562195	40531.80859	10	2	787	190	0	8.898507118	1067	0.404959768	0.012418244	0
0.022275914	1423.024902	996.2429199	39123.27734	10	2	624	199	0	11.39565468	1013	0.400210083	0.02633106	0.000294218
0.038267288	2015.365967	500	37748.73828	10	2	533	203	0	15.16945648	990	0.449038059	0.044673752	0.00387714
0.053372163	1889.047363	0	36338.96484	10	2	216	204	0	23.49041557	985	0.624026	0.084460594	0.009244395
0.061436951	1588.584229	1006.230591	34976.76953	10	3	209	209	3	24.8479805	957	0.690692604	0.129240543	0.013859468
0.059494521	840	427.2001953	33599.83984	9	1	88	215	6	3.843668222	917	1.092916608	0.16570656	0.016842827
0.048050389	496.5883484	70.7106781	32242.42188	8	2	127	216	13	16.02875328	911	4.029069901	0.181295097	0.020409031
0.032350261	1566.046021	1570.03186	30888.5957	9	2	218	212	2	22.07341576	931	1.205803037	0.181804746	0.02296418
0.018179376	941.5412598	1637.833984	29553.42578	9	2	177	215	2	12.36888123	904	1.075688839	0.161782354	0.025957553
0.010151994	67.08203888	492.4429016	28224.30859	9	1	73	217	10	1.350224495	898	2.991513252	0.133555695	0.038867909
0.007492727	120	694.6221924	26922.05469	8	2	82	216	16	6.396919727	902	2.748044968	0.138808399	0.071712352
0.012159257	30	1843.908936	25572.05664	8	3	103	217	5	5.720433235	897	3.237879038	0.207643777	0.130371317
0.017228775	300	2294.558838	24278.08203	8	1	106	217	9	1.509526968	896	6.85557127	0.312041223	0.195618644
0.020859368	655.2098999	2670.674072	22947.62695	8	1	67	217	9	0.337614715	892	8.86736393	0.410215318	0.246008724
0.025172275	108.1665421	1511.621704	21618.01367	8	5	57	218	2	1.391763449	891	31.68549538	0.458858281	0.270001769
0.036335822	127.2792206	180.2775574	20306.07813	9	1	32	217	66	3.471741199	901	17.81355476	0.42485112	0.260093719
0.044906251	450	250	19045.46484	8	5	63	217	5	5.951584339	897	25.69256783	0.332640588	0.219580203
0.045902409	400.2499084	820.0609741	17766.10547	9	1	85	217	6	8.049467087	896	8.94133091	0.220246673	0.164199308
0.044540666	543.3231201	1992.48584	16567.52539	9	5	53	217	5	1.909152389	889	7.837681293	0.153637186	0.117916107
0.046250444	692.6037598	1346.29126	15363.10547	8	3	42	217	6	8.380191803	888	5.782317162	0.138016894	0.087217197
0.0456855	424.2640686	141.4213562	14204.45313	9	5	28	218	43	3.338470459	883	13.5557127	0.143848509	0.072768971
0.040954206	417.8516541	750	13110.03418	8	3	26	219	10	3.723867178	879	4.443867207	0.152288288	0.065757841
0.037464235	450	984.8858032	12082.4043	9	3	38	219	6	7.363740444	882	3.7757442	0.148079008	0.054000981
0.036342774	192.0937347	412.3105774	11116.56836	9	1	25	218	35	0.754894495	890	5.116098404	0.131143674	0.039342579
0.03260871	1290.348755	212.1320343	10262.14844	9	1	64	218	19	14.54953671	884	1.852060318	0.09791965	0.024092773
0.027085077	1800	150	9496.362305	8	1	18	218	6	1.687604904	889	1.597640753	0.061097022	0.013747877
0.023774272	1518.189697	1141.27124	8862.398438	9	1	45	219	13	10.75958347	880	1.870547652	0.026001425	0.005708905
0.024377843	469.5742798	282.8427124	8270.483398	10	1	110	216	9	22.09025955	896	2.37665987	0.0072964	0.001989143
0.022467436	848.5281372	728.0109863	7501.5	4	3	287	218	3	10.53989124	880	2.095381498	0.002997893	0.005850322
0.019049814	2173.499512	509.901947	6548.320313	4	2	215	215	1	23.00962448	897	1.57587266	0.011755641	0.010496894
0.017580934	1243.100952	250	5594.658203	10	2	338	209	1	31.39687729	945	1.185298085	0.020208741	0.012622119
0.02093425	150	854.4003906	4757.90918	10	2	248	211	1	7.233844757	917	1.130086541	0.023628233	0.011026733
0.027216956	1018.675598	1691.892456	4096.950195	10	2	81	214	1	4.262692928	894	1.309968829	0.022016456	0.00693982
0.032072186	2321.658936	1411.559448	3542.668457	10	3	324	206	1	22.5137291	957	1.031823635	0.016918376	0.003807906
0.03375661	2052.75415	1749.285522	3242.221436	10	3	380	206	0	18.94418144	969	1.11775744	0.008311063	0.00385489
0.031389821	674.1661377	602.0797119	2950.542236	10	3	140	211	2	13.45695019	929	1.649072051	0.001352019	0.005991172
0.025398392	576.281189	100	1838.831177	9	1	12	219	13	1.909152389	874	5.187057972	0.000779206	0.012494253
0.020966327	360	651.9202271	457.9301147	9	1	8	220	14	1.012750387	870	5.394666672	0.005820866	0.035980828
0.020407515	42.42640686	1202.081543	764.8529053	9	1	7	219	6	0	873	10.17693806	0.020034323	0.070762545
0.020774437	804.9844971	1944.86499	2173.499512	9	1	27	219	7	2.134299994	876	9.833614349	0.032421708	0.097787417
0.017150082	30	492.4429016	3622.430176	8	5	12	220	41	1.817522049	872	17.35028458	0.035391107	0.105659403
0.013199643	1230	364.0054932	5060.138184	9	1	4	220	3	2.160789013	866	23.85105896	0.028793424	0.094761692
0.015797868	270	460.9772339	6510.069336	9	5	9	220	8	0.754894495	866	17.47145271	0.018925989	0.079158157
0.023225434	1484.924194	100	7950.169922	9	1	11	220	8	1.967863798	866	5.451526642	0.008877666	0.06161999
0.002237535	67.08203888	672.6812134	42474.20703	10	2	657	199	0	23.03936386	1012	0.325944424	0.014229057	0
0.013181456	1442.497803	430.116272	41103.12109	10	2	426	203	0	21.43918419	986	0.379376888	0.031808108	0
0.029559808	2146.625244	460.9772339	39694.67188	10	2	451	206	0	23.92340088	973	0.410203636	0.055197611	0.00059997
0.048306853	1777.10437	141.4213562	38335.36328	10	3	249	209	0	17.09792328	958	0.536744058	0.078060128	0.0048453
0.065849163	1440.3125	750	36960.63281	10	1	122	215	3	1.391763449	922	0.755679488	0.120250478	0.01074178
0.074595384	1290	0	35604.25	9	5	94	216	15	2.719923258	921	2.190041065	0.164332032	0.015691871
0.072012119	550.7268066	764.8529053	34250.66016	8	1	97	216	10	1.067520261	922	3.25720048	0.191487834	0.018721607
0.05861311	870	304.1381226	32908.23438	9	2	113	215	3	5.479268551	921	1.437518358	0.193127111	0.022184322
0.039707761	2340	1755.704956	31584.00195	9	3	465	209	0	10.60683441	955	0.930419803	0.175151393	0.025528377
0.022010995	2146.625244	950	30258	9	1	117	213	2	8.563128471	922	0.940905273	0.139261931	0.028682139
0.010180108	1528.82312	403.1128845	28950.38867	8	1	85	215	4	4.058664322	910	1.815466166	0.097487874	0.033884153
0.00282852	577.0615234	1320.037842	27611.63867	8	1	117	216	4	5.885129452	901	1.102246761	0.077822328	0.052767709
0.004276088	42.42640686	2118.961914	26309.29883	8	1	120	213	10	10.03044319	920	1.279934287	0.098454103	0.08873789
0.007986136	1149.82605	3114.482422	24972.05859	9	2	552	205	3	18.8087368	976	1.582103133	0.17223978	0.139451832
0.012799262	787.4642944	3508.917236	23660.54883	9	2	393	207	2	15.24102688	961	2.312090874	0.26022166	0.179546207
0.022943193	551.5432739	2121.909424	22367.87109	9	3	271	216	5	27.13590813	896	2.157221079	0.313943356	0.199615121
0.037413791	108.1665421	848.5281372	21099.38672	9	5	73	218	2	2.456394672	896	11.12098503	0.319933474	0.198978201
0.049281374	318.9043884	0	19857.7793	8	1	29	218	49	2.719923258	897	13.82745934	0.280539095	0.171410248
0.053204525	800.4998169	800	18667.61914	9	1	58	218	9	4.168739796	897	3.723058462	0.228635907	0.136383682
0.052798569	657.951355	939.4147339	17450.46094	9	1	74	216	11	9.74803257	897	9.766294479	0.183567405	0.107681684
0.051138595	375.8989258	70.7106781	16324.96289	8	1	26	218	32	0.675206006	885	18.0689621	0.150281593	0.083035961
0.045839973	362.491394	650	15234.00488	9	1	41	218	18	2.134299994	885	7.029626369	0.132689238	0.065329857
0.040249549	180	1950	14194.78809	8	1	63	217	8	8.735691071	891	2.374464989	0.127773345	0.054354679
0.034956407	534.1348267	2328.626221	13224.65918	9	1	55	217	3	4.222687244	887	2.231060266	0.119686507	0.040956274
0.033099432	400.2499084	1843.908936	12356.97754	9	3	114	218	3	10.37309647	883	1.698863029	0.105820201	0.026509713
0.030297957	42.42640686	1589.024902	11537.25293	9	1	73	218	2	3.64697051	890	3.358942986	0.083013102	0.01527332
0.024486415	323.1098938	250	10856.1875	8	1	20	219	16	0.954841256	880	5.056693554	0.05400046	0.009759621
0.020578902	1207.849365	0	10244.41797	8	1	10	219	0	1.067520261	880	2.902956247	0.024262177	0.004622741
0.020425584	469.5742798	538.5164795	9594.842773	10	1	96	218	10	5.52021265	885	3.199551821	0.008321146	0.006217898
0.019802388	169.7056274	206.1552887	8670	10	1	25	218	8	3.389067173	883	6.652893066	0.006541852	0.014293864
0.018827818	1357.64502	200	7684.041992	4	5	37	217	5	1.067520261	888	10.50263119	0.015377153	0.021783045
0.020367218	540.8327026	320.1562195	6820.300781	4	1	33	217	4	2.160789013	886	3.946940422	0.022649953	0.026493903
0.026506366	768.9603271	100	6091.994629	10	2	59	216	2	8.691301346	888	1.961350799	0.023993863	0.025492487
0.033840515	1963.109741	650	5478.92334	10	2	434	212	0	23.21858597	910	1.22890079	0.01978386	0.018685618
0.04251311	3085.773926	254.9509735	5000.290039	10	1	158	208	0	8.917089462	944	1.155381918	0.012246655	0.009081093
0.049048733	2715.290039	782.6237793	4721.546387	10	2	392	208	1	33.78174591	953	1.344384313	0.005851203	0.003717163
0.052205279	1531.176025	1019.803894	3743.273926	10	2	255	209	1	16.97029686	954	1.874986529	0.004777777	0.012424658
0.055821832	630.7138672	50	2324.177246	9	1	30	213	4	5.875572681	921	3.469488144	0.010614795	0.034675978
0.058876563	90	813.94104	872.0665283	8	5	6	220	29	0.754894495	871	7.227421284	0.025262181	0.069909208
0.060746841	1288.254639	2030.394043	323.1098938	9	5	52	219	8	8.614640236	879	27.95919037	0.045855738	0.106558062
0.056645993	390	1570.03186	1783.928223	9	1	4	219	15	1.012750387	880	7.173356533	0.05803467	0.128946304
0.045753535	318.9043884	353.5534058	3207.896484	8	1	4	220	13	1.391763449	868	5.215348721	0.056833312	0.127748266
0.032944869	958.5927124	1044.03064	4660.439941	9	1	20	220	6	0.754894495	866	4.617630005	0.041173857	0.102533244
0.019639475	324.4996033	1581.138794	6101.811035	9	1	34	220	6	2.569502831	869	18.60592461	0.020823723	0.067095853
0.016782906	30	1500.83313	7554.402832	8	1	10	219	84	1.067520261	873	10.40816784	0.007110992	0.039030429
6.12651E-05	1692.01062	1500.83313	44431.85156	10	2	607	202	0	27.31933212	986	0.388686061	0.008432856	0
0.003197618	530.7541504	585.2349854	43051.37891	10	2	916	187	0	34.07493591	1094	0.348132104	0.024295604	0
0.014528932	108.1665421	559.0169678	41669.23438	10	1	334	209	1	11.03853226	951	0.421913207	0.0478715	0
0.030433787	740.9453125	70.7106781	40321.65234	10	2	231	211	3	14.12950325	947	0.590848863	0.075913124	0.000394059
0.049422059	342.0526123	150	38941.30469	9	2	142	214	2	1.350224495	931	1.148561478	0.098798282	0.004365193
0.06636925	30	100	37612.73828	9	1	116	215	5	1.817522049	925	1.282551885	0.132852301	0.009863681
0.075041175	180	667.0831909	36269.78906	8	1	109	215	3	2.719923258	926	4.13722229	0.168469787	0.014692423
0.072196878	268.3281555	450	34944.02344	8	1	124	215	17	3.931095839	923	2.667228699	0.184559897	0.017248036
0.058368459	1516.113403	150	33618.23438	8	1	114	214	8	5.550718307	919	1.11642158	0.172003463	0.019508997
0.039131016	2763.421875	728.0109863	32311.12891	9	2	188	211	2	8.767251015	937	0.804855466	0.140836477	0.023792351
0.021745889	2994.294678	424.2640686	30969.09766	9	1	126	211	1	7.896224976	943	0.706298053	0.099476695	0.02808034
0.01015952	1614.713623	353.5534058	29671.07617	8	2	199	212	1	23.78982353	928	0.68905884	0.056929111	0.030267628
0.002040431	424.2640686	350	28332.53516	9	2	357	205	2	10.68350792	975	0.863355577	0.03411727	0.036500022
0.000992984	502.8916321	1040.432617	26993.2832	10	1	359	206	2	8.697657585	965	0.908339024	0.027169039	0.050920445
0.003656277	920.2717285	2418.677246	25716.30078	10	1	424	201	2	7.725405216	1005	0.882478654	0.051856164	0.077188417
0.010494587	2300.630371	3881.043701	24437.48242	10	2	496	204	1	9.629144669	982	1.234808207	0.115579695	0.106204025
0.023637325	1862.901001	2983.286865	23181.94531	9	2	680	201	2	2.456394672	1007	1.241888523	0.190719381	0.126661152
0.040874459	1230.365845	2024.845703	21955.67578	9	2	228	212	9	27.44652176	933	2.022309065	0.243938982	0.130010873
0.054123905	152.9705811	1054.751099	20767.99609	8	1	45	218	11	4.582314968	902	9.069728851	0.270543337	0.120995164
0.05974596	902.496521	700	19562.7832	8	5	35	218	17	1.687604904	902	11.95730782	0.266210943	0.108662419
0.058966968	268.3281555	70.7106781	18446.29297	9	5	28	218	31	1.012750387	897	16.73485756	0.230477974	0.094036132
0.052711014	300	1051.189819	17334.00391	9	1	66	215	18	3.321432114	904	3.62593317	0.16323626	0.073131539
0.043138631	1047.85498	1523.154663	16316.52539	8	2	179	217	2	12.57468605	885	1.877290845	0.11093536	0.056801263
0.033135153	1532.644775	1879.494629	15337.16113	9	3	145	216	1	15.13180637	895	1.30585587	0.082159653	0.041896366
0.026329275	1857.336792	2899.137695	14422.63867	9	1	115	214	1	5.52021265	910	1.229217291	0.07033629	0.02839876
0.02416574	1682.408936	2347.871338	13598.17676	9	1	88	216	3	1.687604904	893	1.933186412	0.066092521	0.016164273
0.022445429	1290	1360.147095	12873.63574	9	1	81	217	4	7.506142616	893	1.884949446	0.055426117	0.010114646
0.018871481	530.7541504	559.0169678	12203.54883	9	1	63	216	7	14.88955688	903	1.799634933	0.034844741	0.006346022
0.016164446	180	750	11617.47852	9	1	21	218	16	2.134299994	892	10.62046528	0.016751193	0.004047151
0.015727839	30	939.4147339	10766.78223	9	1	21	219	47	3.769243956	886	14.28031158	0.008724979	0.01064308
0.016308824	174.9285583	300	9795.999023	8	2	19	218	174	4.822542191	883	14.9996357	0.012495078	0.022113444
0.017155647	150	158.1138763	8908.535156	8	3	16	218	65	7.506142616	882	8.712031364	0.019123975	0.033822447
0.022408295	30	364.0054932	8104.443359	8	1	10	218	32	0.337614715	881	5.124129772	0.024781737	0.040810291
0.0349737	1328.495361	500	7438.366699	10	2	277	217	10	31.90435982	888	3.190481186	0.028288817	0.043172687
0.049685594	2613.962402	424.2640686	6891.973633	10	1	71	212	1	11.30993271	922	2.010149717	0.026625691	0.038237918
0.064274065	1698.116577	538.5164795	6442.67041	10	3	130	213	1	13.42939377	912	1.658965707	0.017788937	0.028041482
0.075719893	1530	447.2135925	5648.371582	10	2	135	216	1	15.59961414	887	1.695525646	0.013964511	0.020944638
0.081523918	1064.048828	651.9202271	4204.818848	10	2	186	214	2	13.65578556	910	1.948611259	0.017696019	0.031742312
0.09321133	30	100	2845.41748	9	1	15	214	9	5.051152706	907	9.144739151	0.03342462	0.067208834
0.106527545	697.7822266	602.0797119	1395.564453	8	1	8	220	7	0.675206006	875	8.756541252	0.060802441	0.108262293
0.113034874	466.6904907	1632.482788	0	9	1	8	219	5	2.8624053	882	11.86343384	0.08203122	0.142478406
0.107951328	180	1162.970337	1355.654785	9	5	5	220	24	0.675206006	885	11.07771683	0.089044325	0.158276841
0.086709253	807.7747192	141.4213562	2793.223877	8	1	3	220	11	1.391763449	870	5.202358723	0.078980677	0.145809472
0.060578443	30	494.974762	4240.943359	9	1	7	220	25	1.217118144	873	6.622277737	0.056533873	0.107985891
0.035381336	30	565.6854248	5668.72998	8	1	15	219	4	3.321432114	875	4.847999573	0.025653521	0.059739091
0.016006971	120	403.1128845	7130.79248	9	1	6	219	12	0.337614715	869	7.637507915	0.004964035	0.020591661
0	3776.188477	3585.03833	46408.875	10	2	434	202	0	22.38417244	992	0.354339451	0.001773705	0
6.03172E-05	2652.244385	2182.887939	45028.89063	10	2	464	198	0	8.459106445	1012	0.407241136	0.011034263	0
0.003164185	1736.116333	1097.724976	43657.83594	10	2	1020	183	0	39.38065338	1122	0.31804049	0.027716562	0
0.011663278	618.4658203	917.8779907	42303.24609	10	3	388	208	0	11.2427597	973	0.377599925	0.051045377	0
0.025304772	582.4946289	223.6067963	40950.29688	10	1	187	212	4	5.258953094	942	0.509119928	0.078306377	2.157E-05
0.040307041	1081.665405	353.5534058	39631.44141	9	1	153	213	2	1.967863798	936	0.612731695	0.096341722	0.002456076
0.055257641	1404.563965	335.4101868	38280.04688	9	2	189	214	1	11.50415993	932	0.625883341	0.116945781	0.007028946
0.062438726	960.4686279	269.2582397	36978.81641	8	1	120	215	3	1.687604904	919	1.450330138	0.138129517	0.01107079
0.059266958	436.8065796	651.9202271	35647.94141	8	2	197	214	2	6.396919727	923	0.839205563	0.145592809	0.013219463
0.047188256	1836.137207	1110.180176	34327.47266	9	2	313	207	1	25.83102417	970	0.564444602	0.131361455	0.013864676
0.030017417	3330	150	33008.52344	9	1	185	213	2	13.58599091	922	0.798295498	0.09701363	0.017983761
0.016690772	3580.949707	353.5534058	31693.36328	9	2	352	213	0	30.75891685	928	0.533999145	0.060702175	0.022797925
0.007268379	2061.940918	848.5281372	30350.82422	9	2	194	211	1	17.69065475	934	0.596076608	0.028960105	0.025653919
0.001373832	577.0615234	380.7886658	29067.89453	9	2	357	205	1	24.54265213	977	0.954239309	0.012142102	0.027036399
0	540.8327026	710.6335449	27782.33203	10	2	526	203	1	13.00800037	993	0.93501848	0.006947107	0.028007094
0.001170063	589.4064941	2089.258301	26515.68945	10	2	426	201	1	32.03054428	1008	0.929517388	0.018858787	0.033877514
0.009134044	1905.88562	2804.014893	25271.41602	10	2	676	196	2	14.76313305	1044	0.88539803	0.058595933	0.049445048
0.022942953	2423.324219	2522.399658	24076.99609	10	2	422	201	1	33.49261475	1014	0.927721143	0.139200255	0.0665645
0.04080249	1938.659302	2035.927368	22850.17578	10	2	387	207	1	24.44864655	968	1.196733356	0.228319407	0.080085926
0.055465832	979.4896851	2088.659912	21677.40234	8	1	59	217	7	7.416536808	904	2.823596478	0.29307726	0.089837439
0.062336698	400.2499084	1414.213623	20568.18945	8	1	40	218	22	1.721006155	909	14.20797729	0.306883842	0.088692799
0.059525218	469.5742798	150	19458	8	1	36	218	23	0.754894495	911	9.403740883	0.260297596	0.076346882
0.049829997	371.0794983	1059.480957	18438.26367	8	2	406	208	5	28.35609055	958	1.581846237	0.177508861	0.059288528
0.03551532	1678.39209	350	17426.90234	9	3	616	202	2	3.016961336	1003	1.262371421	0.089742705	0.04341102
0.022263231	2884.527588	806.225769	16518.23633	9	2	558	203	1	32.4022789	996	0.973982096	0.044349566	0.027434649
0.013964332	3309.259766	2000	15669.10645	10	2	458	205	0	28.51376724	973	0.877035499	0.026678793	0.01508206
0.012922042	3048.212646	1589.024902	14881.11914	9	2	171	215	1	15.87432575	899	1.077558756	0.028378459	0.007628645
0.012609279	2635.906006	269.2582397	14195.54883	9	3	109	215	2	2.635026455	907	2.253595591	0.024386846	0.004868509
0.011887373	1682.408936	300	13611.30762	8	1	73	216	4	8.543725967	902	1.769037604	0.016477991	0.002383624
0.011391021	1146.29834	0	12888.4834	8	1	76	218	11	5.479268551	888	1.182927489	0.00826079	0.003162845
0.01175285	371.0794983	1051.189819	11910.60449	9	1	91	218	7	5.051152706	884	2.378321648	0.008526605	0.012831852
0.013457795	342.0526123	1697.792725	10974.62988	8	1	138	218	8	7.782782078	885	1.758754849	0.016690236	0.027408062
0.015685705	67.08203888	604.1522827	10156.22949	4	1	145	217	11	20.80285645	890	2.512350798	0.022982515	0.041537799
0.027067609	67.08203888	250	9440.47168	4	5	20	219	33	5.139693737	889	16.22203255	0.032383114	0.055587716
0.046119537	1146.29834	111.8033981	8818.62207	8	4	6	217	0	1.012750387	888	5.026164532	0.046247203	0.065790966
0.067033984	1413.824585	0	8290.970703	8	5	28	217	2	3.769243956	889	3.120782614	0.056265719	0.07108248
0.088731751	510	350	7574.747559	10	3	110	215	2	15.13180637	909	3.119080782	0.063716397	0.072245218
0.103550695	134.1640778	50	6131.312988	10	2	35	219	4	9.870926857	882	5.110628605	0.069438331	0.067071326
0.113195322	42.42640686	494.974762	4729.450195	10	1	6	219	5	0.954841256	885	8.565782547	0.063399404	0.072462887
0.131628171	827.586853	930.053772	3293.174805	8	1	5	220	7	0	882	21.86190796	0.073745728	0.101680785
0.152620837	1527.645264	353.5534058	1878.297119	8	1	6	220	10	0.754894495	880	16.67917824	0.105047457	0.146965608
0.165009081	174.9285583	707.1068115	416.7733154	9	5	7	220	56	0.477453768	880	26.94126511	0.125861019	0.180058882
0.157962337	94.86833191	1507.481323	939.1485596	9	5	10	220	56	0.337614715	896	32.79155731	0.12542741	0.186411813
0.130779803	692.6037598	100	2391.171143	8	1	6	220	13	1.509526968	892	15.79424953	0.105150543	0.162286922
0.090630971	445.9820557	70.7106781	3823.67627	8	1	5	220	11	0.754894495	869	7.255034924	0.072736114	0.113793761
0.050317083	30	390.5124817	5091.168945	8	1	5	219	8	2.02486825	868	3.750884056	0.033962626	0.054974068
0.01927688	1218.23645	950	6308.351563	9	1	18	219	3	4.787290573	871	2.980779648	0.007177637	0.013415253
0	3783.450928	1950	45665.21484	10	2	705	196	0	20.53277206	1028	0.316059619	0.009518993	0.000137888
0.002010654	2729.175781	602.0797119	44312.38672	10	3	777	198	0	34.39563751	1031	0.3411147	0.022986233	0
0.006847417	2070.217285	360.5551147	42993.17188	10	2	398	199	0	23.16758728	1026	0.342002124	0.040827021	0
0.016156748	2001.924072	1030.776367	41640.39063	10	2	408	204	0	18.28646469	995	0.297479391	0.061509501	0
0.025604635	2542.754395	316.2277527	40339.66016	10	2	181	213	0	6.671226501	937	0.453014225	0.073858917	0.000472198
0.035280734	2219.391846	300	39009.10156	10	1	138	214	1	2.698951006	934	0.616965711	0.078897066	0.003075874
0.040647861	845.3401489	70.7106781	37662.62109	10	1	133	214	1	3.843668222	928	0.625348151	0.085630126	0.006053132
0.037823979	589.4064941	424.2640686	36370.40625	9	2	196	209	2	16.18455505	959	0.484593332	0.086851902	0.007660707
0.028037969	2101.071045	282.8427124	35030.23828	9	2	572	207	0	16.10529327	967	0.43618691	0.075852938	0.009024201
0.016966019	3589.233887	585.2349854	33709.28125	10	2	455	205	0	22.42335892	978	0.393971622	0.05534488	0.013145006
0.009360298	2588.532471	538.5164795	32398.25	8	3	291	207	0	19.15268135	962	0.640195847	0.031713337	0.01848324
0.003359287	1682.408936	610.3277588	31128.66797	10	2	442	204	0	32.51029587	984	0.481067538	0.012055714	0.02216622
0.000292154	750	474.3416443	29833.17188	10	2	359	204	0	6.918174744	984	0.476017147	0.002737831	0.023072533
0	713.0918579	269.2582397	28597.99414	8	2	500	201	0	16.23188591	1004	0.554046392	0.004438395	0.019556995
0.001129491	174.9285583	1756.416748	27366.2168	10	3	204	209	1	11.61618614	947	0.677570641	0.021808367	0.014885478
0.008693333	931.9334717	1390.143921	26155.88867	10	2	187	212	7	14.71007633	926	1.858263612	0.057364561	0.020488935
0.021399355	1020	1110.180176	24957.15039	10	1	93	212	6	2.8624053	938	3.184883833	0.136520892	0.033306215
0.036488354	496.5883484	602.0797119	23813.42383	10	2	119	214	10	23.96269608	922	3.383876801	0.227292344	0.047789991
0.049951661	366.1966553	680.0735474	22667.06055	9	1	53	217	14	2.263636112	908	4.868647099	0.295369387	0.06047181
0.055600729	30	111.8033981	21600	8	1	42	217	32	0	911	8.882881165	0.306276977	0.062681064
0.052750431	1348.332275	50	20560.07031	8	1	38	218	23	0.754894495	903	2.451495171	0.255698055	0.056912236
0.042744081	384.1874695	1237.941895	19560.20703	8	2	163	208	4	7.572619915	964	1.47017014	0.17237325	0.047690384
0.028063135	990.4544678	984.8858032	18620.16602	9	2	629	198	3	5.258953094	1035	0.830101907	0.081245452	0.03369882
0.014381505	2403.372559	111.8033981	17724.7207	10	2	557	199	1	3.109632969	1026	0.789800584	0.029684599	0.018834591
0.007073989	3851.700928	1272.792236	16936.29492	10	2	531	197	0	26.00982857	1036	0.653928578	0.011275733	0.009702086
0.004599757	3960	1389.244385	16213.02246	9	2	317	212	0	26.37455177	920	0.715009511	0.008858412	0.00373624
0.004563447	3743.273926	50	15548.01953	9	2	286	211	1	8.543725967	933	0.725585282	0.008491214	0.000939819
0.005132956	3019.884033	474.3416443	14956.55664	8	3	275	210	2	31.37073135	938	0.879778385	0.005453253	3.70495E-05
0.005656359	2441.822998	585.2349854	14026.98145	8	2	448	215	1	24.15773964	906	0.764342904	0.002396723	0.002221364
0.006599315	1786.197021	763.2168579	13069.8125	8	3	496	211	0	25.1875248	932	0.900269687	0.007906337	0.011968873
0.010123041	1816.177246	738.2411499	12228.11914	10	2	627	210	0	25.14243126	936	0.949922204	0.016364833	0.026819635
0.017060569	1032.279053	200	11439.60254	10	2	262	211	3	29.43882751	933	1.422546029	0.025013022	0.045433972
0.03367487	216.3330841	254.9509735	10784.40527	8	1	63	218	6	10.60683441	888	2.964098215	0.047970563	0.068411216
0.055980038	108.1665421	180.2775574	10220.84668	8	5	9	219	19	1.721006155	891	13.58362579	0.088479184	0.09743239
0.081013218	30	316.2277527	9462.373047	8	2	16	219	40	5.749849319	886	6.349539757	0.159074679	0.13423562
0.106544666	169.7056274	50	8038.041016	10	1	9	218	1	0.754894495	898	4.039048195	0.237464502	0.164671123
0.121537603	120	412.3105774	6613.962402	8	1	4	219	14	0	887	12.53591824	0.262728572	0.170516133
0.133798331	1294.179321	763.2168579	5133.156738	8	5	5	219	11	0.754894495	887	5.917944431	0.217126787	0.163110524
0.160850391	624.2595825	291.5476074	3660	8	5	5	220	35	0.477453768	886	9.827224731	0.159695849	0.166726276
0.187336147	84.85281372	291.5476074	2160	8	5	6	219	48	2.385944128	888	22.1532135	0.147764802	0.184253141
0.203091189	550.7268066	180.2775574	690	8	5	5	220	59	0	885	13.53106785	0.16082719	0.20860295
0.196324423	335.4101868	680.0735474	474.3416443	8	1	5	219	79	0.337614715	883	23.68915939	0.155085117	0.208099186
0.164820433	0	50	1776.091187	8	1	5	219	23	2.635026455	878	6.64732933	0.12636663	0.175420195
0.117517784	480	650	3000.149902	8	1	6	219	19	0	873	4.267380714	0.085742146	0.119657442
0.065421186	930	1204.159424	4259.788574	8	1	6	219	20	0.477453768	867	3.670407772	0.04361159	0.057814162
0.021246064	2100	1594.521851	5583.950195	9	5	2	218	11	0	865	3.582733631	0.012627158	0.013351851
0	4851.566895	2740.894043	46330.57813	10	2	592	198	0	19.73396301	1014	0.349695504	0.005889664	0.003614896
0.000458923	3994.058105	1843.908936	45018.84766	10	2	778	191	0	21.44137764	1071	0.33845982	0.013818217	0.002245112
0.003452377	3540	522.0153198	43674.91016	10	2	946	189	0	30.71071243	1086	0.328380764	0.023459492	0.000466593
0.007208385	3499.857178	948.6832886	42370.42188	10	3	527	200	0	19.69460106	1020	0.304187089	0.034532536	0
0.011822496	3577.177734	460.9772339	41040.17578	10	1	190	212	0	6.804089546	941	0.33993113	0.039909426	0
0.015229906	2089.042725	500	39728.25781	10	2	289	207	4	8.984876633	964	0.435479373	0.037656687	0.000254845
0.016858686	590.9314575	223.6067963	38391.46875	10	3	208	212	0	10.99915791	937	0.425094843	0.0322343	0.001410467
0.014724154	831.9254761	585.2349854	37086.52734	10	3	539	200	0	15.53334236	1013	0.437636346	0.032446075	0.003783296
0.009921497	1955.760742	353.5534058	35753.48047	10	2	754	191	0	14.27724266	1071	0.415453911	0.029464629	0.007386985
0.006036804	3300.54541	111.8033981	34478.07813	10	1	450	200	0	40.31826782	1014	0.376488984	0.021288192	0.012012331
0.002956483	1865.07373	1208.304565	33196.97656	10	2	772	195	0	13.27865696	1043	0.366686851	0.010920863	0.017510159
0.000665447	494.7726746	400	31909.67969	10	3	454	203	0	7.210668564	990	0.498737454	0.002550283	0.021378146
0	189.7366638	807.7747192	30686.02539	10	3	416	204	0	12.77257824	986	0.470200807	3.47794E-06	0.021159938
0	1288.254639	1274.754883	29443.92578	8	2	495	201	0	25.62327766	1006	0.439660221	0.005044622	0.017101659
0.000587465	750	824.6211548	28256.27344	8	2	267	211	0	8.159014702	932	0.523145318	0.020457538	0.011279378
0.006645668	0	223.6067963	27066.80078	8	1	83	213	4	3.723867178	916	0.863688886	0.051521298	0.009306144
0.01674846	349.8571167	180.2775574	25908.12305	9	1	92	215	29	19.94618225	915	1.246927977	0.117083572	0.014122818
0.028300893	898.9994507	763.2168579	24789.60547	8	1	73	216	5	2.882181168	917	1.097541809	0.195188627	0.023582119
0.037364747	1015.135437	651.9202271	23724.00586	9	1	64	217	6	1.067520261	907	0.971911907	0.25127238	0.032387003
0.04265989	577.0615234	150	22657.46875	8	1	56	217	5	2.052775145	909	2.255632639	0.25788343	0.038010396
0.041670822	865.8521729	291.5476074	21678.12891	8	5	51	217	17	1.391763449	905	2.134391546	0.215218395	0.039426323
0.033386126	429.5346375	982.3441162	20726.61328	9	3	127	213	5	18.45641899	931	1.160800815	0.144866928	0.035121486
0.021073995	852.7602539	1806.239136	19829.45508	9	2	669	200	2	9.74803257	1019	0.72376436	0.071338944	0.025922479
0.011034329	2202.294189	632.4555054	19002.67383	10	2	528	197	1	13.72132587	1038	0.628907204	0.030326793	0.016518904
0.007098	2593.568848	471.6990662	18254.91992	10	3	443	202	1	13.83230305	996	0.697210193	0.013324339	0.010606844
0.003111856	2490	1092.016479	17543.94727	10	2	447	202	0	20.15781021	996	0.609950542	0.006274019	0.00603531
0.000446241	2796.444092	212.1320343	16946.41602	10	2	516	203	1	18.64821625	992	0.645554483	0.001720131	0.002021702
0.000853149	3170.504639	602.0797119	16120.08105	10	3	321	209	2	13.03657818	946	0.684354782	0.000321432	0
0.001068702	3462.369141	750	15172.55762	8	3	302	212	1	14.62114429	919	0.681444824	0.000153958	0.000725709
0.002929709	3270.137695	427.2001953	14315.31348	10	2	598	204	1	22.83201408	985	0.793310463	0.00478531	0.007478029
0.011459197	3039.48999	100	13487.09375	10	2	569	200	1	12.0927639	1015	1.146348596	0.011968692	0.020897172
0.023692979	1880.452026	502.4937744	12789.15137	10	2	460	205	0	25.60303116	980	1.24798274	0.02401997	0.042692274
0.041132107	1173.456421	50	12174.01367	10	2	178	215	1	19.18076897	912	2.02017951	0.066984184	0.078927189
0.063575007	873.6131592	917.8779907	11131.57715	10	6	135	217	4	7.506142616	901	3.526587963	0.174475327	0.144294709
0.088527717	30	70.7106781	9619.713867	10	1	6	219	53	0.337614715	891	27.07530785	0.359306484	0.226703405
0.11272797	436.8065796	141.4213562	8131.826172	8	1	6	219	25	0.754894495	891	19.68496704	0.501129568	0.283554554
0.130679175	863.770813	50	6622.12207	8	5	5	219	21	1.432096243	896	26.96108437	0.541733384	0.300741762
0.144266337	835.7033081	111.8033981	5144.365723	8	1	5	219	18	0.337614715	896	8.578901291	0.463115901	0.284731925
0.174658611	429.5346375	50	3631.115479	8	5	4	219	42	1.909152389	892	11.87184238	0.314238042	0.255577713
0.207068041	1344.656128	50	2161.041504	8	1	3	219	19	0	888	12.27516174	0.206256226	0.229740232
0.227514669	1422.70874	450	655.2098999	8	1	6	220	36	1.687604904	880	6.796787739	0.176813692	0.221967906
0.224250212	169.7056274	111.8033981	234.3074951	8	1	7	219	30	1.391763449	879	12.85900116	0.162177235	0.218446314
0.192321077	540.8327026	100	914.3850098	8	1	3	219	24	0.477453768	875	10.80311203	0.128053561	0.185244262
0.14019601	84.85281372	158.1138763	2221.823486	8	1	4	219	25	2.134299994	868	3.372275591	0.085117266	0.12611185
0.080607511	1018.233765	1258.967773	3587.101807	7	4	8	218	7	1.067520261	864	4.793336391	0.043418877	0.05906105
0	6026.118164	3104.834961	47034.27734	10	2	605	193	0	19.45120049	1047	0.269414186	0.001550371	0.009172076
0	5353.970703	1615.549438	45707.57813	10	2	783	191	0	7.062044144	1071	0.335209638	0.005744211	0.006846114
0.000566206	5040	320.1562195	44400	10	2	674	189	0	34.86275482	1094	0.351077527	0.008953905	0.003379377
0.002451859	4985.147949	813.94104	43061.82031	10	2	712	192	0	34.61477661	1075	0.325232297	0.011367621	0.000416645
0.003912188	3828.380859	111.8033981	41752.84375	10	4	184	209	0	8.439450264	953	0.341477871	0.01196551	0
0.004171642	2401.687012	851.4692993	40422.11328	10	2	470	204	0	22.18466377	990	0.341921419	0.009100437	0
0.003247234	984.0731812	250	39109.89844	10	3	437	201	0	17.75279045	1000	0.392745972	0.006909497	0.000254604
0.001841123	240	390.5124817	37806.48828	10	3	574	197	0	16.77507973	1030	0.439927101	0.005228477	0.003788246
0.001108044	1684.280273	0	36542.23047	10	2	485	198	0	11.20417595	1023	0.394342333	0.003576284	0.008921393
0.000822544	2146.625244	992.4716797	35248.8125	10	1	683	193	0	14.03998756	1058	0.437599957	0.002388662	0.013837283
0.000142315	1400.714111	1320.037842	34014.15234	10	2	804	189	0	6.396919727	1085	0.416115701	0.000642704	0.018722242
0	0	650	32778.69141	10	3	447	206	0	16.13388252	974	0.461867601	0	0.021238096
0	1406.165039	403.1128845	31565.24609	10	2	361	208	1	9.427411079	958	0.464642763	0	0.019874899
0	840.5355225	100	30359.36328	10	2	205	207	1	8.691301346	963	0.508053422	0.002751505	0.014717032
1.9635E-05	216.3330841	550	29178.54297	10	2	293	210	1	17.54840088	940	0.775229275	0.01503099	0.007754535
0.002870561	349.8571167	50	28026.43945	9	2	142	208	4	32.69023132	962	0.552073717	0.033781778	0.003401509
0.010042659	1733.262817	1543.534912	26912.39063	9	3	515	201	1	28.12178421	1009	0.538989902	0.079383895	0.004735581
0.017594185	2280.789307	2127.204834	25824.00586	8	2	437	209	1	36.46154022	964	0.573022842	0.134295061	0.010265081
0.023563407	2117.285889	1795.132324	24780.07227	8	2	228	213	2	12.6255455	935	0.597001612	0.174425513	0.015233725
0.027969494	632.850708	335.4101868	23796.07031	9	1	79	215	8	4.058664322	917	1.302337527	0.179103985	0.0192932
0.028636022	865.8521729	180.2775574	22810.35938	9	1	69	216	9	1.067520261	911	1.272135615	0.153632522	0.022499572
0.024277268	573.1491699	1612.451538	21923.10352	8	2	213	212	4	14.53875923	937	0.892710567	0.107262634	0.02165935
0.017703339	917.8234863	1504.160889	21076.68164	10	2	671	201	1	4.763641834	1016	0.604302168	0.059744127	0.018332513
0.013994087	1973.854126	424.2640686	20277.95898	10	2	527	196	1	28.1492672	1041	0.529580116	0.034187622	0.016538393
0.010716238	1294.179321	559.0169678	19561.88672	10	2	315	206	1	31.45614433	959	0.54258889	0.018573416	0.014033327
0.006014405	990	200	18922.86719	10	2	154	207	2	19.69460106	956	0.6603899	0.010131313	0.009488012
0.001519993	1380	763.2168579	18239.92578	10	2	329	202	0	32.56238174	999	0.582815945	0.002524885	0.004045268
0	1706.575562	559.0169678	17295.43555	10	2	560	198	1	13.15421963	1031	0.565769196	0	0.00036142
0.00096218	2087.103271	1253.993652	16381.45605	10	3	307	204	1	15.48341465	983	0.666123211	0	7.47403E-08
0.005315047	2970.605957	1453.444214	15559.91016	10	2	598	201	1	20.60943794	1004	0.790833473	0.001028394	0.002187638
0.015661972	1889.047363	206.1552887	14814.56348	10	2	452	195	0	31.59986877	1051	1.520317078	0.005125964	0.011027378
0.028626282	1590	141.4213562	14131.7832	10	2	459	203	2	8.406583786	1006	2.087659836	0.018161578	0.032924753
0.046390545	1989.296387	743.3034668	12731.45703	10	2	329	209	12	4.114075184	957	3.523856878	0.083121628	0.086502388
0.069127299	1982.044434	1996.24646	11224.85156	10	1	195	214	6	8.219958305	921	3.019452333	0.276218712	0.190151528
0.092569232	1043.551636	559.0169678	9750.415039	8	2	69	218	2	6.063765049	903	4.298898697	0.535395622	0.301105767
0.115784675	60	565.6854248	8250	10	5	16	218	55	2.134299994	914	49.21553421	0.730672836	0.383507133
0.136808261	630	0	6780	8	5	5	218	54	2.263636112	914	65.48793793	0.774338722	0.408842444
0.151604027	30	50	5280	8	1	7	219	301	1.909152389	899	46.40731812	0.667424619	0.381043136
0.178319246	1120.089233	158.1138763	3803.261719	8	1	6	219	31	1.067520261	900	26.66624832	0.455296725	0.327821016
0.213563055	2495.776367	206.1552887	2287.094238	8	1	3	219	46	0	890	29.5568409	0.25948602	0.266836435
0.23808828	1430.279663	550	810	8	1	5	219	12	0.954841256	888	5.763971806	0.184766173	0.230786785
0.239500597	67.08203888	70.7106781	690.6518555	8	1	7	219	42	1.687604904	882	14.82704258	0.182701156	0.221400023
0.212369353	335.4101868	150	241.8677368	8	5	3	219	6	0	879	3.905952454	0.155413315	0.195009083
0.161280692	713.0918579	212.1320343	1663.850952	8	1	4	219	24	1.687604904	870	3.070153713	0.102894202	0.138318896
0	8119.421387	4295.346191	49068.00781	10	2	596	194	0	20.38531876	1048	0.344041079	0	0.014698617
0	7342.833008	3052.867432	47760.15234	10	2	688	191	0	3.372286797	1064	0.290468395	0	0.014439498
0	6772.296387	2110.094727	46419.72266	10	2	716	190	0	6.729688644	1072	0.32199508	0.000426866	0.011389202
0	5711.82959	1180.042358	45114.33594	10	2	764	194	0	6.255099773	1055	0.25012219	0.001490357	0.006742277
9.06256E-06	4340.057617	180.2775574	43782.00781	10	2	312	205	0	28.183918	980	0.271486312	0.001480777	0.002031853
0.000293035	3113.213867	50	42443.51172	10	3	217	209	0	17.0268364	953	0.36266163	0.000542652	0
0.000346165	1830.983398	1051.189819	41159.75	10	2	455	199	0	25.81603432	1024	0.341697931	0.00056697	0
6.91716E-05	456.9463806	651.9202271	39866.94141	10	3	623	194	0	13.26267624	1048	2.020991325	0.000386507	0.000699059
0	700.3570557	70.7106781	38591.94141	8	2	583	194	0	34.29242325	1046	0.665979743	0	0.005048303
0	1633.554443	350	37326.03906	10	2	621	193	0	6.603754997	1049	1.572728157	0	0.010921442
0	810.5553589	921.9544678	36101.17188	10	3	679	192	0	10.60170078	1059	0.447393447	0	0.015760958
0	228.4731903	743.3034668	34854.07422	10	2	615	190	0	9.191033363	1074	0.421803772	0	0.018519059
0	523.9274902	269.2582397	33665.35938	10	2	517	198	0	14.76313305	1024	0.433402628	0	0.019163396
0	1798.249146	335.4101868	32465.18359	10	2	370	208	0	19.58333206	956	0.400212169	0	0.016542397
0	600	223.6067963	31289.71289	10	2	218	207	0	11.80483437	960	0.39084357	0.000348588	0.011065933
0	576.281189	738.2411499	30145.56641	10	5	304	207	1	11.94526863	959	0.622346222	0.00608937	0.004317903
0.000221617	390	212.1320343	29053.91211	9	2	184	206	1	21.7003212	971	0.448019505	0.015986921	0.000216309
0.003129184	1752.626587	1550.806274	27948.02344	9	3	559	192	0	41.78310394	1077	0.433426201	0.036995217	0.000550584
0.007573145	2624.27124	1320.037842	26919.91406	10	3	736	193	1	34.22058105	1076	0.457008183	0.067792736	0.002325156
0.012108245	1281.600586	901.3878174	25915.01758	9	3	461	202	1	25.62496376	1015	0.481211692	0.088413633	0.004140282
0.017038483	127.2792206	158.1138763	24922.65234	9	1	128	212	10	8.111279488	935	0.870116711	0.095282063	0.007367174
0.019168766	1039.663452	934.0770874	24021.36523	9	2	166	215	4	13.42150879	916	0.614310324	0.087940864	0.011182508
0.018960528	180	2000	23132.72266	9	2	572	205	1	35.23810959	987	0.491562545	0.07090541	0.014610494
0.018739499	1429.02063	743.3034668	22339.20508	10	2	665	193	2	18.64821625	1069	0.517350793	0.051820368	0.017693432
0.017593853	1140	250	21591.35156	10	2	578	194	2	12.81423664	1056	0.61317724	0.036868256	0.01834164
0.013360867	90	1562.049927	20892.49609	10	5	541	198	0	29.65661812	1025	0.511615932	0.024656719	0.015868049
0.007829579	450	1054.751099	20278.625	10	1	153	208	4	8.691301346	949	0.574167967	0.012409706	0.010894665
0.002598373	90	0	19407.24023	8	5	110	212	6	2.8624053	924	0.908548474	0.0037939	0.005105695
0.000104406	270	304.1381226	18474.78906	10	2	116	212	19	4.380486965	919	0.846202672	0	0.000661079
0.002996196	849.5881348	848.5281372	17636.14844	10	2	222	208	0	30.26279831	944	0.578061283	0	0
0.009189324	2036.467529	1900.657837	16830.45508	10	2	478	204	0	30.72061157	973	0.622174025	9.42827E-05	2.63571E-05
0.018656565	1051.712891	694.6221924	15510	10	1	169	198	2	16.60461235	1023	0.980353594	0.000729207	0.002425285
0.029791689	108.1665421	180.2775574	14010	10	3	86	215	4	8.792412758	910	1.351064682	0.01023896	0.018860836
0.047260869	948.6832886	1170.469971	12540	10	2	285	209	2	23.96456528	958	1.367038965	0.081635572	0.082103938
0.070614293	2321.658936	2150.581299	11040	10	1	309	211	3	14.45220375	943	4.025969982	0.309158027	0.202965006
0.095855892	2076.078125	750	9570	10	1	228	209	14	18.54197884	962	4.204713821	0.600895107	0.332845449
0.119536273	1186.802368	0	8070	8	5	16	217	100	3.584252357	913	49.30234528	0.814263582	0.432231486
0.140565529	540.8327026	538.5164795	6600	8	5	12	217	147	3.389067173	922	39.31658554	0.86322403	0.469108701
0.157730728	913.8927612	70.7106781	5100	8	5	4	218	312	1.067520261	918	48.79410934	0.741815984	0.43678984
0.180401683	2085.809082	50	3600	8	1	5	218	43	0	898	27.26714134	0.498235941	0.361658841
0.209647924	2623.928467	403.1128845	2130	8	1	5	219	43	0	894	8.399768829	0.281564772	0.281253219
0.231724724	1110.405273	316.2277527	630	8	5	4	219	6	1.350224495	884	5.658528328	0.203933373	0.230810136
0.238082647	234.3074951	602.0797119	840	8	5	3	219	23	0.954841256	884	13.85657692	0.222488165	0.218003735
0.221722916	0	403.1128845	161.5549469	7	1	7	219	35	1.687604904	883	5.158802509	0.208954871	0.199963734
0.121441722	349.8571167	939.4147339	2548.764404	7	1	5	219	0	1.509526968	865	5.50924015	0.101821028	0.094916537
0	9360	3641.771484	49778.19922	10	2	786	186	0	15.81919384	1095	0.275114119	0	0.017790919
0	7974.584473	2207.374023	48451.59766	10	2	724	190	0	5.150652409	1078	0.283178061	0	0.017473429
0	6621.917969	961.7692261	47142.21875	8	2	715	192	0	12.33854485	1068	0.443177074	0	0.014219671
0	5206.966309	50	45801.47266	10	2	567	195	0	23.60168266	1046	0.327820152	0	0.008810324
0	3797.696777	50	44514.34766	10	2	416	205	0	26.795784	981	0.367173016	0	0.003293272
0	2359.152344	70.7106781	43216.76953	10	1	238	205	5	12.33854485	978	1.930732846	0	6.74635E-05
0	1023.962891	1323.82019	41937.00781	10	2	693	196	0	30.12999725	1037	0.528437197	0	0
0	201.2461243	335.4101868	40664.65234	10	2	697	193	0	19.17311287	1050	0.412414044	0	0.000579603
0	391.1521301	939.4147339	39430.375	8	2	733	189	0	18.9933567	1077	0.372098356	0	0.004712457
0	699.7142334	364.0054932	38171.51953	10	2	734	189	0	17.13627434	1074	0.399944603	0	0.010473555
0	212.1320343	715.8910522	36953.39844	10	2	789	188	1	20.46975327	1085	0.474440724	0	0.015290942
0	626.418396	250	35765.86328	10	1	710	186	1	20.77537537	1107	0.353195548	0	0.017642759
0	67.08203888	316.2277527	34551.37891	8	3	677	194	1	44.35353851	1050	0.443250984	0	0.016979171
0	742.7650757	403.1128845	33404.21484	10	2	387	201	0	19.51118088	1006	0.413720995	0	0.013443566
0	283.0194397	1167.261719	32265.3457	10	2	535	201	0	10.39935112	1006	0.460291654	0	0.007970396
0	150	430.116272	31153.37891	10	2	332	209	0	13.58210182	947	0.627647221	0.00027885	0.002645879
0	1341.640747	180.2775574	30072.04883	9	3	158	209	0	17.03574181	948	0.518121839	0.003196075	5.94082E-07
0.000514281	2504.595703	552.2680664	29042.99023	9	2	445	198	0	40.82300568	1028	0.438756406	0.007267725	0
0.003500971	2540.806885	710.6335449	28009.54297	10	2	725	193	0	30.15561867	1071	0.363855213	0.017830174	0
0.007678254	1168.460571	212.1320343	27052.2832	10	2	475	196	0	15.10435486	1047	0.401660502	0.027096558	9.40645E-05
0.013464741	60	460.9772339	26123.79883	10	3	537	203	0	36.37422943	995	0.433147937	0.035916783	0.0025739
0.019243961	169.7056274	855.8621216	25236.27734	9	1	634	197	0	1.967863798	1044	0.485345304	0.047243617	0.007730816
0.023449879	296.9848633	1060.660156	24408.16602	9	2	594	195	0	6.603754997	1055	0.730835378	0.051657099	0.013067245
0.024100814	394.5883789	70.7106781	23609.54297	10	1	583	196	1	0	1044	0.643367887	0.050128955	0.016595399
0.021745922	283.0194397	873.2124634	22892.02539	10	2	780	192	0	14.78076839	1071	0.461598843	0.042221878	0.017179335
0.016155979	792.0227051	1866.81543	21697.48828	10	2	274	193	0	26.55390739	1065	0.446576715	0.027387224	0.014724966
0.008618083	1655.173706	1844.58667	20548.9707	10	2	205	209	1	17.09792328	938	0.452210665	0.012368564	0.010043169
0.003807532	1537.335327	1264.911011	19395.15625	8	2	401	201	0	19.17311287	1003	0.440123409	0.002858127	0.004420461
0.003272964	1205.985107	250	18292.64648	8	2	123	210	1	5.438007832	939	0.481732279	0	0.000470705
0.007816025	30	522.0153198	17189.58203	9	3	136	212	0	28.03759956	919	0.555583358	0.001743606	0
0.013923188	1417.956299	1746.424927	16099.07422	10	2	333	210	0	19.5336113	931	0.623106062	0.005041792	0
0.021925626	697.7822266	1677.051025	15030.12012	10	2	188	205	1	15.17970562	968	0.721206427	0.006678585	0
0.028925998	742.1589966	450	13680.16406	10	3	77	215	2	0.954841256	905	1.01705122	0.010469514	0.006755134
0.043699071	664.0783081	1044.03064	12255.46777	8	2	228	211	0	11.80483437	949	1.101117969	0.062003981	0.062270802
0.066890828	1084.158691	2136.000977	10830	10	2	461	205	2	10.05222988	994	2.581075907	0.253603786	0.1804443
0.09538012	1590.282959	743.3034668	9330	10	2	195	208	7	13.93470669	972	2.633715153	0.525932968	0.316667497
0.120033048	918.3136597	158.1138763	7860	10	5	20	216	30	2.901821613	907	22.53553009	0.719859064	0.419798106
0.143582359	241.8677368	694.6221924	6360	8	5	39	216	52	7.782782078	919	55.23371887	0.767843068	0.463850915
0.162075654	814.9846802	70.7106781	4890	8	1	5	217	101	0	912	42.04655838	0.654092968	0.436042994
0.185581774	2333.452393	141.4213562	3390	8	5	5	218	93	0	900	14.31450462	0.432760388	0.359371573
0.207983777	1929.818604	100	1920	8	1	4	219	26	0.954841256	890	7.863236904	0.254137427	0.277361274
0.222464174	715.6116333	100	420	8	1	4	219	23	0.337614715	889	8.071188927	0.217237994	0.222878352
0.230198145	84.85281372	50	1050	8	1	4	218	32	1.432096243	893	21.67958069	0.261241794	0.213678032
0.222240373	1015.135437	565.6854248	750	8	1	5	219	9	0	893	9.544154167	0.2661663	0.207246915
0.191278845	30	320.1562195	466.6904907	8	5	5	219	41	0.477453768	889	12.73565006	0.228675917	0.176535904
0.142464876	724.9827881	943.3981323	1663.309937	8	1	6	219	12	0.754894495	885	5.886452198	0.159919202	0.122974664
0	7540.033203	1750	49160.00391	10	2	742	187	0	8.792412758	1094	0.333546966	0	0.0175997
0	6066.011719	585.2349854	47846.45313	10	2	734	190	0	8.459106445	1078	0.311570972	0	0.014239701
0.000196833	4642.251465	900	46568.36719	8	2	769	192	0	15.8969593	1069	0.316258937	0	0.008934396
0.001223115	3255.10376	335.4101868	45260.625	10	1	352	200	1	20.91228485	1011	1.84511745	0	0.003271876
0.002002866	1889.047363	300	44006.85156	10	2	499	198	2	25.91570282	1023	0.836725771	0	7.84391E-05
0.001866093	453.9823914	492.4429016	42742.41016	10	2	648	190	0	18.4805336	1070	0.521005034	0	0
0.00085045	931.4505005	350	41496.16016	10	2	724	192	0	10.68350792	1060	0.39900443	0	0.000101514
1.81142E-05	1344.656128	180.2775574	40265.87891	10	2	857	186	0	9.191033363	1095	0.338197798	0	0.003065165
0	752.3961792	1019.803894	39074.72266	10	2	853	184	0	16.36040497	1110	0.323152274	0	0.007756127
0	912.4143677	212.1320343	37847.23047	10	2	927	188	0	21.39302635	1085	0.310019761	0	0.012061144
0	670.8203735	1520.690674	36681.54688	11	2	840	181	0	37.71059799	1135	0.338966846	0	0.014159272
0	426.380127	1241.974243	35519.85938	10	2	547	204	0	12.19438362	987	0.335548401	0	0.013526462
0	603.7383423	905.5385132	34362.57422	10	2	523	199	0	23.34342957	1019	0.351355106	0	0.010371943
0	1357.64502	100	33276.54688	10	2	178	208	0	16.95537949	957	0.534424007	0	0.005716774
0	182.4828796	353.5534058	32196.08008	10	2	321	208	1	18.39460564	959	0.413436711	0	0.001354936
0.000104702	1261.784424	1060.660156	31141.57422	9	3	601	199	0	8.300483704	1015	0.371173114	0	0
0.002787342	2752.81665	756.6372681	30129.94922	10	3	521	195	0	11.12656498	1046	0.390669763	0	0
0.006893306	3273.713379	300	29168.03906	10	2	389	204	0	31.63853264	980	0.367886871	6.02767E-06	0
0.010764483	1998.324341	50	28203.27148	10	2	522	201	0	37.99072647	1005	0.354428083	0.003667614	0
0.017976506	960.4686279	552.2680664	26974.27148	10	2	766	188	0	27.13590813	1103	0.42740044	0.017203109	0.001125393
0.026173986	593.9697266	50	25667.80078	10	3	606	195	1	3.64697051	1058	0.618578672	0.034120794	0.005155427
0.030715434	0	353.5534058	24425.32422	10	1	601	195	1	7.782782078	1051	0.515182793	0.049162287	0.009626847
0.029985659	305.9411621	738.2411499	23170.19922	8	2	634	195	1	14.30291462	1048	0.548413336	0.054298986	0.012625971
0.024839945	907.9647827	1750	21982.16016	10	2	742	190	0	7.210668564	1083	0.43991679	0.045449365	0.013241993
0.018103806	1626.099609	2443.869873	20782.22852	10	3	378	199	0	29.878088	1022	0.425690472	0.026847765	0.011091698
0.010966793	2831.148193	1511.621704	19587.67969	10	2	473	203	0	17.99031258	987	0.46217072	0.008495455	0.006964822
0.00689313	2982.247559	1456.021973	18434.38281	10	2	639	198	0	8.406583786	1030	0.484872401	0.000828036	0.002566097
0.008316828	1775.077515	715.8910522	17273.43555	10	2	329	204	0	17.42489052	981	0.484598845	0.001411249	2.29389E-05
0.013233214	603.7383423	50	16169.36035	9	2	72	209	3	4.69196701	943	0.644910574	0.007153116	0
0.018313074	658.6349487	955.2486572	15065.85547	9	3	307	211	0	16.82339478	931	0.57580632	0.012943429	0
0.025122598	152.9705811	1050	13975.00977	12	1	69	213	3	3.016961336	918	0.777442276	0.015613559	0
0.031057386	948.6832886	150	12906.06836	12	4	62	215	0	3.843668222	906	0.67143482	0.01514056	0.001228703
0.041017987	90	602.0797119	11761.2627	9	2	96	214	1	14.12950325	916	1.077924728	0.037687443	0.032292321
0.062682919	276.5863342	1250	10325.79785	12	3	84	210	2	4.044691086	952	1.298699617	0.143570036	0.127738595
0.089022212	764.8529053	1081.665405	8935.972656	10	2	434	210	7	6.457954407	960	3.169537783	0.338477939	0.24913919
0.115106814	339.4112549	0	7507.556152	9	2	27	214	58	7.085726738	920	11.53012466	0.492199361	0.349507689
0.142697811	782.3042603	350	6105.939941	9	1	11	217	18	3.931095839	903	18.04592514	0.530388534	0.393819183
0.165447935	254.5584412	320.1562195	4641.86377	8	5	8	218	89	1.391763449	910	15.92872715	0.444403261	0.372183233
0.188986748	1295.569336	790.569397	3180	8	1	5	218	31	0.337614715	909	9.362961769	0.279627979	0.307661682
0.209795117	1650	200	1680	8	1	4	218	7	0.954841256	895	6.903776169	0.18314594	0.245452076
0.216683641	180	400	210	8	1	8	218	37	0.754894495	895	14.5824976	0.219174787	0.2097487
0.219927326	174.9285583	50	1290	8	5	8	218	95	2.263636112	904	30.86004257	0.276989907	0.210915431
0.210518077	453.9823914	50	1591.131714	8	5	8	219	93	3.181812763	906	26.60890198	0.291539192	0.208523363
0.188027009	1140.394653	50	349.8571167	8	1	10	219	15	1.817522049	901	25.33941078	0.264282823	0.182231441
0.151292935	351.1409912	600	966.0745239	8	1	9	219	19	2.052775145	899	8.328378677	0.192919225	0.135187045
0.109286346	94.86833191	50	2388.158203	7	5	4	218	13	0.954841256	881	11.88845062	0.101502568	0.081065483
0	6787.230469	800	49921.38672	10	3	826	184	0	18.09247017	1114	0.25711301	0	0.014685644
0.000441998	5443.987305	667.0831909	48628.41016	10	3	885	184	0	8.767251015	1114	0.276621699	0	0.011631773
0.002823948	4252.175781	782.6237793	47351.71094	8	2	596	199	0	33.18338394	1019	0.303111345	0	0.006944005
0.005610716	2876.560547	427.2001953	46080.625	10	2	610	198	0	26.72343826	1021	0.33030656	0	0.002115216
0.007206928	1361.947144	672.6812134	44824.50781	10	2	707	191	0	16.41954613	1065	1.930564642	0	0
0.006801483	67.08203888	250	43585.87891	10	2	809	189	0	20.60016632	1073	4.667768955	0	0
0.004776013	1435.618286	200	42363.19922	10	1	678	189	0	13.58210182	1072	0.583554506	0	0
0.001978771	2609.310303	424.2640686	41174.83203	8	2	912	183	0	17.90136147	1112	0.388325185	0	0.00083835
4.91289E-05	2173.29248	838.15271	39952.17188	10	3	1092	175	0	13.42939377	1161	0.37341848	0	0.003949718
0	2227.2854	632.4555054	38792.73828	11	2	1085	176	0	21.43040276	1170	0.357399106	0	0.007003058
0	1532.644775	1360.147095	37636.45703	11	1	870	182	0	15.87432575	1133	0.387707561	0	0.008623407
0	90	447.2135925	36502.35938	10	3	529	205	0	16.91950989	977	0.350938529	0	0.008245006
0	1388.128296	158.1138763	35399.82031	10	2	299	203	0	35.74668121	993	0.364043564	0	0.005772118
0	1816.177246	250	34314.03516	10	2	460	200	0	18.65086174	1010	0.330562025	0.00104687	0.002530845
0	403.6087341	316.2277527	33097.07031	10	2	321	204	0	25.53027534	982	0.321391314	0.002411995	0.000131661
0.000873093	699.7142334	158.1138763	31687.30078	10	2	461	198	0	8.543725967	1021	0.338649035	0.002250866	0
0.005038594	2111.539795	50	30324.41992	10	2	536	196	0	3.843668222	1030	0.30741179	0.000699047	0
0.01035075	3597.624268	353.5534058	28936.80078	10	2	593	195	0	4.727942467	1042	0.309087455	0	0
0.015277477	3019.437012	111.8033981	27591.16211	10	2	694	190	0	24.85151672	1081	0.345738381	0.002917148	0
0.024165535	2073.692383	1123.610229	26241.13477	10	1	610	192	0	1.350224495	1068	0.390517741	0.017581573	3.95394E-05
0.033452984	660	672.6812134	24926.4082	10	2	666	193	1	11.92725182	1066	0.789029002	0.03692155	0.001913039
0.038113255	778.267334	403.1128845	23604.05273	8	2	605	195	2	5.875572681	1055	0.554225683	0.053251065	0.004879666
0.035738088	510	300	22345.79102	8	2	628	193	1	14.27357101	1065	0.6050753	0.057218418	0.007140554
0.027633669	2010	353.5534058	21077.44922	10	2	731	189	0	3.016961336	1089	0.458695561	0.045821324	0.007501728
0.018543204	2802.231201	1772.004517	19877.68945	10	3	549	193	0	13.08946323	1069	0.404293001	0.024116898	0.006029994
0.01318194	3750	403.1128845	18672.43945	10	1	551	194	0	19.63288879	1060	0.420562625	0.004018907	0.003108974
0.010776202	2629.75293	200	17503.19336	10	3	388	198	0	27.50524139	1034	0.433396369	0	0.000512359
0.012829729	1764.907959	1154.3396	16321.10254	10	1	158	209	1	13.29860306	947	0.531343281	0.003815094	0
0.016900497	732.3933105	304.1381226	15177.50977	9	4	125	212	0	20.40412331	926	0.521797538	0.011832207	0
0.022576887	417.8516541	0	14046.3125	12	4	48	213	0	5.479268551	913	0.47835204	0.019189104	0
0.02796891	371.0794983	350	12942.24512	12	1	63	215	3	2.719923258	907	0.586173713	0.022363821	0
0.033494756	1452.446167	180.2775574	11850.94922	12	4	64	215	0	3.035723686	905	0.694830358	0.020353695	0.000143297
0.043682434	713.0918579	657.6473389	10782.02637	9	3	107	216	2	17.48534584	906	0.831032395	0.021587141	0.011444966
0.0616372	483.7354736	100	9720.416992	12	4	82	216	0	12.40776348	905	1.132725239	0.056053977	0.064587817
0.082841441	318.9043884	250	8407.549805	9	2	88	215	6	18.8087368	918	3.990266085	0.139070362	0.154158622
0.106721364	161.5549469	250	7013.20166	9	1	28	216	15	3.769243956	910	8.255227089	0.231296286	0.238383129
0.133664384	1544.344482	141.4213562	5577.741699	9	5	9	217	33	1.391763449	904	21.4935112	0.256132454	0.279656529
0.157282978	806.1017456	50	4183.359863	8	1	7	218	24	1.217118144	908	22.15404892	0.208934531	0.267187208
0.178795427	276.5863342	70.7106781	2762.118652	8	1	5	218	46	0.754894495	911	18.40055466	0.131867155	0.22374627
0.192112461	416.7733154	50	1358.307739	8	1	6	218	14	0	908	10.29651356	0.133326054	0.185487881
0.197167471	108.1665421	141.4213562	67.08203888	8	5	6	218	52	0.754894495	898	36.53912354	0.207054362	0.177141458
0.196309209	390	70.7106781	1510.761353	8	5	6	218	51	1.391763449	906	23.94207764	0.260765165	0.187486753
0.185165986	778.267334	680.0735474	2315.253662	8	5	13	218	124	4.058664322	906	38.61238861	0.271874696	0.186683565
0.168689743	0	50	898.9994507	8	5	8	219	19	2.433138847	908	34.29886246	0.249575153	0.166733682
0.144411013	898.9994507	1001.249207	496.5883484	9	5	10	219	11	3.843668222	906	16.57921791	0.182720959	0.12947163
0.113535099	792.5906982	412.3105774	1918.593262	8	1	13	219	8	3.945476294	902	10.18883514	0.100763164	0.087681226
0.002361072	4845.162598	291.5476074	49422.08594	10	3	792	184	0	14.73840141	1106	0.280675411	0	0.007189685
0.006707405	3412.755371	100	48158.78516	10	2	372	197	0	12.90947056	1024	0.267401069	0	0.003518891
0.010540279	2135.907227	790.569397	46911.88672	10	2	879	184	0	13.91580868	1102	0.300664544	0	0.000535101
0.012683813	1272.792236	100	45678.76953	10	2	821	185	0	16.77507973	1097	0.372251779	0	0
0.012296834	189.7366638	0	44484.09375	10	3	744	186	0	24.96956444	1091	0.31399399	0	0
0.009415118	1706.575562	626.49823	43254.14453	10	2	885	182	0	17.18920135	1112	0.299860775	0	0
0.005164122	2919.880127	632.4555054	42059.03516	8	2	796	186	0	27.05732918	1090	0.314989716	0	0
0.001273954	2889.515625	538.5164795	40905.26172	11	2	926	174	0	32.72203827	1165	0.30883652	0	0.000603669
0	1731.18457	667.0831909	39645.99609	11	2	715	181	0	31.53523064	1130	0.228812754	0	0.002164436
0	445.9820557	360.5551147	38242.64453	10	2	606	193	0	38.29781723	1055	0.411930025	0	0.003079534
0	335.4101868	100	36812.98438	10	2	435	201	0	27.44048691	999	0.371544689	3.7294E-08	0.002759763
0	1697.056274	1167.261719	35418.60547	10	2	643	196	0	17.71328163	1035	0.396012276	0.002642918	0.001505841
0	2135.064453	380.7886658	33988.88672	10	2	559	197	0	16.80831528	1033	0.322545767	0.007435621	0.000140173
0	853.8149414	1101.135742	32589.79102	10	3	538	200	0	20.11955452	1012	0.332432747	0.010304959	0
0.001309855	530.7541504	1192.686035	31159.01172	10	2	463	198	0	12.64666939	1016	0.508651197	0.009958839	0
0.006048571	1883.08252	1328.533081	29764.02148	10	2	726	190	0	15.77035427	1074	0.369478047	0.006415927	0
0.011798459	3368.159668	1628.64978	28355.98438	10	2	703	188	0	9.514431	1089	0.325891703	0.001671577	0
0.019521277	3349.402832	1486.606934	26952.375	10	2	701	187	0	16.72355843	1103	0.334389448	0.002591343	0
0.029668218	1906.829834	1100	25590.28125	10	1	600	194	1	1.721006155	1057	0.595478952	0.017701743	0
0.038612399	391.1521301	0	24223.00781	8	5	592	194	5	1.350224495	1056	2.807305813	0.039128531	2.06188E-05
0.04233541	630	848.5281372	22892.4375	10	1	610	194	1	1.391763449	1058	0.882935882	0.053571355	0.000907432
0.038842209	870	0	21552.0293	8	1	592	194	1	1.067520261	1058	0.781242251	0.055248216	0.001944966
0.029332571	2278.61792	874.6427612	20275.49414	10	2	761	192	0	20.63027954	1071	0.669518232	0.043238774	0.002216618
0.019030552	3421.184082	874.6427612	18990.02344	10	2	541	193	0	17.7556076	1070	0.469248801	0.021855539	0.001372966
0.013947546	3019.437012	873.2124634	17764.17969	10	2	500	196	0	17.57696724	1044	0.412648767	0.003732283	0.000243321
0.013693769	1889.047363	540.8327026	16562.66211	10	1	310	204	1	18.54197884	984	0.491475999	1.07322E-05	0
0.015709592	510	412.3105774	15390.46777	9	1	133	210	2	2.134299994	942	0.518220961	0.00463025	0
0.018987933	234.3074951	427.2001953	14211.04102	9	3	121	213	1	4.393377304	919	0.539086759	0.013460337	0
0.024639172	361.2478333	1029.562988	13057.58398	9	1	107	212	3	9.256682396	929	0.549447894	0.021014608	0
0.029881038	276.5863342	570.0877075	11923.63184	12	1	92	212	12	2.698951006	928	1.800701976	0.024409968	0
0.036992561	524.7856445	150	10843.4541	12	1	73	215	5	6.526986599	908	0.762766778	0.022323169	0
0.045515768	391.1521301	764.8529053	9726.895508	9	2	232	210	1	16.05112457	942	0.77875644	0.015439036	0.003733061
0.059436876	590.9314575	1180.042358	8658.001953	9	3	218	210	1	15.42324543	948	0.822310984	0.017637352	0.024611102
0.076039083	960	950	7596.341309	9	2	267	210	1	7.832625866	961	1.027119279	0.036618046	0.070241861
0.09962783	1308.013794	531.5072632	6461.15332	9	2	271	212	4	22.22852516	947	1.630725026	0.063273355	0.127177089
0.123811997	1591.131714	400	5090.196289	8	1	25	216	31	4.532714367	913	6.008234024	0.078726925	0.162259459
0.141452581	442.9447021	50	3660	9	5	8	218	42	0.954841256	912	30.80882072	0.077567704	0.16096513
0.150825471	751.7978516	509.901947	2259.380371	8	2	7	217	10	1.909152389	914	14.98353863	0.072505139	0.136536494
0.158912584	807.7747192	150	829.7589722	8	1	6	217	3	1.721006155	907	6.39129734	0.099727295	0.125962913
0.160837054	573.1491699	141.4213562	543.3231201	8	5	4	217	7	2.160789013	902	17.74166298	0.160694122	0.135772303
0.156881377	474.3416443	790.569397	1964.713745	8	5	11	217	37	1.217118144	917	15.27890587	0.206338868	0.147961453
0.148303658	180	640.312439	2777.22876	8	5	18	217	120	4.69196701	921	21.3332386	0.211016491	0.149462327
0.136142403	60	50	1343.316772	8	5	8	218	44	2.052775145	912	15.61011696	0.183336526	0.135069847
0.123004511	335.4101868	1202.081543	0	9	5	17	218	27	1.909152389	919	20.11857414	0.13058503	0.108916976
0.104781963	468.6149902	150	1294.179321	8	5	5	219	9	0.337614715	911	18.31598282	0.076280452	0.077552624
0.009626728	3060	651.9202271	49000.69141	10	2	838	193	0	22.55667877	1047	0.233471975	0	0.000604843
0.0143081	1560	1185.326904	47636.76953	10	3	949	177	0	24.25896454	1139	0.273551434	0	0
0.016649669	120	200	46238.41016	10	2	955	178	0	34.22058105	1135	0.276681751	0	0
0.016175481	499.2994995	300	44808.65234	10	2	936	179	0	33.33081436	1126	0.30064863	0	0
0.012974923	1654.629883	70.7106781	43408.35156	10	5	851	179	0	3.769243956	1130	0.284779519	0	0
0.00782069	1440.3125	150	41984.57031	10	2	758	182	0	9.009391785	1110	0.299938262	0	0
0.002731665	1412.2323	100	40579.17969	10	2	911	179	0	17.82306671	1130	0.243110687	0	0
1.40199E-05	1771.016602	764.8529053	39148.74609	10	2	829	186	0	27.68758583	1093	0.295219898	0	0
0	483.7354736	863.1338501	37724.90234	10	2	559	199	0	26.95818329	1017	0.313159466	0	4.08845E-05
0	865.3323364	471.6990662	36324.66016	10	2	510	201	0	17.18333054	1008	0.379396886	0.001171472	1.22269E-05
0	993.1766968	1154.3396	34891.35547	10	2	541	197	0	15.13180637	1035	0.445471942	0.007588419	0
0	697.7822266	269.2582397	33494.6875	10	2	476	197	0	25.35294914	1039	0.341795892	0.014536473	0
0	997.2462158	1202.081543	32064.99023	10	1	517	193	0	9.646224976	1058	0.386696398	0.018744886	0
0.000971825	408.0441284	1878.829468	30664.75586	10	2	562	199	0	19.59573746	1010	0.374650955	0.018219035	0
0.005444268	1862.176147	2837.692627	29240.9375	10	2	621	190	0	26.39386368	1073	0.32794717	0.013050642	0
0.011420169	3056.174072	2246.107666	27835.36133	10	2	814	184	0	17.15982246	1124	0.30711171	0.005849324	0
0.020663029	2800.303467	1060.660156	26411.67383	10	3	814	185	0	10.39935112	1115	0.307452202	0.002195765	0
0.031785786	1611.365845	70.7106781	25020.16211	10	1	609	193	1	4.857533455	1062	0.406023383	0.014721224	0
0.040199783	351.1409912	680.0735474	23610.93359	8	2	618	193	7	0.754894495	1064	0.672648609	0.033632565	0
0.042580616	228.4731903	335.4101868	22223.70313	10	1	605	193	1	3.389067173	1067	0.523361564	0.047391292	0
0.038349964	1386.830933	781.0249634	20874.48242	10	3	749	190	0	19.97521782	1088	0.464023024	0.048958763	0
0.028630234	2649.697998	111.8033981	19515.43164	10	3	627	193	0	8.792412758	1068	0.537341714	0.037954275	0
0.019375937	2066.518799	559.0169678	18217.58398	10	3	583	192	0	22.14068031	1081	0.381677985	0.020078011	0.000735327
0.016134463	1740	254.9509735	16911.72656	10	2	331	198	0	20.15542221	1035	0.405180693	0.004763	0.002029589
0.016868657	1020.441101	50	15670.37012	10	2	152	209	1	21.74126625	948	0.462137014	0	0.002576314
0.018817794	94.86833191	206.1552887	14452.90234	8	1	113	209	1	16.80831528	943	0.635672331	0.003309499	0.001917745
0.020576075	961.8731689	364.0054932	13280.65137	9	3	208	211	1	15.18653393	936	0.513236463	0.010864759	0.000674081
0.023702323	1800	70.7106781	12101.30957	9	1	127	211	1	5.139693737	942	0.545792639	0.017965233	0
0.029947767	1233.28833	570.0877075	10939.26855	9	3	129	212	2	8.935631752	925	0.504130542	0.021000613	0
0.039239019	674.1661377	447.2135925	9801.555664	9	1	118	212	2	10.92491055	931	0.752189636	0.018964749	0
0.046288323	615.5485229	282.8427124	8720.458984	9	2	133	213	1	10.19797707	922	0.702497005	0.01279718	0.001001714
0.056020211	2049.243652	930.053772	7602.854492	8	2	394	206	0	8.767251015	987	0.691500783	0.004901009	0.010628375
0.070918694	2319.525879	50	6558.00293	8	2	520	202	1	7.014428616	1019	0.845024347	0.006990108	0.031423911
0.093107946	2197.384766	158.1138763	5472.266602	10	2	357	202	0	29.94045258	1033	1.224918246	0.018935705	0.061358392
0.112348214	729.9315186	50	4385.03125	9	4	52	215	10	10.7797718	928	2.639166832	0.03398544	0.084917374
0.121560544	488.364624	570.0877075	3136.39917	9	1	13	217	14	1.967863798	913	24.18636131	0.052354392	0.094059892
0.119747803	1656.804199	989.9495239	1724.673828	8	5	12	218	19	1.067520261	909	15.22107983	0.064796761	0.087889321
0.118351556	305.9411621	450	342.0526123	8	5	9	217	8	2.385944128	914	14.04188538	0.075153559	0.085120976
0.115544274	1100.227295	403.1128845	1065.316895	8	1	12	218	29	1.217118144	911	26.51445198	0.102862351	0.090036243
0.110773385	1890.952148	502.4937744	2466.029297	8	5	26	217	2	0.337614715	913	16.00100136	0.126070678	0.097969189
0.102492593	1620	380.7886658	3295.087158	8	1	12	217	9	2.635026455	910	24.55443764	0.121942274	0.100060187
0.093863763	1380	50	1968.146362	8	1	9	217	13	4.168739796	905	9.5467062	0.094453059	0.089838296
0.091865353	1033.150513	707.1068115	595.4829712	9	5	17	218	5	3.438912392	903	18.66275024	0.061853316	0.073759995
0.087789126	295.4657288	651.9202271	228.4731903	9	1	14	218	2	1.217118144	913	13.95497036	0.047979508	0.057713959
0.004957376	4613.762207	0	49974.36328	10	2	595	186	0	6.201053619	1085	0.246616274	0	5.05688E-06
0.010722052	3139.554199	1171.537476	48547.20313	10	2	795	182	0	24.75752068	1105	0.249260396	0	0
0.015496175	1786.448975	970.8244019	47144.35938	10	3	905	173	0	14.91050434	1163	0.281894594	0	0
0.01800344	800.4998169	50	45714.68359	10	3	989	175	0	20.60712051	1150	0.30671826	0	0
0.017488485	241.8677368	100	44320.31641	10	1	908	175	0	4.972358227	1150	0.391608328	0	0
0.014062638	228.4731903	604.1522827	42887.63281	10	5	891	177	0	5.550718307	1143	0.554102004	0	0
0.008792184	0	100	41484.44531	10	1	877	178	0	1.217118144	1141	0.370062679	0	0
0.00321268	30	559.0169678	40060.69531	10	3	938	181	0	27.68758583	1128	0.341018617	0	0
8.04102E-05	666.1080933	100	38660.41016	10	2	660	185	0	20.40412331	1102	0.315759957	0	0
0	816.0882568	150	37230.53125	10	4	487	193	0	22.94400215	1059	0.384589702	0	0
0	318.9043884	824.6211548	35830.65234	10	2	537	198	0	11.65326214	1030	0.571382105	0.002555362	0
0	323.1098938	141.4213562	34400.79297	10	1	421	198	0	5.095619678	1029	0.496609658	0.010688406	0
0	577.0615234	0	32971.07813	8	2	381	201	1	3.438912392	1005	0.414339513	0.018987035	0
0	189.7366638	141.4213562	31576.66406	8	1	361	199	0	3.945476294	1016	1.189695358	0.023558805	0
0.000250806	844.8076782	890.2246704	30142.35742	10	2	590	192	0	26.02793121	1065	0.917854846	0.022909058	0
0.003274526	1690.946533	2070.02417	28740.89258	10	2	671	191	0	20.45103073	1070	0.401497692	0.017255263	0
0.009134319	1760.82373	2081.46582	27317.02148	10	3	783	184	0	3.708616734	1121	0.324223161	0.009660377	0
0.01774697	1290.348755	790.569397	25916.75391	10	3	646	190	0	16.66574097	1078	0.292747498	0.004448787	0
0.028373448	751.7978516	667.0831909	24493.0293	10	2	721	190	0	22.14068031	1086	0.329980493	0.01313206	0
0.036236547	417.8516541	403.1128845	23086.86719	10	2	650	192	1	11.34811974	1072	0.591166019	0.025813689	0
0.038600661	1060.660156	141.4213562	21659.02344	8	1	619	193	1	4.787290573	1069	0.679427564	0.035147734	0
0.034834277	2163.330811	70.7106781	20278.97852	10	2	743	190	0	26.00818253	1084	0.367543668	0.037017614	0
0.026899697	1994.492432	70.7106781	18878.67773	10	3	655	192	0	18.74316406	1073	0.368831038	0.029250842	0.001386525
0.022404917	859.5929565	585.2349854	17497.43359	10	2	536	193	0	36.66143036	1066	0.446374625	0.016324146	0.004494036
0.021539081	284.6049805	141.4213562	16176.78906	10	2	245	204	0	22.4418869	988	0.423821718	0.007046946	0.00702058
0.02342855	90	0	14846.39355	10	2	148	208	1	12.68038368	951	0.51473403	0.004306841	0.008025439
0.025780559	849.0582886	710.6335449	13581.88477	9	2	373	206	0	22.60561943	968	0.399513721	0.004447858	0.006959532
0.025076324	1930.518066	680.0735474	12347.65137	9	5	467	208	0	6.182929993	955	0.439052373	0.007053538	0.004162804
0.02369336	2978.472656	316.2277527	11170.8418	8	2	205	207	1	14.82650471	968	0.460865229	0.010854696	0.001212666
0.026861506	2066.518799	452.7692566	9991.621094	9	2	190	207	1	19.8757782	969	0.450396717	0.013412813	0
0.036696509	589.4064941	212.1320343	8823.723633	9	3	103	212	2	3.109632969	928	0.643581033	0.011800717	0
0.047603406	894.9860229	350	7679.824219	8	1	123	213	1	6.01728487	924	0.577523708	0.00773463	6.70494E-06
0.061277404	1209.338623	100	6598.158691	8	2	359	206	0	17.71328163	974	0.612137079	0.007100621	0.005327898
0.075805627	926.6066895	447.2135925	5478.841309	8	1	375	202	1	14.12950325	1010	0.809650481	0.013335206	0.019597277
0.090079054	1860	158.1138763	4434.016113	10	2	140	209	1	11.17514133	962	0.93518424	0.018716784	0.038781598
0.100692809	364.9657593	540.8327026	3348.193604	10	2	319	215	1	14.95924664	922	1.508632421	0.027886897	0.055841915
0.100648053	1050	350	2288.274414	9	3	188	214	3	23.65321541	932	2.861490965	0.046029754	0.065978028
0.092460535	1631.349121	100	1087.060303	9	1	28	217	3	1.350224495	917	15.21937752	0.061126612	0.066113226
0.084475838	284.6049805	180.2775574	218.4032898	8	1	12	218	9	2.160789013	912	6.181695938	0.066188827	0.057765339
0.076923318	1056.834839	989.9495239	1583.192993	8	2	153	217	6	17.47097588	913	6.03508997	0.06814719	0.051391684
0.071942218	2076.078125	950	2983.906738	8	1	11	218	4	1.967863798	902	3.419038057	0.064305462	0.050158717
0.063799627	2808.647461	0	3972.366943	8	1	23	218	9	2.635026455	904	5.994756222	0.051990531	0.049703889
0.059433743	2850	696.4194336	2623.756836	8	1	13	218	7	1.687604904	902	5.964084148	0.033019576	0.044481721
0.062490396	2345.570313	1264.911011	1400.071411	9	1	25	218	5	2.569502831	901	5.624153614	0.020062692	0.038655344
0.067129806	1574.928589	1983.053223	416.7733154	9	3	70	218	6	24.12447166	903	3.608006477	0.022154808	0.03732574
0.009365667	2651.735352	380.7886658	48050.45703	10	3	1130	157	0	25.60303116	1243	0.267457128	0	0
0.013931823	1905.88562	700	46656.02734	10	2	1452	157	0	5.759620667	1251	0.219182134	0	0
0.016305776	1818.158447	756.6372681	45226.35938	10	3	1189	166	0	21.91248703	1198	0.274124414	0	0
0.015770344	1200.749756	540.8327026	43792.65234	10	2	1076	171	0	17.56269073	1175	0.280453801	0	0
0.012610658	408.0441284	50	42396.40234	8	1	879	176	0	5.322852612	1142	0.340269893	0	0
0.007539767	1070.794067	955.2486572	40966.69922	10	3	1178	174	0	13.91959095	1164	0.337369055	0	0
0.002547068	1176.137695	1632.482788	39566.45313	10	2	1417	165	0	12.72657585	1229	0.324233592	0	0
3.12954E-06	678.8225098	1167.261719	38138.60156	10	2	1027	178	0	23.62842369	1155	0.290351152	0	0
0	30	180.2775574	36736.49219	10	2	688	190	0	30.8880043	1082	0.320577621	0	0
0	1063.202759	450	35306.78906	10	2	729	198	0	27.23857117	1033	0.32755965	0.002496572	0
0	1542.886963	776.2087402	33912.47656	10	2	560	199	0	6.762860775	1024	0.362679899	0.010393421	0
0	2037.351196	223.6067963	32481.14844	8	1	430	201	0	12.70980072	1015	0.353212088	0.018579388	0
0	848.5281372	1006.230591	31047.16016	10	1	449	200	0	21.62244415	1014	0.303367078	0.023176676	0
0	84.85281372	100	29652.78125	10	2	331	192	0	8.063245773	1066	0.362427175	0.022552159	0
0.00091645	402.4922485	1390.143921	28223.17578	10	3	561	191	0	19.23932076	1068	0.318040758	0.019295257	0
0.004883291	445.9820557	2653.770996	26822.83594	10	2	509	193	0	11.31471348	1054	0.331852823	0.015716532	0
0.012372429	150	1720.465088	25393.57813	10	3	548	195	0	17.65380669	1047	0.333296448	0.011845953	0
0.020131398	534.1348267	776.2087402	23992.87305	10	2	711	190	0	22.23478127	1086	0.328459382	0.015143724	0
0.026680583	1364.587891	565.6854248	22563.29102	10	6	628	193	1	1.391763449	1067	0.376700312	0.021394501	0
0.029082831	2289.650635	380.7886658	21168.7793	8	1	611	193	0	2.134299994	1067	0.378741354	0.024513872	0
0.02622498	2525.17334	180.2775574	19738.54102	10	2	583	192	0	8.380191803	1071	0.352343261	0.023732338	0.000554561
0.024655176	1507.481323	150	18338.93359	10	3	495	196	0	27.13590813	1039	0.34891507	0.019049937	0.004113915
0.02499909	152.9705811	269.2582397	16914.14844	10	2	448	199	0	22.65643692	1018	0.322752118	0.014569702	0.008818724
0.026184948	1145.512939	180.2775574	15535.30859	8	2	361	202	0	8.543725967	1001	0.429519951	0.012706619	0.012383795
0.029764006	1214.907349	430.116272	14158.0293	8	1	239	201	1	12.70980072	1012	0.509316325	0.012851673	0.013608333
0.031982288	1889.047363	721.1102295	12800.30078	10	2	506	206	0	21.1824646	974	0.411887378	0.011758594	0.012168855
0.028673667	2928.497803	559.0169678	11506.4375	10	2	599	197	0	28.51376724	1044	0.385612965	0.008069919	0.008516353
0.023490293	3774.042969	1141.27124	10250.1709	10	2	542	194	0	14.95924664	1076	0.434559792	0.005158305	0.003775045
0.021541338	2366.77002	390.5124817	9061.042969	10	3	221	195	0	25.3031559	1065	0.456175894	0.004610558	0.000395115
0.031905886	1015.135437	982.3441162	7882.01123	8	3	317	205	0	26.36649895	981	0.474376738	0.004584582	0
0.048773732	295.4657288	206.1552887	6709.411133	10	1	270	204	0	31.28487396	989	0.496052742	0.010752121	0.000259873
0.069683373	750.5997314	364.0054932	5558.102051	10	3	535	199	0	10.16040802	1037	0.494468898	0.022150382	0.004237459
0.083820194	276.5863342	934.0770874	4476.438477	8	2	484	201	0	15.12837887	1019	0.620997131	0.034600042	0.012656406
0.089419186	1034.456421	1252.99646	3354.906738	10	3	350	204	0	12.33420372	991	0.619171977	0.04043299	0.024241064
0.09078081	872.0665283	320.1562195	2310.194824	10	1	231	210	1	5.730255604	948	0.998507917	0.038396697	0.035028823
0.0842852	551.5432739	651.9202271	1224.132324	10	2	510	203	1	18.7379055	1016	1.172530055	0.042352296	0.042405721
0.070360258	2015.589233	150	169.7056274	10	2	162	211	4	19.69460106	949	1.363482237	0.049812935	0.042287014
0.061710652	993.1766968	100	979.4896851	8	1	124	216	2	20.21263313	922	1.55294466	0.050425738	0.036508299
0.054197069	60	223.6067963	2227.487305	9	5	40	217	3	7.085726738	911	3.41523838	0.04562607	0.02908244
0.0473525	1055.130371	934.0770874	3557.878662	10	2	146	212	4	22.9280529	947	2.188286543	0.041814398	0.023397993
0.042699169	1533.231934	827.6472778	4696.22168	9	3	258	210	2	8.582483292	968	1.492846608	0.03134517	0.019919585
0.039998781	1620	1250	3511.025391	9	3	500	211	3	24.37595558	955	1.49587667	0.016912157	0.015928462
0.041379426	1710	1900	2482.0354	9	3	409	208	1	25.4350338	982	1.162033081	0.007048326	0.01547842
0.046167295	1064.048828	1375.681641	1736.116333	9	3	244	206	1	17.00008392	1000	1.358831167	0.008273091	0.021645984
0.009997363	551.5432739	403.1128845	46132.40234	5	2	1315	158	0	5.961015701	1243	0.271455616	0	0
0.012076604	600	460.9772339	44733.05859	5	2	1276	160	0	22.62393188	1230	0.277986795	0	0
0.011609464	234.3074951	150	43302.48438	10	3	981	171	0	30.00129128	1167	0.277548015	0	0
0.008888315	60	250	41902.21484	8	3	900	176	0	26.43883324	1143	0.266081035	0	0
0.004787677	1063.202759	1553.222412	40478.37109	11	2	1109	169	0	37.55606079	1184	0.258686662	0	0
0.001018911	2437.580811	1394.632568	39043.82031	11	2	967	172	0	24.90448189	1175	0.225775391	0	0
0	1251.758789	912.4143677	37642.57813	11	2	1145	170	0	18.87922096	1187	0.270339012	0	0
0	849.5881348	430.116272	36218.73438	10	3	1191	185	0	21.00061798	1109	0.255775273	0	0
0	2039.338135	200	34818.46094	10	2	1070	179	0	39.05879211	1160	0.272633076	0.000928119	0
0	3023.011719	1303.840454	33384.08203	10	2	638	196	0	20.1291275	1050	0.282883942	0.006870286	0
0	2460	1600.781006	31988.56836	10	2	522	198	0	1.687604904	1035	0.353290439	0.013714558	0
0	958.5927124	1838.477661	30558.82617	10	2	589	197	0	31.45614433	1035	0.311801672	0.017686663	0
3.71877E-05	450	559.0169678	29158.54883	10	2	326	202	0	10.86011124	996	0.842572451	0.017950909	0
0.000189791	816.0882568	707.1068115	27731.83203	10	2	454	195	0	21.03896332	1045	0.404238701	0.019219998	0
0.001159623	483.7354736	2170.829346	26299.24023	10	2	553	193	0	19.77322006	1058	0.425941944	0.019465219	0
0.005830552	878.2368774	2728.094482	24898.91602	10	2	656	193	0	20.35706711	1056	0.376117527	0.019097853	0
0.012216602	1824.335449	2128.966797	23475.14844	10	2	645	189	0	5.00628233	1089	0.320783377	0.019776657	0
0.017429013	2040	1591.383057	22074.94531	2	6	697	189	1	4.582314968	1095	0.32235679	0.020327467	0
0.019638883	2200.45459	854.4003906	20639.3457	8	2	610	192	0	3.814074755	1073	0.402892411	0.017661395	0
0.018835673	1608.01123	509.901947	19244.87695	10	2	576	194	0	1.350224495	1054	0.353641629	0.012527304	0.001488833
0.021341654	442.9447021	400	17815.25195	10	1	503	196	0	6.795864582	1044	0.458139837	0.011534008	0.006435425
0.025936536	450	583.0952148	16420.85547	10	2	683	195	0	25.82602882	1051	0.349007517	0.014162465	0.01191237
0.030387102	1569.7771	832.1658325	14988.98633	10	3	765	192	0	13.91959095	1077	0.357984543	0.017397318	0.016071627
0.03520615	2707.489502	1060.660156	13584.96582	10	2	437	199	0	26.80833435	1024	0.364631444	0.020679086	0.017498242
0.03529935	3187.632324	450	12172.94141	10	2	654	195	0	15.48341465	1056	0.376570046	0.019158797	0.015804132
0.029594634	3971.460693	1767.059692	10810.03711	10	2	591	195	0	22.01008987	1061	0.378748178	0.013360582	0.011596283
0.021015216	4302.150391	2350	9452.619141	10	2	480	197	0	16.93147659	1042	0.3558999	0.005493733	0.005981203
0.014692219	2799.017578	850	8159.338379	10	2	501	196	0	35.5257988	1052	0.391197503	0.000193397	0.001194177
0.023425024	1348.332275	500	6951.266113	10	3	325	205	0	19.1194191	978	0.472407281	0.005177141	0.000317235
0.04514065	276.5863342	150	5767.885254	10	2	427	202	1	15.33245945	1007	0.595023453	0.020341231	0.002565718
0.071495481	174.9285583	1607.015869	4599.695801	10	2	360	204	0	4.100293636	988	0.507658362	0.039040059	0.00839377
0.091272496	836.779541	1944.86499	3436.407959	10	2	327	205	0	12.95884228	984	0.525043428	0.057972696	0.014870453
0.095762849	60	970.8244019	2354.76123	10	2	441	203	0	29.13119888	1000	0.558300078	0.064393118	0.019154932
0.088603735	161.5549469	111.8033981	1231.462524	8	1	531	199	2	7.543149948	1038	1.323756695	0.056311667	0.02201217
0.074029863	819.3900146	50	192.0937347	8	2	446	198	1	28.26449013	1051	0.998280466	0.043238409	0.023940908
0.054272287	1328.495361	570.0877075	882.3264771	10	2	466	207	0	30.76385307	984	0.870699227	0.033881959	0.024324484
0.043286767	1106.345337	1346.29126	1939.123535	10	2	398	201	1	20.77537537	1035	0.818099499	0.032452036	0.020836735
0.03679413	152.9705811	0	3074.231689	10	2	94	206	7	6.063765049	990	2.110249758	0.030899914	0.015347912
0.032005336	216.3330841	460.9772339	4306.750488	10	1	87	214	8	12.64666939	929	3.484310627	0.028396625	0.010803176
0.030913319	301.4962769	50	5582.902344	10	2	36	215	0	8.111279488	924	2.659861803	0.021817446	0.008192209
0.027433004	180	452.7692566	4595.486816	10	2	131	212	1	15.59961414	942	1.354578614	0.015569726	0.004091766
0.025595542	210	474.3416443	3777.737305	10	2	131	213	1	28.68395042	934	1.297759175	0.009364298	0.00277959
0.029513551	94.86833191	1101.135742	3027.02832	10	3	190	212	3	13.2506752	937	1.658768654	0.00397033	0.009247302
0.006078244	636.3961182	1060.660156	45638.59766	5	2	1490	151	0	9.702926636	1274	0.267755628	0	0
0.008587199	778.8452759	0	44208.5	5	2	1035	167	0	17.39022636	1186	0.274444878	0	0
0.008432767	968.4007568	70.7106781	42808.24609	10	2	1056	167	0	8.646670341	1191	0.232718661	0	0
0.005627488	120	801.5609741	41384.26953	10	2	892	174	0	11.98121166	1148	0.247970551	0	0
0.001861599	1560	223.6067963	39978.74609	10	2	889	174	0	17.08314323	1150	0.281131536	0	0
5.55571E-06	3060	602.0797119	38548.58594	11	3	895	175	0	16.05431557	1147	0.256787866	0	0
0	2439.610596	1706.604858	37154.25781	10	1	905	175	0	3.054369926	1152	0.274172693	0	0
0	2268.325439	781.0249634	35724.54688	11	2	1100	167	0	12.0215044	1208	0.275787532	0	0
0	2961.50293	403.1128845	34295.19531	10	2	1025	172	0	15.74750042	1184	0.253871858	0	0
0	3364.416748	1588.238037	32894.57422	10	2	974	176	0	26.57777786	1175	0.225083381	0.00208174	0
5.10288E-06	1928.652344	2942.787842	31464.95117	10	2	538	198	0	6.918174744	1030	0.340908736	0.006331731	0
0.001080608	742.7650757	2035.313232	30070.49219	10	2	452	199	0	12.9465189	1025	0.576280653	0.009222476	0
0.002865077	295.4657288	670.8203735	28635.35742	10	2	427	201	0	9.136945724	1008	1.217228293	0.011641142	0
0.003747245	1500	602.0797119	27234.66406	10	2	402	196	0	7.917304993	1039	0.370915413	0.016784087	0
0.003282188	0	1996.24646	25810.89844	10	1	486	195	0	4.393377304	1045	0.402685016	0.020581914	0
0.005117365	540	3225.678223	24410.58203	10	2	563	193	0	11.44769096	1060	0.783936501	0.023707012	0
0.009919662	531.6013794	3578.407471	22977.12109	10	3	574	191	0	16.70532608	1081	0.470594823	0.02678217	0
0.015008064	570	2674.415771	21551.29883	2	2	523	191	1	13.79797268	1081	0.722617745	0.025471192	0
0.016916104	912.4143677	1929.378174	20151.00195	2	1	552	193	0	14.03624344	1063	0.429699242	0.020856259	0
0.016477093	1021.763184	764.8529053	18721.25	10	2	633	190	0	5.989218235	1088	0.382957637	0.012241067	0.001825683
0.021610377	361.2478333	403.1128845	17326.44727	10	2	580	193	0	8.563128471	1059	0.434448689	0.008661333	0.006987187
0.029187283	1182.243652	1051.189819	15891.42188	10	2	622	196	0	8.917089462	1046	0.319693238	0.012721546	0.01278866
0.036789786	2258.185059	1960.229614	14496.92383	10	2	748	190	0	10.60170078	1093	0.324376494	0.020383252	0.016988952
0.041208472	3669.945557	1833.712036	13067.23047	10	2	830	187	1	23.492342	1118	0.412268788	0.024290839	0.018450782
0.038376931	4548.142578	1543.534912	11667.06934	10	2	666	190	0	12.19438362	1098	0.36307314	0.022737112	0.016763309
0.029304663	5214.997559	2462.214355	10239.45313	10	2	530	193	0	16.18455505	1075	0.378051728	0.016187191	0.012313917
0.017753951	4681.922852	2280.898926	8837.941406	10	2	326	201	0	34.56785583	1014	0.402631223	0.00745417	0.006572701
0.009046516	3338.637451	930.053772	7434.009766	10	2	446	203	0	11.92725182	999	0.39244628	0.000696602	0.001651862
0.01487787	2202.907227	1040.432617	6117.058105	8	3	240	207	0	9.280430794	964	0.38610509	0.008803464	0.00270775
0.037855703	1482.194336	1312.44043	4844.233887	10	3	213	205	0	15.79316902	978	0.368057787	0.030555231	0.00671071
0.067489713	647.6110229	2205.107666	3658.155273	10	5	140	210	0	6.990494251	943	0.537388802	0.056170203	0.013092679
0.089582644	254.5584412	2650	2490.180664	10	1	122	211	0	3.109632969	938	0.755520761	0.0781091	0.019243555
0.097343795	1236.931641	1372.953003	1314.876465	10	2	334	210	0	20.40412331	943	0.57892257	0.084570587	0.022577394
0.089776538	1266.056885	1210.371826	234.3074951	10	3	527	198	0	11.98121166	1047	0.576022863	0.071604043	0.021879666
0.069420531	1317.953003	1453.444214	874.6427612	10	2	529	199	0	28.7161026	1041	0.590129972	0.046017334	0.017884003
0.046059869	174.9285583	353.5534058	1920.937256	10	3	136	206	1	16.49387932	983	0.777382791	0.024009528	0.014442448
0.029483242	84.85281372	50	3003.747559	10	1	60	212	1	2.134299994	929	1.076179743	0.017398153	0.011083219
0.024225418	268.3281555	502.4937744	4062.868408	10	1	85	211	1	9.837574005	943	2.289315701	0.018773951	0.006848759
0.024420004	420	1209.338623	5186.617188	10	1	196	210	1	8.386797905	957	1.228382587	0.022177968	0.003745285
0.025572667	882.3264771	1252.99646	6387.111816	8	2	313	206	1	30.10947227	986	0.845177531	0.023193792	0.00205094
0.023476664	764.8529053	827.6472778	5814.894531	8	2	270	206	0	20.78225136	987	0.973305047	0.020725969	0.000313709
0.018271349	646.2197876	206.1552887	5084.978027	10	1	86	214	0	27.44652176	917	0.96206826	0.013951384	0
0.017105171	0	212.1320343	4354.962891	10	1	29	215	1	9.837574005	907	0.764440656	0.00540824	0.001480129
0.006099761	1924.214111	390.5124817	45114.59375	11	3	1474	150	0	21.1824646	1282	0.246781558	0	0
0.008783161	1459.863037	380.7886658	43720.17188	5	3	1500	147	0	16.31665993	1303	0.294520438	0	0
0.00892764	642.0280151	424.2640686	42288.77344	11	2	1347	158	0	20.02348518	1239	0.239576504	0	0
0.006519418	510.8815918	1520.690674	40884.45313	10	2	1213	162	0	24.02983665	1215	0.253333449	0	0
0.003044164	2010.223877	743.3034668	39460.53906	10	2	960	173	0	21.359972	1150	0.265678972	0	0
0.000512051	2913.863525	604.1522827	38060.25781	10	2	859	173	0	23.14989471	1152	0.243224964	0	0
0	2723.894287	1680.029785	36629.50781	10	2	1055	172	0	13.06915188	1161	0.254267842	0	0
0	3071.742188	715.8910522	35230.375	11	2	1043	165	0	33.01202774	1205	0.259940654	0	0
0	3664.669189	494.974762	33800.62891	11	2	978	168	0	24.88508034	1216	0.277373672	0	0
8.3378E-05	3210.140137	1720.465088	32376.83984	11	3	1325	166	0	19.90980721	1231	0.230820969	0	0
0.002696754	1749.285522	3138.470947	30975.81055	10	2	775	192	0	34.77407455	1073	0.256287187	0.000663097	0
0.007500884	283.0194397	2026.079956	29541.04492	10	2	505	199	0	34.62355804	1026	0.396807969	0.005441168	0
0.010870379	1116.467651	850	28146.58789	10	2	239	200	0	29.39465523	1020	0.357156128	0.011502387	0
0.011671048	1224.132324	608.2762451	26716.93359	10	2	452	202	0	15.73115158	1008	0.41673696	0.01943684	0
0.010419391	180	1350	25316.74805	10	2	458	199	0	6.423151016	1030	0.352014303	0.025576359	0
0.010653325	844.8076782	1991.230835	23886.9707	8	1	478	198	0	6.344120979	1037	0.402506828	0.029868782	0
0.012913866	740.9453125	2666.927002	22486.67578	8	2	505	196	0	12.26451778	1045	0.332806438	0.033217393	0
0.015347213	930.4837646	3819.03125	21057.0293	10	2	419	195	0	12.31682396	1050	0.352840215	0.036724765	0
0.01684761	254.5584412	2890.069092	19662.66016	2	2	486	196	1	11.12656498	1049	0.34054774	0.033443615	0
0.017631665	436.8065796	2250.55542	18228.00586	8	1	516	196	1	2.361991405	1051	0.396655887	0.024154576	0.001171615
0.024042198	547.4486084	1800.694336	16797.34766	10	2	582	191	0	12.90947056	1085	0.353644192	0.017454904	0.005714433
0.03226573	2036.909424	2022.992798	15403.12305	10	2	700	193	0	7.973233223	1066	0.330825835	0.015212709	0.01098037
0.040312644	3267.935059	3108.456299	13973.33496	10	2	677	191	0	12.40776348	1078	0.308897078	0.018793317	0.014919814
0.044041563	3191.018555	3045.077881	12576.87207	10	2	743	188	0	2.361991405	1108	0.374261141	0.023885006	0.016315823
0.039887536	3494.452637	2850	11143.375	10	2	664	190	0	19.66254234	1093	0.354081064	0.023928169	0.014662124
0.029432589	4283.386719	3422.353027	9743.305664	10	2	588	191	0	13.42939377	1085	0.377593637	0.017703801	0.010580047
0.01586063	5290.98291	3070.016357	8319.254883	10	3	448	198	0	16.45366669	1031	0.381620914	0.007537303	0.005244014
0.006315115	4318.854004	2277.05957	6919.01709	10	2	317	202	0	15.95176601	1005	0.355261147	0.000442972	0.002173197
0.011199899	3521.647461	2307.054443	5484.669434	10	2	434	205	0	16.72659492	979	0.354451239	0.010984128	0.005713217
0.031945664	2540.806885	2683.281494	4096.840332	10	3	291	204	0	29.8572464	989	0.385227799	0.035181463	0.010647806
0.058434546	1719.447632	2902.584961	2751.181641	10	2	423	200	0	17.66231918	1021	0.398912758	0.06317801	0.016088389
0.081068531	750	2100.595215	1548.709106	8	2	178	206	0	19.59573746	971	0.450324446	0.084662877	0.02122964
0.092303209	84.85281372	901.3878174	384.1874695	8	5	125	210	1	8.792412758	946	0.610007823	0.089211658	0.023288907
0.087756686	60	430.116272	792.0227051	10	2	119	211	6	1.217118144	936	0.874363124	0.073710002	0.021274645
0.069616452	150	50	1872.778687	10	2	92	211	2	12.48939991	936	0.834271848	0.045235839	0.015962118
0.044077959	134.1640778	180.2775574	2995.797119	10	1	115	211	1	12.36455345	934	1.005904555	0.018808309	0.009429842
0.023883572	740.9453125	1054.751099	4043.772949	10	2	446	205	0	16.0319519	990	0.599403381	0.010119307	0.005022892
0.016559126	607.4536743	1769.180542	5126.753418	10	2	296	207	0	23.53847122	965	0.592071593	0.013864939	0.001377667
0.019549916	713.0918579	921.9544678	6186.84082	10	2	322	204	0	13.91959095	1006	0.593271613	0.021165941	0.000190395
0.022130897	2135.907227	917.8779907	7301.349121	10	3	363	206	0	4.393377304	983	0.698984802	0.024221113	0
0.019794902	2278.61792	212.1320343	7120.814453	10	1	91	211	0	12.95884228	942	1.594920754	0.021768812	0
0.013921872	1935.406982	320.1562195	6373.358398	10	1	110	214	0	21.60508347	916	0.925512135	0.01465073	0
0.009676234	1388.128296	1600.781006	5683.000977	10	1	218	208	0	10.16040802	967	0.73649615	0.00594857	0
0.005481304	2965.754639	450	46055.94922	10	3	1456	140	0	31.88015938	1346	0.277855873	0	0
0.00985318	1451.206421	427.2001953	44626.25781	11	2	1555	142	0	26.27279472	1331	0.28155911	0	0
0.012657545	30	0	43223.03516	11	2	1017	162	0	10.68350792	1207	0.32149002	0	0
0.012990986	201.2461243	650	41796.27734	11	2	1067	166	0	26.66184807	1178	0.33253175	0	0
0.010832455	1449.03418	894.4271851	40366.63672	11	2	1037	164	0	14.12950325	1199	0.271316886	0	0
0.006869701	1513.439819	50	38966.35156	10	2	830	170	0	24.40688896	1163	0.278488725	0	0
0.002413561	1440	212.1320343	37539.57813	10	2	813	176	0	16.85951614	1128	0.269062221	0	0
2.53875E-05	1239.112549	1450.861816	36136.36719	10	2	1066	162	0	24.27546883	1215	0.235954374	0	0
0	1642.345825	806.225769	34706.73438	11	2	1110	164	0	18.09797096	1215	0.226906404	0	0
4.29178E-05	2546.998291	200	33312.29688	10	2	842	172	0	39.81120682	1178	0.249067262	0	0
0.002459011	3398.88208	1511.621704	31880.19141	11	2	1245	170	0	24.8373642	1209	0.272363365	0.000308508	0
0.009078688	2222.835938	2651.88623	30476.45703	10	2	776	185	0	33.83097839	1123	0.27630958	0.005664187	0
0.016434057	798.8116455	1884.807739	29052.70313	10	2	716	195	0	12.97935009	1057	0.334468633	0.015766036	0
0.021316713	591.6925049	540.8327026	27622.96289	10	3	358	206	0	45.12084579	985	0.374428868	0.023914136	0
0.021707229	150	212.1320343	26226.40039	10	2	294	207	0	29.04928207	980	0.297281116	0.029964603	0
0.020084383	872.0665283	100	24793.07227	8	2	211	205	0	5.601181984	991	0.287837803	0.031495135	0
0.018690631	2102.783936	657.6473389	23392.80664	8	2	420	198	0	13.62869263	1037	0.321046561	0.033370085	0
0.017907459	2191.643311	1767.766968	21968.93164	8	2	471	197	0	3.181812763	1046	0.281365305	0.038603816	0
0.018094802	1629.96936	3026.962158	20567.51172	10	2	509	198	1	3.389067173	1039	0.396379054	0.044084955	0
0.019078111	201.2461243	4128.256348	19133.17969	2	2	452	198	2	9.333629608	1040	0.517478943	0.044581339	0
0.020650607	834.0863037	3751.333008	17738.72852	8	2	515	195	1	3.321432114	1058	0.453840256	0.037273522	0.000198668
0.026679266	1410	3300	16309.02246	10	1	571	194	1	3.438912392	1065	0.316523492	0.02729647	0.003072121
0.036950774	1892.141602	3398.896973	14879.42578	10	2	489	193	0	17.18039513	1072	0.387426138	0.018237704	0.007166232
0.044543311	1875.419922	2661.766357	13479.21777	10	3	593	191	0	9.374782562	1088	0.312905163	0.017114492	0.010440547
0.046760298	1671.944946	1698.528809	12049.39844	10	2	433	191	0	38.53268051	1083	0.32887727	0.023771446	0.011534823
0.039950192	2213.707275	1364.734375	10655.06934	10	2	445	192	0	28.41308594	1075	0.388589591	0.02577256	0.010265543
0.026599687	3244.71875	2334.523438	9225.573242	10	3	553	195	0	8.327142715	1053	0.423786908	0.020416789	0.006811982
0.01372713	4087.272949	3383.784912	7822.180176	10	2	482	196	0	9.970261574	1048	0.361652076	0.010539968	0.002749889
0.00638715	3972.0271	3463.018799	6395.350098	10	2	445	201	0	14.2515173	1011	0.326099515	0.002715658	0.002288454
0.013875264	2724.720215	3467.708252	4995.247559	10	2	455	198	0	19.23169708	1033	0.362263739	0.008956036	0.007443436
0.033517029	1529.705811	3041.381348	3571.512207	10	2	335	200	0	21.72619438	1022	0.374361277	0.031146707	0.013124694
0.054691691	804.9844971	1944.86499	2171.013672	10	1	192	204	1	23.28308105	995	0.909941137	0.057190683	0.017173832
0.075419247	351.1409912	820.0609741	735.4590454	10	2	221	208	1	9.046031952	961	1.243187189	0.074360669	0.020296751
0.085992448	42.42640686	250	516.1395264	10	1	127	210	3	7.33339262	949	2.171406984	0.076621354	0.020900724
0.082519546	212.1320343	854.4003906	1708.15686	8	2	263	210	2	13.04473019	942	1.452001095	0.060863856	0.017809378
0.064873375	806.1017456	1346.29126	2906.905518	10	3	202	205	0	12.52359295	982	0.768772781	0.033992305	0.011709303
0.039898209	740.9453125	873.2124634	3994.058105	10	3	278	208	0	14.66746807	957	0.48605749	0.013167019	0.005231836
0.022553898	1065.316895	1274.754883	5117.353027	10	2	531	206	0	23.88964272	977	0.511907339	0.005967568	0.001508327
0.01812274	42.42640686	955.2486572	6166.441406	10	2	495	197	0	12.04828167	1056	0.581328928	0.010612847	6.33812E-06
0.020711577	1394.59668	50	7250.38623	10	3	173	206	1	7.210668564	984	0.555929005	0.017176988	0
0.022095451	2715.621582	460.9772339	8310.866211	10	1	134	210	0	6.317550659	948	0.696309328	0.019805688	0
0.019133676	3764.491943	820.0609741	8419.958008	8	1	103	212	0	10.92491055	932	1.053723454	0.01761098	0
0.012916412	3312.657471	1676.30542	7703.518555	10	3	197	208	0	9.191033363	963	0.651309729	0.011353665	0
0.013170271	1170	651.9202271	44133.67188	11	2	1427	151	0	25.04836845	1264	0.215979144	0	0
0.016430587	870	400	42702.34375	11	2	1256	158	0	16.72355843	1225	0.282788903	0	0
0.016868923	597.7457886	250	41302.05859	10	5	994	165	0	19.19861412	1189	0.235654548	0	0
0.014337518	1019.117249	335.4101868	39878.31641	10	1	949	169	0	29.19643974	1165	0.215309754	0	0
0.009710912	60	585.2349854	38474.00391	10	3	765	172	0	12.48511791	1149	0.239789486	0	0
0.00426327	30	50	37042.43359	10	2	581	179	0	24.59124947	1105	0.247264698	0	0
0.000396997	218.4032898	1297.112183	35618.62891	10	2	1093	166	0	24.90448189	1196	0.250510693	0	0
0	502.8916321	701.7834473	34218.41797	11	2	1183	164	0	27.63100624	1209	0.230050027	0	0
0.001064195	1470	522.0153198	32784.9375	10	3	882	173	0	40.87829208	1171	0.24050118	0	0
0.005951142	2160.208252	602.0797119	31388.38867	10	3	854	180	0	11.04835224	1154	0.22448422	0.00318601	0
0.015150037	1395.564453	2015.564453	29958.7207	10	3	824	195	0	35.53594589	1058	0.241651654	0.014281759	0
0.024009097	1148.259521	2392.697266	28558.51953	10	2	463	198	0	38.0932312	1046	0.278126419	0.028130319	0
0.029488811	342.0526123	900	27130.96484	10	3	706	198	0	26.84279633	1053	0.290820301	0.037208352	0
0.029910687	551.5432739	360.5551147	25728.47656	10	2	284	203	1	17.09792328	1017	0.49902609	0.039160203	0
0.027507676	1909.188354	1012.422852	24304.75977	10	3	576	198	0	6.721369267	1047	0.317697734	0.035333395	0
0.02470272	2994.294678	380.7886658	22875.03516	10	2	420	201	0	35.16278458	1021	0.29028368	0.032083094	0
0.023534387	2855.678467	1353.698608	21471.63867	10	2	350	200	0	18.24570084	1028	0.272672266	0.036690976	0
0.024198456	1350.333252	2851.753906	20045.05273	10	2	477	200	0	3.931095839	1028	0.307385087	0.043272365	0
0.025218481	0	4310.452637	18644.87305	8	2	471	198	6	6.281942844	1045	0.706413865	0.047184091	0
0.029010531	0	5070.749512	17215.13867	10	1	493	196	1	1.721006155	1052	0.522752285	0.043902051	0
0.034945909	0	4756.574219	15817.99609	10	2	509	196	1	7.233844757	1051	0.331870556	0.032545608	0.000558132
0.042762917	566.0388794	3628.015869	14385.14844	10	2	427	196	0	9.015509605	1048	0.446473807	0.018823909	0.002789789
0.047890145	361.2478333	2159.282227	12985.01074	10	2	461	197	0	7.117176533	1038	0.532437325	0.015989231	0.004871201
0.049171422	189.7366638	650	11561.05957	10	2	322	197	0	15.28851795	1038	0.391527146	0.021881549	0.005740275
0.042583853	1152.562378	403.1128845	10131.38672	10	2	369	202	0	12.05273819	999	0.380412847	0.026028747	0.004740015
0.028784443	1988.617554	1627.88208	8731.288086	10	2	459	196	0	8.485238075	1045	0.320510536	0.024610255	0.002611056
0.015971078	2950.542236	1923.538452	7301.595703	10	2	556	196	0	4.393377304	1055	0.330708712	0.017928012	0.000407074
0.012248747	2942.447998	2005.617065	5901.161133	10	3	235	199	0	5.875572681	1034	0.352977276	0.00985186	0.002075382
0.018818261	1865.07373	2088.659912	4477.644531	10	2	540	198	0	6.379370213	1044	0.378911018	0.007758855	0.00739294
0.035391513	750.5997314	1756.416748	3072.621094	10	2	265	205	0	6.795864582	987	0.43164897	0.020539589	0.01290982
0.056826126	466.6904907	1004.987549	1647.543579	8	2	275	210	1	16.75388908	949	0.595834792	0.043604147	0.01689231
0.074439488	445.9820557	150	247.3863373	8	5	127	211	8	1.909152389	941	1.679786205	0.060012944	0.01799012
0.081483454	859.0692749	1150	1159.180786	10	2	231	210	2	23.11839294	945	0.64964354	0.060183536	0.01661535
0.074748524	1422.70874	1680.029785	2554.407959	8	2	330	207	0	24.00748825	963	0.561795592	0.04410233	0.012807741
0.056661237	2109.834229	2737.243164	3822.734619	10	2	496	202	0	26.18017769	1001	0.485700011	0.022130856	0.006885303
0.035201617	1859.516113	2254.994385	5016.462891	10	3	419	199	0	10.39935112	1033	0.481041342	0.008740156	0.001429248
0.022970568	371.0794983	2454.587646	6115.660156	10	2	546	198	0	11.20417595	1039	0.511408925	0.002318428	0
0.021711709	997.2462158	1520.690674	7238.957031	10	1	528	195	0	9.136945724	1075	0.482281119	0.00493565	0
0.02275843	2072.389893	939.4147339	8289.831055	8	1	331	203	0	5.051152706	1003	0.589947164	0.009715999	0
0.022863159	3415.259766	1944.86499	9374.219727	10	3	423	204	0	18.32982063	996	0.486551762	0.011693403	0
0.019453233	4734.015137	2213.594482	9716.15625	8	3	451	203	0	14.72424698	1006	0.490981519	0.010104015	0
0.014215411	283.0194397	447.2135925	43639.89453	11	3	1290	150	0	18.58722496	1271	0.243362933	0	0
0.017511357	362.491394	950	42227.59766	5	2	1285	158	0	21.19138908	1226	0.276492476	0	0
0.017940786	0	986.1541748	40785.93359	5	2	1136	157	0	30.38065529	1230	0.432343245	0	0
0.015400261	450.9989014	1500.83313	39379.21484	10	5	1030	161	0	18.28646469	1214	0.305300504	0	0
0.010474183	1087.060303	1415.097168	37954.41016	10	2	1047	164	0	24.809021	1195	0.268032223	0	0
0.004844722	1080	460.9772339	36554.09766	10	2	916	168	0	30.01033401	1177	0.242073536	0	0
0.00060253	417.8516541	0	35124.40234	10	2	488	183	0	4.393377304	1094	0.254498065	0	0
0	60	250	33695.66406	10	2	555	190	0	32.95595169	1061	0.262051523	0	0
0.002108718	67.08203888	212.1320343	32294.50977	10	2	542	186	0	28.74540329	1095	0.174120486	0.000302511	0
0.008264552	1050	400	30864.76563	10	2	682	183	0	47.98127747	1139	0.167360961	0.006211117	0
0.018091185	234.3074951	1900	29470.40039	10	2	754	191	0	29.29382133	1093	0.268083811	0.019157784	0
0.027573925	123.6931686	1615.549438	28035.94336	10	2	329	203	0	29.55073547	1020	0.288475811	0.034461904	0
0.033135992	42.42640686	350	26634.61133	10	2	220	206	1	21.02093124	997	0.5119223	0.043828756	0
0.033314709	1005.783264	820.0609741	25210.73047	10	3	445	203	0	14.56747723	1020	0.298971176	0.043695331	0
0.02986267	2328.626221	2137.755859	23810.49609	10	2	389	199	0	15.40312576	1046	0.296217263	0.034582026	0
0.027324781	3767.240479	1852.700684	22381.89063	10	2	538	197	0	5.710593224	1058	0.281842589	0.025583474	0
0.026515566	2476.227051	2262.741699	20951.10742	10	2	485	200	0	10.43076038	1036	0.252211273	0.02708113	0
0.027546214	1146.29834	3257.299561	19550.81836	10	2	519	198	0	5.139693737	1047	0.262736529	0.034786616	0
0.028916817	60	3387.10791	18127.17578	8	1	499	196	1	8.28042984	1058	0.30881092	0.042575825	0
0.036033832	1410.319092	4050.308594	16722.35547	8	2	476	197	1	5.1287117	1054	0.375416666	0.04096375	0
0.043997891	1318.976929	5132.494629	15291.20313	10	2	781	193	0	7.832625866	1076	0.301404595	0.030143213	0
0.048115559	750	3780.542236	13896.83398	8	2	695	189	0	13.81324291	1103	0.314156681	0.017460927	8.73956E-05
0.049686678	618.4658203	2326.478027	12467.33691	8	2	443	195	0	11.33381653	1060	0.339013368	0.014266037	0.000697175
0.051078614	342.0526123	1040.432617	11063.20898	10	3	508	197	0	25.79936218	1044	0.367532492	0.019876551	0.000993016
0.045525484	90	390.5124817	9637.146484	8	2	255	202	1	11.76828861	1002	0.843460441	0.029291267	0.0006525
0.033858798	816.0882568	158.1138763	8236.953125	10	2	234	199	0	31.63502121	1027	0.417045951	0.033503465	5.06478E-05
0.023460502	1518.189697	670.8203735	6813.237305	10	2	195	202	0	16.77507973	1011	0.377725035	0.029992349	0
0.021523722	1470	640.312439	5383.391113	10	3	276	207	0	32.53026581	975	0.425434947	0.019651376	0.001128639
0.027889425	1171.537476	1204.159424	3977.235107	10	2	226	200	0	10.38885784	1030	0.437588364	0.012552103	0.00531476
0.039652791	182.4828796	269.2582397	2554.407959	10	1	135	208	2	4.69196701	971	0.784786046	0.018487195	0.010279844
0.056421772	1092.016479	728.0109863	1154.123047	10	3	207	206	0	14.35044765	983	0.648661911	0.03514792	0.01372677
0.072007619	305.9411621	350	247.3863373	10	1	125	210	1	2.698951006	952	0.751425683	0.050707124	0.014779666
0.075921632	1447.791382	1457.737915	1653.269531	10	2	292	208	0	31.43483162	960	0.483473897	0.05206107	0.012952248
0.067077868	2408.422607	2926.175049	3083.147705	10	2	513	198	0	23.11839294	1038	0.444832414	0.03922341	0.008807937
0.050914239	1747.226318	3820.013184	4477.644531	10	1	516	198	0	13.00800037	1039	0.412543654	0.020165609	0.003949158
0.035191365	1410	3751.333008	5907.029785	10	1	509	197	0	13.07321739	1054	0.409414351	0.006264267	0.000356432
0.024850829	60	3655.475342	7085.146484	10	2	657	192	0	13.94980335	1092	0.413774759	0.000195284	0
0.022580525	952.9428101	2687.936035	8237.335938	8	2	462	193	0	8.219958305	1086	0.420106262	0.000388047	0
0.02228779	2352.275391	2438.237061	9360.625	10	2	369	200	0	27.82229424	1022	0.426064491	0.002240055	0
0.021379253	3810	2969.848389	10413.50098	10	1	527	194	0	11.69020748	1078	0.421347916	0.0033506	0
0.017737597	5314.150879	3723.237793	11016.37402	10	2	610	194	0	5.139693737	1079	0.414374113	0.002398509	0
0.010996187	6105.939941	4120.98291	9829.979492	10	2	403	201	0	12.30377102	1016	0.429835975	0.00055681	0
0.016063502	1221.187988	1484.924194	40343.30859	5	2	1501	140	0	23.97577286	1350	0.218938783	0	0
0.013583273	1918.593262	1761.391479	38890.94922	5	3	1330	152	0	18.56861115	1271	0.245208338	0	0
0.009055018	2277.827881	781.0249634	37473.10938	5	2	1188	157	0	11.30993271	1249	0.220513433	0	0
0.003818034	2460.731689	430.116272	36036.48047	10	2	1162	161	0	15.40312576	1229	0.236702487	0	0
0.000306489	1517.893311	863.1338501	34630.57813	10	2	796	166	0	38.11207962	1199	0.241283	0	0
0	1440	500	33200.51172	10	2	757	185	0	37.41805649	1098	0.205245152	0	0
0.002294593	1050	111.8033981	31806.16992	10	2	344	196	0	25.5895195	1056	0.204603449	0.000420223	0
0.008025545	60	180.2775574	30376.43359	10	3	369	202	0	28.38603783	1025	0.181690037	0.006695624	0
0.017208805	240	1610.124268	28941.29492	10	2	812	188	0	24.6808548	1124	0.266947299	0.018231757	0
0.025979519	1073.312622	1500.83313	27546.53516	10	2	555	204	0	36.21586227	1020	0.252349675	0.03200049	0
0.03118437	308.8688965	447.2135925	26116.83984	10	2	252	208	1	20.15781021	990	0.329223007	0.040542968	0
0.031120993	496.5883484	427.2001953	24716.52344	10	2	364	206	0	21.59856987	1006	0.315182447	0.039922431	0
0.026718436	1888.094238	1700.735107	23287.18945	10	2	510	197	0	24.01494026	1065	0.272062182	0.030291984	0
0.024617592	2575.985352	2740.894043	21886.64063	10	2	457	199	0	14.49195099	1049	0.257660061	0.017102292	0
0.024458736	2229.9104	2325.940674	20462.77148	10	3	503	198	1	3.109632969	1057	0.282145411	0.015136232	0
0.026325086	792.5906982	1788.85437	19062.49219	10	2	562	196	0	8.219958305	1066	0.278912246	0.022970038	0
0.028890414	635.6885986	1978.004028	17627.39258	10	3	659	193	0	34.6722641	1090	0.317170978	0.03005586	0
0.037504725	1459.863037	3007.074951	16203.22168	10	2	756	195	0	13.91580868	1067	0.292836696	0.029200412	0
0.046285555	1519.078613	4356.604004	14802.86426	10	1	634	192	0	5.438007832	1088	0.284010977	0.020802984	0
0.050958902	1513.439819	4327.816895	13373.1709	10	2	760	183	0	10.80494785	1145	0.270065486	0.011569705	0
0.052070748	421.0700684	3146.82373	11973.30762	10	2	416	187	0	10.17652702	1116	0.572377622	0.011897618	0
0.052780274	570.7889404	1802.775635	10543.36719	8	2	322	199	0	12.97935009	1030	0.61620903	0.02131189	0
0.048643757	827.586853	751.6647949	9142.964844	10	1	294	201	0	7.416536808	1005	0.440142632	0.033554867	0
0.03932799	67.08203888	200	7719.274414	8	1	206	204	7	2.385944128	992	0.644207835	0.039942972	0
0.032268513	234.3074951	206.1552887	6313.770508	10	1	218	205	0	6.457954407	992	0.512188077	0.037352365	0
0.031994201	60	111.8033981	4889.263672	10	2	167	209	1	11.54631138	963	1.072951317	0.027160583	8.3075E-05
0.039008051	216.3330841	282.8427124	3459.508545	8	2	211	205	0	19.79280853	1000	1.053596497	0.019761959	0.002401253
0.047581092	360	200	2059.757324	10	2	147	210	2	3.016961336	957	1.552532792	0.024261275	0.005843427
0.057016786	1623.607056	600	636.3961182	8	1	170	210	1	5.550718307	961	0.655773759	0.036488216	0.008647288
0.065923989	284.6049805	70.7106781	750	8	1	123	211	0	0.954841256	949	1.07937324	0.048613578	0.009388657
0.067742951	1200	1250	2171.013672	10	2	272	206	0	12.52359295	974	0.481143653	0.049965698	0.007986416
0.060121354	1449.03418	2638.655029	3571.512207	10	2	535	197	0	16.18455505	1047	0.413558662	0.038385324	0.004863053
0.046218082	296.9848633	3037.268555	5001.459961	10	2	467	197	1	14.74193764	1038	0.459664226	0.020047119	0.001416779
0.03301448	276.5863342	3359.31543	6401.328125	10	2	557	196	0	16.93147659	1053	0.411738575	0.006265718	0
0.024638951	240	3726.258057	7830.919434	10	1	602	191	0	6.457954407	1098	0.505756974	0.000351826	0
0.021305375	1235.839844	4101.829102	9194.938477	10	2	568	196	0	15.19676876	1061	0.480940491	0	0
0.019794244	2749.872803	3942.714844	10359.03906	10	2	520	198	0	12.77675056	1044	0.405479997	0	0
0.018508974	4264.328613	4272.001953	11482.32129	10	2	549	194	0	0.954841256	1078	0.52678144	0	0
0.015227562	5661.978516	5099.019531	11922.12207	10	2	427	198	0	12.40776348	1043	0.431378126	0	0
0.005775101	3637.059326	424.2640686	37020.83984	5	2	1307	152	0	9.136945724	1287	0.221719116	0	0
0.001854219	3568.991455	1101.135742	35591.69531	11	2	1406	149	0	8.898507118	1310	0.273002267	0	0
0	2919.880127	2294.013916	34142.17578	11	2	1166	162	0	7.233844757	1229	0.224594817	0	0
0	2910.154541	1902.629761	32723.61914	11	2	868	171	0	29.50286865	1182	0.230083063	0	0
0.001519113	1909.659668	1011.187439	31281.70117	10	2	391	191	0	19.98488426	1073	0.267788827	4.27507E-05	0
0.006040814	1149.82605	50	29882.24414	10	2	300	202	0	26.34876823	1028	0.214544386	0.004512192	0
0.012793162	968.4007568	474.3416443	28452.5293	10	2	593	193	0	11.94526863	1091	0.239903763	0.01241206	0
0.024223853	1120.089233	1250	25628.16602	10	2	360	207	0	25.80936813	1006	0.246646196	0.028745119	0
0.023870187	60	141.4213562	24192.91211	10	1	164	211	1	15.17970562	977	0.295944303	0.027589973	0
0.019663144	720	1029.562988	22792.61719	10	2	237	204	0	23.50773239	1021	0.657945871	0.019331299	0
0.017218672	1170	1312.44043	21368.93164	10	2	467	200	0	28.88007545	1049	0.314754546	0.007820334	0
0.01776433	1018.233765	986.1541748	19968.59961	10	2	542	199	0	3.471741199	1056	0.327728897	0.002949862	0
0.021412794	216.3330841	460.9772339	18538.85938	10	2	586	198	0	7.363740444	1056	0.299186051	0.009065005	0
0.025010578	42.42640686	965.6604004	17138.61523	8	2	514	196	1	5.139693737	1068	0.366211712	0.013878226	0
0.03210336	30	2473.863281	15709.06152	2	2	681	185	0	21.64844704	1141	0.273134798	0.013605378	0
0.040690448	30	3981.205811	14285.10449	10	2	870	181	0	7.454009533	1162	0.250948429	0.009131735	0
0.045798518	42.42640686	4912.483887	12878.94824	10	2	643	185	0	14.27724266	1124	0.317570537	0.004529249	0
0.048786264	488.364624	3401.470215	11449.31445	10	2	527	196	0	25.52857971	1046	0.414709359	0.006233123	0
0.049823131	787.4642944	1952.562378	10055.01367	8	2	439	199	0	21.39302635	1025	0.355836481	0.017860636	0
0.0466034	523.9274902	570.0877075	8625.195313	2	2	357	198	0	6.054498672	1032	0.394753844	0.030799709	0
0.040010102	937.2299805	756.6372681	7224.956543	2	3	302	202	0	7.594643593	1005	0.325694978	0.037939545	0
0.036575343	108.1665421	412.3105774	5795.593262	8	2	192	204	2	9.256682396	994	0.374590009	0.038020294	0
0.03961676	624.2595825	565.6854248	4395.281738	10	2	284	207	1	10.37309647	976	0.434731007	0.033420522	0
0.047128655	180	602.0797119	2971.211914	10	2	194	208	0	11.94526863	974	1.265583634	0.030306116	0.000165223
0.052904524	789.1767578	304.1381226	1565.183716	10	1	225	209	0	10.68350792	970	1.267568827	0.033401556	0.001623578
0.0558911	1723.629883	0	150	10	5	147	207	2	7.363740444	977	0.707803547	0.041241974	0.003155754
0.058994748	366.1966553	141.4213562	1266.056885	8	2	152	209	1	6.918174744	956	1.217205167	0.047737993	0.003694925
0.056696396	872.0665283	1131.37085	2665.276611	10	2	492	205	0	23.90277863	985	0.463753164	0.04633183	0.002790242
0.048685156	606.7124634	1167.261719	4089.364258	10	2	494	195	0	29.878088	1070	0.455311358	0.03687511	0.001112604
0.036877453	644.1273193	1578.765381	5495.489258	10	2	425	199	1	8.614640236	1027	0.679679453	0.022176072	3.4489E-06
0.026208432	764.8529053	1900	6925.062988	10	2	508	196	0	10.47768211	1047	0.415172637	0.00822839	0
0.020993544	968.4007568	2334.523438	8319.254883	10	2	442	197	0	19.31534386	1044	0.383379996	0.001099603	0
0.017854134	1853.213379	3140.063721	9749.077148	10	2	676	194	0	13.90445614	1069	0.407922596	0	0
0.017018251	3074.670654	4315.668945	11149.38965	10	2	643	193	0	10.02498817	1080	0.401729554	0	0
0.016316947	4493.294922	5519.510742	12481.29785	10	3	548	194	0	16.0319519	1077	0.376804262	0	0
0	4410.102051	3189.043701	33739.10547	11	2	986	166	0	19.02690887	1204	0.227457762	0	0
0	4002.499268	3041.381348	32276.48633	10	2	858	176	0	28.33895493	1160	0.276763052	0	0
0.011546545	2868.100342	838.15271	26532.29883	10	2	572	199	0	22.12598991	1061	0.286389351	0.010563028	0
0.013867026	169.7056274	100	23704.57617	10	2	116	211	1	24.58585739	977	0.324995279	0.012179603	0
0.01038178	720	200	22274.87305	8	1	143	210	0	11.72702408	983	0.359908372	0.006424934	0
0.008676369	330	100	20873.38281	8	1	176	208	1	13.06915188	997	0.81508708	0.0007323	0
0.010481696	216.3330841	50	19445.02344	10	2	194	206	0	28.6671505	1013	0.973786235	0	0
0.015385355	590.9314575	680.0735474	18044.66992	10	1	539	205	1	9.039936066	1010	0.490060151	0.000711882	0
0.0184549	402.4922485	1523.975098	16620.89258	8	2	543	196	0	6.762860775	1074	0.348433256	0.002597558	0
0.023432737	1514.628662	2768.12207	15220.2627	2	2	565	193	0	4.763641834	1089	0.350080848	0.003113092	0
0.029844007	1459.863037	4186.287109	13785.15527	10	3	823	183	0	10.86011124	1154	0.313011587	0.001789755	0
0.035176218	1418.908081	5032.891602	12390.61719	10	3	796	186	0	36.19816971	1115	0.279266953	0.000154656	0
0.037571561	1772.286621	3577.70874	10961.00781	10	3	932	178	0	12.45510006	1176	0.242685467	0.001486339	0
0.038888354	2171.013672	2170.829346	9531.505859	8	2	855	178	0	25.78601265	1176	0.318229437	0.00999455	0
0.037616704	1979.090698	1176.860229	8131.051758	2	2	510	187	0	29.3275013	1108	0.262093544	0.021196805	0
0.035234116	1972.942017	1285.495972	6701.291016	2	3	557	197	0	25.85098839	1037	0.239833042	0.028644979	0
0.037465516	1110.405273	150	5307.37207	10	1	220	204	1	17.48534584	992	0.331639647	0.034071155	0
0.043604646	1544.344482	1529.705811	3877.434814	10	2	554	203	0	14.20359707	1003	0.29410091	0.03484118	0.000543022
0.051175803	150	141.4213562	2471.31543	10	1	219	204	0	23.11050797	1002	0.365569949	0.036402382	0.001353087
0.054732736	1302.497559	223.6067963	1047.85498	8	2	305	207	0	22.58116722	981	0.321345955	0.03905851	0.00142296
0.052900676	2427.591309	761.5773315	331.3608398	10	5	243	205	0	19.77322006	990	0.372532547	0.044111859	0.000835409
0.04871396	1230.365845	570.0877075	1760.82373	8	2	237	208	1	10.35204124	965	0.852935433	0.047256451	0.000215788
0.042685345	42.42640686	141.4213562	3189.043701	10	2	191	207	2	25.68386459	976	0.761202872	0.042870957	0.000161598
0.034467794	335.4101868	180.2775574	4589.117676	10	1	206	199	7	7.917304993	1037	1.878738999	0.034192648	4.06758E-05
0.026242696	720	559.0169678	6013.334961	8	2	262	205	0	19.48122025	990	1.190570235	0.020060839	0
0.017713398	2071.955566	427.2001953	7413.339355	10	2	267	202	0	20.15781021	1004	0.502966225	0.007527779	0
0.012934527	2482.941895	1040.432617	8844.099609	10	2	452	198	0	15.57314587	1029	0.443567097	0.000808792	0
0.011456002	2952.371826	2234.390381	10243.1875	10	2	648	193	0	21.82925415	1081	0.4068259	0	0
0.012408538	3969.193848	3500	11673.0459	8	2	664	189	0	2.160789013	1119	0.374973327	0	0
0.006682215	1681.338745	1562.849976	18950.8125	10	2	471	197	0	20.60943794	1075	0.412647575	0	0
0.01074959	750	2140.093506	17526.9082	8	2	534	196	0	11.47125721	1081	0.302990884	0	0
0.012839855	1355.654785	2687.005859	16123.87695	8	2	579	197	0	15.64909649	1076	0.347392887	0	0
0.014932925	2509.442139	3631.115479	14697.06055	10	2	808	185	0	10.85010433	1146	0.250008941	0	0
0.019015722	2943.823975	4808.846191	13296.80371	10	2	913	181	0	13.00800037	1171	0.274167269	0	0
0.021751752	2932.336914	5510.444824	11867	10	2	899	178	0	15.53334236	1182	0.251891017	0	0
0.022836627	3166.385986	4278.14209	10470.6875	10	2	873	178	0	24.50836754	1183	0.273382008	0	0
0.024819989	3606.119873	3220.636475	9037.222656	10	2	888	178	0	4.114075184	1180	0.295953959	0.002323888	0
0.025362672	3494.967773	1992.48584	7607.529297	10	2	523	186	0	24.82851219	1122	0.273414671	0.009441811	0
0.028582795	3076.572754	894.4271851	6212.970215	10	2	464	193	0	31.31354332	1072	0.271287262	0.017078718	7.31931E-06
0.033925787	2258.185059	509.901947	4783.56543	10	2	478	200	0	38.04758072	1023	0.246448353	0.02618951	0.001635859
0.042346127	939.6275635	948.6832886	3383.622314	10	3	464	195	0	3.843668222	1073	0.361559689	0.03236628	0.004216741
0.048587091	408.0441284	316.2277527	1953.458496	10	2	357	204	0	12.50650978	1001	0.411377132	0.034017377	0.006189155
0.050470676	1760.82373	1600.781006	553.1726685	10	2	419	200	0	13.31453514	1030	0.345643431	0.034590919	0.006481174
0.048056617	3181.980469	694.6221924	848.5281372	10	2	404	200	0	15.12837887	1032	0.365629286	0.038281973	0.006083401
0.04112158	2184.032959	111.8033981	2253.996338	10	1	186	207	1	16.18139458	980	0.437680721	0.03827285	0.00583862
0.031032395	1248.879517	50	3683.531006	10	3	155	208	1	2.635026455	972	0.479700238	0.031604473	0.005844125
0.023289362	268.3281555	50	5106.87793	8	1	180	207	4	1.967863798	977	0.850760102	0.023191182	0.005474025
0.016365632	30	390.5124817	6507.303711	10	3	257	207	1	18.5206356	979	0.590581536	0.012444329	0.003370272
0.008068425	931.9334717	824.6211548	7937.083984	8	1	454	204	0	8.543725967	994	0.434502095	0.004139096	0.000733164
0.004317005	1752.626587	158.1138763	9337.135742	10	2	380	203	0	33.45807648	998	0.407704711	4.92527E-05	0
0.005168479	2472.589844	1589.024902	10766.78223	10	2	555	199	0	11.47125721	1028	0.406470895	0	0
0.006930486	3092.329102	3059.411621	12161.40234	10	2	701	189	0	17.71328163	1122	0.381464064	0	0
0.005716949	2220	3383.784912	17028.27148	10	2	635	191	0	8.00104332	1118	0.272861838	0	0
0.007384417	2484.029053	4022.747803	15603	8	2	704	190	0	26.21110916	1115	0.277961314	0	0
0.007064771	3457.426758	4808.326172	14202.77441	2	2	812	188	0	21.10864067	1128	0.298540592	0	0
0.00758916	4427.211426	5810.550781	12779.01367	10	3	813	181	0	11.04835224	1173	0.31396997	0	0
0.008759684	4409.591797	6342.318359	11374.43164	10	2	754	184	0	2.385944128	1150	0.282341242	0	0
0.009357714	4624.672852	4842.003906	9943.087891	10	2	877	182	0	8.077000618	1160	0.276756853	0	0
0.010971807	5070	3383.784912	8548.947266	10	2	691	184	0	15.7016716	1140	0.293173462	2.43641E-05	0
0.012576617	4843.397461	1923.538452	7119.171387	10	2	791	188	0	22.42335892	1112	0.298077524	0.002599308	0
0.019290065	3333.376709	604.1522827	5686.562988	10	2	426	186	0	20.36884499	1128	0.318028361	0.007996833	0.00114126
0.02894247	1860	721.1102295	4289.160645	10	2	469	202	0	29.58124733	1014	0.29132551	0.017304596	0.004929713
0.036988519	360	403.1128845	2860.244629	10	2	400	195	1	26.88030815	1068	0.372837752	0.02427501	0.009180343
0.04255522	1053.422974	921.9544678	1465.093872	10	1	464	201	0	8.767251015	1024	0.331221938	0.026094362	0.011802
0.0441406	2410.850586	1300	42.42640686	10	2	392	196	0	13.2506752	1060	0.300017267	0.025545819	0.013973073
0.04194767	3729.302979	0	1347.330688	10	2	213	204	0	11.39565468	1002	0.29238224	0.025168668	0.016513819
0.03616526	2688.810059	1234.908936	2771.876709	10	2	335	203	0	8.246892929	1006	0.345302343	0.021990424	0.018388452
0.027505824	1320.34082	1029.562988	4171.726074	10	2	444	201	0	7.543149948	1022	0.348329961	0.015098462	0.018170772
0.019323284	30	1118.033936	5595.221191	10	3	390	200	0	14.96272087	1030	0.39957881	0.009355067	0.016147111
0.012104755	1180.720093	1154.3396	7001.385742	10	2	477	203	0	23.00962448	1005	0.405671209	0.004184248	0.012357728
0.006173602	192.0937347	1860.107544	8431.28125	10	1	459	199	0	10.80494785	1043	0.392622948	0.000594378	0.006276003
0.002089157	375.8989258	1334.166382	9854.851563	10	2	529	197	1	9.208987236	1055	0.575756669	0	0.001270922
0.001151645	1084.158691	2094.039063	11255.11914	10	2	510	195	0	10.11188316	1063	0.573715866	0	0
0.001914593	1936.10437	3372.313721	12684.92773	10	2	599	192	0	16.44437027	1097	0.3871333	0	0
0.034561973	589.4064941	4188.078125	6440.504395	9	5	7	219	20	1.012750387	807	9.141860962	0.024197932	0.075610436
0.032794457	657.951355	2182.887939	5946.436035	9	3	25	219	3	2.698951006	838	5.507177353	0.039249294	0.034498289
0.033298027	424.2640686	2869.233398	7098.091309	9	1	4	219	0	1.067520261	835	8.569701195	0.042747051	0.039669804
0.031245973	632.850708	2109.502197	5938.787598	9	3	33	219	8	5.00628233	842	12.74947643	0.027099386	0.031857651
5.30851E-05	5781.600098	1140.175415	12610.35254	9	3	81	216	11	3.631393433	870	1.046750426	0	0.018143196
0.017894402	1073.312622	3811.82373	20115.77734	1	1	28	218	10	5.1287117	837	2.102965117	0.024402456	0.03631806
0	5218.620605	651.9202271	9589.212891	9	3	156	219	5	14.86507416	843	1.23580265	0	0.026731521
6.49452E-05	5119.726563	1882.817017	11074.02344	4	3	262	213	0	13.36220074	902	0.953947544	0	0.029028321
0.001721712	4733.540039	710.6335449	12588.60156	4	3	102	217	2	7.140668869	874	1.190550327	0	0.023982674
0.006044546	3660.123047	447.2135925	14077.03418	8	1	37	220	4	7.725405216	850	1.622947693	0	0.018631885
0.012231101	2490.180664	0	15591.34375	8	4	4	220	26	1.687604904	845	2.407437801	0.003036566	0.021924101
0.016752284	1261.427734	764.8529053	17079.59375	8	1	18	220	8	1.687604904	850	2.333222866	0.01073058	0.02770046
0.01823776	42.42640686	2250.55542	18594.04688	1	1	12	218	15	1.067520261	848	10.27998543	0.018008161	0.032179065
0.016575584	1382.931641	2402.602783	20082.55273	1	1	34	218	25	3.109632969	852	5.224650383	0.021534113	0.034007315
0.000239669	3729.302979	150	9723.749023	4	1	5	216	8	0.754894495	869	1.736222744	0	0.056493308
0.002024577	3630.49585	1430.034912	11220.04004	4	3	160	213	0	10.72415543	902	1.135660648	0	0.055670258
0.005509668	3660.491699	2065.187744	12691.27637	8	2	107	215	3	14.32121849	900	2.330898285	0	0.042539477
0.009673347	2629.75293	1811.76709	14195.3584	8	1	21	220	15	2.882181168	861	2.489011526	0	0.025448812
0.014804321	1536.749878	1118.033936	15672.66699	8	1	20	220	5	5.062306881	858	3.476425171	0.000743632	0.01569628
0.018269053	390	1073.545532	17180.54688	9	1	10	220	13	1.217118144	856	10.46676922	0.005766828	0.018934673
0.018289549	792.0227051	992.4716797	18661.27734	9	1	30	219	12	3.199601412	861	5.579576492	0.011376924	0.024771454
0.014860226	2072.389893	1081.665405	20171.29102	1	2	54	218	5	7.393958092	857	1.521086812	0.014111677	0.028235842
0	2102.783936	2594.706055	45645.80469	9	2	123	215	3	8.159014702	907	0.498653412	0	0.000259803
0.006692001	2608.620361	50	8678.71582	9	4	4	219	60	0.954841256	836	2.124994755	0	0.080208257
0.005540545	2280.789307	111.8033981	10110.8457	9	4	5	220	12	1.067520261	839	1.801257372	0	0.091160811
0.008171218	2117.285889	604.1522827	11531.94727	4	5	7	219	14	1.817522049	852	3.86194849	0	0.086835451
0.012213147	2210.452393	2074.246826	12994.19141	9	3	84	219	0	1.350224495	857	3.473942757	0	0.066485785
0.014820035	1797.247925	1800.694336	14440.44336	9	1	58	220	4	4.69196701	861	2.950839996	0	0.03825615
0.016590687	589.4064941	970.8244019	15893.8291	8	1	19	220	12	1.967863798	858	9.839529991	0	0.015539783
0.018240158	573.1491699	141.4213562	17381.42188	8	1	7	220	8	0	858	4.671080112	0.000920744	0.009374288
0.016862152	1664.121338	353.5534058	18844.68164	9	1	15	219	6	1.967863798	857	3.053323507	0.003633121	0.016044656
0.0123016	2871.236572	150	20340.79688	7	5	11	219	9	1.721006155	852	3.040353298	0.005402296	0.021269361
0	758.9466553	2462.214355	45711.97656	1	1	3	217	3	0.754894495	882	1.502662659	0	0.001614815
0.017952288	1224.499878	50	9322.328125	9	1	5	220	14	0.477453768	842	4.254116058	0	0.11463961
0.01555281	825.4089966	100	10649.1123	9	4	4	220	9	0.337614715	849	4.657393932	0	0.123229295
0.016963251	632.850708	291.5476074	12005.88574	7	1	7	220	5	2.052775145	847	8.649193764	0	0.111734837
0.019251535	831.9254761	610.3277588	13426.13086	9	1	43	219	0	3.769243956	868	4.511343479	0	0.08627665
0.020840548	780.5767212	350	14830.59375	9	3	39	219	5	3.945476294	872	5.165790558	0	0.051784247
0.019808186	150	100	16279.05664	9	1	19	220	11	1.350224495	863	12.78480816	0	0.019530354
0.017548783	1347.664673	827.6472778	17708.56641	9	1	21	219	6	1.391763449	861	2.564482689	0	0.003996063
0.014685873	1879.494629	0	19173.38086	9	1	13	220	5	3.64697051	855	2.42042017	0	0.008853701
0	577.0615234	5210.806152	38383.55469	9	1	21	217	3	2.635026455	878	1.602377892	0	0.015699098
0	513.5172729	3758.989258	39888.96875	1	1	4	218	6	1.909152389	879	1.840128183	0	0.01806407
0	169.7056274	1408.012817	42872.92969	1	1	2	218	9	0	882	5.922014236	0	0.013578941
0.029622629	1043.551636	364.0054932	7850.203613	9	5	7	220	2	3.109632969	843	13.553442	0	0.068639286
0.030443545	318.9043884	50	8952.876953	9	5	6	220	11	0.477453768	830	10.42454433	0	0.104284331
0.02818938	189.7366638	250	10132.94141	9	1	6	220	56	0	849	11.488904	0	0.131894723
0.02459407	611.8823242	500	11352.92871	9	1	7	220	16	0.754894495	849	6.529136181	0	0.138771772
0.024560757	323.1098938	291.5476074	12669.27344	8	1	4	220	37	0	853	5.500461578	0	0.12371593
0.024312116	189.7366638	223.6067963	13988.23828	7	1	10	220	0	0.754894495	856	6.948204517	0	0.09336143
0.024157571	516.1395264	447.2135925	15375.02148	8	5	9	220	74	3.054369926	864	13.54443264	0	0.056155644
0.021681152	445.9820557	0	16748.11719	9	1	10	220	18	1.687604904	866	5.789449215	0	0.021638565
0.017324518	0	158.1138763	18174.67773	9	1	25	219	7	1.909152389	867	7.720523834	0	0.003298225
0.013431808	450.9989014	403.1128845	19584.85352	8	1	28	219	6	4.262692928	861	8.548094749	0	0.006407522
0.008213808	764.8529053	360.5551147	21027.2832	9	1	27	219	4	4.058664322	863	3.787231922	0	0.012259952
0.003967956	1023.962891	514.7814941	22453.3125	7	1	15	218	7	3.181812763	856	3.827138186	0	0.016639592
0	268.3281555	5810.550781	38612.98438	9	2	46	216	5	7.804184914	882	2.040007591	0	0.015648128
0	30	4527.692383	40080.71875	9	3	15	217	16	4.168739796	884	5.393057346	0	0.017971067
0.036618769	402.4922485	412.3105774	8681.826172	9	1	6	220	8	1.217118144	856	10.32070351	0	0.076974154
0.038491219	523.9274902	894.4271851	9974.085938	9	1	5	220	11	0	851	6.732599258	0	0.103139013
0.035855886	1166.919067	1192.686035	11074.59277	9	1	15	220	11	2.719923258	848	3.824090004	0	0.125945985
0.030154319	384.1874695	223.6067963	12223.84961	8	1	8	220	9	1.687604904	846	4.775584698	0	0.13102518
0.027567765	94.86833191	380.7886658	13431.99512	9	1	5	219	17	1.067520261	849	4.329573154	0	0.114524595
0.023245709	271.6615601	585.2349854	16006.98926	7	5	4	220	16	0.754894495	855	4.834623337	0	0.047545556
0.019749582	1784.432739	540.8327026	17365.05078	4	3	26	220	8	3.321432114	857	4.639093876	0	0.016050151
0.01464685	1412.2323	403.1128845	18710.31055	4	1	176	218	7	9.832003593	870	1.826945662	0	0.002317757
0.010342254	964.2095337	1341.640747	20112.08594	4	3	202	216	16	18.64821625	886	2.269582987	0	0.00603971
0.005892818	721.2489014	827.6472778	21499.80859	4	3	114	218	7	6.054498672	872	3.854757071	0	0.011593033
0.00346973	371.0794983	254.9509735	22923.65234	8	1	20	218	9	1.909152389	866	5.852708817	0	0.015983077
0.006877017	30	970.8244019	24334.3457	8	1	27	218	13	1.909152389	867	10.49104023	0	0.017647563
0.01245913	123.6931686	1392.838867	25776.00586	1	1	16	217	11	0.754894495	863	10.04381275	0	0.016261494
0	60	6627.405273	38487.30078	9	1	9	217	4	1.721006155	877	3.182989597	0	0.012741577
0	810.5553589	5608.029785	39546.65625	9	1	4	217	4	0.337614715	874	2.550618649	0	0.014814422
0.039086711	1344.656128	50	9332.893555	8	1	19	219	3	1.721006155	863	3.74356389	0.000138584	0.073644534
0.041574065	582.4946289	850	10657.77148	9	1	6	220	18	1.391763449	854	5.999267101	0	0.083361991
0.038998727	90	750	12042.00195	8	1	17	220	7	1.067520261	854	3.695325375	0	0.099162981
0.018219164	42.42640686	70.7106781	16786.73633	9	1	4	220	0	0.754894495	848	5.136044979	0	0.028084377
0.014431753	993.6296997	1101.135742	18049.93164	9	2	25	218	4	9.421579361	873	2.937883377	0	0.006907676
0.009267245	2243.791504	1677.051025	19383.55273	4	2	194	215	4	5.749849319	895	1.465035439	0	0.000527425
0.00586554	2411.970215	2178.302002	20704.47852	4	2	278	212	18	4.972358227	926	2.08198905	0	0.003975978
0.002596167	2206.377197	2227.666992	22083.85156	4	2	332	211	10	17.98199844	915	1.055933356	0	0.008729652
0.001999936	1820.137329	863.1338501	23450.81055	4	2	222	213	5	23.06904602	919	0.997228324	0	0.01243683
0.006857953	424.2640686	50	24853.92773	9	1	24	216	8	11.12656498	888	1.029177547	0	0.014003197
0.012287895	1035.76062	1297.112183	26246.57031	9	1	8	217	5	0.754894495	869	1.473879337	0	0.012743607
0.016366132	933.3809814	2782.984131	27672.83398	1	5	14	217	6	0.675206006	864	1.124549985	0	0.009144207
0.035554729	1897.366577	886.0022583	9785.152344	8	2	126	219	2	18.94418144	870	2.862225533	0.001187111	0.060753938
0.038243406	684.1052246	427.2001953	11237.79297	8	2	37	219	2	6.926249027	865	3.133695841	0	0.054058146
0.036380619	342.0526123	471.6990662	12678.68262	8	1	11	220	8	2.134299994	856	6.899122715	0	0.059405964
0.007164678	408.0441284	427.2001953	18867.20898	7	1	5	218	0	1.350224495	848	5.842743874	0	0.000813901
0.003363695	1158.015503	180.2775574	20109.69141	4	2	68	212	3	19.74869537	912	1.605542421	0	0
0.001510264	1671.944946	1456.021973	21422.47852	4	2	144	211	11	15.12837887	927	1.050935745	0	0.001342115
0.000210034	1675.977295	2042.6698	22722.20313	4	3	219	210	8	8.104435921	941	0.887202263	0	0.004503
0.000951583	852.7602539	680.0735474	24081.53711	4	2	166	213	6	12.10607338	913	0.768829703	0	0.007283515
0.004997072	42.42640686	150	25421.33203	8	1	6	215	11	1.509526968	899	1.07073307	0	0.00850201
0.028184442	642.0280151	1315.294678	9406.518555	9	2	188	219	2	23.27722931	864	3.543766022	0.001392668	0.041430149
0.030265072	212.1320343	412.3105774	10832.65918	8	1	27	215	5	2.160789013	900	3.894432783	0	0.028063808
0.029470235	534.1348267	570.0877075	12297.40234	8	1	20	219	4	4.727942467	869	4.564990997	0	0.025111476
0.024161123	127.2792206	1372.953003	13722.59863	8	1	13	220	11	0.954841256	860	6.503073215	0	0.020924719
0.015797602	212.1320343	1697.056274	15085.34766	7	1	15	219	0	1.217118144	860	5.508215427	0	0.012578282
0.00852465	42.42640686	1096.585571	16351.40332	7	5	8	218	0	1.967863798	862	8.38613224	0	0.004420442
1.30635E-05	615.5485229	970.8244019	20351.96484	9	3	77	215	4	7.71820116	873	2.02614975	0	0
0	445.9820557	492.4429016	21716.22852	4	3	14	214	4	6.762860775	890	2.02134347	0	0
0	305.9411621	1030.776367	23101.24609	4	5	19	216	10	7.572619915	883	2.201248884	0	0.000814862
0	5989.490723	8831.902344	38926.23438	9	3	20	217	6	6.091477871	889	1.655249476	0	0
0.021087619	324.4996033	1627.88208	8989.243164	8	1	17	219	5	1.967863798	866	13.07344437	0.00056302	0.020624792
0.021913301	882.3264771	1504.160889	10439.05176	8	1	7	219	1	1.909152389	865	4.990988731	0	0.010505009
0.019731224	216.3330841	364.0054932	11724.74316	8	1	14	219	8	4.520227432	865	8.505570412	0	0.007811483
0.014503726	276.5863342	360.5551147	13021.55566	8	1	10	219	17	1.067520261	864	6.931808949	0	0.004567467
0.007822099	1277.380127	1724.093994	14310.03125	8	1	48	218	2	2.635026455	866	4.104561806	0	0.001420641
0	1149.82605	743.3034668	22497.40039	7	2	12	215	7	2.052775145	877	0.988616288	0	0
0.014478794	120	934.0770874	8393.408203	8	1	12	219	5	2.134299994	872	13.26416969	0	0.004739336
0.014678707	361.2478333	447.2135925	9671.917969	8	3	7	219	5	1.350224495	867	10.55059338	0	0.002108172
0.011754136	1134.063477	492.4429016	10950	7	3	21	218	3	8.159014702	871	3.747191191	0	0.001652269
0.007041347	1690.680298	316.2277527	12283.23242	8	1	5	219	6	1.687604904	861	3.47110033	0	0.000539582
0.002622139	2376.068115	1346.29126	13629.41309	7	1	22	218	2	5.759620667	865	3.751158953	0	0
0.0092241	1339.290894	1229.837402	7614.683105	1	1	13	219	6	2.698951006	870	3.1496768	0.000231891	0.000430889
0.087439559	885.8894043	390.5124817	2312.336426	8	5	5	219	5	0	905	13.39246845	0.060624953	0.052919947
0.069799736	108.1665421	50	3101.048096	7	1	4	219	13	1.687604904	885	10.51380444	0.058058266	0.041855298
0.081123583	120	141.4213562	1033.150513	8	5	7	219	79	1.721006155	911	18.04674339	0.049769621	0.04780506
0.072014585	323.1098938	100	1816.177246	8	5	5	219	37	0.337614715	912	14.40980434	0.054541808	0.045953628
0.059276231	123.6931686	657.6473389	2616.199463	7	1	4	218	31	0.337614715	911	13.65409851	0.049612831	0.040119257
0.069280282	1032.279053	1162.970337	218.4032898	8	3	53	218	12	16.23188591	900	4.667971611	0.033906065	0.04019139
0.069159307	330	447.2135925	540.8327026	8	5	19	218	76	3.321432114	900	8.86320591	0.04403799	0.042142089
0.054236282	201.2461243	559.0169678	980.8669434	9	1	27	216	10	2.719923258	915	1.559247255	0.021988299	0.029245269
0.062523	977.1898193	776.2087402	335.4101868	8	2	29	218	9	10.66312027	895	4.553253651	0.032727294	0.031906191
0.066583373	1430.279663	618.4658203	335.4101868	8	5	11	218	4	3.054369926	895	2.093340874	0.035444967	0.029210722
0.060085267	2071.955566	600	1331.540405	4	2	46	217	6	12.19438362	891	1.961792231	0.029248541	0.02321556
0.038749762	174.9285583	0	2344.802734	9	2	12	216	4	5.479268551	907	1.038709283	0.008848291	0.015497412
0.051789802	1075.40686	1188.48645	1423.024902	9	2	161	210	0	17.27404594	959	1.058375239	0.016472148	0.019059798
0.057784617	2533.002197	1154.3396	432.6661682	9	1	42	215	5	6.629140377	909	1.396686435	0.018341482	0.01859121
0.054082971	3306.266846	350	0	4	2	17	216	4	5.150652409	900	2.36633563	0.013615062	0.013865733
0.042789299	4195.390137	1450	483.7354736	4	2	97	213	1	16.72659492	914	1.598463178	0.005532512	0.007025601
0.024499604	84.85281372	212.1320343	3561.418213	9	3	63	214	2	20.29804039	911	0.769343674	0.000382259	0.005100844
0.035910543	1288.603882	1431.782104	2554.407959	9	2	246	211	0	21.7003212	935	0.730968952	0.002365491	0.007512541
0.04346801	2686.801025	1297.112183	1523.220215	9	2	96	213	0	14.88955688	923	0.81208533	0.003276638	0.007394464
0.042271901	4128.462402	223.6067963	361.2478333	8	2	81	215	1	18.86880112	904	1.327269793	0.001513686	0.004593698
0.033679776	5348.42041	970.8244019	844.8076782	4	3	285	215	0	23.49811554	903	1.052586436	1.81479E-07	0.001122369
0.012568442	1426.183716	1588.238037	4676.152344	10	3	423	203	0	16.10847282	1007	0.66712302	0.000198125	1.11433E-05
0.020301571	2197.179932	2227.666992	3661.106445	10	2	556	207	0	19.66254234	975	0.635868967	0	0.000397542
0.0265397	3395.305664	715.8910522	2370.759277	9	2	118	203	0	25.70401001	1008	0.943175435	0	0.000335084
0.027269736	4621.266113	680.0735474	1168.460571	9	2	181	213	0	27.22787666	916	0.79520762	0	2.12106E-05
0.001347127	3695.970703	4785.394531	16612.14648	10	2	609	191	0	37.52920532	1120	0.326014727	0	0
0.001135633	6072.314453	5284.411133	9454.760742	10	2	663	188	0	23.21858597	1120	0.271783531	0	0
0.001035785	6000	3932.238525	8025.210449	10	1	592	185	0	2.361991405	1141	0.456430584	0	0
0.003148363	4530	2690.724854	6625.179199	10	2	778	184	0	14.66746807	1138	0.343556553	0	4.43829E-06
0.011902411	3032.375244	1775.528076	5195.199707	10	1	314	195	0	11.31949234	1063	0.349555343	0.00102585	0.002670952
0.022396956	1594.521851	1662.077026	3794.851807	10	1	497	198	0	18.60846901	1040	0.332536727	0.007071129	0.007832029
0.031271726	361.2478333	390.5124817	2372.277344	10	2	342	195	0	7.062044144	1072	0.390707672	0.013947301	0.012976007
0.037520524	907.9647827	900	937.7099609	10	1	387	199	0	7.454009533	1044	0.420265645	0.018030608	0.016887061
0.039945614	1802.248535	1612.451538	436.8065796	8	2	506	194	0	7.725405216	1080	0.298910588	0.018194932	0.021436304
0.038492426	2426.849854	492.4429016	1865.07373	10	2	294	202	0	13.77885723	1017	0.332212627	0.013769203	0.027369969
0.034165397	2466.029297	901.3878174	3265.593262	10	1	291	203	0	4.431819916	1005	0.512318611	0.007216157	0.031071626
0.02685499	990	2363.260498	4690.469238	10	2	354	203	0	12.10607338	1007	0.354845762	0.001815214	0.030663464
0.020716894	480	2459.674805	6095.391602	10	2	483	198	0	11.39565468	1047	0.42926845	0.0007699	0.027241727
0.015007055	1838.831177	2619.637451	7519.175293	10	1	403	199	0	20.4252491	1038	0.393340021	4.5456E-05	0.021752262
0.009585232	1524.106323	3118.092285	8919.641602	10	2	448	199	0	24.13187027	1043	0.377116412	0	0.013365875
0.005595941	778.8452759	2804.460693	10349.65234	10	2	501	195	0	16.06707954	1073	0.821818054	0	0.004749727
0.001585359	150	3256.147949	11778.73535	10	5	436	195	0	4.058664322	1075	0.501639485	0	0.000447927
0	1110.405273	3178.049805	13179.05176	10	1	491	194	0	15.48341465	1079	0.387679577	0	0
0	1697.056274	3010.398682	14602.88281	10	2	494	196	0	17.86786079	1065	0.381154627	0	0
0	5931.509277	4313.351563	7530.896484	10	2	687	189	0	14.56747723	1117	0.281314075	0	0
0.001497076	4431.275391	3645.888184	6101.516113	10	2	925	184	0	16.93147659	1145	0.268936813	0	8.73192E-05
0.006859723	2951.152344	3112.073242	4706.846191	10	2	644	187	0	38.1246376	1124	0.315009385	0	0.003357649
0.024365088	394.5883789	806.225769	1871.095947	10	2	373	191	0	6.804089546	1097	0.345182836	0.006340649	0.014479711
0.032842238	617.737793	1627.88208	450.9989014	8	2	421	198	0	8.159014702	1047	0.366377026	0.009765707	0.019357802
0.03631679	402.4922485	2571.478271	960.4686279	8	2	376	200	0	10.38885784	1038	0.438491255	0.009726592	0.026086392
0.036620215	942.019104	1833.712036	2353.423096	10	2	403	201	0	14.22205067	1030	0.328153938	0.006637938	0.03372851
0.033893518	1248.519165	1930.025879	3788.68042	10	2	319	203	0	8.159014702	1009	0.385140449	0.002001251	0.038546875
0.029424796	729.9315186	2929.590332	5189.566406	10	2	407	200	0	10.17652702	1033	0.407633871	0	0.038533568
0.026070911	678.8225098	2811.138672	6613.078125	10	2	416	198	1	17.35547447	1051	0.375338316	0	0.034348503
0.020878136	1689.082642	2035.927368	8013.313965	10	2	485	200	0	10.62221718	1036	0.432927698	0	0.028239146
0.013966872	2311.752686	1923.538452	9440.041992	10	2	445	198	0	12.36888123	1057	0.395556271	0	0.018245291
0.008666988	1888.094238	1903.943237	10843.4541	10	2	372	198	0	7.746973515	1057	0.416362256	0	0.007821428
0.003441999	906.9729614	1800	12272.9707	10	2	412	199	0	14.05495262	1048	0.378646612	0	0.001384335
0.000145583	216.3330841	1790.251343	13696.83203	10	2	304	201	0	30.13384247	1023	0.436218828	0	0
0.000525877	4191.097656	2220.360352	5675.077148	10	2	744	184	0	27.6622982	1158	0.300478339	0	1.3995E-05
0.004023916	2678.245605	2055.480469	4194.210449	10	2	646	186	0	7.085726738	1140	0.298298597	0	0.002813755
0.016730117	30	2326.478027	1353.661743	10	2	468	191	0	22.38417244	1096	0.427105606	0.000703209	0.013288522
0.024512714	742.1589966	2728.094482	30	10	2	771	183	0	26.12795258	1160	0.315586388	0.002084401	0.018050283
0.028667443	646.2197876	3732.626465	1448.102173	10	2	357	194	0	4.582314968	1075	0.312776059	0.002061754	0.025068725
0.031127075	349.8571167	3253.459717	2883.123291	10	3	555	197	0	29.6262455	1057	0.387119472	0.00071462	0.033307362
0.031730454	60	2662.705322	4277.394043	10	3	374	200	0	4.072588444	1040	0.455820769	0	0.038548715
0.030924251	30	1769.180542	5707.416016	8	2	371	200	1	3.438912392	1047	0.583523393	0	0.038965754
0.028869027	84.85281372	1457.737915	7107.404785	8	1	382	199	2	4.857533455	1049	0.611465335	0	0.035411499
0.023221003	400.2499084	672.6812134	8536.9375	10	3	339	202	3	13.00800037	1030	0.696709335	0	0.029262634
0.015938973	810	403.1128845	9937.248047	10	1	327	200	2	2.8624053	1047	0.587603092	0	0.019322729
0.009902394	657.951355	602.0797119	11361.13086	10	2	321	202	1	3.338470459	1030	0.565219223	0	0.008361752
0.004304568	201.2461243	335.4101868	12761.28906	8	2	313	202	1	2.719923258	1025	0.509620905	0	0.001685243
0.000375343	997.2462158	700	14194.78809	10	3	421	200	0	12.01703453	1032	0.415079325	0	0
0	1462.942261	200	15620.78418	10	2	201	205	0	28.67135239	998	0.395562142	0	0
0.001319455	2978.926025	650	4089.25415	10	2	566	188	0	24.691576	1128	0.277845055	0	0.001279733
0.023033222	1500	3401.470215	3371.364746	10	3	656	186	0	22.1595459	1147	0.329211205	0	0.025943181
0.02610543	1472.752563	1955.760742	4800.9375	10	3	853	182	0	28.2026577	1180	0.36145556	0	0.031002654
0.02774029	926.1209717	559.0169678	6195.780762	10	2	526	190	0	16.73873138	1119	0.338548809	0	0.032323308
0.026194869	1230.365845	50	7631.15332	10	1	364	197	1	7.363740444	1066	0.3873173	0	0.030251816
0.021126194	910.9335938	50	9025.264648	8	1	337	201	1	0.954841256	1037	0.630340874	0	0.025014142
0.014357822	660	672.6812134	10455.03223	10	1	361	201	1	4.763641834	1039	0.946319342	0	0.015761558
0.009027176	729.9315186	559.0169678	11855.4668	8	2	404	201	0	1.909152389	1041	0.476183176	0	0.006383112
0.003649371	1421.442871	921.9544678	13284.9541	10	2	392	201	0	5.788832188	1035	0.449635893	0	0.001042073
0	3853.686523	0	4476.438477	10	2	397	192	0	18.02629089	1104	0.294453263	0	5.79768E-05
0.020115234	2344.802734	657.6473389	6724.886719	10	3	783	183	0	31.40756035	1170	0.292185128	0	0.020799961
0.019107211	2480.403076	460.9772339	8119.421387	10	3	700	187	0	14.66746807	1144	0.323167205	0	0.020782644
0.014973166	2322.434082	531.5072632	9548.911133	8	3	587	192	0	24.57866478	1106	0.330041319	0	0.016311983
0.0103608	2130.844971	559.0169678	10943.38184	8	3	416	193	1	5.051152706	1099	0.380684972	0	0.009421675
0.00615633	2212.690674	2008.108521	12378.99023	8	1	365	200	1	7.973233223	1041	0.471935064	0	0.002934956
0.001968404	2658.514648	2102.974121	13779.24512	10	2	360	199	0	6.620689869	1049	0.351723284	0	0.000155015
0	3521.391846	1868.154175	15202.92773	8	2	302	203	0	5.00628233	1017	0.373711109	0	0
0.00262055	3694.996582	2247.220459	12867.34277	10	3	698	189	0	4.822542191	1131	0.334969103	0	0.000505697
0.000262578	4003.848145	3522.782959	14296.94336	10	3	586	190	0	26.21110916	1127	0.3734532	0	0
