# Supplementary material for: A study on the spatial distribution characteristics and driving factors of traditional villages in the southeast coast of China: A case study of Puxian, Fujian
Source: PLoS One. 2024 Jun 7;19(6):e0303746. doi: 10.1371/journal.pone.0303746 (PMC11161066; doi:10.1371/journal.pone.0303746)
Supplement: S2 Data — (ZIP) [file pone.0303746.s002.zip › Quantile Discretization Data Sampling/F1200.csv]

Y	X1	X2	X3	X4	X5	X6	X7	X8	X9	X10	X11	X12	X13
0	0	4022.437012	16412.60547	10	1	594	196	0	1.012750387	1000	0.737440944	0.011786125	0
0	982.7003784	3005.411865	15883.17969	10	2	495	200	0	24.19093895	970	0.542873383	0.019594103	0
0	420	2488.473389	14802.19531	10	2	376	202	0	6.137379646	955	0.527719498	0.020349994	0
0.01762295	234.3074951	984.8858032	666.1080933	7	1	12	219	5	3.471741199	822	3.709550858	5.11507E-05	0
0.026228353	502.8916321	1029.562988	3631.859131	7	1	35	219	13	7.825525761	822	2.981791973	0.034624625	0.046750773
0	212.1320343	3166.228027	16498.36328	10	1	244	204	1	5.258953094	945	0.696837962	0.028549109	0
0	597.7457886	2127.204834	15389.79492	10	1	202	206	1	22.87810516	922	1.428372025	0.037371505	0
0	720	1372.953003	14271.48926	10	3	259	208	0	15.49341583	916	0.565449595	0.046863791	0
0	1209.338623	1346.29126	13170.03418	10	2	286	207	0	33.73339462	925	0.62336427	0.051531684	0
0.015232964	536.656311	1456.021973	582.4946289	7	1	11	219	6	1.687604904	821	6.288960457	0.002438913	0
1.16633E-05	1405.844971	4069.705078	17280.83398	10	2	463	202	0	16.56780243	957	0.526028395	0.029103821	0
0.000393578	536.656311	2860.943848	16113.65918	10	1	249	210	1	16.45366669	896	0.572088361	0.044408944	0
0.000808415	496.5883484	1700.735107	14983.46094	10	2	270	211	1	13.67895889	888	0.787158489	0.062448785	0
0.000895579	416.7733154	502.4937744	13832.7334	9	3	179	212	1	9.898628235	888	0.824539304	0.079460032	0
0.000573839	342.0526123	316.2277527	12722.97168	9	2	119	211	1	7.952308655	897	0.680048168	0.08679758	0
0.000133447	1154.123047	970.8244019	11591.22559	9	2	261	210	1	11.27640152	906	0.620298684	0.083217628	0
0	1800	1850	10485.63281	9	3	178	214	1	29.38526917	882	0.680405736	0.06952329	0
0.010813383	234.3074951	2510.97583	1608.01123	9	1	23	219	6	5.601181984	821	9.861294746	0.011674293	0
0.02043457	2623.756836	2035.927368	3180.141602	7	1	3	220	4	0.754894495	823	4.841108322	0.013034198	0.014951087
0.02507503	2156.038086	2030.394043	4094.203125	9	1	4	220	4	0.954841256	831	9.704713821	0.025458567	0.022914745
0.029652653	1656.804199	1450.861816	4896.529297	7	2	48	220	3	11.81850624	822	9.576595306	0.037147906	0.03229909
0.003111966	1603.807983	3041.381348	15812.93164	10	2	399	208	0	27.92810249	909	0.526191652	0.061572559	0
0.004148204	1671.406616	1920.937256	14659.19824	10	2	288	206	1	17.28570938	930	0.698727369	0.088053852	0
0.004342828	1339.626831	1059.480957	13480.81934	9	2	184	212	1	12.6255455	884	0.611383975	0.109566107	0
0.00359479	516.1395264	403.1128845	12339.01172	9	2	127	214	1	15.48341465	872	0.637841046	0.117079586	0
0.00216412	201.2461243	269.2582397	11176.27832	9	3	126	213	3	11.31471348	886	1.061908245	0.110323347	0
0.000676594	630	650	10055.01367	9	2	109	214	5	5.00628233	879	1.247042298	0.093260787	0
0	1251.758789	1382.931641	8920.700195	10	2	105	210	2	15.42994404	910	0.852753282	0.070384733	0
0	2334.802002	2504.49585	7810.205078	10	2	567	204	0	17.30900383	965	0.669502616	0.045990892	0
0.006356522	268.3281555	2236.067871	1707.629883	9	5	8	219	6	2.361991405	826	6.670998096	0.016108304	0
0.007290011	308.8688965	1442.220459	502.8916321	7	1	8	219	3	0	829	8.429231644	0.009590955	0
0.009484286	474.3416443	1051.189819	646.2197876	7	5	5	219	13	1.687604904	829	17.14564133	0.003388843	0.001478443
0.018957675	1590.282959	2454.587646	3017.051514	7	1	5	220	7	0.954841256	833	8.918450356	0.009647757	0.016417358
0.02497145	1006.230591	2375.920898	4183.790039	9	1	13	220	3	0.675206006	837	6.264389038	0.020720344	0.024643896
0.030661389	603.7383423	2610.07666	5379.04248	9	1	6	220	3	1.350224495	838	10.61034012	0.031606618	0.03091144
0.006924636	2521.785156	3606.244629	15630.71973	10	2	450	204	0	11.54631138	947	0.549439549	0.076926708	0
0.00850779	1739.482666	2710.166016	14430.03125	10	1	127	208	2	6.255099773	911	0.849740446	0.108677819	0
0.008780356	1098.589966	1720.465088	13231.66699	9	1	130	212	2	2.882181168	890	0.97158128	0.131781578	0
0.007701815	318.9043884	710.6335449	12066.30469	9	1	71	215	7	2.361991405	873	1.446367621	0.138016984	0
0.005619648	212.1320343	250	10873.41699	9	3	70	217	9	5.226703644	866	1.821243286	0.12738578	0
0.002968434	134.1640778	200	9716.712891	9	5	61	216	12	1.687604904	866	3.168030977	0.105810717	0
0.000682088	890.4493408	992.4716797	8537.570313	10	3	85	214	5	9.697272301	884	1.375054598	0.078039587	0
0	2013.578857	2040.220581	7369.565918	10	2	410	208	1	15.87756157	931	0.80848521	0.05016423	0
0.009664943	617.737793	782.6237793	1622.498047	9	5	15	219	5	0.675206006	830	5.932403088	0.000818601	0.0073786
0.015811641	615.5485229	1470.544067	2789.193359	9	1	29	219	6	8.842508316	834	6.481895447	0.004520932	0.015370639
0.022906063	60	1167.261719	3975.084961	9	5	4	220	3	1.721006155	841	7.108253956	0.012521327	0.023342371
0.028642042	210	1566.046021	5170.541504	9	5	17	219	27	1.687604904	842	9.877923965	0.02130896	0.029332982
0.010869783	1955.760742	2934.706055	15508.86816	10	3	561	200	0	32.69572067	984	0.521022618	0.085132614	0
0.012832707	819.3900146	2350.531738	14297.95117	9	1	149	214	5	4.532714367	882	0.703896463	0.116445795	0
0.013164883	67.08203888	2304.88623	13117.41211	9	1	105	215	4	3.708616734	871	1.551036596	0.138344169	0
0.011844308	551.5432739	1767.766968	11907.58203	9	1	111	216	5	4.380486965	869	1.369701028	0.143917874	0
0.009094936	1323.064575	1250	10698.56543	9	2	111	215	2	10.60683441	877	1.01257205	0.130832866	0
0.005607973	658.6349487	600	9520.640625	9	2	81	217	2	3.64697051	861	0.990976274	0.105247647	0
0.002161521	450	600	8314.384766	10	2	101	216	2	9.870926857	871	1.086140275	0.075403921	0
0.000662034	1548.709106	1622.498047	7140.567383	10	2	231	207	0	18.26202011	935	0.755206227	0.049514178	0
0.006780248	192.0937347	353.5534058	1404.563965	9	1	13	219	10	1.909152389	836	7.770366669	6.82315E-05	0.005827699
0.013818468	1931.450195	2081.46582	15476.54004	10	2	431	198	0	20.12194824	995	0.494558871	0.083257124	0
0.016014282	797.119812	1210.371826	14263.25684	10	3	191	212	2	6.795864582	890	0.579476595	0.111045152	0
0.01638511	301.4962769	1188.48645	13079.58691	9	1	146	214	2	6.466625214	877	0.718079269	0.131512702	0
0.014968473	1500	1941.648804	11871.39844	8	3	172	216	4	15.19676876	872	0.604766488	0.136067927	0
0.011855187	1802.248535	1752.854858	10658.27832	9	1	82	217	2	1.687604904	868	1.58495903	0.12219777	0
0.007819559	684.1052246	604.1522827	9474.777344	9	1	150	217	1	17.68782234	859	1.142124057	0.095906898	0
0.00413939	349.8571167	360.5551147	8261.828125	9	3	161	214	1	17.44795227	884	0.759148717	0.065388806	0
0.003279068	1391.689575	1450.861816	7078.538086	9	3	131	215	2	14.51357651	870	0.68601948	0.042523637	0
0.005361501	2377.393555	2470.323975	5865.978027	10	2	269	206	0	18.57659149	947	0.690575004	0.029589841	0.0003374
0.008421374	2872.646973	2909.037598	4653.869141	10	2	473	205	1	13.20656681	952	0.701567531	0.026168805	0.0071253
0.012059574	3660.737549	3677.63501	3471.973389	10	2	381	201	0	28.55330467	987	0.795853078	0.049443193	0.021567026
0.015988801	3573.023926	3924.601807	2262.962646	10	2	346	203	1	10.92491055	968	0.881523788	0.085519433	0.040535491
0.018386496	1489.463013	2600	67.08203888	9	2	38	212	1	8.159014702	896	2.069462299	0.140220836	0.067650028
0.004713503	331.3608398	111.8033981	1549.870972	7	1	21	219	13	2.569502831	835	9.171797752	0	0.004152361
0.015293226	1741.551025	1503.32959	15541.7666	10	2	413	203	0	27.326931	959	0.490630776	0.075452335	0
0.017599033	531.6013794	390.5124817	14334.00488	10	2	282	210	1	8.28042984	909	0.515602529	0.098933689	0
0.01799511	530.7541504	282.8427124	13156.29102	9	1	227	211	1	9.74803257	902	0.735128164	0.114431925	0
0.016438155	1075.40686	921.9544678	11950.84961	9	2	364	208	0	12.40776348	925	0.556427181	0.116184302	0
0.01325509	1832.211792	1769.180542	10776.01465	9	2	171	211	1	22.00797462	905	0.6234864	0.102235764	0
0.008936574	891.9641113	790.569397	9574.701172	9	2	99	215	1	17.6764946	876	0.62604177	0.07759688	0
0.006246706	127.2792206	141.4213562	8376.878906	9	3	79	214	2	14.72424698	883	0.625421882	0.051107824	0
0.006207204	764.8529053	790.569397	7219.536133	9	3	49	216	2	4.787290573	864	0.711133122	0.036118455	0
0.009111506	1230	1315.294678	6028.805664	10	2	276	212	0	9.74803257	891	0.696681857	0.032223742	0.001852844
0.014213566	1952.075806	2018.043579	4874.515137	10	2	344	207	0	24.65581512	933	0.759959638	0.045220282	0.012838781
0.020947494	2554.760254	2534.758301	3693.900391	10	2	132	208	1	19.02690887	934	0.887502313	0.086866945	0.03380933
0.027058631	2418.677246	2982.029541	2522.320313	10	2	141	208	2	4.315448761	931	1.368218184	0.141555712	0.057808731
0.030444404	1980.908936	2220.360352	1395.564453	9	2	154	209	1	17.82587051	921	1.353725791	0.187608555	0.077353954
0.030407628	991.8165283	1470.544067	241.8677368	9	2	36	216	6	4.262692928	872	2.657158852	0.211530089	0.089898802
0.027829072	161.5549469	1394.632568	829.7589722	8	5	25	219	11	2.134299994	857	10.73791695	0.206164852	0.092786252
0.002452088	391.1521301	300	1154.512939	9	1	25	219	4	8.697657585	831	7.366889	0	0.002840418
0.014980387	2113.031006	855.8621216	15691.40527	10	2	638	197	0	25.19272041	1004	0.48096025	0.062690184	0
0.017256038	1124.499878	905.5385132	14495.93066	9	2	370	203	0	22.13438606	961	0.510108232	0.083239295	0
0.017617241	480	600	13339.58008	9	3	328	211	1	18.23208618	902	0.599547207	0.09125036	0
0.01607709	150	111.8033981	12149.07422	9	2	233	209	1	7.832625866	917	0.60613358	0.08754795	0
0.012937373	1103.086548	1000	10991.51074	9	3	286	207	0	19.02690887	933	0.708388984	0.074040525	0
0.009051164	1560.288452	1025.914185	9810.413086	9	2	298	212	0	23.97017097	895	0.594325364	0.05442724	0
0.007429412	859.0692749	667.0831909	8629.264648	9	2	210	215	2	17.08905602	872	0.631551325	0.038134795	0
0.008200229	268.3281555	158.1138763	7481.076172	9	1	29	217	8	1.067520261	858	1.189667225	0.034575813	0.000170233
0.012437572	308.8688965	335.4101868	6319.185059	9	3	135	213	5	17.77531624	891	0.991410553	0.037483718	0.003779183
0.019607941	1070.794067	1100	5192.166992	10	2	173	211	2	18.02629089	905	0.983580887	0.061435208	0.018788232
0.028514806	1425.55249	1422.14624	4038.427979	10	2	83	214	4	16.85049438	881	1.144444346	0.119446598	0.043989278
0.036258899	1344.656128	1924.18811	2922.499023	9	1	56	217	0	1.967863798	866	1.726818085	0.191082865	0.071073093
0.040450435	958.5927124	1303.840454	1842.009766	9	2	33	213	6	4.582314968	894	3.046207905	0.245871946	0.092999801
0.041579906	630.7138672	500	774.2092896	9	5	24	215	27	3.843668222	884	6.516234398	0.271687925	0.107455373
0.039924283	60	522.0153198	258.0697632	9	5	13	220	53	1.217118144	858	15.6289959	0.264246792	0.11062146
0.002057613	502.8916321	111.8033981	845.3401489	9	4	14	219	7	2.882181168	834	5.71114397	0	0.002214953
0	2619.637451	2728.094482	31319.15234	10	3	611	200	1	7.431549549	984	0.431052595	0.014556263	0
0	2903.962891	2853.506592	28940.5625	10	2	644	197	0	6.926249027	1003	0.542008758	0.023336457	0
0.004199728	5874.563965	890.2246704	19450.08984	10	2	574	199	0	14.12950325	987	0.545811415	0.004163111	0.000613817
0.006649833	4800	111.8033981	18269.60547	10	2	350	204	0	30.19014549	952	0.497699797	0.013521612	0.001201909
0.009599712	3779.761963	1029.562988	17110.4707	10	2	387	198	0	12.19878006	993	0.532547951	0.029624864	0.001290169
0.012899992	2830.989258	291.5476074	15927.08984	10	2	488	198	0	23.56148529	999	0.541156709	0.05001206	0.000880571
0.014997185	2052.75415	751.6647949	14774.04785	10	2	450	200	0	23.4441452	988	0.527868688	0.065015964	0.000254452
0.015390439	1527.350708	250	13593.0127	9	2	356	207	0	6.729688644	940	0.561770856	0.070278063	0
0.013946666	551.5432739	474.3416443	12416.37598	9	2	290	210	1	26.86312485	917	0.782067776	0.063845672	0
0.011034055	523.9274902	559.0169678	11274.77246	8	2	229	211	1	16.91651535	903	0.86982584	0.051662412	0
0.007791866	1724.673828	1739.252686	10116.00684	9	3	321	206	0	22.86409187	940	0.619666219	0.039496951	0.000213166
0.007063698	1889.047363	1442.220459	9002.449219	8	2	274	211	1	27.16662216	900	0.599696159	0.033859175	0.001899968
0.008813837	1272.792236	1011.187439	7848.885254	8	2	100	215	3	11.80483437	874	0.729459584	0.03672117	0.004206966
0.014251568	496.5883484	70.7106781	6709.411133	9	1	26	217	3	1.067520261	859	1.068706036	0.041613493	0.010302609
0.022864172	67.08203888	100	5613.20752	9	1	20	217	6	1.391763449	863	1.553788543	0.07197921	0.02719293
0.032994442	270	360.5551147	4512.781738	8	1	44	216	13	3.584252357	880	3.147049189	0.141038582	0.053132575
0.041250926	381.837677	782.6237793	3462.62915	9	1	24	218	10	3.016961336	865	2.735615015	0.218265414	0.078913093
0.046391651	189.7366638	514.7814941	2396.434814	8	1	20	219	11	3.769243956	861	5.749410629	0.278351843	0.101884693
0.048996955	394.5883789	380.7886658	1332.216187	8	5	10	220	46	1.067520261	860	11.93206978	0.305182457	0.116456427
0.048168749	480	1141.27124	283.0194397	8	2	53	220	11	21.46549797	864	20.02103043	0.294424981	0.120395154
0.021380883	678.8225098	4422.95166	5481.550781	9	1	9	219	8	4.168739796	848	8.431417465	0.025020264	0.034430705
0.022939026	254.5584412	3827.531738	5523.422852	9	1	13	219	6	3.016961336	845	6.57591629	0.031588566	0.041873153
0.005244162	30	781.0249634	812.2191772	7	1	7	219	5	3.016961336	839	4.093347549	0	0.003139474
0.002056514	573.1491699	180.2775574	1950.922852	9	5	24	218	3	2.901821613	843	4.653645039	0	0.000347425
0.00176903	1555.667114	1350.925659	3152.284912	9	5	8	219	20	2.361991405	839	6.36044693	0	0.001259709
0	1530	1992.48584	32687.95703	10	3	490	192	1	19.67241478	1036	0.43213284	0.014074034	0
0	1481.890625	1632.482788	31489.44141	10	1	457	199	1	4.495148659	994	0.629791498	0.025117066	0
0	1350	1400	30320.63672	10	2	450	197	1	1.909152389	1011	0.685845673	0.033316825	0
0	1926.084106	1755.704956	29124.57813	10	3	562	198	0	5.396424294	996	0.728325784	0.037499618	0
0.008375243	5766.324707	70.7106781	19709.70313	10	2	372	204	0	12.88883591	958	0.499246746	0.011209768	0.005198566
0.008374766	5430.745605	565.6854248	18529.05078	10	2	402	209	0	20.77537537	921	0.580796063	0.018456027	0.004936146
0.009644854	4521.349121	335.4101868	17379.76367	10	2	423	206	0	16.18139458	944	0.587276101	0.031733844	0.005045847
0.011180346	3704.119385	380.7886658	16208.05371	8	2	389	201	1	23.96456528	977	0.599666774	0.046832621	0.004405624
0.012487032	3039.48999	707.1068115	15082.93066	10	2	451	203	0	18.77992058	970	0.564494669	0.05747959	0.003274882
0.012239731	1830	474.3416443	13926.23828	10	2	376	207	1	27.56824303	940	0.597408235	0.059171617	0.001608113
0.010636019	618.4658203	223.6067963	12772.42773	9	2	226	210	1	13.72132587	918	0.714862645	0.050525278	0.000351325
0.008123788	543.3231201	250	11645.7207	8	2	237	212	1	24.46133232	899	0.88977015	0.039240137	0.000376578
0.00530678	1733.262817	1140.175415	10501.54297	10	3	466	205	1	7.233844757	951	0.637743533	0.031890187	0.003457294
0.005344712	2893.872803	2110.094727	9400.154297	10	2	367	211	0	29.30595398	909	0.663497269	0.030640988	0.007763673
0.008164452	2160.208252	1802.775635	8280.923828	8	1	132	216	2	12.01703453	871	0.742355466	0.034258354	0.013604876
0.013954734	1571.782471	1200	7184.107422	8	1	57	216	7	3.584252357	871	1.251221657	0.042512063	0.022055911
0.02282848	1200.749756	1176.860229	6132.046875	8	1	29	218	4	3.199601412	864	1.320668697	0.074467786	0.039417416
0.033084866	888.4255981	282.8427124	5084.978027	8	1	19	219	4	1.432096243	861	1.480886817	0.142113298	0.063476115
0.041538082	758.9466553	100	4043.772949	8	1	17	219	6	4.763641834	862	2.489954233	0.218201101	0.085813105
0.0474369	1294.179321	632.4555054	2965.754639	8	1	21	220	9	6.457954407	859	4.279993057	0.276593506	0.10464821
0.051051974	530.7541504	1060.660156	1908.009399	8	5	15	220	19	3.438912392	861	10.250597	0.30188638	0.116403624
0.051019352	108.1665421	600	865.3323364	8	5	11	220	33	1.391763449	867	20.13320732	0.288593173	0.121172756
0.047121726	120	300	201.2461243	8	1	5	219	83	0.337614715	872	24.94705963	0.237204194	0.117259979
0.040629122	757.1657715	657.6473389	1230.365845	8	5	8	220	10	1.721006155	860	16.08461571	0.165902779	0.10522344
0.024304722	445.9820557	2758.622803	4450.629395	9	1	10	219	6	4.100293636	846	5.985443592	0.039373823	0.046370633
0.025631495	335.4101868	2261.08374	3914.856201	9	1	9	220	10	2.052775145	849	7.849468231	0.041818157	0.049278196
0.026613243	907.9647827	2258.871338	2852.367432	9	5	20	220	10	5.479268551	851	4.122759819	0.038591161	0.046964347
0.012710638	210	450	1497.89856	9	1	9	220	18	1.909152389	840	4.63313961	0.000125402	0.004193955
0.007919469	967.4709473	565.6854248	2414.953369	9	5	26	219	3	3.769243956	845	4.5366745	0	8.44158E-05
0.005223986	2112.178955	1626.345581	3478.447998	9	5	13	219	4	1.067520261	841	3.996289492	0	0.000171676
0	1574.928589	1967.866821	35243.61719	10	2	776	191	0	22.09236336	1044	0.636519492	0.001231086	0
0	364.9657593	806.225769	32883.33984	10	3	370	205	1	4.289153099	959	0.592220962	0.019434933	0
0	488.364624	600	31691.13477	10	3	340	202	0	25.13548088	974	0.49884674	0.032333147	0
0	234.3074951	250	30528.81445	8	1	154	203	10	8.767251015	968	1.867238998	0.041654021	0
0	958.5927124	776.2087402	29350.51953	10	2	339	198	2	26.27279472	1001	0.812188566	0.047506481	2.75095E-05
0	870	738.2411499	28164.13672	10	2	290	197	2	30.57024384	1009	0.778374493	0.051994018	0.001574746
0.002066516	725.6032104	559.0169678	27008.08203	10	2	319	206	2	10.93980408	953	0.972772896	0.053827878	0.004317207
0.007147381	189.7366638	0	25826.56836	10	2	110	210	7	4.380486965	924	1.652097225	0.050834093	0.007194973
0.012614238	846.9356689	1044.03064	24673.39063	10	2	269	205	0	27.36032104	957	0.714547634	0.046180498	0.009889632
0.016671378	4885.949219	350	20014.22656	10	2	231	207	0	38.83547592	939	0.639530182	0.037820522	0.017162107
0.014540517	5136.925293	212.1320343	18878.98828	10	4	148	214	0	10.92491055	889	0.715596735	0.040073447	0.017171914
0.012851542	4137.825684	0	17723.0957	10	2	126	212	1	5.570960045	902	0.688329756	0.052889578	0.017016698
0.012163309	3200.3125	180.2775574	16569.26367	10	2	331	210	2	29.78409576	917	0.748448014	0.068420492	0.017478812
0.012566178	2313.114746	934.0770874	15442.57129	8	2	586	205	2	21.13552666	965	0.675680339	0.076479532	0.015877243
0.012559292	1494.59021	1162.970337	14296.18848	10	2	503	201	1	21.4282074	992	0.706701994	0.072187662	0.012809384
0.010574435	630.7138672	738.2411499	13187.75586	10	2	325	211	2	21.95499802	916	0.743220031	0.05752534	0.009318168
0.007297117	483.7354736	353.5534058	12065.11133	10	4	160	214	0	9.462322235	894	0.724252939	0.039286952	0.008344596
0.004381828	1680	604.1522827	10966.87695	10	2	243	210	0	15.79642487	925	0.744615614	0.027587324	0.011340615
0.004002462	2850.157959	951.3148804	9897.363281	10	2	372	205	1	14.27724266	962	0.730290413	0.0237577	0.017500881
0.006698672	3170.646729	1697.056274	8820.204102	10	3	500	213	3	30.63378906	898	0.715477586	0.025485506	0.02738726
0.011362803	2712.802979	2316.24707	7781.111816	10	2	159	213	2	11.10218811	898	0.862047374	0.038658265	0.038155932
0.019323129	2359.152344	1981.161255	6709.54541	9	5	45	218	3	3.931095839	866	1.410408854	0.070027411	0.053174235
0.028890681	2028.053223	1236.931641	5634.012695	9	1	47	217	2	5.095619678	872	1.264757037	0.12675029	0.072033405
0.036890417	1556.82373	1185.326904	4601.651855	9	2	209	218	9	22.34902763	865	1.700202584	0.1920892	0.08906664
0.0429409	700.3570557	1830.983398	3534.020264	9	2	179	218	17	4.380486965	867	2.726965904	0.242923647	0.101889387
0.046990387	150	1372.953003	2479.858887	8	3	42	218	47	4.787290573	876	7.711345673	0.264296114	0.1075892
0.047689028	0	158.1138763	1421.442871	8	1	17	219	24	1.967863798	870	14.78487015	0.24817349	0.110957772
0.044942342	764.8529053	884.590271	445.9820557	9	5	29	220	19	4.532714367	869	11.3997364	0.196413711	0.106915414
0.040230546	30	427.2001953	432.6661682	8	1	8	220	25	0.954841256	876	17.3052578	0.131393716	0.095537059
0.033635803	330	851.4692993	1129.29187	8	5	13	220	41	2.635026455	873	18.01037979	0.070413791	0.079669394
0.026327815	2108.767334	2971.952148	3084.75293	9	5	8	219	4	1.391763449	831	2.675829411	0.042966224	0.039991494
0.027316354	1348.332275	1924.18811	3303.407227	9	4	4	219	1	0.754894495	842	3.248000383	0.044017833	0.047437854
0.028096171	626.418396	1141.27124	3572.016357	9	1	9	220	6	0.477453768	853	4.348042965	0.044074237	0.049861465
0.029039755	94.86833191	1050	2418.677246	9	5	26	220	10	6.137379646	860	7.91243124	0.04082242	0.046822272
0.029780209	240	1100	1261.427734	8	1	5	220	14	2.361991405	853	9.320137978	0.032418955	0.039264772
0.029220829	577.0615234	1500.83313	174.9285583	7	1	9	220	3	2.456394672	846	3.978025913	0.021243302	0.029769046
0.028192505	635.6885986	2420.743652	424.2640686	7	1	6	220	6	1.909152389	846	3.482722521	0.011683668	0.020844217
0.025240734	351.1409912	1680.029785	1381.955078	9	4	7	220	2	2.569502831	846	3.716813803	0.004674253	0.011737974
0.020531401	276.5863342	694.6221924	2316.031006	9	1	6	220	7	1.067520261	848	3.903334379	0.00033185	0.003924054
0.014950838	910.9335938	111.8033981	3195.246582	8	3	23	219	4	1.721006155	851	4.378829956	0	0.000812107
0	351.1409912	300	33126.62891	10	3	358	207	1	18.25386238	947	0.822814286	0.020895367	0
0	563.6488037	460.9772339	31943.50586	10	2	379	209	0	20.27199554	933	0.76211381	0.034302555	0
0	655.2098999	750	30790.14453	8	1	210	210	2	10.82504368	928	0.544947863	0.043963887	0
0	60	180.2775574	29609.16406	8	5	115	209	5	0.675206006	936	1.956528068	0.050482724	0.000618029
0.000603554	134.1640778	304.1381226	28456.7832	8	2	148	210	19	17.77531624	927	1.88105607	0.057488032	0.003417781
0.005317945	192.0937347	212.1320343	27279.4375	8	3	108	213	4	5.095619678	905	0.999717236	0.062110197	0.007274848
0.012478321	0	100	26105.39648	10	1	85	215	12	1.967863798	897	2.459891558	0.06424395	0.011980692
0.019538837	390	206.1552887	24974.79688	10	1	94	213	2	6.063765049	905	1.620631814	0.068676345	0.016763486
0.024879992	1594.521851	1308.625244	23809.05859	10	2	202	211	3	24.42687416	920	0.832843304	0.072824381	0.021234211
0.02725073	2694.327393	1650	22675.31641	10	3	171	210	0	10.62221718	923	0.858816266	0.074145302	0.026767835
0.027848398	3330.135254	1941.648804	21519.93555	10	2	275	210	0	25.15631866	929	0.913442016	0.075044759	0.034101374
0.026518263	3853.336182	961.7692261	20366.11133	10	2	333	214	0	22.75153351	900	0.780769169	0.078682773	0.042192943
0.023205929	4596.563965	890.2246704	19239.42773	10	2	123	215	1	16.72355843	896	0.932197809	0.085902736	0.048218273
0.018960565	3502.813232	450	18091.76563	10	3	116	215	1	8.327142715	885	1.147425056	0.098445654	0.051261015
0.016400959	2455.239258	715.8910522	16953.26563	10	2	213	213	2	8.984876633	905	0.897828937	0.110672571	0.05019629
0.016034745	1514.331543	403.1128845	15867.0791	10	3	161	214	2	4.393377304	898	1.082614183	0.11657802	0.045918539
0.015907386	600	427.2001953	14746.15234	10	3	144	215	2	6.804089546	890	1.186755776	0.107139617	0.036994301
0.013733146	108.1665421	471.6990662	13662.38965	10	3	109	217	8	6.423151016	881	1.185884356	0.083372332	0.028172046
0.009870073	1046.565796	150	12568.81836	10	3	109	214	2	11.00901604	895	1.155561328	0.054554757	0.025426164
0.006127287	2049.243652	353.5534058	11490.03906	10	2	202	213	2	23.69127846	898	0.932571173	0.032401942	0.027011452
0.005171441	3147.713379	0	10452.06152	10	1	154	211	1	7.187414169	915	1.137354374	0.018666707	0.031775817
0.005957848	4243.170898	670.8203735	9378.155273	10	2	282	211	1	20.09799194	919	1.063875794	0.015272256	0.042798676
0.008257389	3403.248535	1656.049561	8328.553711	10	2	213	211	2	19.21134567	919	0.979651749	0.032481037	0.054328423
0.014030803	2480.403076	2815.137695	7267.310547	9	1	60	216	2	3.438912392	887	2.43745327	0.064075351	0.065029331
0.02146399	1544.344482	2352.126709	6222.234375	9	1	57	216	4	11.19934273	885	2.445607901	0.10274405	0.077065207
0.02800869	657.951355	2340.939941	5168.539551	9	1	26	218	6	2.134299994	877	3.858309031	0.149037033	0.086566657
0.033315048	42.42640686	2740.894043	4094.972412	9	2	27	219	25	1.350224495	873	9.736351013	0.186359614	0.092231743
0.037379734	174.9285583	1806.239136	3097.127686	9	5	47	219	18	12.0571928	869	6.578026295	0.200367108	0.091714308
0.039769977	632.850708	1150	2121.320313	9	5	35	219	7	5.479268551	865	5.535207272	0.183022022	0.090336427
0.039830372	1587.734253	1562.049927	1224.132324	9	5	29	220	8	3.109632969	867	5.197635651	0.139195651	0.086776033
0.037806228	968.4007568	559.0169678	484.6648254	8	3	93	220	4	11.91371918	868	2.287631273	0.086492077	0.077325851
0.032767959	510.8815918	500	60	9	3	41	219	24	5.720433235	864	8.387845039	0.046708845	0.065387808
0.026741063	42.42640686	254.9509735	523.9274902	8	1	18	219	54	1.391763449	868	7.113757133	0.032096144	0.056102686
0.022784699	212.1320343	460.9772339	1053.422974	8	1	14	220	78	2.569502831	864	10.91488457	0.02954266	0.048014354
0.032905173	426.380127	894.4271851	94.86833191	9	1	17	220	8	3.372286797	849	5.220698833	0.018997708	0.025528338
0.033234388	150	2057.303955	1266.056885	8	1	9	220	12	0	854	7.584845066	0.010769131	0.018708251
0.031129261	882.3264771	1100	2136.539307	8	1	5	221	2	1.687604904	847	2.731740236	0.004102797	0.011646023
0.02678531	400.2499084	0	3045.554199	9	1	16	220	4	3.181812763	854	5.474784851	0.000194455	0.006019743
0.021616736	787.4642944	827.6472778	4027.157715	8	1	4	220	2	1.012750387	851	3.582301855	0	0.005493823
0.018580703	1965.400757	919.2388306	4884.199219	8	3	17	220	4	2.160789013	844	3.232435703	0	0.010406295
0	700.3570557	447.2135925	34572.75781	10	2	618	197	0	22.49938774	1014	0.383201569	0.006400594	0
0	1529.705811	1252.99646	33392.89844	10	2	535	203	0	28.00409889	970	0.388807088	0.01806815	0
0	1690.680298	1566.046021	32243.18945	8	2	451	203	0	3.109632969	971	0.405055851	0.031430006	0
0	1693.871338	1772.004517	31080.37695	8	2	410	210	1	38.79418564	931	0.482578337	0.042230073	0
0	1230	1250	29909.05273	9	1	139	213	3	2.719923258	907	0.809037864	0.050372452	0.001380036
0.001832822	1299.730713	1250	28768.49805	8	3	274	215	2	17.28279305	897	0.754956186	0.060428411	0.005009656
0.008221805	1320	1133.578369	27604.45117	9	2	246	215	1	18.69576836	894	0.800337493	0.069244459	0.010110355
0.016686233	641.3267212	632.4555054	26444.8418	9	1	104	216	3	10.16040802	894	0.907120109	0.079592884	0.016846668
0.024541706	189.7366638	70.7106781	25316.76563	8	1	67	216	9	2.263636112	887	3.300923586	0.090664983	0.022986187
0.030428514	1021.763184	100	24162.96484	8	2	70	216	9	2.433138847	889	1.730774879	0.100471765	0.03091488
0.033617523	1797.247925	522.0153198	23036.28906	10	2	88	216	5	3.438912392	891	1.520368099	0.110069431	0.045170367
0.036260117	2201.272461	1484.082153	21901.82813	10	2	78	210	2	4.763641834	929	1.235998869	0.123556003	0.067837693
0.03671217	2898.223633	1315.294678	20761.23633	10	2	103	216	1	5.479268551	885	2.02197361	0.146824554	0.089840807
0.034036476	3810	269.2582397	19655.28906	10	1	117	217	2	0.337614715	886	2.170572042	0.173086599	0.105186448
0.029568505	3180	514.7814941	18532.18359	10	1	77	217	5	3.199601412	887	4.610789299	0.191901132	0.110475279
0.02554349	2010	250	17439.08594	10	5	72	217	3	4.431819916	887	3.062955141	0.191313908	0.105436891
0.023240393	823.7717896	180.2775574	16333.14746	10	1	85	216	4	2.569502831	889	4.311302185	0.176763088	0.091621667
0.021659076	161.5549469	250	15240.29492	10	1	85	217	3	4.431819916	883	2.496017933	0.150887683	0.072087973
0.018845709	1049.571289	430.116272	14184.6709	10	5	65	218	5	2.433138847	881	2.99025774	0.117306575	0.053733323
0.014972295	1800	320.1562195	13119.16113	10	2	199	216	6	26.26955414	891	1.603951454	0.076754011	0.045612711
0.010818519	2722.076416	1241.974243	12090.03711	10	3	498	208	4	20.99384117	939	1.088084221	0.044264477	0.048042171
0.008380271	3474.953125	851.4692993	11017.19141	10	3	353	210	2	18.15834236	925	0.994904697	0.024799913	0.051647022
0.007997946	3761.980957	710.6335449	9954.260742	10	2	170	213	2	11.76371193	902	1.016301394	0.016515322	0.060332302
0.008454299	2694.327393	1686.712769	8916.007813	10	1	71	216	2	3.769243956	882	1.195625663	0.032057032	0.070185438
0.01049449	1689.082642	2285.279053	7840.050781	10	1	50	217	5	3.471741199	877	1.740786314	0.059668534	0.076417133
0.014940158	798.8116455	2899.137695	6786.169922	9	1	28	218	5	2.698951006	875	3.103752375	0.08587081	0.079704024
0.019004041	108.1665421	3465.905273	5746.546875	9	5	33	219	86	2.052775145	875	16.74533463	0.111136928	0.080440208
0.021661984	30	2583.118164	4751.757813	8	5	47	219	19	2.635026455	878	10.13173485	0.131225616	0.078072049
0.025549969	1113.6427	2081.46582	3800.065674	9	2	134	218	4	12.45510006	880	2.255659103	0.134518757	0.071504742
0.029704737	1639.329102	1882.817017	2937.243652	9	2	96	216	4	5.396424294	884	1.920837164	0.116230711	0.064665481
0.032553107	2317.002441	1931.967896	2173.499512	8	1	84	219	5	7.853885651	863	2.083052635	0.084360383	0.060794309
0.033034731	2073.692383	1154.3396	1537.335327	8	3	170	218	4	7.746973515	869	1.603546023	0.047711693	0.054541796
0.030105757	1599.312378	1250	1047.85498	8	2	145	217	1	6.01728487	868	1.384364367	0.025909187	0.048775598
0.027349181	939.1485596	1225.765015	551.5432739	9	2	140	217	5	20.15781021	867	1.894735575	0.021845138	0.046537075
0.025639821	201.2461243	1379.311401	30	8	3	56	217	13	13.20656681	871	4.431494236	0.027884999	0.041988153
0.024559027	30	2156.965576	577.0615234	8	5	26	219	79	1.350224495	862	6.064013481	0.03531174	0.035179134
0.024220262	496.5883484	1562.849976	1247.798096	8	1	9	219	12	0.337614715	859	3.545170546	0.041495577	0.028000208
0.034656476	67.08203888	1775.528076	1470.918091	9	1	19	220	35	3.338470459	854	5.750991344	0.007751883	0.022719475
0.033390183	990.4544678	1315.294678	2621.01123	9	5	3	221	3	1.067520261	850	3.475923061	0.002330965	0.019962236
0.029943043	300	111.8033981	3780.476074	9	1	10	220	7	1.687604904	855	4.259590149	0	0.017760856
0.026851773	900	600	4724.119141	9	1	7	221	4	0.754894495	854	5.141269207	0	0.01881654
0.025349842	2070	158.1138763	5688.620117	9	5	3	220	4	0	848	11.28609943	0	0.023543518
0.024191147	2245.395264	180.2775574	6581.564941	9	5	5	219	4	1.909152389	856	16.6359005	0	0.039883655
0	1800.25	982.3441162	34871.30469	10	2	631	193	0	10.3573103	1044	0.445738345	0.003437972	0
0	2408.422607	750	33701.89844	10	2	729	193	0	19.23169708	1046	0.374412149	0.0144996	0
0	2865.588867	680.0735474	32562.9375	10	2	644	201	0	23.91965294	993	0.425983459	0.02836209	0
0	2724.05957	707.1068115	31400.19922	10	3	402	207	0	17.95702171	953	0.469215125	0.042006575	0
6.9895E-05	2402.998047	608.2762451	30241.44336	9	2	337	212	1	30.06448364	918	0.550616801	0.053172406	0.001746476
0.002614412	2468.400391	141.4213562	29113.60547	8	2	303	207	1	1.067520261	953	0.5228706	0.067233041	0.005688319
0.009628164	2012.461182	955.2486572	27959.80664	8	1	152	211	1	11.31471348	922	0.692285717	0.082592428	0.012129319
0.018322894	912.4143677	1500	26846.71484	9	2	200	216	3	15.17970562	893	0.986397982	0.100696936	0.020351587
0.026736865	256.3200989	961.7692261	25698.02539	9	1	75	217	6	3.931095839	888	1.725251198	0.120240383	0.028662153
0.032816969	123.6931686	824.6211548	24555.56445	9	1	66	217	10	1.687604904	888	4.730573654	0.137056366	0.044988599
0.037805226	670.8203735	180.2775574	23446.30078	9	5	55	217	9	2.569502831	888	2.476403713	0.157798871	0.075162314
0.042542472	1206.731079	827.6472778	22318.91211	9	5	60	217	6	1.817522049	888	2.370819092	0.198344752	0.113221161
0.044421829	2160.208252	901.3878174	21222.98047	10	1	76	216	4	3.054369926	885	4.529934883	0.249885872	0.146520689
0.042630069	2640	70.7106781	20107.54297	10	1	67	217	2	1.509526968	886	2.829575062	0.300422639	0.170755655
0.03929957	2782.894287	1209.338623	19004.09375	8	2	64	217	6	2.456394672	887	3.536874056	0.327369094	0.179292545
0.035649251	2066.301025	291.5476074	17953.58984	10	1	60	218	7	2.698951006	891	6.000797749	0.317740232	0.17291902
0.03257338	976.729248	291.5476074	16873.23242	10	1	63	218	6	2.569502831	892	3.779330969	0.268916845	0.148589432
0.029997861	42.42640686	820.0609741	15805.55957	10	1	68	217	7	2.882181168	889	15.35441685	0.203530028	0.114639759
0.025587894	1100.63623	200	14760.03027	10	1	64	218	3	1.350224495	887	3.189701796	0.14344123	0.084284417
0.020259134	1417.956299	254.9509735	13688.32031	8	4	80	218	5	2.569502831	886	2.383395433	0.095156722	0.068791904
0.016027777	1822.361084	471.6990662	12645.70313	10	1	151	212	2	11.69481659	921	1.910102129	0.060322221	0.068561628
0.01371768	2521.606689	1192.686035	11586.09961	10	2	350	213	6	24.308424	914	1.228514314	0.040814329	0.070746832
0.012259911	3181.980469	1236.931641	10511.56543	10	1	109	214	9	14.51357651	902	2.14273119	0.031847928	0.076180436
0.011272065	2226.477051	1110.180176	9456.09375	10	1	55	217	5	10.60683441	878	2.643410683	0.041008558	0.08362262
0.010763068	1092.016479	1229.837402	8424.5	10	1	46	218	4	2.433138847	876	3.013370037	0.063389778	0.087735236
0.011158057	30	2140.093506	7427.650879	8	5	55	219	71	1.721006155	883	11.16445541	0.081618458	0.085123494
0.011911719	150	2864.000732	6448.813965	8	1	42	218	46	1.350224495	887	11.61560822	0.09141802	0.076715231
0.012060531	595.4829712	1773.414795	5489.42627	8	2	49	219	13	4.222687244	885	8.829537392	0.094336979	0.065744594
0.014734526	1504.792358	930.053772	4627.882813	9	3	370	214	8	27.02331543	904	2.031469345	0.088767216	0.052738406
0.019967312	2482.941895	667.0831909	3828.968506	9	2	412	210	2	19.5336113	935	1.526095986	0.071367957	0.041994981
0.024885004	3235.135254	790.569397	3159.271973	9	5	395	208	1	17.68782234	941	1.265657067	0.046071	0.03777346
0.027086455	3177.168457	1477.328613	2600.5	9	2	285	207	2	28.7161026	943	1.212406874	0.019693267	0.035482742
0.026745262	2589.401367	2325.940674	2131.900635	9	2	268	214	1	20.2553978	891	1.085178971	0.009853729	0.034681551
0.026713302	1867.966797	2350.531738	1612.761597	9	2	179	214	2	18.64821625	882	1.175756931	0.014164492	0.034948949
0.026682269	1154.123047	2482.438232	1072.054077	9	2	258	212	1	15.43664074	903	1.204882979	0.023992123	0.031978711
0.026957834	469.5742798	2401.041504	429.5346375	9	3	83	215	2	10.21937752	884	1.730588794	0.035304509	0.026868012
0.027582802	123.6931686	1589.024902	283.0194397	8	1	33	217	10	2.134299994	868	4.659956932	0.044959519	0.022178175
0.028640175	30	403.1128845	1098.589966	8	5	15	219	66	1.817522049	863	13.50282764	0.048584234	0.019093471
0.031116938	84.85281372	583.0952148	1850.540405	7	5	7	219	56	0.954841256	858	10.78052902	0.046263956	0.017504336
0.029567344	823.7717896	1142.365967	30	8	1	3	220	1	0.337614715	840	2.817231894	0.01171931	0.028375432
0.032092236	648.9992065	2071.834961	2130.633789	9	1	11	220	6	0.954841256	856	4.565352917	0.004673103	0.035285801
0.031720042	108.1665421	1414.213623	3108.584961	8	1	14	220	2	2.901821613	857	6.728201389	0.00196132	0.037981514
0.030145483	510	250	4149.662598	8	1	9	220	4	1.217118144	861	5.546490192	0.001194781	0.039480075
0.029480712	690	807.7747192	5271.812012	9	3	29	220	4	3.035723686	868	5.192149639	0.000335945	0.041583095
0.029650487	1194.361694	269.2582397	6393.661133	9	1	15	220	15	5.051152706	862	6.321674824	0	0.043871149
0.029550485	1073.312622	250	7379.024414	9	5	8	220	8	3.372286797	858	10.44641781	0	0.055363744
0.001402325	2012.013916	565.6854248	35196.1875	10	2	371	197	0	17.18039513	1016	0.44492057	0.003234642	0
0.002046645	2336.343262	832.1658325	34038.10547	10	2	638	195	0	7.973233223	1029	0.441083491	0.01328801	8.3297E-05
0.002239214	2912.473145	111.8033981	32910.45313	10	2	443	199	0	4.058664322	1009	0.479824126	0.031030474	0.000497725
0.001855127	2850	70.7106781	31770.05664	10	2	225	205	0	9.473928452	972	0.490320891	0.049790744	0.000858002
0.001179391	2495.055176	150	30643.57227	9	2	175	210	0	25.10417557	935	0.574225187	0.064996108	0.002188149
0.003092378	2430	636.3961182	29494.39453	9	1	345	210	1	7.653048515	935	0.725460112	0.08140181	0.006210582
0.009175966	2273.081543	0	28350.57227	9	1	100	214	2	3.814074755	909	0.903797388	0.099387512	0.014276951
0.017510876	1154.123047	335.4101868	27238.94336	9	1	120	213	5	15.21040344	915	1.139684796	0.122308433	0.023875289
0.025661046	108.1665421	1234.908936	26107.72266	9	2	77	216	2	6.853224754	898	2.669116735	0.148082122	0.036072582
0.031976122	742.7650757	1308.625244	24983.9668	9	2	164	217	6	14.03624344	887	2.103250504	0.17430146	0.063754573
0.038670357	424.2640686	618.4658203	23889.0625	8	1	68	218	11	3.64697051	889	3.38164258	0.212842524	0.10781692
0.044802446	603.7383423	400	22792.93359	9	1	51	218	9	1.217118144	889	7.42480135	0.282839388	0.157175764
0.047806885	1309.732788	403.1128845	21716.51953	10	1	55	217	10	1.721006155	891	18.239048	0.364727169	0.199616998
0.047128305	1441.249512	750	20625.08203	8	1	63	217	8	1.687604904	894	14.98416042	0.434705973	0.232653424
0.044940349	1571.782471	1656.049561	19544.21094	8	5	76	217	10	3.931095839	893	24.60960197	0.466605216	0.246602967
0.041759297	1206.731079	901.3878174	18498.35156	8	5	64	218	7	2.361991405	891	19.6806221	0.443543822	0.237824976
0.038953397	632.850708	250	17430.10352	10	1	73	217	9	1.217118144	898	18.26896667	0.370508641	0.206058145
0.03606775	60	111.8033981	16383.95508	8	1	60	218	75	0.954841256	896	26.04920959	0.268076211	0.160726398
0.030620106	210	212.1320343	15313.52344	10	1	75	218	16	5.720433235	889	10.49700737	0.168810442	0.116223015
0.024486154	212.1320343	912.4143677	14274.01172	8	1	76	218	12	3.814074755	889	6.636192322	0.110161275	0.089276396
0.020901743	807.7747192	400	13224.86328	10	5	73	216	5	1.687604904	890	2.366233349	0.081159018	0.082972668
0.019613655	1813.945923	570.0877075	12144.48047	10	3	222	214	2	5.427642822	904	1.804386497	0.065164559	0.083746299
0.019418128	2228.29541	111.8033981	11109.11816	10	2	91	217	3	5.095619678	891	2.644136667	0.061197199	0.086915828
0.018131977	1506.286865	522.0153198	10077.94629	8	2	86	217	5	4.787290573	891	2.041044474	0.068026982	0.0920645
0.016078983	563.6488037	531.5072632	9079.250977	8	1	44	218	7	2.361991405	881	4.72769022	0.083500244	0.093656547
0.014227611	362.491394	1597.654541	8124.68457	9	1	51	218	19	3.931095839	884	9.612412453	0.092656441	0.088256523
0.011043753	630.7138672	2630.589355	7179.031738	9	1	50	218	10	2.8624053	887	6.389638901	0.091378875	0.075147249
0.009296726	150	1414.213623	6319.256348	9	2	49	218	4	4.763641834	880	9.106210709	0.079169132	0.058896396
0.010964386	836.779541	206.1552887	5510.943848	9	2	295	216	6	3.471741199	888	2.32648778	0.06254191	0.042014863
0.015057817	1614.434937	269.2582397	4819.180664	9	2	405	207	0	26.284132	958	1.458716512	0.041206051	0.027662583
0.019914249	2188.355469	50	4221.907227	10	2	437	205	2	10.60170078	966	1.369937062	0.018823853	0.02160771
0.022968905	3075.987549	672.6812134	3725.802002	10	2	411	203	2	15.15577888	982	1.138102055	0.003931704	0.019722221
0.023672355	3557.878662	1755.704956	3225.523193	9	2	366	204	2	29.53878212	973	1.002591372	0.002687104	0.020306231
0.024760203	2830.194336	1557.241211	2694.327393	9	2	260	209	5	15.19676876	925	1.112831593	0.009139629	0.021716196
0.025255281	2100.214355	1998.124146	2066.301025	9	2	323	205	2	27.51275444	963	1.076168537	0.021314472	0.019921824
0.026511425	1489.463013	1850.675537	1384.232666	10	3	139	209	1	14.78076839	930	1.048423529	0.035164613	0.016611319
0.028210783	872.0665283	680.0735474	576.281189	9	3	60	216	2	13.61706161	880	1.389605522	0.045396894	0.014807492
0.030448433	276.5863342	158.1138763	201.2461243	8	1	16	217	6	4.822542191	873	1.945606709	0.048261221	0.014142868
0.032654438	510.8815918	602.0797119	807.7747192	8	2	38	219	5	10.39935112	863	1.867358685	0.043362871	0.014477997
0.033254325	436.8065796	1800	1244.548096	7	1	34	219	20	8.792412758	856	3.641618252	0.032556474	0.017060244
0.030987516	424.2640686	3001.66626	1265.701416	8	2	37	220	6	8.186160088	856	3.28261447	0.020941366	0.019995205
0.029361766	30	3084.234131	445.9820557	9	1	4	219	7	0.754894495	859	12.17809963	0.012953747	0.021505218
0.027684569	496.5883484	2965.215088	573.1491699	9	5	15	220	10	2.698951006	861	7.947383881	0.007999117	0.021670111
0.025747295	531.6013794	2842.53418	1012.027649	9	4	8	220	5	3.016961336	867	4.753835201	0.005071359	0.024280012
0.024347985	771.2976074	2195.449951	150	8	1	5	220	2	1.350224495	848	3.437582493	0.005155708	0.032477885
0.024488987	391.1521301	2050.609619	1320	8	1	14	220	6	1.721006155	850	5.882493019	0.005959668	0.042313222
0.026206514	750	2030.394043	2520	8	1	12	220	7	0.954841256	858	4.02621603	0.006541432	0.051499158
0.026727354	816.0882568	1171.537476	3720	9	1	23	220	11	5.730255604	868	6.3644104	0.007217406	0.058619998
0.027250459	60	430.116272	4749.484375	9	1	34	220	53	2.052775145	873	8.34860611	0.006450973	0.062827811
0.029578323	60	650	5777.006348	9	1	18	220	8	3.769243956	870	8.142192841	0.004100837	0.064447016
0.032027762	30	70.7106781	6824.521973	9	2	4	220	10	0.954841256	863	7.104056358	0.001340214	0.063909411
0.034012064	60	200	7938.274414	9	1	7	220	91	2.160789013	861	12.87562561	0	0.067904748
0.004776915	1068.269653	934.0770874	36720.71094	10	2	403	202	0	9.427411079	982	0.440188318	0.000654901	0
0.008169382	810	0	35566.90625	10	2	181	210	1	21.1757679	930	0.54161185	0.00713312	0.000612024
0.010868561	1247.798096	813.94104	34440.42969	10	2	362	196	0	34.97006989	1028	0.712090909	0.021558996	0.002072967
0.012093193	1721.540039	200	33290.87891	10	2	213	206	0	20.37590599	965	0.901777327	0.043373991	0.003515524
0.011222389	1740	851.4692993	32146.01758	10	2	155	208	1	7.393958092	947	0.793212295	0.066526279	0.004262091
0.008366189	1331.540405	111.8033981	31032.61914	8	1	93	215	6	5.427642822	907	2.171514273	0.08498922	0.005328715
0.006658215	1260	430.116272	29898.57813	8	5	76	216	4	0.477453768	905	2.216697454	0.102159157	0.009629163
0.009417172	1129.29187	460.9772339	28786.32422	9	2	168	215	4	20.0788002	902	1.539954305	0.1201436	0.017264629
0.014630187	1200	291.5476074	27690.17969	8	1	65	217	5	1.067520261	893	2.263426781	0.14234814	0.026184231
0.021446239	954.829834	650	26572.07617	8	2	70	217	5	4.380486965	891	2.067296267	0.167909905	0.043675773
0.027888861	134.1640778	970.8244019	25487.87305	9	3	95	216	8	3.945476294	898	2.740433216	0.199748546	0.078294456
0.035242744	615.5485229	813.94104	24387.50977	9	1	55	217	6	2.160789013	892	3.812296629	0.257461339	0.131675988
0.042040844	295.4657288	550	23296.58008	8	1	49	217	15	0.954841256	894	10.85667992	0.34750703	0.18725422
0.045774877	210	158.1138763	22239.63281	10	5	48	217	47	2.134299994	897	13.2834692	0.444642872	0.237459302
0.046007484	300	403.1128845	21168.01367	8	1	42	216	79	1.909152389	904	20.29600143	0.522707224	0.276724488
0.044949286	400.2499084	743.3034668	20124.70117	9	5	61	216	59	1.909152389	905	44.48814774	0.555878162	0.294848889
0.042862915	127.2792206	608.2762451	19072.75781	9	5	58	217	30	1.721006155	905	27.64291382	0.529721498	0.287719101
0.041542757	408.0441284	291.5476074	18000.625	8	5	49	217	17	1.391763449	898	22.43943214	0.443018705	0.251467586
0.039672952	1018.233765	763.2168579	16965.94922	8	2	70	218	6	7.725405216	891	4.717680454	0.32022503	0.199826807
0.034715995	990	111.8033981	15896.09375	10	2	77	218	6	12.33854485	889	3.367473125	0.196080849	0.144340351
0.029046003	818.8406372	570.0877075	14815.32324	8	2	171	216	5	17.66231918	892	2.78012681	0.124416113	0.104961149
0.026861304	234.3074951	70.7106781	13774.70508	8	3	90	215	5	15.79642487	900	4.840993881	0.098351046	0.089253277
0.027321707	1056.834839	254.9509735	12736.43945	10	3	157	217	2	13.72132587	892	1.963887095	0.091199733	0.088806868
0.027425636	1357.64502	403.1128845	11739.35645	8	1	58	217	10	3.016961336	892	2.484344006	0.093993276	0.089611128
0.025869815	551.5432739	860.2325439	10755.11523	8	1	39	218	4	3.814074755	888	5.030782223	0.101043142	0.091969058
0.023910254	192.0937347	304.1381226	9802.795898	8	1	51	218	6	4.787290573	884	6.446829319	0.110105164	0.091312788
0.021873066	150	1520.690674	8892.811523	8	2	94	218	5	10.60170078	880	6.133279324	0.110977799	0.084050134
0.018946862	1299.730713	2577.304688	8017.636719	9	2	163	217	5	15.87432575	887	1.889175415	0.099146448	0.069192782
0.016019534	757.1657715	1431.782104	7222.776367	9	1	159	215	7	26.284132	901	2.229767323	0.076655768	0.050814871
0.015220017	67.08203888	250	6480.138672	9	1	78	216	16	1.687604904	890	6.846958637	0.049949594	0.032977905
0.016881324	560.446228	585.2349854	5827.186523	10	2	198	217	4	11.08264446	880	4.248091698	0.026718065	0.018579705
0.020324126	1389.748169	901.3878174	5283.408203	10	2	339	214	1	34.11927032	903	1.299208522	0.009818407	0.009765273
0.022772623	2228.29541	884.590271	4813.200684	10	3	582	203	1	9.142972946	986	1.192309141	0.000770658	0.00730935
0.022554841	3216.022461	1128.051392	4297.545898	10	5	536	200	22	4.727942467	1010	1.34915185	0.002112802	0.008288437
0.021486672	3785.353271	353.5534058	3743.273926	10	2	518	202	4	22.22435379	991	1.14127183	0.008907054	0.00919513
0.021588592	2872.646973	1365.650024	3072.474609	10	2	236	207	2	27.68015289	951	1.05337894	0.019941757	0.008409742
0.023690376	1689.615356	1507.481323	2288.274414	10	2	237	211	1	10.11188316	916	0.956843019	0.032272071	0.007050593
0.027459515	480	380.7886658	1481.890625	9	2	146	214	1	21.8698597	897	1.024633884	0.041114405	0.007322817
0.0308345	670.8203735	701.7834473	807.7747192	8	1	111	218	2	13.40967178	867	1.124347568	0.043098051	0.008858561
0.033051617	1251.758789	1414.213623	284.6049805	8	2	75	217	9	14.59255028	876	1.309824467	0.037631057	0.012090518
0.033428606	1230.365845	2282.54248	120	8	3	60	218	4	11.46183681	869	1.549215555	0.026432959	0.015149859
0.029989809	276.5863342	2522.399658	300	9	1	14	219	5	0.754894495	865	2.444671154	0.014153966	0.016571267
0.025271844	582.4946289	1903.943237	540	8	1	25	220	6	4.393377304	861	3.199276447	0.006259679	0.016763046
0.021878459	492.0365906	1752.854858	84.85281372	9	1	28	220	5	0.954841256	863	5.37229681	0.001697383	0.017541682
0.019157432	0	1843.908936	569.2099609	8	1	24	220	13	1.721006155	868	10.18559265	0.000887956	0.024491694
0.017451964	120	1131.37085	547.4486084	8	1	15	220	34	1.967863798	865	4.379942894	0.004328539	0.03827497
0.016545791	150	934.0770874	1637.131592	8	1	38	220	2	0.337614715	865	6.737350464	0.008869504	0.053322919
0.01824447	878.2368774	1202.081543	2771.876709	8	1	26	220	14	1.012750387	863	4.995244026	0.012788497	0.066948436
0.019723959	655.2098999	353.5534058	3896.074951	8	5	23	220	14	1.509526968	873	9.946122169	0.014406945	0.076617025
0.022737388	480.9365845	158.1138763	5077.184082	9	5	14	220	11	1.067520261	877	16.37836266	0.013357488	0.081968755
0.027679838	630.7138672	1030.776367	6270.645996	9	1	13	220	10	0.954841256	871	7.610211849	0.009859384	0.082107648
0.032203414	234.3074951	492.4429016	7414.067871	8	1	9	220	10	0	859	7.41693449	0.005170898	0.078348234
0.036258496	973.4988403	424.2640686	8458.563477	9	1	7	220	5	0.337614715	859	4.180564404	0.001041111	0.074031174
0.00717351	593.9697266	403.1128845	38237.29297	10	2	252	204	0	21.31357384	972	0.48037228	0.000778237	0
0.013776162	42.42640686	141.4213562	37087.4375	10	5	165	209	1	9.333629608	940	0.584563434	0.004330411	0.000591133
0.020427912	323.1098938	316.2277527	35941.76563	10	2	276	211	1	16.05431557	925	0.728499353	0.019377775	0.002851038
0.025522036	381.837677	50	34826.98828	10	2	138	213	1	21.41941833	920	1.038915634	0.043235105	0.005503541
0.028302958	551.5432739	158.1138763	33705.54297	10	1	112	211	2	6.69634676	933	1.067127585	0.071710847	0.007833097
0.026858779	560.446228	212.1320343	32575.26172	9	1	90	214	3	0.477453768	915	1.310691118	0.097045109	0.009003925
0.02225703	192.0937347	141.4213562	31476.87695	9	5	79	217	22	1.350224495	904	4.534919262	0.115525335	0.010687588
0.016081458	60	538.5164795	30355.64258	8	5	79	217	24	1.967863798	907	7.804084778	0.132007301	0.014361169
0.012522432	30	680.0735474	29265.56445	8	1	79	217	20	5.479268551	906	6.434642315	0.143059865	0.020158658
0.013368335	30	380.7886658	28157.91992	8	1	68	217	4	1.909152389	895	6.570838451	0.154916272	0.028002486
0.015786985	108.1665421	250	27058.60352	8	5	59	217	26	1.217118144	897	7.530531883	0.171048254	0.046735607
0.02133874	330	50	25992.62305	8	1	55	217	13	2.719923258	894	5.476318359	0.202298194	0.083419159
0.027844496	305.9411621	364.0054932	24928.39258	8	5	54	217	27	1.012750387	897	10.94045067	0.269334823	0.138454556
0.034457732	241.8677368	50	23856.03711	8	1	47	217	64	0.954841256	897	21.02478027	0.367104083	0.198116928
0.038587555	42.42640686	212.1320343	22813.19922	8	5	51	216	144	1.432096243	906	16.3055172	0.466149151	0.252905875
0.039537314	240	750	21744.12305	8	5	67	216	90	1.012750387	910	40.49172592	0.544409215	0.295286447
0.039540075	30	206.1552887	20694.04297	8	5	51	216	343	6.063765049	910	36.67518616	0.577352524	0.315370172
0.039512366	742.7650757	559.0169678	19633.93945	9	1	58	217	17	3.843668222	902	28.4443512	0.549981415	0.307885677
0.041686956	1464.786621	412.3105774	18567.26172	8	1	52	217	14	6.01728487	892	20.90640068	0.464038283	0.270687908
0.041827083	1815.929565	905.5385132	17510.67383	8	2	94	217	3	4.532714367	888	4.120165348	0.33890897	0.219061241
0.038358849	1806.239136	353.5534058	16442.2168	8	1	88	217	5	5.961015701	888	3.464438915	0.212506041	0.161432549
0.034776296	1467.54895	751.6647949	15437.5293	8	3	105	216	4	8.935631752	898	2.499129295	0.138551757	0.117421031
0.034242373	632.850708	650	14410.12109	9	3	102	218	4	16.72355843	884	3.335420847	0.113870129	0.093637735
0.035626236	30	0	13407.81836	9	2	36	217	4	3.109632969	893	3.597297907	0.116499998	0.087718949
0.035217099	268.3281555	335.4101868	12452.16895	9	1	70	217	6	10.04678822	893	7.002453327	0.123636007	0.086127691
0.033070624	339.4112549	602.0797119	11484.98633	8	1	28	218	10	1.817522049	891	8.027441025	0.130684108	0.085009322
0.030290101	872.0665283	430.116272	10583.92188	8	1	30	218	4	2.134299994	884	4.366832733	0.135871038	0.08144851
0.029524975	84.85281372	1303.840454	9709.25293	9	2	70	218	3	14.83352566	883	5.154752254	0.130291075	0.072611764
0.027062032	1260	1780.449341	8891.34375	9	3	327	212	1	0.337614715	925	1.692119479	0.110674754	0.057475433
0.023653766	1747.741455	1073.545532	8144.654785	9	2	111	210	4	9.333629608	939	1.525779486	0.081781149	0.039803986
0.021680294	1018.675598	873.2124634	7493.156738	9	1	219	214	4	14.71007633	902	1.427277207	0.050155845	0.024541972
0.021400325	283.0194397	100	6896.934082	10	1	56	217	9	10.45685673	880	4.358862877	0.023712263	0.012624796
0.023166187	530.7541504	715.8910522	6397.319824	10	2	94	218	4	13.77120209	876	3.468550205	0.008356597	0.004108238
0.024022181	1569.7771	1530.522827	5910.304688	10	2	278	216	1	32.88232803	891	1.20169878	0.001261949	0.000850724
0.022434236	2490.180664	1141.27124	5379.04248	10	2	534	204	5	21.88905716	981	1.079464078	0.003958427	0.001043187
0.019237239	3372.966064	150	4727.45166	10	2	507	201	2	10.03044319	1008	1.120428443	0.010556181	0.001992056
0.017933438	2600.5	955.2486572	3960.568115	10	2	471	202	2	13.42150879	997	1.050421834	0.018308552	0.002277787
0.021296518	1500	1664.331665	3164.253418	10	2	133	213	1	17.72175598	900	0.983711123	0.027140513	0.001667936
0.025853433	301.4962769	696.4194336	2441.822998	10	4	55	216	0	2.134299994	875	1.171040177	0.033602942	0.002640546
0.029524384	724.9827881	1006.230591	1855.397583	10	2	251	216	0	6.804089546	871	1.152139425	0.034455188	0.005614742
0.031945024	1849.810791	2121.320313	1376.735229	8	2	177	212	1	17.66231918	911	1.083569527	0.029039079	0.009177664
0.032218494	1923.980225	2927.456299	1050	9	4	49	217	0	5.749849319	869	1.214986563	0.01899812	0.011753663
0.02849103	742.1589966	1786.756836	900	8	3	96	218	6	7.187414169	869	1.621004462	0.009158835	0.012951043
0.021959577	450.9989014	813.94104	582.4946289	9	2	77	219	5	10.90501785	868	2.345748186	0.002427186	0.012533571
0.016106164	234.3074951	550	30	9	1	35	219	2	4.715981483	866	2.84249568	8.41311E-05	0.014280642
0.012679561	713.0918579	650	180	9	1	29	219	13	3.016961336	874	3.799737692	0.002048841	0.024745567
0.011214246	300	403.1128845	942.019104	8	1	14	220	11	0.954841256	865	10.18727493	0.00765476	0.042380281
0.0101716	576.281189	0	2071.52124	9	1	21	220	7	2.901821613	866	9.845513344	0.013741854	0.060899064
0.011695932	234.3074951	50	3220.636475	9	1	12	220	4	1.909152389	870	9.321728706	0.018520618	0.077439792
0.013152337	123.6931686	100	4307.586426	8	5	24	220	32	5.479268551	876	20.81201744	0.020458488	0.087269686
0.017142247	930.4837646	111.8033981	5430.994141	8	5	19	220	86	2.052775145	878	17.26620865	0.019192075	0.091810904
0.023567596	240	269.2582397	6571.91748	9	1	18	220	2	2.361991405	866	9.829669952	0.014935756	0.090178065
0.029856121	886.3972168	320.1562195	7696.154785	8	1	11	220	6	2.361991405	864	6.082614899	0.008992056	0.083122596
0.035253268	1930.518066	412.3105774	8868.895508	9	3	86	219	3	8.984876633	866	3.53285265	0.003106997	0.07314305
0.007000866	335.4101868	403.1128845	39737.72656	10	2	419	205	0	15.43998718	964	0.877537906	0.004741665	0
0.015849492	429.5346375	364.0054932	38636.19141	10	2	374	203	0	22.20138741	982	0.962451816	0.011110543	8.22178E-05
0.026267286	1073.312622	934.0770874	37498.57031	10	2	570	208	0	23.509655	950	0.496266305	0.020515841	0.002108504
0.03646088	1295.569336	824.6211548	36365.85156	10	3	494	206	0	21.90822983	968	0.451421231	0.044434004	0.005625051
0.044009261	636.3961182	1150	35264.33203	10	2	297	212	0	22.93403625	933	0.488744915	0.074492157	0.009181391
0.04700473	597.7457886	984.8858032	34141.97656	9	2	326	212	1	23.5710659	937	0.862468302	0.107595891	0.012001878
0.044435322	474.3416443	886.0022583	33047.65234	9	2	164	215	4	20.41351509	917	1.180059314	0.135505065	0.013767611
0.037208095	67.08203888	200	31934.16602	8	1	87	216	59	4.072588444	908	4.63853693	0.154103965	0.016353384
0.027526284	450.9989014	1372.953003	30828.22266	8	2	152	216	4	12.50650978	905	1.793401718	0.165014237	0.018934125
0.018907487	750	1850.675537	29771.42969	8	3	140	214	4	12.01703453	916	1.386139989	0.164935067	0.022330454
0.013769518	123.6931686	1500	28681.38086	9	2	96	217	10	1.391763449	902	2.553546667	0.157483399	0.028141797
0.011515345	872.0665283	777.8174438	27599.64063	8	1	68	217	9	0	900	2.951327085	0.154951841	0.045105964
0.013217882	759.5393066	141.4213562	26550	8	1	59	217	15	3.471741199	900	4.005048752	0.17582795	0.077998549
0.018478557	429.5346375	1264.911011	25484.06055	8	1	68	217	13	0.754894495	901	3.881859064	0.236944839	0.129235998
0.024025703	458.9117432	1250	24438.14453	8	1	59	217	12	1.721006155	900	22.57549095	0.328369468	0.186793223
0.028257865	60	1328.533081	23364.04883	8	1	81	216	10	3.584252357	905	22.7903862	0.424677163	0.241828173
0.02994406	270	1860.779419	22302.25195	8	5	78	217	3	4.495148659	902	48.18544388	0.500301778	0.283196598
0.030712111	721.2489014	1025.914185	21280.38477	8	5	59	217	9	3.945476294	903	35.03880692	0.532174826	0.302316427
0.034976415	60	70.7106781	20199.42578	9	5	32	217	63	2.882181168	895	20.23252869	0.511166692	0.29685542
0.040495582	510	738.2411499	19152.90234	8	1	119	217	14	4.168739796	895	7.665689945	0.437711954	0.266101211
0.043126047	602.9925537	427.2001953	18100.04688	9	2	94	216	4	5.961015701	899	9.651275635	0.3252846	0.219382331
0.041235674	597.7457886	492.4429016	17067.07422	9	2	119	216	5	7.363740444	900	9.072490692	0.215184346	0.166115418
0.039459508	494.7726746	1450	16071.85449	8	2	90	216	11	10.53989124	899	4.729849815	0.147663638	0.122726806
0.040717706	394.5883789	1553.222412	15082.60254	9	2	86	217	12	6.396919727	888	6.968059063	0.127615988	0.094802938
0.042751793	284.6049805	961.7692261	14106.7959	9	2	56	218	6	3.016961336	886	8.137422562	0.133033052	0.082610518
0.041504685	182.4828796	316.2277527	13169.69238	9	1	26	218	21	2.635026455	886	9.035286903	0.142753154	0.078764558
0.038027603	90	300	12280.11816	8	1	22	219	19	1.217118144	886	8.61615181	0.150367334	0.07455042
0.035505824	189.7366638	50	11425.23535	8	4	15	219	27	0	882	6.393079281	0.151073262	0.067546055
0.034990005	713.0918579	403.1128845	10602.52832	9	1	46	219	11	17.39022636	882	2.94452095	0.141606465	0.056751814
0.033004545	1472.752563	790.569397	9828.514648	9	1	120	217	5	16.72659492	889	2.438861132	0.119099453	0.042474642
0.029047159	2312.336426	70.7106781	9139.764648	9	1	21	218	18	1.721006155	884	1.525238156	0.088043191	0.027846925
0.025715973	1974.082031	111.8033981	8507.84375	9	1	16	219	29	1.687604904	879	1.523702383	0.05562219	0.017355381
0.023925196	1087.060303	939.4147339	7965.607422	9	1	133	215	5	16.55551147	903	1.595861197	0.027393784	0.008673037
0.024819726	108.1665421	111.8033981	7494.478027	10	1	38	217	9	4.262692928	882	6.444523335	0.009260684	0.002511831
0.024992218	831.9254761	955.2486572	6972.983398	10	2	71	218	4	13.05694771	876	2.308337927	0.002534929	0.000466622
0.022581914	1710.263184	832.1658325	6381.614258	10	2	495	214	1	27.35122108	908	1.353054285	0.00465457	0.002157685
0.018438544	2782.894287	150	5674.680664	10	2	356	210	1	27.097435	938	1.132867098	0.01163556	0.004270656
0.01652753	1998.324341	552.2680664	4875.992188	10	2	580	202	1	8.380191803	995	1.00861609	0.018317169	0.005253818
0.019048296	1159.180786	1185.326904	4132.275391	10	2	309	209	1	17.69065475	941	0.99416846	0.023149995	0.004823902
0.023482567	30	1850.675537	3481.680664	10	1	71	214	1	5.550718307	892	1.306435585	0.026165212	0.003745457
0.027597737	907.9647827	1983.053223	2954.657227	10	2	253	210	0	19.77322006	923	1.029477715	0.025661962	0.003929534
0.030789264	2100.856934	2413.503662	2506.391846	10	1	121	211	3	8.792412758	924	1.053062797	0.020931423	0.005479394
0.031331055	2023.388306	2530.316162	2220	9	3	141	216	3	15.9131031	878	1.170102596	0.013371276	0.007485367
0.027528659	816.0882568	1600	2070	9	3	178	213	2	19.37587929	905	1.530379653	0.004952285	0.008471027
0.020456554	371.0794983	400	1650.272705	9	1	29	218	7	2.052775145	872	2.60635972	0.0001011	0.008870368
0.013622083	960.4686279	452.7692566	906.9729614	9	1	9	219	6	0.477453768	871	4.279819489	9.55129E-06	0.012789169
0.010433117	442.9447021	550	30	9	1	20	220	3	3.109632969	869	4.354166031	0.003262644	0.027121777
0.010163529	247.3863373	100	982.7003784	8	1	15	220	10	0.754894495	868	10.38416386	0.010401528	0.049518269
0.010277407	1320.34082	874.6427612	2089.258301	9	1	18	220	16	4.262692928	865	13.03090286	0.018824538	0.072082408
0.010269191	591.6925049	1011.187439	3219.937988	9	1	9	220	7	0.954841256	870	13.30356693	0.024528481	0.0880154
0.009899967	180	180.2775574	4346.999023	8	5	7	220	108	1.687604904	876	28.67403603	0.02594644	0.09345828
0.012098494	1230	921.9544678	5500.727051	8	5	14	220	27	1.067520261	884	36.72861481	0.023484517	0.093140349
0.017916756	60	570.0877075	6634.274414	8	1	8	220	6	1.012750387	869	13.46103764	0.018134745	0.088586137
0.025648771	1140	715.8910522	7798.672852	9	1	16	220	7	1.012750387	866	4.6229105	0.011398541	0.078130297
0.031270962	1933.313232	1097.724976	8967.943359	8	1	44	219	4	6.063765049	866	3.97519803	0.004499442	0.064331926
0.003695709	1570.636841	282.8427124	41292.30469	10	2	835	191	0	6.201053619	1057	0.386149406	0.008655481	0
0.013050235	1548.709106	696.4194336	40157.62891	10	2	801	194	0	24.04471779	1046	0.36381793	0.018482443	0
0.024572259	1584.329468	807.7747192	39053.61719	10	2	526	199	0	33.84019089	1013	0.423782021	0.030308582	0.000520167
0.037861995	2036.909424	608.2762451	37928.66016	10	2	497	200	0	5.427642822	1010	0.449038059	0.045018978	0.003555705
0.050632514	2240.178467	335.4101868	36832.78125	10	3	334	210	0	18.28646469	950	0.55844754	0.073736988	0.007748961
0.060134634	1800	390.5124817	35714.78125	10	3	256	207	0	22.87210083	975	0.679199457	0.111062855	0.011990766
0.063856483	1793.237305	672.6812134	34619.375	10	1	107	213	8	4.495148659	935	0.785264611	0.146592662	0.015231913
0.060443278	684.1052246	250	33540.28125	9	2	87	215	12	0.954841256	917	1.502285004	0.171444744	0.01746878
0.05104357	469.5742798	0	32442.66602	8	2	89	216	14	11.56032372	911	4.029069901	0.183326364	0.020470159
0.038208224	1461.095459	1101.135742	31352.88477	9	3	244	210	1	11.72702408	942	1.09960711	0.185350969	0.022816677
0.025430674	1548.709106	2127.204834	30295.32227	9	2	132	215	2	8.111279488	911	0.946968079	0.173790008	0.024341425
0.015573668	792.0227051	1171.537476	29220.13867	9	2	115	215	3	9.832003593	904	1.122919798	0.15123868	0.028193282
0.009488238	180	403.1128845	28177.79492	9	1	73	217	20	0.954841256	899	2.991513252	0.128860116	0.040279504
0.006756734	30	707.1068115	27108	8	1	84	216	9	2.569502831	902	2.016376019	0.13079761	0.065910287
0.009488427	108.1665421	1477.328613	26052.25	8	1	83	216	12	0.337614715	900	2.923743248	0.169413939	0.107180782
0.013408815	30	2454.587646	25011.94141	8	1	106	217	14	9.764888763	896	3.004244804	0.244776383	0.158657208
0.017274838	256.3200989	2529.822021	23951.68945	8	1	98	217	9	3.372286797	897	11.39630032	0.330834031	0.20802629
0.020071451	468.6149902	2695.366455	22870.66602	8	1	66	217	3	2.385944128	892	8.86736393	0.40501985	0.244091392
0.023745943	313.209198	1680.029785	21822.21094	8	5	58	218	5	2.263636112	891	11.85060406	0.443710327	0.262399584
0.032799959	318.9043884	610.3277588	20764.87695	9	5	43	218	36	5.269658089	892	20.32297516	0.43085438	0.261308998
0.041539203	600	447.2135925	19748.3418	9	1	56	217	31	1.391763449	901	18.81978226	0.377107203	0.23864381
0.046581984	480	509.901947	18722.61914	9	1	90	217	6	3.438912392	895	6.249939442	0.293715984	0.200222105
0.046497528	513.5172729	1000	17738.34766	9	1	80	217	6	5.269658089	896	6.767423153	0.209553063	0.156273454
0.045418143	540	1950	16779.6582	9	5	66	217	5	11.48537064	896	5.20897007	0.159244418	0.121087492
0.046464782	794.2921143	1320.984497	15805.55957	8	5	54	218	8	3.389067173	885	9.060353279	0.141338885	0.094317347
0.046795662	894.9860229	650	14878.54785	8	1	26	218	5	5.788832188	883	7.787704468	0.139690027	0.077151135
0.044849731	0	550	13971.75684	8	1	30	218	21	1.067520261	883	8.884663582	0.146622211	0.069742978
0.040457357	569.2099609	900	13099.32031	8	2	55	219	8	14.23310947	879	3.634974718	0.151512384	0.063427158
0.037656967	573.1491699	1070.046753	12289.93457	9	3	79	219	4	9.421579361	882	3.7757442	0.148043483	0.054135714
0.036646772	192.0937347	680.0735474	11505.61621	9	1	43	219	9	7.187414169	882	3.975606918	0.135913	0.042586342
0.035018351	678.8225098	304.1381226	10786.8252	9	1	19	217	16	2.635026455	889	3.508045912	0.114746697	0.03000891
0.030909335	1292.439575	650	10167.69922	9	1	39	218	10	16.10529327	884	1.770068765	0.086460635	0.019507952
0.026505701	1652.452759	364.0054932	9581.701172	8	1	21	219	6	1.391763449	880	2.046931028	0.056921445	0.012186807
0.023773046	1747.741455	939.4147339	9073.400391	9	1	26	219	11	1.217118144	880	1.870547652	0.029465705	0.006272125
0.023991155	858.0209961	777.8174438	8595.091797	9	1	152	219	3	11.89112663	878	1.949959159	0.011501572	0.002389963
0.023485348	127.2792206	141.4213562	8049.900391	10	1	27	218	6	5.150652409	880	6.344527245	0.002784875	0.003931031
0.021334544	1140.394653	335.4101868	7363.762695	4	3	161	215	1	15.19676876	897	1.727176309	0.005286445	0.008246881
0.018842584	2280.789307	670.8203735	6548.320313	4	2	201	215	1	23.14202499	897	1.57587266	0.013094782	0.011908802
0.017854543	1337.946167	474.3416443	5796.136719	10	2	396	209	1	25.66369438	945	1.185298085	0.019692553	0.013561564
0.01946651	300	364.0054932	5109.256348	10	3	158	214	1	4.972358227	899	1.108218193	0.023291012	0.013030764
0.024483323	474.3416443	1300.961182	4528.807617	10	2	206	211	1	17.48534584	917	1.152711272	0.023162615	0.010124806
0.029086646	1470.918091	1802.775635	4052.776855	10	2	170	214	1	25.60978317	893	1.15466094	0.020527223	0.006314654
0.033147603	2549.117432	1250	3665.651367	10	3	348	206	0	19.45120049	957	1.031823635	0.015504333	0.003620982
0.034679793	2267.531738	1544.344482	3420	10	3	411	208	1	17.69065475	947	1.133506417	0.008958964	0.003236731
0.033979785	1134.063477	838.15271	3248.876709	9	2	246	209	0	21.19138908	947	1.454529643	0.002809058	0.004902738
0.030473894	108.1665421	316.2277527	2602.921387	10	1	44	216	5	7.125016212	889	2.886772156	0.000779468	0.008612301
0.026441302	724.9827881	100	1489.463013	9	1	12	219	6	1.217118144	871	3.870307684	0.001829507	0.019098641
0.023346713	152.9705811	728.0109863	335.4101868	9	1	13	220	17	1.350224495	870	6.529036999	0.008389384	0.042056385
0.023228925	276.5863342	1298.075439	550.7268066	9	1	9	219	5	1.967863798	873	11.18266869	0.020219652	0.070107721
0.023699645	416.7733154	1769.180542	1703.936646	9	1	20	219	9	4.058664322	874	11.61249638	0.031468645	0.094649889
0.021546772	600	1229.837402	2871.236572	9	1	23	219	6	2.781886339	874	9.33012867	0.037145536	0.107035488
0.017382868	480	111.8033981	4006.207764	8	1	6	220	4	0.954841256	872	14.49375343	0.035543647	0.105557196
0.014006416	1050	200	5176.195313	9	1	4	220	3	1.391763449	866	13.81522942	0.028604111	0.093492799
0.015018434	120	380.7886658	6311.418457	9	1	8	220	5	1.217118144	866	17.47145271	0.020399928	0.079795577
0.020090736	1320	400	7468.976074	8	1	14	220	5	2.901821613	868	10.13376141	0.011527377	0.065279976
0.025428558	976.729248	602.0797119	8638.801758	9	1	20	219	3	1.217118144	864	3.822881699	0.004514434	0.04892581
0.006420395	782.3042603	390.5124817	41716.61719	10	2	458	203	0	26.10832405	986	0.322333068	0.020838952	0
0.017295158	1783.928223	403.1128845	40619.48047	10	2	579	203	0	16.89554405	997	0.384742409	0.036025941	0
0.030820834	2233.942627	304.1381226	39514.11328	10	2	353	205	0	34.56393814	976	0.410203636	0.0547495	0.000844718
0.046018641	1946.5354	70.7106781	38398.42969	10	2	195	209	1	13.33441925	958	0.614519358	0.072622836	0.004341042
0.060403712	1730.924561	1096.585571	37314.07813	10	1	145	213	2	6.526986599	928	0.589223444	0.103013739	0.00889504
0.070803627	1413.824585	212.1320343	36210.94531	9	5	114	215	13	3.438912392	922	1.352736354	0.140952691	0.013406792
0.074325435	1502.697632	250	35113.94531	9	1	95	216	15	1.687604904	921	1.450489044	0.173558384	0.016768364
0.070358604	488.364624	863.1338501	34048.94141	8	5	96	216	8	1.067520261	918	1.683492661	0.191574007	0.01900761
0.059654728	690	158.1138763	32966.66797	9	2	103	216	3	1.909152389	919	2.924309492	0.194225222	0.021882476
0.045330364	1860	1274.754883	31932.47461	8	5	331	209	1	33.48320389	955	0.991388977	0.18371892	0.024338359
0.030295925	2490.180664	1720.465088	30865.0293	9	2	217	208	1	15.64909649	959	0.895264864	0.162020728	0.027140182
0.01758052	1777.10437	552.2680664	29796.08789	8	3	118	213	3	12.26451778	922	1.203264594	0.130160555	0.02916191
0.009200293	1380.32605	430.116272	28746.85742	8	1	79	216	8	4.168739796	902	1.767950416	0.098363005	0.035418637
0.003405606	764.8529053	1142.365967	27680.26367	8	1	100	216	5	5.550718307	901	1.226195097	0.083452933	0.051612101
0.003759622	276.5863342	2114.828613	26622.05469	9	1	178	213	6	18.09247017	920	1.045283198	0.095265836	0.079360723
0.006830519	465.7252502	2641.968994	25566.35547	9	2	427	202	15	40.83882141	999	1.594244123	0.143692434	0.120075785
0.009827673	829.7589722	3535.533936	24492	9	2	426	205	6	17.95979881	976	1.771936297	0.217055932	0.160882443
0.013950237	655.2098999	3271.849609	23454.78125	9	2	405	216	3	11.92725182	901	2.312090874	0.284473777	0.190203503
0.021595486	512.6401978	2170.829346	22428.22461	9	3	213	216	5	20.79370117	896	2.769630432	0.32465148	0.205625638
0.032989684	30	1096.585571	21398.14063	9	3	75	217	2	4.679912567	891	7.443263054	0.333456367	0.208024636
0.043787025	123.6931686	223.6067963	20404.43359	8	1	46	218	64	3.931095839	897	18.12957001	0.310634524	0.193748489
0.050813034	720	360.5551147	19410.64844	9	1	41	218	13	4.168739796	900	5.080915451	0.266557992	0.165533274
0.052458663	647.6110229	950	18434.28516	9	1	62	218	4	2.719923258	894	3.723058462	0.220415726	0.135740742
0.052092526	618.4658203	1100	17485.9082	9	1	109	216	6	16.82339478	897	4.539810181	0.183972344	0.112019017
0.051542845	234.3074951	282.8427124	16546.57031	9	4	43	218	12	4.380486965	886	17.94137764	0.156204224	0.090737887
0.048639059	150	70.7106781	15663.47656	9	5	21	218	62	1.687604904	885	13.02255058	0.139553294	0.073058724
0.044398803	390	984.8858032	14815.32324	8	1	64	217	7	3.814074755	888	4.435283661	0.132727295	0.062777877
0.039817709	60	2026.079956	13986.88672	8	1	53	218	5	1.721006155	884	2.374464989	0.130547255	0.053950336
0.03586128	335.4101868	2147.673096	13212.2666	9	1	58	217	18	2.8624053	893	2.231060266	0.124812156	0.0436996
0.034096528	247.3863373	1833.712036	12477.25977	9	1	96	218	3	3.723867178	883	1.878243804	0.114343315	0.031753246
0.032809447	60	1450.861816	11809.86914	9	1	55	218	4	5.150652409	889	3.55320549	0.098429441	0.021036793
0.029210925	323.1098938	1167.261719	11190.48242	9	3	72	219	7	5.570960045	879	3.230876446	0.077090941	0.013680034
0.024266206	550.7268066	100	10640.53125	8	1	15	219	23	2.134299994	880	3.698036671	0.051519759	0.009385128
0.021180354	1281.600586	150	10171.94629	8	1	13	219	76	1.721006155	880	3.16203475	0.027499378	0.005114071
0.021035384	920.2717285	602.0797119	9657.670898	9	1	43	219	6	1.687604904	878	3.222189665	0.011612296	0.004573704
0.020679204	0	380.7886658	9047.474609	10	1	30	218	10	6.344120979	892	6.16938591	0.004883914	0.009156818
0.019615982	615.5485229	565.6854248	8262.263672	4	3	64	218	8	16.44437027	883	7.289738655	0.008493397	0.015781341
0.018911123	1569.7771	380.7886658	7479.873047	4	1	33	217	2	1.217118144	883	7.045187473	0.016084656	0.021442881
0.019777339	752.3961792	531.5072632	6788.821777	4	1	37	217	4	5.062306881	886	3.659069777	0.021909121	0.024813792
0.0237271	284.6049805	200	6162.280273	4	5	41	217	3	5.1287117	881	2.45314908	0.024137693	0.024844931
0.029046811	1356.650269	150	5625.459961	10	2	183	212	0	17.99031258	910	1.356661677	0.022386216	0.021118116
0.035257585	2166.033203	801.5609741	5180.888184	10	2	381	211	0	8.735691071	917	1.274809241	0.017679188	0.014641659
0.041525438	3113.647461	141.4213562	4811.330566	10	2	153	208	0	10.17652702	944	1.239410639	0.011867919	0.007100363
0.046476703	2762.933105	710.6335449	4592.450195	10	2	404	208	0	36.84016037	953	1.33742249	0.006399626	0.003054108
0.048949946	1760.82373	1110.180176	4132.275391	10	2	389	203	0	23.06904602	998	1.576733351	0.004039275	0.007595364
0.05072191	912.4143677	474.3416443	2978.472656	9	3	124	209	2	23.8294487	954	2.095251083	0.005866386	0.01952683
0.05244695	241.8677368	380.7886658	1843.963135	8	1	6	219	18	1.067520261	872	4.995401859	0.011676657	0.040096447
0.054191764	180	763.2168579	684.7627563	8	1	10	220	11	1.721006155	871	7.227421284	0.024471777	0.069476873
0.055960741	1261.784424	1817.278198	201.2461243	9	2	44	220	10	5.550718307	874	14.5947094	0.040869109	0.099435084
0.054716654	536.656311	2040.83313	1368.539307	8	1	21	219	7	3.945476294	880	7.251149178	0.052938361	0.121491939
0.04812482	60	1059.480957	2535.843018	8	1	13	220	11	0	872	7.5952425	0.056707181	0.129339159
0.038902972	732.3933105	304.1381226	3677.295166	8	1	4	220	8	0.954841256	866	4.634101391	0.05136288	0.12078774
0.028929781	870	984.8858032	4844.512207	9	1	17	220	7	1.350224495	866	4.617630005	0.037631467	0.09854883
0.019475209	300	1346.29126	5986.259277	8	1	26	220	7	2.719923258	869	18.60592461	0.02238844	0.071505867
0.016220381	189.7366638	1491.643433	7153.411621	8	1	25	219	11	4.262692928	872	11.13657093	0.010925559	0.048380483
0.019759275	30	1457.737915	8320.607422	8	1	37	219	17	9.577706337	875	12.36792374	0.003106446	0.031209162
0	1699.44104	1589.024902	44421.76563	8	2	487	197	0	13.93470669	1013	0.344424486	0.005596512	0
0.001598709	573.1491699	380.7886658	43299.96875	10	2	813	189	0	20.78225136	1073	0.327464163	0.016515523	0
0.007779434	300	602.0797119	42180.68359	10	1	460	205	0	11.76828861	975	0.380079657	0.032023609	0
0.019103801	711.196167	0	41092.12891	10	1	244	209	1	15.84516716	951	0.4507505	0.052142628	0
0.032788668	1100.227295	514.7814941	39983.78906	10	3	197	213	1	11.39565468	935	0.508422673	0.073847897	0.000774542
0.048318211	807.7747192	452.7692566	38881.72266	9	1	155	213	2	2.134299994	937	0.620930135	0.092109568	0.004176345
0.062963046	579.3962402	50	37810.05859	9	1	123	214	2	2.052775145	931	1.18116796	0.119650111	0.008658598
0.073348351	212.1320343	0	36737.69141	9	3	101	215	10	3.584252357	926	1.658753991	0.1531187	0.013065377
0.076780088	330	471.6990662	35679.89063	8	1	101	216	15	2.160789013	925	3.58904624	0.179530382	0.016329288
0.072552443	134.1640778	626.49823	34603.00781	8	2	114	215	12	7.653048515	923	5.435841084	0.190127045	0.018221119
0.06138986	1140.394653	0	33534.39063	8	1	100	215	9	1.721006155	920	1.361344337	0.183074206	0.02042179
0.046309542	2155.203125	626.49823	32490.01367	9	2	176	212	2	8.159014702	938	0.83258754	0.163345128	0.023445332
0.030731738	3295.087158	1050	31417.54883	9	2	310	204	0	28.03759956	989	0.739357829	0.133854717	0.027087001
0.018168746	2448.264648	0	30349.14844	8	1	93	215	1	1.817522049	905	0.828031719	0.097959265	0.029584203
0.009377364	1288.603882	70.7106781	29313.92969	8	2	95	212	1	3.338470459	928	0.782181323	0.065053686	0.031976901
0.002625998	254.5584412	806.225769	28255.1582	9	5	374	213	2	15.8969593	920	1.19412148	0.045929942	0.039012272
0.001023473	642.0280151	984.8858032	27204.11133	10	2	407	212	2	18.44837189	926	0.995147705	0.039571125	0.052695815
0.003169345	284.6049805	1890.105835	26140.74414	9	2	239	205	4	22.03333855	978	1.535089135	0.055509906	0.076775827
0.006131144	1471.223999	2996.664795	25090.99609	9	3	514	201	2	6.729688644	1005	1.046480656	0.101171464	0.105514616
0.011725605	1850.540405	3802.959473	24079.36914	10	2	424	204	1	9.427411079	982	1.303696871	0.160849527	0.130633086
0.021725632	1520.85498	2828.427246	23055.0918	9	2	555	209	2	18.0676899	947	1.371710777	0.216733888	0.146675915
0.035000596	1140	1900.657837	22049.10156	9	2	262	212	5	4.222687244	925	2.141925812	0.253534615	0.150936261
0.046800431	361.2478333	1253.993652	21085.92383	8	1	58	218	8	1.967863798	899	9.64823246	0.267758667	0.144181803
0.055191565	67.08203888	427.2001953	20110.11719	8	1	28	218	17	5.00628233	902	17.34853363	0.264668494	0.128630176
0.058191344	1127.297607	200	19190.29492	9	5	28	218	50	1.012750387	901	11.32972813	0.250465631	0.114204995
0.057723638	648.9992065	100	18258.00195	9	1	27	217	49	2.8624053	900	24.01323128	0.221250504	0.100203723
0.054479588	192.0937347	531.5072632	17360.49023	9	1	35	218	45	2.052775145	884	8.340747833	0.176037326	0.082872026
0.048769105	445.9820557	1250	16507.11719	8	3	85	217	7	5.269658089	885	3.41425705	0.13531968	0.067337461
0.041662373	737.9024048	1698.528809	15675.88281	8	1	141	216	4	5.479268551	893	1.976664662	0.110068895	0.055806287
0.035228327	1213.795654	2304.88623	14895.50586	9	1	104	216	2	4.727942467	895	1.412843227	0.095203824	0.045000989
0.029948762	1389.748169	3148.412354	14144.26074	9	1	110	217	2	14.19990349	889	1.324308515	0.086489245	0.033735875
0.027639983	1430.279663	2971.952148	13447.76563	9	1	78	217	3	0	892	1.919553876	0.081261389	0.022581387
0.026799709	964.2095337	2156.965576	12818.56836	9	1	71	217	3	1.067520261	897	1.593493819	0.073246248	0.014533069
0.023989478	780	1386.54248	12266.47852	9	1	132	217	4	14.86507416	895	1.59894383	0.058417413	0.010471134
0.020267287	189.7366638	282.8427124	11745.60352	9	1	64	216	9	19.94618225	903	2.370380402	0.038267091	0.00696446
0.017592909	161.5549469	651.9202271	11278.80273	8	2	29	219	14	8.917089462	880	7.253343582	0.020794336	0.004218104
0.016957251	417.8516541	335.4101868	10716.00684	9	1	22	219	56	0.754894495	879	13.33838367	0.010711203	0.007097731
0.017289566	331.3608398	223.6067963	9951.321289	10	5	15	218	24	3.631393433	892	15.24232006	0.00798283	0.01441361
0.017276837	94.86833191	250	9158.307617	8	2	15	218	49	4.114075184	883	12.0618763	0.012702134	0.023311023
0.01797273	632.850708	353.5534058	8438.962891	8	3	52	218	10	2.134299994	882	4.449155807	0.018847087	0.031401757
0.021229373	371.0794983	158.1138763	7788.453125	4	1	13	218	12	2.052775145	881	4.430504799	0.023413928	0.036184527
0.028379716	752.3961792	364.0054932	7212.489258	10	2	80	218	6	18.9933567	879	4.619944096	0.026055628	0.037630673
0.037855774	1894.755981	900	6730.705566	10	2	293	210	1	25.51500702	938	1.77221024	0.025227992	0.035094842
0.048183311	2630.437256	250	6313.770508	10	1	215	212	0	27.51275444	922	1.79879272	0.020672722	0.028576013
0.058398791	2039.338135	111.8033981	5986.935547	10	1	71	213	0	3.181812763	912	1.59943378	0.013168169	0.019820711
0.066324711	1950	494.974762	5649.327637	10	2	160	214	0	18.10072136	901	1.483242393	0.009489176	0.013840905
0.070292339	1656.532471	1274.754883	4494.496582	10	2	434	206	0	28.15504837	975	1.794639826	0.010599829	0.018561672
0.075929731	888.4255981	650	3367.625244	9	2	94	214	4	19.61060905	907	2.559961081	0.017307702	0.03900864
0.085065946	218.4032898	452.7692566	2250	9	5	10	218	36	2.052775145	881	8.097592354	0.031545885	0.069226652
0.092572078	300	1012.422852	1113.6427	8	1	24	220	6	2.361991405	875	6.965700626	0.050900012	0.100751728
0.096308984	593.9697266	1820.027466	30	9	2	29	219	5	3.054369926	882	9.048747063	0.068389662	0.128437042
0.09439259	330	1557.241211	1053.422974	8	1	6	219	14	2.698951006	880	13.38914204	0.07845071	0.146465361
0.083592176	834.0863037	403.1128845	2194.926025	8	1	3	220	0	1.012750387	875	5.043424129	0.077867486	0.148066074
0.066665106	295.4657288	158.1138763	3360.134033	8	1	6	220	12	2.263636112	871	4.237732887	0.067796469	0.132398918
0.049336787	67.08203888	917.8779907	4526.422363	9	1	33	220	10	14.02125454	873	4.098335743	0.04882019	0.101886094
0.03217632	210	960.4686279	5662.296387	9	1	15	219	10	3.181812763	874	6.207501411	0.026104704	0.06631466
0.018203825	108.1665421	460.9772339	6818.123047	9	1	6	220	17	0	869	10.38039303	0.009334391	0.033824369
0.014995501	494.7726746	1234.908936	7983.890137	9	1	32	219	6	6.466625214	870	9.79046154	0.001258434	0.014329317
0	3234.022217	3051.638916	45965.34375	10	2	479	199	0	14.24415779	1010	0.351464748	0.00187052	0
1.02388E-05	2262.962646	2055.480469	44873.35156	10	2	450	201	0	17.13627434	994	0.427482247	0.008754521	0
0.001938054	1368.210449	1358.307739	43760.78906	10	2	763	183	0	19.82702827	1122	0.380270779	0.021233665	0
0.007364071	750	1594.521851	42653.72266	10	2	625	200	0	33.94120789	1018	0.354087025	0.038217559	0
0.017665423	210	1077.032959	41594.20703	10	1	261	209	2	11.46183681	961	0.469397217	0.059804335	0
0.030141423	0	304.1381226	40498.28906	10	5	187	213	5	2.263636112	940	0.734056771	0.082133628	0.000351152
0.04388399	313.209198	250	39433.75391	9	1	150	214	2	1.721006155	934	1.490910411	0.098247603	0.003000159
0.057797436	597.7457886	158.1138763	38351.27734	9	1	128	214	2	1.012750387	927	1.240584493	0.119004995	0.007054078
0.067511804	898.9994507	585.2349854	37273.67969	8	2	166	215	3	15.73115158	926	0.95662868	0.144229233	0.01111638
0.070598118	742.1589966	269.2582397	36228.03906	8	5	110	215	12	1.817522049	922	1.833215117	0.162963867	0.014141126
0.066357903	445.9820557	715.8910522	35160.20313	8	2	142	215	5	8.28042984	922	1.6051296	0.168617755	0.015628977
0.055565804	1644.536377	728.0109863	34088.37109	8	2	314	209	2	17.35547447	956	0.755608737	0.155778706	0.016733931
0.041102979	2796.927002	0	33060.48828	9	1	133	214	2	1.817522049	920	1.007819891	0.129488856	0.019703196
0.026727103	3811.416992	672.6812134	32000.67773	9	1	141	212	1	4.431819916	931	0.808003366	0.098693401	0.02363826
0.016205609	2900.241455	206.1552887	30950.94336	9	3	240	213	1	19.18841934	924	0.613956928	0.066698812	0.026622986
0.00803447	1930.518066	450	29874.47266	8	2	281	212	0	26.22573853	928	0.634030879	0.038017258	0.028177777
0.002174876	975.807373	364.0054932	28808.88867	10	1	306	207	0	12.64666939	959	0.653211415	0.021637497	0.030788135
6.13553E-05	60	291.5476074	27778.80078	10	2	405	201	1	27.13590813	1003	0.794344425	0.013223424	0.035250273
0.000739925	42.42640686	1491.643433	26738.5	10	2	432	206	2	7.832625866	969	0.836376429	0.014962436	0.043774907
0.003769711	1214.907349	2706.011719	25710.07031	10	2	533	200	1	14.2625494	1008	0.878569245	0.036404058	0.059241582
0.010774524	2362.392822	3494.638672	24737.05078	10	1	512	202	1	16.44437027	998	0.968390167	0.080735274	0.076376982
0.022073785	2626.670898	3272.995605	23740.31445	10	2	643	197	1	18.64027596	1037	1.174690366	0.146054327	0.09189146
0.036024243	2076.078125	2878.367676	22782.98047	9	2	436	207	2	32.51251602	968	1.312279463	0.20820497	0.100650184
0.049287133	1157.626831	2163.330811	21808.6582	9	3	133	216	6	10.43598557	901	1.725440979	0.259692222	0.104132228
0.058462281	234.3074951	1600	20854.20898	8	1	43	218	17	1.391763449	902	8.174510002	0.28913945	0.103102751
0.062152877	798.8116455	1360.147095	19947.29297	8	1	37	218	17	1.687604904	909	10.69615936	0.287526578	0.098337494
0.060853973	60	583.0952148	19052.36133	8	5	34	218	60	1.217118144	908	15.68166256	0.255240381	0.087814301
0.055056792	276.5863342	460.9772339	18181.21289	9	2	69	218	14	8.735691071	899	4.387169361	0.19642058	0.072286904
0.046272986	684.1052246	1341.640747	17364.92188	9	2	318	215	10	31.11060333	904	1.791901708	0.131890982	0.058057457
0.035765145	1739.223999	751.6647949	16590.02734	9	2	459	213	2	22.87210083	919	1.276314259	0.084692411	0.045254622
0.026976284	2254.994385	1453.444214	15842.86914	9	2	257	212	1	16.33230019	922	1.128348947	0.05880915	0.032959718
0.020714808	2540.806885	2267.156738	15133.80371	9	2	275	209	1	23.49041557	939	0.889134824	0.046308137	0.022427479
0.018452097	2557.049072	2311.925537	14472.62891	9	5	104	214	4	6.526986599	907	1.934487104	0.046286996	0.013606197
0.018268077	2131.900635	1320.037842	13873.9541	9	3	161	217	2	26.62858963	896	1.09418416	0.044217851	0.008919043
0.016903324	1824.335449	447.2135925	13324.3916	9	1	71	216	2	4.393377304	902	1.72524929	0.035118286	0.006673526
0.015322585	966.0745239	212.1320343	12843.99512	8	3	119	214	5	10.05222988	926	1.721627951	0.023508364	0.004023873
0.014062022	465.7252502	223.6067963	12342.40234	9	1	71	218	11	2.361991405	890	3.060824633	0.013516817	0.003250688
0.013646354	42.42640686	1185.326904	11623.79004	6	1	31	219	5	1.687604904	886	3.797242641	0.008613836	0.008920567
0.014236759	517.8803101	1250	10840.63184	6	1	46	219	9	6.01728487	885	5.563369751	0.011021013	0.018290093
0.014948252	300	827.6472778	10129.3877	6	1	34	219	7	6.091477871	883	4.980803967	0.017245183	0.029588198
0.016624995	192.0937347	360.5551147	9442.758789	4	1	19	218	80	4.520227432	883	4.85277319	0.02145249	0.03943415
0.022758855	445.9820557	320.1562195	8845.167969	4	1	13	218	61	1.432096243	881	11.93634224	0.026347309	0.047472313
0.035300132	1230.365845	70.7106781	8307.617188	10	4	4	217	34	0.337614715	888	6.144276619	0.033037212	0.052865487
0.049249649	2167.487061	282.8427124	7852.095215	10	2	181	212	2	18.80088234	925	2.293684483	0.03743577	0.053866498
0.063805647	1797.998901	364.0054932	7442.177246	10	2	141	217	2	28.34466934	889	2.036600828	0.036236998	0.050761878
0.079123639	956.7131348	670.8203735	7137.730957	10	2	234	212	1	24.16881371	930	3.387826204	0.030485248	0.04435442
0.089657992	780	300	6024.92334	10	2	61	217	2	16.0319519	889	2.080430269	0.029986992	0.038774647
0.095725529	657.951355	335.4101868	4901.122559	10	2	58	218	3	3.64697051	889	3.107902288	0.03134349	0.041890509
0.104676716	84.85281372	0	3770.106201	9	1	20	218	5	4.393377304	886	13.9327383	0.03868632	0.062925883
0.117777616	516.1395264	223.6067963	2619.637451	9	1	6	219	13	0.754894495	878	9.807909012	0.060681764	0.096797958
0.132323548	1061.508301	141.4213562	1492.179565	8	1	4	220	13	0.954841256	876	14.90580368	0.08605399	0.132307068
0.140174359	30	1025.914185	362.491394	9	1	12	220	21	1.391763449	880	27.92374992	0.102705002	0.158971056
0.13844122	120	1874.166504	724.9827881	9	1	11	220	59	2.052775145	887	22.72199821	0.108025536	0.172648102
0.124109134	30	901.3878174	1855.397583	9	5	12	220	18	1.067520261	884	17.07648468	0.101155393	0.167323485
0.099753678	30	0	3025.392578	8	1	5	220	24	2.134299994	873	8.990239143	0.084756061	0.143547207
0.072206236	241.8677368	100	4188.52002	8	5	5	220	15	1.067520261	867	8.43897438	0.060928531	0.105047159
0.046154831	134.1640778	100	5333.760254	8	1	6	219	17	0.337614715	869	4.734483719	0.033067979	0.061606873
0.023673292	702.2819824	353.5534058	6385.209473	9	1	8	219	11	1.687604904	868	4.341514111	0.009499195	0.024917513
0.012143232	655.2098999	1346.29126	7362.479004	9	1	12	219	5	1.217118144	871	3.52788353	0.000787628	0.005317528
0	3084.023438	2121.320313	45365.36719	10	2	555	198	0	12.05273819	1012	0.387217283	0.009601981	0
0.001645089	2345.570313	1006.230591	44265.07813	10	3	695	189	0	23.91965294	1083	0.394471526	0.021651739	0
0.005524356	1471.223999	632.4555054	43194.42578	10	3	631	199	0	37.65898514	1023	0.326530695	0.036919598	0
0.013739691	960	335.4101868	42105.26563	10	1	254	208	1	8.104435921	971	0.419441015	0.057015207	0
0.024075657	1049.571289	223.6067963	41022.68359	10	2	220	212	4	6.526986599	942	0.467801929	0.077174634	6.41308E-06
0.034862775	1480.067627	650	39968.67188	10	1	172	213	2	4.857533455	936	0.512552857	0.090148218	0.001487417
0.046329699	1774.06311	111.8033981	38898.01563	9	1	149	213	2	2.385944128	935	0.68050915	0.102375165	0.004590524
0.054088194	1471.223999	751.6647949	37848.45703	8	2	254	212	1	10.2885952	943	0.545978427	0.115388326	0.007850323
0.056587733	375.8989258	158.1138763	36801.21094	8	5	117	215	13	0.477453768	922	0.927795291	0.126430705	0.010427016
0.052660652	735.4590454	460.9772339	35730.11328	8	2	154	212	2	8.646670341	936	0.594992638	0.128659487	0.011709419
0.043131895	1865.07373	1097.724976	34668.39844	9	2	432	207	0	20.21263313	970	0.492938697	0.117339969	0.011740411
0.030972824	2974.239502	282.8427124	33622.34375	9	2	260	211	1	14.59970474	938	0.544985473	0.094397627	0.014605009
0.01966794	3858.004639	610.3277588	32545.02344	8	3	276	209	1	22.61986542	953	0.518596113	0.067283012	0.018968994
0.011992009	3124.179932	250	31501.42773	8	1	203	210	0	8.917089462	939	0.576367915	0.042398937	0.022514487
0.005398552	1929.818604	900	30444.60547	9	2	314	211	0	25.59796715	934	0.493080676	0.021378268	0.024583792
0.001306025	730.5477295	269.2582397	29419.05078	9	2	247	205	1	22.22435379	977	0.606905758	0.009477077	0.025388261
0	362.491394	111.8033981	28410.44336	10	1	403	202	1	11.34811974	999	0.894737482	0.005151846	0.02470783
3.98014E-05	216.3330841	1252.99646	27387.63477	10	3	251	206	1	16.60154915	971	0.960391641	0.010667039	0.023548407
0.002585081	858.0209961	2358.495361	26402.86328	10	2	350	206	0	23.37448692	971	0.811920762	0.026048388	0.028075872
0.009961191	1668.172607	2311.925537	25413.73633	10	2	662	196	2	19.33302498	1044	0.839791298	0.062838107	0.039766286
0.021102812	2054.288086	2169.101318	24437.61133	10	2	238	201	0	10.96952534	1014	0.867769301	0.128986418	0.053020906
0.034586992	1650.272705	1680.773682	23488.08398	10	2	548	202	1	38.08694077	1004	1.138200164	0.202001005	0.064984255
0.047961466	1472.752563	1500.83313	22539.66406	10	2	160	212	7	19.02690887	935	1.811086297	0.268653423	0.076763444
0.057628587	702.2819824	1555.634888	21640.79492	9	1	45	218	23	0	911	5.341143131	0.309068173	0.082629107
0.061420333	108.1665421	970.8244019	20767.99609	8	1	44	218	32	1.391763449	909	16.04619217	0.309787601	0.080855772
0.058636859	603.7383423	291.5476074	19897.23828	8	1	39	218	26	1.350224495	911	5.326377869	0.270217806	0.071632601
0.051683284	192.0937347	813.94104	19078.91602	8	2	117	201	14	13.20254803	1014	1.852424741	0.20612441	0.059983503
0.041042913	804.9844971	1141.27124	18275.93555	8	3	626	201	2	11.76828861	1014	1.302241683	0.13021782	0.04778469
0.028573452	1818.158447	0	17503.99023	9	3	570	198	2	0.337614715	1034	1.045813084	0.065756783	0.03485062
0.01830449	2911.391357	602.0797119	16797.34766	10	2	647	207	1	1.067520261	966	0.914031327	0.033731539	0.02268796
0.011494122	3699.864746	1655.294556	16116.59082	10	2	496	205	0	19.60317421	973	0.819198489	0.018974364	0.013726751
0.009684429	3623.548096	1806.239136	15487.0918	9	2	133	207	0	0.675206006	954	0.824206889	0.018719602	0.007248206
0.010029461	3300	715.8910522	14922.79102	9	1	222	210	1	14.51357651	940	0.907176733	0.019374454	0.004250569
0.009925333	2649.697998	250	14427.13086	9	1	116	215	3	7.804184914	906	1.802683592	0.016324235	0.002800499
0.009685051	2015.589233	100	13962.25293	9	1	67	216	5	4.582314968	902	1.176078677	0.011859909	0.001203437
0.009702894	1633.554443	360.5551147	13337.85938	8	3	179	218	12	21.04572105	888	1.035989404	0.006311316	0.002227656
0.009881916	969.3296509	602.0797119	12533.32324	9	2	164	217	5	12.22512245	887	1.149977803	0.006760969	0.009476832
0.011294354	670.8203735	1721.91748	11795.49512	8	2	298	216	3	18.25386238	893	1.280509233	0.01276181	0.020025263
0.013100204	845.3401489	1141.27124	11096.35059	8	1	211	214	4	21.31357384	909	1.152379394	0.019343849	0.032478366
0.016152915	218.4032898	141.4213562	10467.97949	6	5	127	217	9	19.42362785	890	2.218982458	0.02455282	0.044696953
0.027046908	445.9820557	158.1138763	9896.772461	6	5	20	218	22	1.432096243	887	10.90120411	0.035162035	0.057924781
0.043227833	530.7541504	707.1068115	9394.647461	8	1	8	219	13	2.263636112	888	15.38284397	0.049848229	0.070121385
0.060268972	1224.132324	180.2775574	8951.720703	10	1	7	219	13	4.431819916	883	5.248691082	0.064474016	0.079334922
0.079051644	960	390.5124817	8607.125	8	2	142	215	4	21.26037788	910	2.983745813	0.082294919	0.090007693
0.096895687	180	0	7580.270508	10	1	25	215	2	3.708616734	909	2.657585382	0.101484209	0.094520472
0.109176822	335.4101868	403.1128845	6428.825684	10	1	5	219	8	1.012750387	882	7.804233551	0.111327142	0.092811257
0.116609029	192.0937347	335.4101868	5287.154297	8	1	5	219	16	2.02486825	887	7.129302979	0.101499364	0.090994097
0.129672453	806.1017456	70.7106781	4159.086426	10	1	4	220	12	0.337614715	886	7.404105186	0.089085974	0.101699449
0.149573714	1389.748169	750	2997.749268	8	1	5	220	9	0.337614715	886	16.92555809	0.097407661	0.128254384
0.166853786	1046.565796	447.2135925	1822.361084	8	1	5	220	18	0	878	16.67917824	0.121458955	0.162998319
0.17706652	216.3330841	282.8427124	670.8203735	8	5	5	220	75	1.012750387	880	25.41647339	0.136565834	0.188077211
0.175118446	228.4731903	1234.908936	402.4922485	8	1	7	220	97	0.477453768	886	31.40162277	0.138962209	0.195702747
0.158857808	740.9453125	650	1542.886963	8	1	12	220	31	0.954841256	889	19.89163589	0.126532555	0.184093416
0.129839495	228.4731903	50	2696.164063	8	5	5	220	7	1.012750387	878	16.10449409	0.102540568	0.153151423
0.09381295	597.7457886	254.9509735	3752.998779	8	1	4	220	10	0.954841256	869	5.777060032	0.07281924	0.10877075
0.05936667	228.4731903	447.2135925	4692.003906	8	1	4	219	8	0	868	4.172481537	0.041276075	0.061604179
0.028038587	1049.571289	602.0797119	5700.947266	8	1	21	219	5	8.691301346	870	4.197419167	0.014665384	0.022595033
0.010501647	1830	1750	6720.268066	9	1	7	218	3	2.134299994	875	3.265367031	0.003427261	0.003209814
0	3998.112061	2147.673096	45865.80078	10	2	635	198	0	35.36349487	1014	0.351121992	0.008202655	0.000326389
0.000902045	3144.280518	1060.660156	44776.77734	10	3	977	186	0	5.885129452	1097	0.333622545	0.018159552	8.6724E-05
0.003919192	2428.703369	380.7886658	43718.55469	10	2	505	198	0	30.1568985	1031	0.375265837	0.029820388	0
0.008628178	2160	680.0735474	42657.26953	10	2	541	196	0	32.13647461	1047	0.317897916	0.045270935	0
0.01598716	2206.173096	1237.941895	41586.02734	10	3	361	204	0	21.1757679	995	0.333815515	0.060411867	0
0.023085296	2662.573975	403.1128845	40543.06641	10	2	204	212	0	4.380486965	944	0.453014225	0.069929875	0.000200382
0.030673942	2597.383301	282.8427124	39472.20313	10	1	147	214	1	4.763641834	934	0.576028943	0.073384449	0.001878529
0.036482979	1461.095459	50	38400	10	1	135	214	5	1.350224495	933	0.783237159	0.077256076	0.004193753
0.03813193	450.9989014	141.4213562	37360.16797	10	2	160	212	1	7.832625866	935	0.545955718	0.080737457	0.006126178
0.034782417	742.1589966	447.2135925	36293.76563	9	1	252	209	2	10.60683441	959	0.484593332	0.080660529	0.00730805
0.027591128	1923.980225	316.2277527	35239.90234	9	2	479	204	0	32.66056061	987	0.43618691	0.073180832	0.008530327
0.01833039	3131.804688	430.116272	34188.80078	10	3	480	205	0	24.26079941	978	0.411691457	0.057382859	0.011267452
0.011735939	3114.514404	50	33129.90234	10	2	230	205	0	14.66746807	975	0.610216081	0.040271994	0.015580085
0.006802834	2166.033203	984.8858032	32105.1582	10	3	314	207	0	17.77531624	962	0.540287256	0.023017127	0.01946326
0.002596389	1489.463013	403.1128845	31068.87891	10	2	487	206	0	25.51670456	964	0.546357214	0.009202934	0.022286978
0.000349538	807.7747192	447.2135925	30041.92578	10	3	332	203	0	6.091477871	985	0.476017147	0.002540353	0.022917083
0	270	316.2277527	29049.45117	10	2	469	203	0	14.02125454	993	0.614553511	0.002267717	0.020616645
5.04212E-05	763.675354	1054.751099	28050.14453	8	1	504	209	1	9.74803257	947	0.590549946	0.011608019	0.016488768
0.00260688	30	1589.024902	27089.26953	10	3	152	213	2	5.989218235	919	0.829761207	0.02886878	0.014299027
0.009664303	998.598999	1192.686035	26134.70117	10	2	179	212	6	18.78516388	926	1.858263612	0.063634828	0.019637376
0.019714558	915.8602295	1040.432617	25170.44727	10	2	102	216	6	3.843668222	912	2.841957092	0.127080753	0.029402953
0.031312872	510	570.0877075	24248.48242	10	2	81	211	10	4.058664322	940	3.875716686	0.199240178	0.04082685
0.043095078	360	300	23330.99414	10	3	81	214	9	9.876473427	922	5.025241852	0.265271127	0.052094348
0.051432673	42.42640686	522.0153198	22459.92383	9	5	49	217	20	0.954841256	911	6.677188873	0.302391976	0.059078503
0.054632775	60	50	21589.08008	8	4	41	217	18	1.509526968	911	6.97167778	0.300922602	0.059699513
0.052552901	1168.460571	50	20751.50195	8	1	42	218	19	2.901821613	908	3.780925989	0.260127515	0.055964474
0.0454823	827.586853	743.3034668	19960.82422	8	1	81	208	8	7.140668869	964	1.598850608	0.197221339	0.049782924
0.034858495	258.0697632	1626.345581	19182.41406	8	2	434	208	3	33.89128876	964	1.185466766	0.123578928	0.040335938
0.022648646	1341.640747	694.6221924	18475.34766	10	2	639	198	1	6.69634676	1038	0.759292901	0.059042536	0.028185112
0.012942397	2486.201904	111.8033981	17795.66602	10	2	563	199	1	13.72132587	1026	0.775312483	0.027088029	0.017442329
0.007255407	3684.019531	1060.660156	17148.48438	10	3	561	197	1	18.64821625	1036	0.653928578	0.012189012	0.010266624
0.004753518	3776.903564	1903.943237	16557.85352	10	3	351	212	0	34.83581543	920	0.673699617	0.008526674	0.005180653
0.003699631	3943.830566	782.6237793	16008.56348	9	2	478	207	1	14.66746807	965	0.730009198	0.007938539	0.002048542
0.003985107	3616.213379	304.1381226	15512.63965	8	3	386	211	1	10.3573103	933	0.727015972	0.006954465	0.000318818
0.004736133	3107.281738	350	15026.88574	8	3	209	210	1	22.49118614	941	0.827180862	0.004474898	0
0.005191723	2629.75293	790.569397	14217.75293	8	2	474	213	1	27.53077126	913	0.764342904	0.001994713	0.001558646
0.005489623	2047.486206	353.5534058	13453.41992	10	2	505	212	1	31.29802132	929	0.780560672	0.00527868	0.00812287
0.007400284	1884.038208	970.8244019	12785.84375	8	2	401	210	0	19.51118088	936	0.92424798	0.01191736	0.018605266
0.011947119	1878.297119	320.1562195	12117.69824	10	2	515	205	2	24.76641273	975	1.044085026	0.018300856	0.031398188
0.018616764	973.4988403	364.0054932	11528.94141	10	2	292	211	1	11.76828861	933	1.138970494	0.026634546	0.047336847
0.032489788	0	212.1320343	10991.05957	8	1	68	218	5	10.68350792	888	2.964098215	0.046658184	0.067047186
0.049656782	300	254.9509735	10521.23535	10	5	12	219	8	1.909152389	891	10.33836174	0.078365885	0.090698905
0.069182649	123.6931686	0	10091.82324	8	5	4	219	11	0.754894495	891	12.48943901	0.131012931	0.121297263
0.090347134	210	450	9083.710938	10	1	30	218	12	3.843668222	897	3.85722661	0.205622822	0.155625448
0.109435715	361.2478333	100	7955.941406	10	1	8	218	11	2.160789013	898	4.039048195	0.265838146	0.177222863
0.121710241	60	550	6774.023926	8	5	5	219	11	0	882	13.87816238	0.286617428	0.182079867
0.129673019	1103.086548	824.6211548	5563.686035	8	1	4	219	7	0.754894495	887	5.831931114	0.25836578	0.176007554
0.147752464	952.9428101	447.2135925	4385.03125	8	1	5	220	18	0.337614715	886	6.532269955	0.202579722	0.172962174
0.171767086	324.4996033	400	3180.141602	8	5	4	220	40	1.012750387	886	10.92627335	0.158429891	0.17676425
0.192212299	94.86833191	335.4101868	2010	8	1	7	219	44	1.391763449	888	34.28459167	0.153759405	0.190757588
0.205488965	540.8327026	250	810	8	5	4	220	29	1.721006155	885	18.09933472	0.163117021	0.208918944
0.204187348	108.1665421	316.2277527	30	8	1	4	219	60	0	883	20.71167374	0.161149397	0.213535935
0.186319798	351.1409912	111.8033981	1060.660156	8	5	5	219	49	0	881	11.40634155	0.144714981	0.196870714
0.154452354	483.7354736	111.8033981	2057.790039	8	1	5	219	17	1.687604904	878	5.629312992	0.115759552	0.161090478
0.114161894	300	850	3054.701416	8	1	5	219	29	1.012750387	869	3.65382266	0.081798263	0.113442592
0.072168596	810	1414.213623	4052.776855	8	1	5	219	10	0.754894495	867	2.824855089	0.048108436	0.063775383
0.032712579	1911.072998	1484.082153	5119.550781	8	1	4	219	4	0.954841256	865	4.091751575	0.019611849	0.023676196
0	4860.092773	2724.426514	46407.36328	10	2	535	198	0	30.12871552	1014	0.327874899	0.005543593	0.003217648
0.000135498	4079.669189	1945.50769	45328.21484	10	2	621	190	0	17.09792328	1069	0.345040292	0.01201747	0.002301183
0.001956955	3555.980957	1315.294678	44280.03906	10	3	850	184	0	18.56861115	1119	0.373617887	0.019696048	0.001012313
0.004914462	3332.161377	335.4101868	43213.55078	10	2	1033	187	0	17.72175598	1107	0.365808636	0.029047566	5.95185E-05
0.008446105	3359.196289	1162.970337	42167.54688	10	3	467	200	0	19.18076897	1020	0.304187089	0.038367204	0
0.012725111	3719.27417	672.6812134	41094.14063	10	1	207	212	0	9.514431	941	0.371790379	0.043666109	0
0.015945176	2512.309814	141.4213562	40028.73438	10	2	167	211	1	12.36888123	945	0.509204805	0.042919837	0.000147225
0.018248601	1336.60022	412.3105774	39007.02734	10	3	217	212	1	12.64666939	939	0.45189786	0.038240675	0.001041988
0.018762419	123.6931686	550	37928.46094	10	3	284	208	0	8.848749161	964	0.428749502	0.036486186	0.002171501
0.016328035	1015.135437	531.5072632	36858.28125	10	2	565	200	0	19.41358757	1013	0.437636346	0.037100047	0.004414534
0.012019702	1911.072998	474.3416443	35820.87891	10	2	757	193	0	15.31895542	1057	0.406804681	0.034018636	0.007084926
0.007883404	2954.352783	291.5476074	34769.49609	10	2	485	200	0	34.85410309	1014	0.369687617	0.027118973	0.010468682
0.005194096	2613.962402	559.0169678	33728.99219	10	3	590	204	0	33.8800621	986	0.371767908	0.018655334	0.014799465
0.002604235	1527.645264	1162.970337	32721.79102	10	3	713	195	0	14.32121849	1043	0.398582697	0.009413623	0.018800179
0.000660819	450	269.2582397	31720.2168	10	3	444	203	0	11.65326214	990	0.701099575	0.00257354	0.021528456
0	0	715.8910522	30735.02539	10	3	433	204	0	3.843668222	986	0.497905552	0.000154928	0.021453734
0	831.9254761	1154.3396	29742.84766	10	3	334	201	0	11.37191486	1006	0.448993564	0.002309439	0.018754153
7.99356E-08	1408.722778	1570.03186	28765.10352	8	2	498	201	1	23.84451866	1005	0.494935483	0.011971845	0.014418776
0.0017644	330	500	27811.87695	10	2	246	210	1	28.46421242	944	0.557546616	0.027007131	0.0103612
0.00788881	94.86833191	304.1381226	26853.2168	8	1	85	215	5	7.416536808	911	1.709963083	0.058059413	0.010364939
0.016296001	174.9285583	0	25915.91992	9	1	65	215	30	4.044691086	915	1.246927977	0.112977661	0.014757033
0.025791097	577.0615234	427.2001953	25021.43945	9	1	80	215	18	6.255099773	919	1.048062563	0.176296309	0.022141837
0.03467264	810	696.4194336	24133.57813	9	1	68	217	6	2.263636112	907	2.134757042	0.235000774	0.030828012
0.04071568	1040.096191	583.0952148	23305.11523	9	1	56	217	16	1.350224495	906	1.778160214	0.265203357	0.036590982
0.044132676	402.4922485	70.7106781	22465.97461	8	1	49	217	5	1.687604904	909	2.255632639	0.261317968	0.040181901
0.043272935	742.1589966	452.7692566	21656.09375	8	5	52	217	17	0.754894495	905	2.241488695	0.225506768	0.041201256
0.037708007	900	538.5164795	20888.83398	9	2	63	213	10	2.569502831	931	1.460999966	0.172455341	0.038690727
0.028106879	240	1700	20144.14648	9	3	492	213	2	28.00992966	932	0.796165049	0.1087908	0.032061789
0.017907426	1294.179321	1343.50293	19454.25391	10	2	700	195	1	7.054131508	1056	0.693641782	0.055214707	0.023434896
0.010463753	2388.158203	502.4937744	18789.96484	10	2	482	197	1	21.33568573	1038	0.628907204	0.027714469	0.016007055
0.007145468	2798.856934	559.0169678	18167.94141	10	3	484	203	1	7.363740444	984	0.697210193	0.013864104	0.010740805
0.004179028	2594.089355	1274.754883	17607.57227	10	1	452	202	0	11.31471348	996	0.584636986	0.007620327	0.006861304
0.001268086	2760	304.1381226	17109.68164	10	2	555	203	1	6.01728487	991	0.621749997	0.003895559	0.003640228
0.00056007	3062.352051	291.5476074	16637.45508	10	2	437	203	1	27.96175957	992	0.627669632	0.001402812	0.000872163
0.001172651	3334.726318	514.7814941	15929.0957	10	3	312	209	2	19.71429443	946	0.684354782	0.000440947	0
0.001404603	3558.258057	600	15155.82031	8	3	263	212	1	9.321835518	919	0.703026593	6.14624E-05	0.000524935
0.001892464	3218.959473	427.2001953	14449.47754	10	3	530	204	1	16.58315277	985	0.940942883	0.003167817	0.005016334
0.006380663	3067.78418	111.8033981	13762.28516	10	2	651	201	1	14.76313305	1015	1.048368335	0.008869837	0.014355675
0.014176507	2588.358643	403.1128845	13139.04102	10	2	601	200	1	20.66495323	1015	1.510372877	0.0144866	0.027017646
0.024440527	1664.121338	360.5551147	12581.27148	10	2	375	211	0	18.86098099	939	1.293654799	0.026822694	0.046005979
0.038296998	1055.130371	212.1320343	12071.07715	10	2	217	215	0	7.363740444	912	1.461012483	0.058566872	0.073275618
0.055796869	720	850	11556.89453	10	5	65	216	2	11.76828861	901	3.372119188	0.125817433	0.118221335
0.075426392	295.4657288	559.0169678	10373.625	10	5	26	219	51	6.255099773	891	16.2574234	0.245072633	0.177442342
0.095480658	218.4032898	50	9166.657227	8	1	4	219	41	1.067520261	893	23.38544464	0.388430953	0.238340452
0.114519276	379.4733276	100	7983.890137	10	1	4	219	27	1.012750387	891	14.3643465	0.486232996	0.276602596
0.128710866	655.2098999	50	6772.097168	8	1	4	219	21	1.909152389	896	26.96108437	0.516294777	0.28877309
0.137897044	1288.603882	492.4429016	5561.016113	8	1	4	219	9	0	896	9.791493416	0.470013976	0.278580874
0.157284081	283.0194397	565.6854248	4380.411133	8	5	5	220	22	0.337614715	892	8.850366592	0.368837625	0.260424525
0.184203491	711.196167	471.6990662	3172.774902	8	5	6	219	17	0.754894495	890	8.098643303	0.261034787	0.239700288
0.208181992	1236.931641	200	1994.492432	8	1	5	219	18	1.067520261	888	12.27516174	0.193791687	0.223348886
0.224263757	1489.463013	254.9509735	794.2921143	8	1	8	219	58	2.569502831	884	7.216014862	0.176880598	0.220608443
0.225807309	450	250	390	8	1	5	219	14	2.901821613	879	5.895274639	0.168057308	0.221256256
0.208811328	201.2461243	0	381.837677	8	1	3	219	49	0.954841256	878	17.92738533	0.147121459	0.205198973
0.17515339	902.496521	0	1392.012939	8	1	3	219	17	0	875	5.495597363	0.115669087	0.16826795
0.132192314	60	50	2424.066895	8	1	4	219	7	2.134299994	868	3.372275591	0.081459858	0.118881218
0.085243583	975.807373	1092.016479	3498.571045	8	5	5	218	25	0.954841256	864	5.246649265	0.047787432	0.065291978
0	5746.233398	3274.522949	46950.23828	10	2	583	199	0	41.18463898	1011	0.283943653	0.002291558	0.007557303
0	5113.482422	2059.73291	45906.72656	10	2	589	197	0	11.99465942	1027	0.36727792	0.00636289	0.006140003
0.000366597	4696.22168	851.4692993	44838.04688	10	2	766	189	0	18.56595039	1086	0.352635443	0.010420007	0.003843603
0.001951858	4539.922852	141.4213562	43782.34766	10	2	643	189	0	27.82081985	1094	0.316669166	0.013716697	0.001492449
0.003873761	4562.564941	1201.04126	42739.72656	10	3	649	203	0	29.52947807	996	0.31725058	0.017285537	5.6757E-05
0.005411442	3905.188965	522.0153198	41678.46484	10	2	364	209	0	31.77488327	953	0.352516621	0.019018581	0
0.006306729	2730	380.7886658	40599.35547	10	2	286	208	0	10.92491055	963	0.376520008	0.016862655	0
0.006145312	1576.641968	632.4555054	39552.01563	10	3	371	202	0	20.17928696	1001	0.358080477	0.012695017	0
0.005330726	400.2499084	269.2582397	38488.86719	10	3	397	201	0	34.85506439	1000	0.350600779	0.010796594	0.000720471
0.004009125	305.9411621	761.5773315	37434.85547	10	2	667	197	0	16.91950989	1032	0.43250224	0.010567031	0.003807091
0.002558143	1484.924194	447.2135925	36433.01953	10	2	557	196	0	18.32982063	1035	0.387782067	0.009140759	0.007611725
0.002013595	2698.332764	353.5534058	35399.82031	10	2	642	197	0	19.56097794	1025	0.365405262	0.007127225	0.011441798
0.001263803	2262.962646	1229.837402	34396.53906	10	2	796	193	0	21.8099823	1058	0.455028832	0.004167584	0.015953584
0.000339175	1135.649536	761.5773315	33382.11328	10	3	706	190	0	25.90410614	1078	0.428393066	0.001338479	0.019826997
0	30	514.7814941	32381.38281	10	3	467	204	0	26.12795258	986	0.509146631	7.81425E-05	0.021619
0	1075.40686	100	31416.93359	10	3	232	208	1	5.951584339	958	0.45240432	0	0.020789357
0	1481.890625	200	30440.95508	10	2	248	207	0	19.80014801	963	0.515783787	0.001568635	0.017402431
0	615.5485229	670.8203735	29469.91211	10	3	265	209	1	7.233844757	955	0.602393985	0.009678608	0.012278987
0.000631922	228.4731903	250	28559.19727	10	1	146	210	1	13.94980335	940	0.626680851	0.021862682	0.007045742
0.004710034	700.3570557	403.1128845	27626.48242	8	2	208	212	6	22.71113777	930	0.599805951	0.043367166	0.004842862
0.01119835	1353.661743	1128.051392	26735.30273	8	3	343	208	1	26.41315079	962	0.549522281	0.085058711	0.006499358
0.018203111	1717.352661	1610.124268	25849.10352	8	2	448	205	2	24.98360252	988	0.625338197	0.135245726	0.011138214
0.024640396	2010.895264	1817.278198	24979.21094	9	2	220	212	3	17.23022652	944	0.706011534	0.180579931	0.016788965
0.029223507	1682.676392	1298.075439	24155.88672	9	1	163	213	5	21.1400032	935	0.740954697	0.206135333	0.020915247
0.032527547	474.3416443	111.8033981	23342.71875	8	1	63	217	13	0.954841256	911	1.605896711	0.203230575	0.024848813
0.032633554	722.4956665	70.7106781	22555.53125	8	5	59	217	9	0	908	3.469888687	0.177344516	0.027255841
0.029055964	1018.675598	1060.660156	21816.51953	8	2	93	217	5	11.08264446	904	1.038834453	0.13726069	0.026634745
0.022466667	180	2170.829346	21130.8418	9	2	651	201	1	45.12133789	1016	0.759934545	0.088358872	0.022870339
0.016114607	1129.690186	1421.26709	20463.51953	10	2	716	194	1	30.03356171	1059	0.62667644	0.051207308	0.018601879
0.012517018	2250	710.6335449	19826.75391	10	2	358	195	0	33.50829315	1053	0.571869373	0.030949187	0.015868446
0.009964318	1739.482666	254.9509735	19232.05859	10	3	209	209	1	8.842508316	942	0.636524498	0.017944878	0.013319121
0.006522582	1382.931641	304.1381226	18692.91406	10	3	181	207	1	24.89919281	960	0.64946121	0.011025903	0.010069412
0.002897004	1591.131714	807.7747192	18190.81445	10	2	407	207	0	31.34573555	956	0.534371793	0.00500339	0.005973009
0.000373561	1913.661377	1225.765015	17599.87695	10	2	524	200	1	11.80483437	1008	0.545375884	0.000607088	0.002158055
0	2191.848633	100	16835.10547	8	1	437	204	1	28.51376724	988	0.609417558	0	7.81718E-05
0.000337037	2430.740723	951.3148804	16100.24805	8	2	456	208	0	30.4738369	950	0.617319822	0	1.84699E-05
0.002399791	3032.226807	1484.924194	15417.13965	10	2	365	201	1	10.75958347	1004	0.815476775	0.000905113	0.001890769
0.008877791	2708.154297	650	14796.20605	10	2	644	198	1	7.896224976	1028	0.805037379	0.004491113	0.008167461
0.018037254	2093.131592	269.2582397	14203.18652	10	2	557	195	1	18.32982063	1051	2.222216368	0.00894541	0.019352162
0.029235085	2040	360.5551147	13675.03223	10	2	483	204	1	9.520201683	992	3.031373978	0.023540879	0.03964353
0.04336264	2210.452393	360.5551147	12858.66602	10	2	299	210	7	1.432096243	948	3.523856878	0.069877662	0.077810131
0.060178909	1922.108276	1408.012817	11682.67969	10	2	171	211	4	5.258953094	941	3.069883108	0.181037053	0.145762518
0.079557009	1124.499878	1392.838867	10479.66602	10	1	29	218	4	13.77120209	899	3.297835588	0.368930876	0.231264323
0.09847457	429.5346375	618.4658203	9276.017578	8	5	53	218	12	12.01703453	903	20.06472969	0.557629526	0.310163498
0.116813727	445.9820557	291.5476074	8103.554688	10	5	8	219	42	2.134299994	904	44.91730118	0.681700826	0.361808389
0.13345708	1050	100	6902.412598	8	5	5	219	72	2.781886339	903	65.3131485	0.718084574	0.380681664
0.143941656	648.9992065	100	5730.549805	8	1	5	219	34	1.509526968	900	36.14080811	0.660485983	0.36660713
0.160950065	241.8677368	200	4528.807617	8	5	7	219	27	1.391763449	900	24.17570114	0.520932853	0.333491474
0.188571766	1368.539307	0	3332.56665	8	5	7	219	26	1.217118144	896	43.64566803	0.360851258	0.294128865
0.215815708	2354.76123	100	2154.158691	8	5	4	219	44	0.754894495	886	21.80789757	0.235768557	0.254101634
0.235296741	1620	150	942.019104	8	1	4	220	12	1.067520261	886	8.200537682	0.181377098	0.230066642
0.240519956	420	100	247.3863373	8	1	5	220	7	0	880	7.909856796	0.177640617	0.223793283
0.225591674	94.86833191	100	161.5549469	8	1	3	219	36	1.012750387	882	9.844792366	0.16211769	0.210891724
0.193532005	402.4922485	0	833.5466309	8	1	6	219	4	1.067520261	874	3.610855579	0.128965139	0.177211598
0.149956346	569.2099609	0	1932.381958	8	1	5	219	19	1.817522049	870	3.134266138	0.087085173	0.127775803
0	7450.154297	4585.302734	48594.37891	10	2	456	200	0	38.57847214	1004	0.263286114	0	0.012377774
0	6752.333008	3421.25708	47526.00391	10	2	685	194	0	4.262692928	1045	0.307378143	7.73231E-05	0.012153397
0	6221.872559	2360.084717	46476.85547	10	2	709	189	0	8.563128471	1078	0.318779647	0.001659278	0.010342152
0	5883.749023	1430.034912	45408.95313	10	2	754	188	0	7.371306896	1087	0.320666492	0.00379768	0.007282062
0.000136626	5621.539063	494.974762	44348.53516	10	2	532	199	0	25.99005699	1028	0.355116993	0.004997156	0.003745985
0.000884969	4651.451172	447.2135925	43294.58203	10	2	544	204	0	21.8698597	992	0.328510642	0.00483193	0.000906368
0.001652943	3642.993164	50	42222.03516	10	2	229	209	0	18.8087368	953	0.34008947	0.004473326	0
0.001857646	2539.389648	921.9544678	41175.62109	10	2	432	203	0	31.01852226	994	0.339324594	0.003528012	0
0.001540569	1462.942261	1277.693237	40143.18359	10	2	676	195	0	18.8296566	1044	0.412115067	0.003152173	0
0.000767196	456.9463806	800	39096.11328	10	3	580	197	0	20.31222725	1029	2.383670807	0.002260707	0.001416657
9.31172E-05	577.0615234	111.8033981	38081.82031	10	2	548	195	0	32.08758163	1045	0.940864563	0.000840773	0.005079864
6.33932E-05	1726.76001	180.2775574	37053.02344	10	2	613	193	0	24.99587631	1049	0.983197808	0.000108363	0.009624877
3.28444E-05	1675.977295	764.8529053	36032.80859	10	2	699	193	0	15.26818657	1054	0.651245594	1.31065E-05	0.013728946
0	1252.836792	1803.468872	35046.89453	10	3	758	189	0	8.219958305	1082	0.513512611	0	0.016921097
0	697.7822266	657.6473389	34052.00781	10	3	716	191	0	14.85456657	1073	0.421735942	0	0.01956467
0	417.8516541	0	33092.59766	10	2	436	202	0	5.479268551	1000	0.441283852	0	0.020313233
0	1519.078613	657.6473389	32138.06641	10	3	377	208	0	10.89007092	956	0.391651571	0	0.01873029
0	1035.76062	550	31172.07813	10	2	263	209	0	18.69576836	949	0.454709828	0.000371275	0.014805958
0	123.6931686	200	30244.07617	10	3	191	211	2	7.653048515	938	0.797640443	0.004882604	0.009538595
1.5938E-05	882.3264771	141.4213562	29314.92773	10	2	189	211	1	9.719867706	937	0.433258832	0.014516387	0.004155511
0.001579204	300	158.1138763	28407.22852	9	3	120	211	2	10.22472	936	0.408439368	0.027079295	0.001154482
0.005756401	1474.889771	1300	27540.80078	10	3	673	200	0	21.19138908	1014	0.446712554	0.053340364	0.001653912
0.010759952	2686.801025	2210.203613	26671.08008	10	3	704	201	2	27.35577202	1022	0.456694514	0.088219285	0.00462009
0.014746065	2334.802002	1905.911865	25829.09375	9	2	667	202	1	30.10947227	1013	0.486117035	0.118749693	0.007629118
0.018413423	1415.097168	989.9495239	25055.24414	9	5	365	206	3	28.46279335	980	0.560675025	0.134969443	0.009638397
0.021905253	417.8516541	150	24264.49219	9	1	84	215	10	1.350224495	919	1.566716075	0.135098949	0.01280002
0.023082063	690	492.4429016	23517.87695	8	1	86	215	4	3.631393433	916	0.946201265	0.122029111	0.015373971
0.021732422	540.8327026	1392.838867	22794.73047	9	2	222	215	3	18.69576836	911	0.802029848	0.097932331	0.016600566
0.01892457	381.837677	1746.424927	22103.66992	9	2	603	201	1	25.2549324	1017	0.543007016	0.070043497	0.016833058
0.016895417	1442.809814	939.4147339	21464.67969	10	3	680	194	2	27.44048691	1063	0.549072683	0.049114045	0.017613854
0.015505685	1328.834106	150	20849.80664	10	2	451	196	2	18.68257523	1041	0.537233174	0.03382837	0.017618364
0.012652984	780.5767212	919.2388306	20282.88477	10	2	477	198	0	19.78056908	1025	0.492569178	0.022736438	0.015623214
0.008728522	210	450	19763.53516	8	3	266	210	2	22.86409187	935	0.545341849	0.01429115	0.012085021
0.00446224	424.2640686	100	19312.75391	10	1	120	210	3	1.067520261	935	0.65869987	0.007255533	0.007584335
0.001102484	720	700	18542.42773	10	2	203	210	7	20.80971909	938	0.765423954	0.001625753	0.003258401
4.18582E-06	1020	1068.87793	17795.33594	10	2	318	206	1	25.81603432	968	0.598169386	0	0.000348674
0.001563817	1355.322876	1360.147095	17092.52539	10	2	233	208	1	18.96231842	944	0.593761921	0	0
0.005143067	2142.638672	2102.974121	16434.35938	10	2	304	206	1	22.82398415	961	0.664464176	0	0.000171626
0.011910859	1994.492432	917.8779907	15821.9502	10	2	466	202	0	13.20656681	990	0.706864178	0.000854828	0.002580722
0.02087966	1018.233765	141.4213562	15150	10	3	137	204	2	19.71429443	987	1.32989502	0.003528422	0.010288608
0.0312442	874.6427612	100	13980	10	2	189	208	2	18.85054588	960	1.185869217	0.017368693	0.029627286
0.045734432	1306.981201	1060.660156	12780	10	2	342	208	4	2.263636112	964	2.075285912	0.074452087	0.078332476
0.063037008	2235.553711	1960.867188	11610	10	1	268	213	5	12.60438251	933	3.08581686	0.220680878	0.162304536
0.082541108	2083.866699	1389.244385	10410	10	1	372	214	8	21.22925949	925	2.810642004	0.446473926	0.264024168
0.101800025	1230.365845	269.2582397	9210	10	5	46	214	34	6.423151016	926	17.20188332	0.664669454	0.356639564
0.120086342	474.3416443	650	8032.44043	10	2	33	218	168	5.438007832	919	42.88700485	0.805363894	0.420384347
0.137746602	150	50	6822.939453	8	5	8	217	87	1.391763449	922	68.95355225	0.844568908	0.446701705
0.150630087	381.837677	0	5645.104004	8	1	4	218	30	0	913	74.51120758	0.77827996	0.430829465
0.1643022	1018.233765	158.1138763	4440.405273	8	1	6	219	201	0.675206006	902	37.60004044	0.617514551	0.38436833
0.189422101	1924.214111	269.2582397	3240	8	5	4	219	37	0	894	28.25357628	0.415860802	0.326254308
0.21457684	2613.962402	559.0169678	2070	8	1	3	219	11	1.012750387	890	10.44437218	0.262124091	0.271351963
0.234556526	1504.792358	502.4937744	870	8	1	4	219	9	1.217118144	884	5.17894125	0.195984691	0.235300094
0.242497444	445.9820557	50	300	8	5	6	219	24	1.721006155	885	7.169504166	0.200129628	0.222620413
0.232518733	417.8516541	141.4213562	644.1273193	8	5	5	219	0	1.687604904	885	5.831048012	0.195700854	0.212495252
0.206037834	510.8815918	250	442.9447021	8	5	5	219	25	0.754894495	873	7.469455719	0.166424826	0.184834421
0.116864733	295.4657288	403.1128845	2710.147705	7	5	5	219	12	0.954841256	865	8.978949547	0.078053288	0.088004634
0	8400.482422	3891.657715	49147.40625	10	2	700	194	0	4.763641834	1048	0.3267802	0	0.016007096
0	7788.973145	2884.874268	48078.43359	10	2	729	191	0	8.735691071	1067	0.353630871	0	0.015744643
0	7333.880371	1984.943359	47040.17188	10	1	693	191	0	1.909152389	1074	0.460213929	0	0.013672995
0	6254.118652	1331.352661	45983.26953	10	2	732	189	0	11.08264446	1085	0.304902077	0.000115907	0.010181623
0	5130.61377	632.4555054	44934.21094	10	2	709	203	0	20.95991325	998	0.284140438	0.000398352	0.005992807
0	4005.645996	316.2277527	43868.1875	10	2	358	205	0	18.0676899	980	0.286092609	0.000305806	0.002088808
0	2951.609619	403.1128845	42810.01172	10	2	435	208	0	2.433138847	959	0.382808894	1.01763E-05	3.87451E-05
1.12424E-05	2005.517334	550	41783.58203	10	3	494	199	0	24.47038841	1024	0.376664817	0	0
0	958.5927124	1188.48645	40742.66016	10	3	694	193	0	6.603754997	1057	0.338236898	9.27278E-06	0
0	120	50	39711.52344	10	2	549	194	0	10.2885952	1048	0.485693038	0	0.001748309
0	483.7354736	494.974762	38708.89453	8	2	675	191	0	24.41234207	1065	0.357320726	0	0.005692316
0	1221.187988	540.8327026	37714.78516	10	2	707	190	0	7.825525761	1072	0.406437457	0	0.01043972
0	764.8529053	364.0054932	36712.96484	10	2	673	192	0	22.36764336	1058	0.365645915	0	0.014698912
0	60	1060.660156	35745.66406	10	2	757	190	0	1.687604904	1074	0.385537744	0	0.01751647
0	84.85281372	150	34768.44531	10	2	631	193	1	14.12950325	1056	0.568351209	0	0.018644392
0	900	111.8033981	33815.15234	10	2	525	198	0	23.27722931	1024	0.395937353	0	0.018267492
0	1675.977295	50	32853.82031	10	2	311	207	0	25.81103516	963	0.405154198	0	0.015934492
0	685.4195557	509.901947	31909.67969	10	2	314	203	0	21.61159515	988	0.422350675	0	0.011747264
0	161.5549469	884.590271	31003.76172	10	5	339	207	0	9.462322235	960	0.458401889	0.001025262	0.006677919
0	60	150	30121.58398	10	2	156	211	1	21.83781052	938	1.547648191	0.005798826	0.001946335
5.42803E-05	816.0882568	585.2349854	29237.67383	9	2	302	206	0	23.93463898	971	0.452257365	0.012464114	0
0.001252491	1774.06311	1394.632568	28387.11914	9	2	590	190	0	28.79968071	1088	0.471874326	0.023680873	4.37575E-05
0.004184089	2895.271973	1274.754883	27544.13281	10	3	780	188	1	3.64697051	1103	0.441878557	0.042897556	0.000759405
0.007622604	1776.344604	700	26743.11133	10	3	834	190	1	41.11881638	1100	0.446108282	0.060232975	0.001696775
0.011813581	658.6349487	335.4101868	25948.89063	10	2	266	210	1	12.26451778	948	0.497271717	0.070214644	0.002791408
0.015707141	268.3281555	316.2277527	25180.29492	10	1	186	212	6	16.66574097	935	0.592799127	0.073784314	0.005676037
0.018050315	806.1017456	763.2168579	24461.64844	9	3	272	210	2	26.59367371	949	0.507298112	0.073185824	0.009208255
0.01920107	30	1931.320801	23761.68555	9	3	582	196	2	33.39825058	1051	0.492552429	0.066956691	0.012861003
0.019755609	1053.422974	1131.37085	23123.32617	9	3	718	192	1	19.74869537	1076	0.49067083	0.056548465	0.016226055
0.020148622	1235.475586	141.4213562	22506.31836	10	1	584	193	1	4.315448761	1069	0.769858301	0.04657004	0.018198412
0.01853089	708.0254517	250	21916.43164	10	2	698	196	1	11.04835224	1040	0.585422695	0.036909565	0.018205922
0.014795221	161.5549469	1403.566895	21377.37305	10	2	559	195	0	27.30716705	1047	0.472625732	0.027428791	0.016250148
0.009866235	577.0615234	1655.294556	20870.6875	10	3	226	201	1	22.99175453	1003	0.461466908	0.016561734	0.012578862
0.005193177	666.1080933	565.6854248	20209.4043	8	1	124	212	3	4.393377304	924	0.494869888	0.007696186	0.00793272
0.001594053	420	141.4213562	19467.78125	8	1	111	212	14	1.817522049	922	0.671467721	0.001837761	0.0034881
0.000832453	150	50	18756.14258	10	1	100	212	5	3.945476294	919	0.601651251	0	0.000425269
0.00373379	488.364624	531.5072632	18009.99805	8	2	247	211	0	22.13438606	929	0.544646919	0	0
0.008087419	1398.463501	1644.688477	17166.76367	10	2	281	210	0	24.11151505	934	0.577186406	0.000516638	0
0.014986879	1612.761597	1486.606934	16142.92676	10	2	364	204	0	23.98510742	973	0.676864624	0.001504164	5.84302E-05
0.022333136	483.7354736	559.0169678	15000	10	3	106	207	2	2.160789013	951	1.107705116	0.00207784	0.002654208
0.030680755	300	111.8033981	13800	10	4	70	215	2	3.181812763	910	1.20652473	0.011729764	0.017760402
0.044670109	617.737793	1004.987549	12600	8	2	290	209	2	13.82468224	961	1.252194762	0.065500058	0.068970546
0.062501416	1776.091187	2127.204834	11430	10	2	369	207	4	11.90468788	978	1.765710831	0.217479348	0.158645675
0.083301343	2191.848633	1456.021973	10230	10	1	278	209	5	14.93838024	965	4.388537884	0.451261669	0.269305468
0.104111142	2119.834961	492.4429016	9030	10	2	132	216	24	18.45641899	915	5.068645	0.675151289	0.370363533
0.122308336	1529.705811	141.4213562	7860	8	5	43	217	193	6.388151169	913	35.83034897	0.817413032	0.442736894
0.13950187	768.9603271	806.225769	6660	8	5	14	216	130	0.754894495	920	42.63254547	0.856479645	0.474001586
0.15406172	371.0794983	335.4101868	5490	8	5	11	217	55	2.052775145	917	55.88747025	0.785230339	0.458977371
0.168612733	1571.782471	0	4290	8	1	5	218	104	0	908	51.83615112	0.619611919	0.408489347
0.190175965	2727.196289	50	3090	8	5	6	218	78	0.954841256	898	9.861301422	0.415386885	0.338734806
0.211200222	2376.068115	269.2582397	1920	8	1	6	219	28	0	891	6.886169434	0.265223056	0.274965048
0.226875052	1290.348755	180.2775574	720	8	5	5	219	9	0.754894495	885	5.262618065	0.208669573	0.232070997
0.235303253	123.6931686	100	450	8	5	8	219	10	1.350224495	884	14.12781239	0.228213355	0.217523754
0.232346281	890.9545288	1050	1033.150513	8	1	6	219	17	0.337614715	883	5.812702179	0.237708434	0.211487278
0.179654285	876.1849365	150	1152.562378	7	1	7	219	39	0	877	7.357244968	0.177403525	0.156398371
0.133739784	603.7383423	1044.03064	2185.062988	7	1	6	219	6	1.012750387	875	3.9792099	0.126658335	0.109974466
0	9193.323242	3479.224121	49726.87109	10	2	805	186	0	17.9681282	1095	0.295176923	0	0.018084999
0	8079.585449	2326.478027	48678.64063	10	2	724	190	0	5.095619678	1078	0.317132473	0	0.017833494
0	6960.064453	1208.304565	47604.54688	10	1	701	190	1	6.344120979	1073	0.400673181	0	0.015605357
0	5865.978027	282.8427124	46537.30078	8	2	709	192	0	11.76828861	1068	0.309616536	0	0.011779094
0	4748.062988	320.1562195	45501.01953	10	2	551	200	0	36.22293472	1017	0.292560041	0	0.007231927
0	3600.999756	250	44448.71484	10	2	558	205	0	9.876473427	981	0.469702065	0	0.002841156
0	2452.304932	70.7106781	43404.81641	10	1	237	204	4	17.68782234	986	3.419685602	0	0.000190304
0	1324.424438	961.7692261	42412.24609	10	2	495	196	0	37.93525314	1037	0.63871634	0	0
0	324.4996033	901.3878174	41384.5625	10	2	727	190	0	21.1824646	1073	0.485640794	0	0
0	674.1661377	100	40365.42188	10	2	594	191	0	19.60317421	1067	0.48819685	0	0.001464866
0	342.0526123	1079.351685	39379.30469	10	2	765	189	0	19.56346321	1077	0.372098356	0	0.005174892
0	510	540.8327026	38382.71094	10	3	751	189	0	7.782782078	1074	0.399944603	0	0.009749888
0	84.85281372	335.4101868	37420.1875	10	3	726	188	0	11.00901604	1085	0.406901032	0	0.013790147
0	750	1029.562988	36444.28516	10	3	914	184	1	21.93800735	1119	0.419914842	0	0.016612086
0	180	360.5551147	35472.76563	10	1	691	186	1	3.372286797	1107	0.376927435	0	0.017576167
0	30	250	34558.54297	10	3	601	202	1	19.80992889	1000	0.45173797	0	0.016527515
0	697.7822266	494.974762	33618.47656	10	2	402	201	0	9.697272301	1006	0.413720995	0	0.013671867
0	30	1110.180176	32696.42188	10	3	507	199	1	4.380486965	1020	0.593961775	0	0.009511119
0	900	763.2168579	31812.74805	10	2	464	208	0	26.29707909	957	0.468336791	0	0.005060693
0	300	141.4213562	30929.47656	10	2	203	209	1	27.21717262	947	1.266052008	0.000459645	0.001324115
0	1474.889771	206.1552887	30079.00586	9	3	191	209	0	24.42687416	948	0.518121839	0.002672534	0
0.000487827	2487.830322	364.0054932	29234.62695	9	2	346	198	0	24.00748825	1028	0.402338773	0.005328571	0
0.002550049	3009.584717	756.6372681	28414.95703	10	2	571	194	0	38.33268738	1055	0.395259857	0.011483925	0
0.00532802	1905.41333	269.2582397	27659.625	10	2	632	193	0	22.99175453	1071	0.353282869	0.018493839	0
0.009331848	931.9334717	650	26885.17188	10	3	605	192	0	26.77065659	1077	0.407880366	0.025658688	0.000251701
0.01427517	30	250	26144.11719	10	3	555	203	0	14.82299232	995	0.459848166	0.034091324	0.00287184
0.019228285	381.837677	750	25450.92969	9	3	582	205	0	34.35800171	980	0.480799139	0.043804098	0.006986643
0.023220511	30	1480.709229	24771.08203	9	1	591	195	0	1.687604904	1055	0.641008556	0.049725205	0.011385535
0.025006272	635.6885986	316.2277527	24129.27148	9	1	582	195	1	1.687604904	1049	0.630944073	0.051325671	0.014896384
0.024211243	228.4731903	390.5124817	23532.33789	10	2	615	194	1	5.1287117	1052	0.520599127	0.048824068	0.016788566
0.021673795	241.8677368	1097.724976	22676.26953	10	2	780	192	0	12.75587177	1071	0.466082931	0.041476514	0.016788395
0.017183768	700.3570557	1811.76709	21753.22656	10	2	404	193	0	37.93445969	1065	0.408047229	0.029408639	0.014912508
0.011029052	1574.357056	2241.093506	20802.03125	10	2	204	209	1	28.0506916	938	0.448998004	0.01638657	0.011399352
0.005774071	1860	1612.451538	19852.70313	10	2	504	207	1	24.97834015	957	0.429962158	0.006276071	0.006975638
0.003506221	1588.584229	1204.159424	18970.74805	8	2	429	201	0	20.37590599	1003	0.46223855	0.001155642	0.002866863
0.004099058	1213.795654	50	18076.36328	10	2	105	211	1	8.118116379	930	0.481732279	2.74899E-05	0.000228161
0.007780899	150	300	17209.125	9	2	160	212	1	27.36183739	919	0.555583358	0.001804246	0
0.012297316	991.8165283	1300	16319.25586	9	3	191	211	0	10.02498817	924	0.529458463	0.004776706	0
0.018349636	1183.38501	2232.711426	15450.72852	10	2	313	205	0	28.40597153	968	0.851077437	0.007043438	0
0.024320461	276.5863342	1500	14616.00488	10	1	108	208	1	9.837574005	948	0.865218639	0.007668068	0.000168146
0.02996105	664.0783081	316.2277527	13479.35059	12	3	78	215	1	1.909152389	905	0.920400441	0.012468433	0.00835405
0.041570801	488.364624	855.8621216	12343.75098	8	2	175	211	0	20.65571404	949	1.101117969	0.051295403	0.051628705
0.058776431	1074.150879	2071.834961	11232.38574	9	2	449	204	1	28.21417809	1001	1.540153265	0.172898605	0.137233138
0.080471165	1026.157837	1415.097168	10050	10	2	445	205	4	11.76371193	994	3.308503866	0.37775138	0.245365247
0.102450222	1357.64502	602.0797119	8880	10	2	182	212	19	20.18643761	933	4.215604782	0.578344285	0.346540391
0.122523971	715.6116333	206.1552887	7680	8	5	16	216	75	0.954841256	907	22.53553009	0.714777529	0.423260838
0.141901955	189.7366638	756.6372681	6480	8	5	33	215	68	2.569502831	918	51.29957199	0.750886738	0.458313286
0.157298997	379.4733276	100	5310	8	1	9	217	101	1.012750387	912	44.65568924	0.685803175	0.447029918
0.173458353	1588.584229	111.8033981	4110	8	5	7	217	110	2.052775145	910	31.03957367	0.533501387	0.397651374
0.193701878	2556.344971	223.6067963	2910	8	1	4	218	37	2.134299994	896	11.08435345	0.355452418	0.329358757
0.210002676	1731.18457	50	1740	8	1	5	219	15	0.337614715	890	8.229520798	0.237806126	0.268420696
0.220948607	680.1470337	250	540	8	1	3	219	25	0.954841256	889	10.04780293	0.214600489	0.225168988
0.228001043	375.8989258	150	630	8	1	3	218	33	1.067520261	893	15.23592949	0.252928078	0.213273302
0.228088051	780	600	1481.890625	8	1	6	218	14	0.954841256	893	13.2155838	0.273034096	0.212706834
0.214815304	782.3042603	250	424.2640686	8	1	5	219	7	0	893	9.081039429	0.262534618	0.201766312
0.187375709	0	291.5476074	474.3416443	8	1	6	219	26	0	889	11.7873354	0.229816109	0.173781738
0.148947582	702.2819824	782.6237793	1458.012329	8	1	5	219	12	0	885	7.377967834	0.173216	0.130923063
0	7731.041504	1952.562378	49230.58594	10	2	731	187	0	4.582314968	1094	0.333546966	0	0.017911164
0	6553.060547	984.8858032	48168.91406	10	1	741	189	0	2.719923258	1083	0.259352684	0	0.015670884
0	5385.730957	150	47133.27344	10	1	728	192	0	4.520227432	1069	0.352078617	0	0.011827039
0.000292118	4278.55127	1272.792236	46110.27344	10	2	613	195	0	5.52021265	1047	0.352710783	0	0.007274364
0.001046622	3198.624756	223.6067963	45072.19141	10	1	381	200	1	30.33766365	1011	1.84511745	0	0.002867778
0.001604337	2059.757324	100	44042.30859	10	2	405	198	2	27.55476379	1023	1.79346478	0	0.00019724
0.001611852	942.019104	982.3441162	43041.13672	10	2	576	195	0	8.246892929	1044	0.527423024	0	0
0.001083757	182.4828796	254.9509735	42027.25781	10	2	696	190	0	19.33302498	1070	0.463956445	0	0
0.000340368	1302.497559	180.2775574	41046.07422	10	2	655	190	0	14.56747723	1067	0.390673637	0	0.000707151
0	1129.29187	360.5551147	40054.32422	10	2	835	186	0	9.508656502	1095	0.338197798	0	0.003737829
0	630	1106.797241	39095.94141	10	3	902	184	0	34.40256119	1107	0.315306276	0	0.007649538
0	534.1348267	50	38141.43359	10	2	857	188	0	31.16849709	1085	0.31047368	0	0.011274207
0	1412.869385	965.6604004	37174.27344	10	3	992	181	0	12.20756817	1133	0.336014271	0	0.013838344
0	228.4731903	1552.41748	36221.94141	10	3	667	181	0	11.32904339	1135	0.353092223	0	0.014719452
0	642.0280151	1303.840454	35305.46094	10	2	490	204	0	25.64349747	987	0.330937773	0	0.013803843
0	417.8516541	1118.033936	34385.98047	10	2	537	199	0	37.00008392	1019	0.336624235	0	0.011199701
0	966.0745239	0	33485.22656	10	2	183	208	0	1.721006155	957	0.412396163	0	0.007464676
0	902.496521	100	32621.29883	10	2	246	208	0	40.39846802	961	0.642166734	0	0.003601433
0	268.3281555	100	31777.25195	9	2	241	208	0	19.83679199	959	0.410739571	0	0.000625201
0.000156125	1423.024902	1140.175415	30949.91211	9	3	578	197	0	27.14205551	1028	0.366848737	0	0
0.002158725	2618.43457	670.8203735	30128.63477	10	3	498	195	0	28.08409882	1046	0.390669763	0	0
0.00531029	3523.691162	320.1562195	29329.29297	10	2	326	206	0	26.18180847	970	0.339841425	1.10964E-06	0
0.008331597	2621.01123	70.7106781	28565.54492	10	2	318	201	0	6.69634676	1005	0.370799065	0.001084813	0
0.012044464	1536.749878	380.7886658	27816.51953	10	5	808	191	0	15.48341465	1081	0.355168581	0.008006873	5.80418E-06
0.018354386	755.3806763	364.0054932	26901.98828	10	5	752	188	0	24.90448189	1103	0.42740044	0.019754285	0.001668392
0.02459331	523.9274902	158.1138763	25892.50195	10	5	605	195	1	4.100293636	1058	0.591745317	0.032861311	0.00502941
0.029090805	247.3863373	743.3034668	24871.1582	10	2	666	195	2	21.06597328	1056	0.532727361	0.045377553	0.008837264
0.030415799	212.1320343	50	23881.30078	10	5	585	195	3	2.569502831	1051	0.581503093	0.052846052	0.011804595
0.028286068	764.8529053	1060.660156	22892.41797	8	3	665	192	0	6.990494251	1071	0.496039242	0.052647524	0.013553025
0.023962324	797.119812	1905.911865	21924.5625	10	2	753	190	0	2.052775145	1083	0.43991679	0.043573245	0.013552872
0.018834326	1410.319092	2496.497559	20997.98633	10	2	425	191	0	35.75395966	1079	0.433627218	0.029241929	0.011879264
0.012663158	2361.440186	1872.164551	20048.98047	10	2	499	203	0	13.91580868	987	0.407333642	0.013730083	0.008769012
0.008056612	3007.341064	1431.782104	19096.43164	10	2	525	203	0	7.896224976	987	0.454219609	0.00365742	0.004973748
0.006291186	2732.471436	1415.097168	18183.56445	10	2	552	198	0	23.27722931	1030	0.480942965	0.00018911	0.001644109
0.008170302	1583.192993	552.2680664	17273.43555	10	2	254	204	0	26.99543381	981	0.484598845	0.001537947	4.33073E-06
0.012102251	566.0388794	200	16402.75977	9	4	81	209	2	7.594643593	943	0.583342135	0.005844604	0
0.016292932	429.5346375	743.3034668	15494.06348	9	2	135	211	1	7.179645538	931	0.639989436	0.010747868	0
0.021290479	216.3330841	1303.840454	14604.08496	9	2	157	209	3	19.80014801	945	0.759490788	0.014038315	0
0.026769105	174.9285583	1200	13758.88477	12	4	73	213	3	5.150652409	918	0.749292254	0.014745714	0
0.031460345	766.6159668	70.7106781	12900	12	4	64	216	0	2.385944128	905	0.827838898	0.014942528	0.002354364
0.0395853	0	700	11930.53613	9	2	119	214	0	15.87756157	916	0.96892035	0.035227854	0.029323241
0.055715926	30	1092.016479	10814.07422	9	2	222	208	0	19.95344543	972	1.304842949	0.105577581	0.099211529
0.076381989	169.7056274	1619.413452	9674.057617	12	2	176	210	5	13.3463335	960	2.887060642	0.255445749	0.196349308
0.097301051	510	886.0022583	8566.352539	10	1	267	208	13	22.87210083	973	4.377920151	0.416575789	0.291606188
0.118572906	283.0194397	50	7425.105957	9	4	39	214	45	12.40776348	920	26.41735649	0.530114233	0.366826296
0.141225785	577.0615234	200	6278.893066	9	1	15	217	18	2.781886339	903	18.04592514	0.563355148	0.403378516
0.159588203	67.08203888	150	5128.508789	9	5	10	217	134	1.817522049	914	12.91453934	0.510814428	0.395081669
0.17639856	865.3323364	70.7106781	3930	8	1	6	218	57	2.781886339	910	17.1793766	0.386100829	0.350691676
0.196444318	1728.843506	640.312439	2760	8	1	6	218	10	0.954841256	900	9.354523659	0.251376212	0.293795168
0.211314678	1530	100	1560	8	1	8	218	9	1.817522049	895	6.903776169	0.186654642	0.244515181
0.217056647	330	509.901947	360	8	1	7	218	19	2.635026455	892	14.5824976	0.213249579	0.213436335
0.220914975	550.7268066	100	810	8	1	7	218	15	1.509526968	904	22.86099434	0.264130354	0.210162282
0.218917638	573.1491699	50	2010	8	5	7	218	66	2.160789013	905	24.85995102	0.288836151	0.213103682
0.206354231	764.8529053	50	1126.099487	8	5	8	219	75	0.754894495	906	27.21636963	0.287284911	0.203706786
0.185952753	926.1209717	50	150	8	1	10	219	9	1.721006155	901	25.33941078	0.257822305	0.178852975
0.154882789	295.4657288	474.3416443	890.4493408	8	5	9	219	20	2.263636112	899	8.359892845	0.199158832	0.139740348
0.120830625	284.6049805	111.8033981	1999.224854	8	5	4	218	5	0.337614715	881	14.98754787	0.127050355	0.09572237
0	7115.757324	1096.585571	49823.17188	10	2	780	184	0	4.857533455	1114	0.241221741	0	0.015995683
0	6068.014648	522.0153198	48774.39844	10	3	850	186	0	10.66312027	1100	0.242057741	0	0.013882694
0.000756148	5114.098145	1140.175415	47756.47656	8	3	856	186	0	8.563128471	1104	0.276437879	0	0.01039212
0.002528874	3961.022705	640.312439	46723.57031	10	2	546	195	0	37.79411697	1044	0.29074803	0	0.006075295
0.004292904	2761.467041	353.5534058	45696.61719	10	2	440	200	0	24.82142639	1013	0.972584605	0	0.002132356
0.005327044	1612.761597	559.0169678	44700.36328	10	3	656	191	0	8.159014702	1065	0.57351023	0	5.99373E-05
0.00548194	523.9274902	320.1562195	43711.76953	10	2	705	187	0	3.438912392	1086	5.679717064	0	0
0.004463939	577.0615234	100	42713.81641	10	2	698	189	0	14.6247139	1072	0.606347024	0	0
0.002742514	1695.464478	335.4101868	41748.64063	8	3	726	188	0	4.822542191	1081	0.487830162	0	5.98027E-05
0.000912738	2125.135254	100	40771.77734	8	2	809	184	0	5.808222771	1104	0.410114795	0	0.001787488
2.46677E-07	1797.247925	884.590271	39797.41797	10	3	1116	175	0	9.898628235	1161	0.334439874	0	0.004768592
0	1660.873291	583.0952148	38855.28125	10	3	1197	176	0	13.65578556	1160	0.345105797	0	0.007704175
0	1760.82373	452.7692566	37906.48047	11	2	978	176	0	9.736777306	1170	0.584645927	0	0.009840909
0	1020	1553.222412	36992.90625	10	2	787	191	0	8.543725967	1074	0.387560934	0	0.010597997
0	60	403.1128845	36098.77734	10	2	424	204	0	36.65541077	987	0.332369745	0	0.009701796
0	1266.056885	50	35200.02344	10	2	265	205	0	39.29644012	978	0.345331639	0	0.007540591
0	1946.997681	70.7106781	34336.83203	10	2	285	200	0	34.54042435	1010	0.316058636	2.88149E-05	0.004631873
0	989.5453491	1004.987549	33469.13672	9	2	479	199	0	6.804089546	1020	0.370064557	0.000583897	0.001684969
0	189.7366638	100	32623.50781	10	2	266	207	0	22.75354958	963	0.366969407	0.000969333	3.93093E-05
0.000848568	1061.508301	206.1552887	31748.58984	10	2	457	199	0	9.280430794	1011	0.326730222	0.000693713	0
0.003977767	2114.734131	291.5476074	30638.47656	10	2	603	196	0	20.95764732	1030	0.30741179	9.89243E-05	0
0.008001568	3260.628662	111.8033981	29536.49023	10	1	534	196	0	2.160789013	1031	0.322858155	0	0
0.011690618	3225.523193	250	28463.0293	10	2	641	194	0	18.87922096	1051	0.371799082	2.38762E-05	0
0.015935767	2388.723389	471.6990662	27379.10547	10	2	770	190	0	14.50637245	1089	0.368448466	0.006266061	0
0.023150429	1909.188354	651.9202271	26333.18164	10	5	662	193	0	10.82504368	1069	0.410271674	0.018478151	0.000372484
0.03060931	917.8234863	694.6221924	25271.41602	10	2	637	193	1	4.262692928	1066	0.461801946	0.033680517	0.002515764
0.035339635	240	50	24223.89844	8	1	585	195	2	1.721006155	1055	0.748935521	0.048347604	0.005364944
0.035923466	300	250	23219.96094	8	1	589	195	5	2.901821613	1052	0.598923445	0.056441091	0.007809865
0.032352209	900	680.0735474	22206.6875	8	3	774	191	0	15.19676876	1079	0.484911948	0.055130135	0.009237796
0.025805365	1972.029419	827.6472778	21211.95117	10	2	720	187	0	9.462322235	1105	0.430603355	0.044090968	0.009232193
0.019098481	2343.074951	1775.528076	20262.99609	10	3	641	193	0	18.73527527	1069	0.423293084	0.027132921	0.007860513
0.014194325	3126.051758	965.6604004	19293.63867	10	2	698	198	0	18.35955048	1031	0.415431321	0.009881235	0.005292431
0.010747173	3488.523926	291.5476074	18368.33203	10	3	520	194	1	7.609288692	1060	0.453115821	0.000901216	0.002538105
0.00968228	2672.863525	806.225769	17418.32617	10	3	453	198	0	28.22569275	1030	0.443949133	0.000149777	0.000387389
0.012013707	1988.165039	1280.624878	16474.23438	10	2	268	203	0	14.62114429	995	0.477179289	0.003868195	0
0.015564876	810	610.3277588	15584.35742	9	2	170	208	1	7.363740444	955	0.553943932	0.009894583	0
0.019696468	67.08203888	50	14687.53516	9	3	62	213	0	2.160789013	913	0.607551575	0.015892498	0
0.024312435	499.2994995	141.4213562	13796.11914	12	4	103	214	0	4.114075184	909	0.594837427	0.01983409	0
0.028842175	979.4896851	141.4213562	12930.83496	13	4	72	213	0	7.660316467	915	0.62793541	0.02067329	0
0.033203416	1530	50	12060.59668	12	4	46	216	0	11.69481659	905	0.807300568	0.018517127	0.000487269
0.041059524	1140	350	11226.01465	12	3	102	216	2	9.421579361	906	0.872487545	0.02298018	0.012158554
0.055534847	1103.902222	111.8033981	10362.34082	12	2	58	216	0	7.386415958	903	1.104279757	0.054784529	0.057568282
0.07299725	0	450	9266.503906	9	3	113	216	7	8.984876633	910	3.872459412	0.12726073	0.131531626
0.091639191	169.7056274	460.9772339	8152.551758	10	3	143	209	7	14.85456657	972	4.099105835	0.229433537	0.212424263
0.111873798	120	291.5476074	7007.231934	9	2	58	217	27	11.39565468	901	9.009685516	0.310310185	0.279812932
0.13425988	1301.460693	141.4213562	5871.729004	9	1	10	217	42	1.067520261	904	22.51488495	0.335467041	0.315117598
0.154405877	833.5466309	70.7106781	4760.178711	9	5	9	218	12	1.067520261	904	17.02305412	0.301813066	0.311401874
0.17226243	67.08203888	291.5476074	3618.577148	8	5	6	218	59	1.721006155	908	20.26944923	0.221345007	0.277966708
0.189853758	874.6427612	111.8033981	2500.819824	8	1	4	218	19	1.687604904	908	6.33597517	0.148872674	0.235927895
0.200623438	778.267334	70.7106781	1341.640747	8	1	6	218	9	0	900	7.312655926	0.149660125	0.202029124
0.20450522	123.6931686	50	161.5549469	8	5	4	218	51	1.067520261	898	28.49120331	0.206366941	0.188281879
0.206440851	429.5346375	141.4213562	990	8	5	4	218	26	1.067520261	902	25.7058506	0.25759697	0.194302931
0.201911986	429.5346375	0	2190	8	5	10	218	146	3.945476294	910	47.7827301	0.281060368	0.199059203
0.190076068	134.1640778	538.5164795	1744.133057	8	5	19	218	90	3.471741199	904	45.0770874	0.279684991	0.191459581
0.173434794	417.8516541	0	617.737793	8	5	7	219	10	1.012750387	907	25.05088615	0.25377506	0.169622973
0.150869533	1221.556396	873.2124634	496.5883484	9	5	6	219	9	1.067520261	906	14.92485428	0.198444173	0.136560291
0.124169402	730.5477295	0	1623.607056	8	1	8	219	9	0.954841256	902	10.22584248	0.12868461	0.101241015
0	6643.831543	1133.578369	50418.89063	10	2	817	183	0	28.08409882	1118	0.272850513	0	0.012497299
0.000582051	5508.003418	158.1138763	49382.87891	10	2	770	184	0	1.391763449	1110	0.270131409	0	0.010632421
0.002914924	4431.580078	743.3034668	48396.17578	10	2	688	190	0	24.43413353	1074	0.272117019	0	0.007541623
0.005895138	3409.45752	0	47373.45703	10	2	316	201	0	11.64863491	1003	0.282801688	0	0.003949488
0.008466235	2545.584473	626.49823	46359.94141	10	3	780	193	0	14.59970474	1048	0.285174638	0	0.000965855
0.009901484	1442.809814	335.4101868	45378.13281	10	2	803	188	0	17.13627434	1080	0.855611444	0	0
0.009961736	240	364.0054932	44384.59375	10	3	774	187	0	12.90947056	1087	2.161124468	0	0
0.008566126	960	447.2135925	43402.23438	10	1	769	186	0	9.106749535	1090	0.415245622	0	0
0.00610112	2117.285889	335.4101868	42447.625	10	2	748	187	0	11.33381653	1081	0.399169415	0	0
0.003127548	3220.636475	602.0797119	41475.76953	8	2	861	183	0	37.13339615	1112	0.3192586	0	0.000272466
0.000761373	2955.266602	807.7747192	40559.07813	10	3	1043	172	0	3.372286797	1180	0.311200291	0	0.001762032
0	2447.896973	1300.961182	39613.91797	11	3	1183	169	0	12.40776348	1208	0.324740589	0	0.003742217
0	1487.34668	1044.03064	38683.73047	11	2	721	184	0	25.01164246	1115	0.323279798	0	0.005270991
0	942.019104	1081.665405	37788.80859	10	2	722	187	0	19.80014801	1096	0.32946679	0	0.005833187
0	218.4032898	0	36891.46094	10	2	350	205	0	11.27640152	977	0.31127888	0	0.005249706
0	1400.714111	492.4429016	35794.98047	10	3	584	203	0	5.808222771	993	0.34620741	0.000548279	0.003692415
0	2480.403076	447.2135925	34678.05469	10	2	484	200	0	27.03105164	1010	0.409435511	0.002803475	0.001762869
0	1442.497803	500	33535.86719	10	2	604	199	0	18.12269974	1020	0.350504786	0.005140958	0.000223459
0	445.9820557	565.6854248	32391.12305	10	2	456	202	0	6.137379646	993	0.364444494	0.006347167	0
0.001488062	720	670.8203735	31287.13867	10	2	490	198	0	22.1930275	1021	0.339962721	0.005612527	0
0.005258391	1920.234375	585.2349854	30160.04297	10	2	680	195	0	14.10346317	1041	0.34524253	0.00342511	0
0.009667012	3097.127686	1204.159424	29068.94727	10	2	618	193	0	9.256682396	1057	0.273462266	0.000959801	0
0.013898856	4059.766113	750	27956.47461	10	2	623	192	0	5.808222771	1065	0.312504709	0.000235939	0
0.020248912	2913.863525	1025.914185	26852.74805	10	2	662	191	0	21.83567238	1072	0.377140194	0.006151665	0
0.028045895	1740	1290.348755	25787.47461	10	1	625	194	1	10.55538082	1059	0.417226791	0.019955041	0
0.035663474	569.2099609	500	24703.97461	10	2	610	194	3	2.160789013	1058	0.848314226	0.036907535	0.000506987
0.040226553	483.7354736	492.4429016	23621.28125	8	2	684	194	1	19.23932076	1056	0.889358044	0.050376616	0.001999491
0.040187836	84.85281372	223.6067963	22590.33789	10	1	592	195	1	3.199601412	1054	0.642220378	0.057096254	0.003584636
0.035568438	1110	380.7886658	21547.47852	8	2	626	194	1	3.471741199	1056	0.606671989	0.054633927	0.004571361
0.027780231	2280	672.6812134	20550.61328	10	2	772	189	0	10.21937752	1089	0.491624802	0.043105178	0.004596132
0.019577838	3438.371826	1655.294556	19547.71094	10	3	628	191	0	32.1772995	1080	0.444156051	0.025150534	0.003622405
0.014713615	3822.734619	1096.585571	18563.04297	10	2	602	196	0	14.22205067	1040	0.427593917	0.007577552	0.002007837
0.012605388	2867.001953	604.1522827	17630.30273	10	1	436	201	1	23.57681084	1007	0.418991238	3.02254E-05	0.000503527
0.01283035	1798.249146	212.1320343	16677.75977	10	3	243	206	1	9.427411079	972	0.4360677	0.000550552	0
0.014919431	1015.135437	886.0022583	15729.21484	9	1	106	209	2	2.02486825	947	0.577603102	0.005384174	0
0.017637445	408.0441284	100	14807.36328	9	4	79	211	1	5.951584339	931	0.575091481	0.012244227	0
0.022256466	174.9285583	403.1128845	13870.28809	12	1	102	214	2	4.262692928	912	0.577717543	0.018840618	0
0.026634043	84.85281372	750	12997.30762	12	1	82	214	20	13.20656681	908	0.633048832	0.023040123	0
0.030470027	210	756.6372681	12106.40332	12	1	66	213	8	2.569502831	922	1.875293851	0.024031553	0
0.036148246	1113.238525	412.3105774	11216.18945	12	1	81	215	2	3.035723686	905	0.7943573	0.02144078	6.04113E-05
0.043365221	30	570.0877075	10368.76563	9	3	130	215	1	7.896224976	909	0.745333076	0.01704984	0.004314192
0.055652775	120	948.6832886	9510.046875	12	3	71	216	2	11.08264446	904	0.943968892	0.024583483	0.025720904
0.070316769	330	111.8033981	8646.299805	9	3	106	215	2	5.730255604	915	1.513694167	0.050496489	0.071764275
0.086579397	210	141.4213562	7741.860352	9	1	109	214	4	16.13388252	920	1.550773144	0.091205344	0.131531224
0.105223939	764.8529053	250	6607.155273	9	1	127	217	10	13.15421963	905	6.265716553	0.133113444	0.185815498
0.125349775	1693.871338	50	5495.489258	8	5	10	218	25	0	901	24.45188332	0.1488453	0.216822803
0.144839093	1261.427734	223.6067963	4350	8	1	16	218	24	3.520405054	907	21.21728706	0.135936424	0.21917899
0.158284694	268.3281555	291.5476074	3201.156006	8	5	5	218	43	0.954841256	916	30.29045677	0.106203444	0.194380239
0.170231596	300	0	2095.709961	8	1	3	218	22	0.337614715	912	12.08723354	0.089438632	0.168165922
0.177588537	335.4101868	250	953.414917	8	1	5	218	8	1.391763449	908	7.991729259	0.122559376	0.152681574
0.180145681	210	0	174.9285583	8	5	5	217	25	1.012750387	906	30.92840958	0.18123056	0.155787781
0.179117054	720	360.5551147	1282.653442	8	5	15	217	30	3.438912392	908	22.13041496	0.227404445	0.165401086
0.173528269	450	917.8779907	2439.057129	9	5	8	217	31	0.954841256	916	23.24228096	0.247039273	0.171166301
0.16440475	660	223.6067963	2119.834961	8	5	10	218	72	3.471741199	914	30.72901344	0.243174642	0.166302249
0.152793556	408.0441284	50	966.0745239	8	1	6	219	36	1.012750387	908	16.50922775	0.217957467	0.15032658
0.13778317	182.4828796	1123.610229	134.1640778	9	5	19	219	16	2.134299994	913	24.30174828	0.168104798	0.124857396
0.118538372	804.9844971	602.0797119	1250.319946	8	1	15	219	2	1.909152389	911	16.39679909	0.109588332	0.09577027
0.098086871	787.4642944	608.2762451	2347.296387	8	1	3	219	2	0.754894495	903	11.8359642	0.069359489	0.067121871
0.001867732	5152.407227	806.225769	50028.49609	10	2	719	184	0	26.33586121	1106	0.259024233	0	0.006465237
0.005277888	4003.623291	180.2775574	49032.98047	10	2	680	194	0	38.75806046	1048	0.262275934	0	0.004166973
0.009103282	2836.22998	403.1128845	48023.9375	10	2	581	184	0	29.19508362	1105	0.262408793	0	0.001642359
0.012235845	1733.262817	550	47024.55859	10	3	954	179	0	15.56320667	1134	0.293162793	0	7.62269E-05
0.013949928	915.8602295	100	46056.91797	10	2	898	180	0	22.09236336	1126	0.302384079	0	0
0.014106475	228.4731903	447.2135925	45099.26953	10	1	902	186	0	32.36201096	1091	0.263746142	0	0
0.012482998	937.7099609	608.2762451	44144.80469	10	2	788	182	0	32.98940659	1116	0.321987033	0	0
0.009428327	2151.022949	50	43176.79688	10	3	804	182	0	16.49387932	1112	0.310290664	0	0
0.005612166	2490.180664	500	42184.58594	8	2	887	179	0	9.937269211	1128	0.293103814	0	0
0.002109867	2473.863281	100	41072.67188	11	2	749	182	0	43.48379135	1117	0.309496701	0	7.43942E-05
7.7758E-05	2107.700195	150	39931.21875	11	2	573	174	0	36.59075928	1172	0.341144919	0	0.000772496
0	900	0	38789.52344	10	2	392	192	0	9.106749535	1064	0.347350955	0	0.00153611
0	123.6931686	50	37667.125	10	4	383	193	0	7.363740444	1055	0.363003463	0	0.00176693
0	715.6116333	353.5534058	36524.67578	10	2	477	198	0	3.64697051	1026	0.321312755	0.00033325	0.001452709
0	1727.020508	1491.643433	35383.34375	10	2	650	193	0	12.64666939	1060	0.331597686	0.003644572	0.00069827
0	1827.046753	657.6473389	34271.30859	10	3	719	199	0	17.69065475	1017	0.344629884	0.00809031	5.88993E-05
0	1677.051025	353.5534058	33129.90234	10	2	634	197	0	8.543725967	1033	0.340184927	0.011815424	0
0	607.4536743	1550.806274	32016.91602	10	2	448	202	0	19.31534386	993	0.351040483	0.013336361	0
0.001652054	483.7354736	1680.773682	30870.99219	10	1	461	198	0	7.609288692	1016	0.662765622	0.012292881	0
0.005558762	1669.790405	1746.424927	29729.45508	10	2	756	190	0	17.35547447	1074	0.393564045	0.008918446	0
0.010072794	2844.942871	2140.093506	28621.94922	10	2	725	188	0	13.52360249	1089	0.344162524	0.004474773	0
0.015434963	3862.084961	1900.657837	27484.73242	10	2	784	187	0	11.19934273	1100	0.29959777	0.001006184	0
0.023506474	2820.159668	1390.143921	26361.26172	10	5	697	191	0	11.89112663	1076	0.294440597	0.005272699	0
0.031863049	1656.804199	738.2411499	25275.06641	10	1	611	193	2	9.298199654	1062	0.547108114	0.019109858	0
0.038751412	488.364624	269.2582397	24169.24023	8	1	606	194	3	2.134299994	1060	1.739242196	0.036150027	0
0.042518258	577.0615234	1004.987549	23074.23242	10	1	606	194	1	2.882181168	1058	0.708165109	0.049557082	8.96231E-05
0.041830741	150	200	22019.28516	10	2	606	194	1	3.199601412	1057	0.740216732	0.055235796	0.000606297
0.036581427	1350	150	20948.27148	8	1	609	194	1	9.208987236	1058	0.802244425	0.051880691	0.001045528
0.028232839	2521.606689	738.2411499	19921.44531	10	2	722	192	0	21.26037788	1077	0.669518232	0.040526055	0.001057392
0.019827012	3071.888672	602.0797119	18885.51758	10	2	555	193	0	8.543725967	1067	0.464322776	0.02389084	0.000619049
0.015106388	2759.510742	403.1128845	17858.87109	10	2	474	195	0	12.33854485	1052	0.429096282	0.008105986	0.000123123
0.01373808	2146.625244	540.8327026	16892.98438	10	2	234	204	0	20.26251221	984	0.418619663	0.000434728	0.000223562
0.014493364	1339.626831	412.3105774	15926.1582	10	1	195	204	1	17.14510918	985	0.497606486	0.000532661	0.000241414
0.016464341	180	100	14973.69727	8	1	107	210	2	15.26818657	946	0.781325817	0.005327911	6.97873E-05
0.018814584	442.9447021	640.312439	14050.89355	9	1	162	211	1	9.646224976	933	0.563019633	0.012168874	0
0.0230387	858.0209961	863.1338501	13099.38965	9	2	181	213	0	15.60952568	918	0.492557198	0.018731531	0
0.027118502	782.3042603	694.6221924	12198.20117	9	2	255	212	3	25.38377953	929	0.566010475	0.022919472	0
0.03258903	108.1665421	50	11299.49121	12	3	73	212	7	0.754894495	927	1.255955219	0.023894921	0
0.038827065	42.42640686	450	10408.96289	12	1	89	214	5	5.951584339	915	0.7804479	0.021299072	0
0.044807587	361.2478333	600	9543.631836	9	2	190	212	2	7.506142616	936	0.77978611	0.015911918	0.002063027
0.053851273	991.8165283	1612.451538	8670.466797	9	3	255	210	1	6.063765049	948	0.796663702	0.011145541	0.011625113
0.065083012	1337.946167	1167.261719	7794.113281	9	3	303	211	1	9.736777306	944	0.838657737	0.015941722	0.032793254
0.079980895	1418.908081	707.1068115	6954.4375	9	3	428	206	1	18.09247017	991	1.114740372	0.028186088	0.06730938
0.100066528	1766.946533	522.0153198	6096.425293	9	3	278	206	4	17.93200302	1000	1.804612994	0.043382339	0.105729155
0.118741728	1381.955078	100	5064.227539	9	3	51	213	20	12.10607338	939	3.117741108	0.054637793	0.131026134
0.132683739	516.1395264	150	3944.172852	8	5	12	218	19	1.687604904	912	30.69437599	0.062353212	0.138095364
0.139216408	416.7733154	707.1068115	2801.428223	8	5	6	218	31	2.635026455	915	18.4568615	0.065983824	0.127031058
0.143365338	1368.539307	851.4692993	1688.816162	8	2	22	217	5	1.687604904	914	8.22521019	0.069971956	0.113406561
0.147081763	517.8803101	50	543.3231201	8	1	8	217	8	2.052775145	906	7.753002167	0.094495915	0.112166621
0.148375034	573.1491699	100	547.4486084	8	5	5	217	7	0	906	18.0783596	0.137752756	0.121303529
0.145427883	1116.064575	583.0952148	1682.676392	9	5	11	217	22	2.569502831	899	12.17136383	0.175467029	0.130819798
0.1396382	720	1491.643433	2818.244141	9	1	30	217	24	3.438912392	921	16.44293022	0.189485133	0.136764079
0.132791489	510	450	2485.658936	8	1	10	217	27	0.477453768	913	26.25097084	0.181109861	0.134201571
0.122802533	330	180.2775574	1381.303711	8	5	7	218	20	1.432096243	909	12.71308517	0.153203085	0.120690905
0.114629075	123.6931686	894.4271851	276.5863342	9	1	14	218	14	2.635026455	910	16.73870277	0.113472551	0.101298667
0.104751676	161.5549469	424.2640686	657.951355	8	5	22	218	57	3.438912392	919	20.90579224	0.076580204	0.079906158
0.093200214	553.1726685	0	1514.331543	8	5	5	219	3	1.432096243	911	11.50066757	0.060328849	0.060876779
0.007091477	3784.283203	412.3105774	49710.29688	10	2	615	188	0	21.82283211	1075	0.238919497	0	0.001163116
0.011443213	2580	1063.014526	48579.92969	10	2	854	185	0	29.58124733	1094	0.231047437	0	0.000101575
0.014851656	1410	1188.48645	47467.40625	10	3	977	177	0	17.18333054	1139	0.257203668	0	0
0.016821925	210	0	46321.64063	10	2	953	176	0	7.782782078	1148	0.285004765	0	0
0.016893223	429.5346375	0	45179.29297	10	2	810	179	0	6.317550659	1126	0.317257404	0	0
0.01511193	1204.865112	604.1522827	44067.33594	10	2	935	177	0	2.635026455	1141	0.302372783	0	0
0.011723499	1477.633301	412.3105774	42925.90234	10	1	957	177	0	2.882181168	1141	0.288977861	0	0
0.007455783	1293.135742	0	41778.67188	10	2	761	182	0	4.072588444	1110	0.268261135	0	0
0.003294013	1271.377197	158.1138763	40663.28125	10	2	927	179	0	15.21040344	1130	0.266420722	0	0
0.000411207	1413.824585	570.0877075	39519.38281	10	2	882	186	0	8.588925362	1093	0.290682554	0	0
0	1235.475586	1040.432617	38378.01953	10	2	736	188	0	11.49946594	1088	0.315580696	0	0
0	150	450	37265.98828	10	2	469	199	0	4.822542191	1017	0.452426761	0	1.09685E-06
0	810	694.6221924	36124.60938	10	2	591	195	0	36.25471878	1049	0.379396886	0.001856483	0
0	926.1209717	1176.860229	35011.47656	10	1	544	197	0	11.76828861	1035	0.445471942	0.007089552	0
0	660	141.4213562	33865.73438	10	1	418	198	0	7.140668869	1024	0.475872666	0.013164021	0
0	590.9314575	632.4555054	32718.11914	10	1	496	196	0	10.7797718	1042	0.339852571	0.017921511	0
0	540.8327026	1216.55249	31606.07813	10	2	511	199	0	8.111279488	1016	0.438063681	0.019796209	0
0.00123627	600.7495117	1860.779419	30464.70117	10	2	541	199	0	21.11985016	1010	0.351365238	0.018520243	0
0.004770979	1760.82373	2765.863281	29323.36914	10	3	687	190	0	14.76313305	1073	0.32794717	0.014316928	0
0.009157038	2911.391357	2581.181885	28209.34961	10	2	704	187	0	11.92725182	1095	0.29277724	0.008492166	0
0.015460423	2694.327393	1477.328613	27064.08984	10	3	799	184	0	5.961015701	1124	0.275230139	0.002751235	0
0.024037106	2413.462158	738.2411499	25923.40234	10	2	798	189	0	15.64251041	1090	0.298026234	0.004582238	0
0.032796938	1395.886841	250	24818.05273	10	1	612	193	1	1.067520261	1062	0.440626025	0.016238462	0
0.039565217	523.9274902	640.312439	23691.13086	10	2	625	193	6	5.139693737	1064	0.556577981	0.031245675	0
0.042434093	134.1640778	657.6473389	22594.46094	10	1	617	193	2	8.104435921	1067	0.623625338	0.043021768	0
0.041086845	968.4007568	350	21486.05273	10	3	653	193	0	12.10607338	1066	0.482619494	0.048586719	0
0.035627648	1831.720459	743.3034668	20389.60742	10	2	682	191	0	21.26037788	1088	0.481681198	0.045772642	0
0.027554717	2737.243164	100	19334.62109	10	2	638	193	0	12.64666939	1068	0.518287301	0.035816532	3.46639E-05
0.020123798	2015.365967	763.2168579	18265.44336	10	3	689	192	0	30.43989944	1081	0.38642028	0.02147066	0.000873923
0.017088868	1578.923706	583.0952148	17215.40039	10	2	430	198	0	15.16945648	1035	0.399324417	0.008431231	0.002067303
0.016514689	1603.527344	350	16215.46484	10	2	235	202	0	18.43494797	1004	0.401659191	0.001130809	0.002848055
0.017956065	540	180.2775574	15214.23047	10	3	197	209	1	15.17970562	948	0.481772929	0.000177597	0.002907821
0.019532876	84.85281372	158.1138763	14263.38281	9	1	157	211	1	14.08482838	932	0.635672331	0.003644565	0.002194976
0.020732334	865.8521729	403.1128845	13310.60449	9	3	257	211	0	23.22837639	936	0.513236463	0.009742334	0.001027794
0.022505144	1972.257568	269.2582397	12346.48535	9	1	138	208	1	4.380486965	962	0.477214426	0.015549175	0.00010949
0.025784528	1818.158447	70.7106781	11419.91699	9	3	111	212	1	3.054369926	927	0.546456754	0.019395661	0
0.032607891	1218.23645	851.4692993	10485.29004	9	3	155	212	1	3.389067173	925	0.501460433	0.020293808	0
0.040104195	595.4829712	250	9585.222656	9	1	100	212	2	7.363740444	931	0.752189636	0.0179074	0
0.045740023	408.0441284	111.8033981	8719.890625	9	1	115	213	2	11.76371193	922	0.702497005	0.013010217	0.000515546
0.05233125	1584.329468	559.0169678	7829.597656	8	2	272	211	0	11.30993271	941	0.672968745	0.006734173	0.005946449
0.063031442	2102.783936	694.6221924	6978.660156	10	2	508	206	0	15.10091877	982	0.827551484	0.002957839	0.018440876
0.076960586	2324.758057	430.116272	6120.293945	8	2	509	198	0	20.99384117	1057	0.880909026	0.008965568	0.037884377
0.0950545	2007.311646	141.4213562	5256.167969	9	2	290	202	0	29.76313591	1033	1.056389809	0.018540733	0.060799297
0.109742582	870	50	4422.32959	9	4	70	210	12	15.42324543	967	2.233604431	0.030505661	0.079100095
0.117965974	268.3281555	111.8033981	3454.692383	9	1	64	217	8	13.70978642	913	6.812297821	0.046233553	0.089253694
0.118609764	1173.456421	1106.797241	2359.343018	8	2	16	218	6	2.569502831	905	21.98812866	0.059409298	0.088349752
0.115664341	1236.931641	602.0797119	1266.056885	8	5	15	217	42	2.052775145	915	14.09561348	0.066950306	0.083208919
0.113479793	108.1665421	250	150	8	1	8	217	28	0.954841256	914	19.69460106	0.075570725	0.081446566
0.111224912	989.5453491	585.2349854	953.414917	8	5	10	218	17	2.160789013	911	17.7031498	0.094206646	0.084747359
0.108288281	2130.633789	350	2095.709961	8	5	14	217	9	2.719923258	908	15.91630268	0.11434295	0.0907965
0.101956315	1920	743.3034668	3241.388672	9	5	18	217	5	2.263636112	908	19.3171711	0.119096227	0.094768316
0.095357783	1710	0	2970.605957	9	1	7	217	15	1.509526968	910	20.8869381	0.106328338	0.092879996
0.08932624	1500	100	1890.238037	9	1	6	218	11	2.134299994	902	7.688831806	0.082705773	0.083639294
0.088518411	1236.931641	559.0169678	798.8116455	9	5	11	218	4	0.954841256	903	15.22361183	0.057940476	0.071332321
0.086880602	644.1273193	1060.660156	150	9	1	21	218	7	4.431819916	906	13.08391094	0.046431493	0.0593335
0.083638512	42.42640686	447.2135925	531.6013794	8	5	6	218	4	1.012750387	903	13.13211727	0.045760754	0.050287616
0.007797743	3844.801758	672.6812134	49319.30469	10	2	723	182	0	33.67456436	1105	0.24524413	0	0
0.012329695	2670	1626.345581	48174.43359	10	3	873	176	0	18.12269974	1138	0.248314947	0	0
0.015859265	1578.923706	939.4147339	47062.00781	10	2	980	173	0	29.46553993	1163	0.281894594	0	0
0.017884111	751.7978516	150	45914.72266	10	2	994	175	0	21.66575813	1150	0.30671826	0	0
0.017957626	335.4101868	0	44773.37109	10	1	922	176	0	9.970261574	1144	0.452106893	0	0
0.016126571	212.1320343	206.1552887	43659.90625	10	5	916	175	0	2.8624053	1150	0.329016566	0	0
0.012619141	270	715.8910522	42514.58203	10	1	915	177	0	2.160789013	1138	0.400402397	0	0
0.008121985	201.2461243	100	41372.6875	10	5	922	180	0	9.876473427	1122	0.370062679	0	0
0.003741606	169.7056274	565.6854248	40260.68359	10	2	896	178	0	5.150652409	1137	0.36552763	0	0
0.000577235	550.7268066	212.1320343	39119.32031	10	3	841	185	0	6.603754997	1102	0.29745391	0	0
0	989.5453491	111.8033981	38007.33594	10	2	598	187	0	37.7869072	1095	0.325765997	0	0
0	658.6349487	0	36855.94922	10	2	468	193	0	25.52688408	1059	0.493878782	7.73788E-06	0
0	254.5584412	901.3878174	35712.77734	10	2	558	198	0	11.97672558	1030	1.016893148	0.003212546	0
0	120	50	34600.76953	10	1	414	198	0	1.817522049	1029	0.552186072	0.009571737	0
0	456.9463806	250	33459.41406	10	1	406	201	0	8.00104332	1005	0.416634679	0.016478945	0
0	390	100	32318.02148	8	1	374	201	1	4.262692928	1005	0.638919294	0.021632409	0
0	189.7366638	158.1138763	31203.9375	10	1	381	199	0	14.12950325	1016	1.824492812	0.023687474	0
0.000513728	942.019104	1110.180176	30058.81641	10	2	659	190	0	13.33441925	1078	0.549158514	0.022276781	0
0.003197846	1891.903809	1981.161255	28917.33984	10	2	723	191	0	8.792412758	1070	0.401497692	0.017629195	0
0.007229918	1836.137207	2514.458252	27805.35547	10	2	839	188	0	25.22039986	1088	0.383196086	0.011396384	0
0.01358737	1516.113403	1320.037842	26658.11914	10	2	717	188	0	28.29316902	1098	0.302351862	0.005846558	0
0.021307455	1381.303711	400	25546.08789	10	2	633	190	0	7.973233223	1078	0.324675828	0.005007273	0
0.029827794	725.6032104	800	24401.80469	10	2	680	190	0	21.06597328	1086	0.291663915	0.014384117	0
0.036371987	241.8677368	610.3277588	23257.43164	10	2	652	192	1	9.926245689	1072	0.591166019	0.025220821	0
0.03929409	636.3961182	212.1320343	22147.23438	8	1	607	192	1	4.582314968	1072	0.6888358	0.033946022	0
0.038083054	1462.942261	570.0877075	21015.50781	10	2	697	193	0	15.19676876	1069	0.426985741	0.03862166	0
0.033023506	2541.692383	223.6067963	19893.41602	10	3	825	188	0	15.61612988	1102	0.369318634	0.036598038	4.24295E-05
0.026404718	1938.659302	282.8427124	18811.53125	10	2	661	192	1	9.321835518	1073	0.368831038	0.029035229	0.001366469
0.022298602	1081.665405	514.7814941	17714.05469	10	2	641	191	0	27.53677177	1084	0.35693109	0.01810183	0.003673799
0.021107448	390	70.7106781	16650	10	2	225	204	0	32.1534996	988	0.422791213	0.008954172	0.005887187
0.021487264	391.1521301	316.2277527	15583.28906	10	2	258	206	0	11.12656498	965	0.402126074	0.004380278	0.007234219
0.023590177	42.42640686	200	14539.60449	10	1	141	208	1	7.062044144	951	0.478997648	0.003637195	0.007329287
0.025050387	859.0692749	540.8327026	13551.23633	9	2	310	208	0	15.33245945	955	0.399513721	0.004175531	0.006172632
0.024696557	1718.400391	559.0169678	12562.98145	9	2	460	208	0	18.77467537	955	0.425288111	0.006810163	0.004067221
0.023961164	2537.97168	0	11606.12305	10	3	145	207	1	6.01728487	968	0.455529839	0.010318243	0.001698616
0.024004685	2770.73999	855.8621216	10681.01074	8	3	311	210	1	8.327142715	942	0.469777852	0.013474306	0.000134947
0.030077921	1608.01123	206.1552887	9730.595703	8	2	158	207	1	18.88442802	969	0.501695096	0.014214253	0
0.038083047	429.5346375	141.4213562	8814.947266	9	1	106	209	2	13.34236336	943	0.606903851	0.012321896	0
0.046305399	758.9466553	150	7912.837891	8	1	113	213	1	4.058664322	924	0.575002849	0.008426245	1.79787E-06
0.055992648	1638.780029	316.2277527	7005.883301	8	1	240	212	1	23.37448692	928	0.591899693	0.006322328	0.002928703
0.068179019	902.496521	320.1562195	6140.553711	8	2	424	202	0	16.36040497	1010	0.703372777	0.008028637	0.012118411
0.079313152	1340.634155	0	5262.67041	10	2	288	204	1	11.34811974	1000	0.811222196	0.013564683	0.026125265
0.092043795	1710	350	4404.588379	10	1	149	205	1	7.973233223	1000	1.215254903	0.018048564	0.042464782
0.101059362	540	291.5476074	3564.323242	10	2	215	215	1	29.8572464	922	1.508632421	0.025801226	0.056319296
0.103412837	600	360.5551147	2706.325928	9	3	169	213	2	20.1482563	946	2.377391338	0.040779803	0.066359684
0.099157646	1744.133057	180.2775574	1797.998901	9	5	42	214	4	5.150652409	932	13.80340481	0.055458412	0.069541804
0.092612974	1164.989258	335.4101868	787.4642944	8	5	29	218	4	3.814074755	913	9.147956848	0.064045995	0.066562712
0.08656425	218.4032898	70.7106781	284.6049805	8	1	9	218	16	0.754894495	914	9.991416931	0.067984045	0.059338149
0.080573559	870	950	1382.931641	8	2	114	218	4	7.853885651	911	6.03508997	0.070240408	0.054723457
0.07706967	1860.241943	850	2495.956787	8	2	30	218	4	5.427642822	902	3.292177677	0.069551557	0.054190964
0.071803764	2727.196289	670.8203735	3640.274658	8	1	16	218	4	0.337614715	904	6.265851498	0.063821703	0.054883637
0.064495496	2910	269.2582397	3510.128174	8	1	17	218	10	1.432096243	904	5.808949947	0.05052207	0.052680183
0.061842483	2700	474.3416443	2436.4729	8	1	10	218	10	0	902	5.964084148	0.033975184	0.047252875
0.064458005	2300.825928	1079.351685	1442.497803	9	1	18	218	14	2.160789013	901	5.624153614	0.023449114	0.042236343
0.068008959	1693.871338	2024.845703	550.7268066	9	3	40	218	9	5.641219616	903	3.631757021	0.022469746	0.038917124
0.070009597	1164.989258	1389.244385	60	9	5	15	218	7	4.520227432	897	6.206903458	0.029062144	0.039483327
0.007214226	3457.817139	0	48909.42969	10	2	768	176	0	9.970261574	1139	0.250400215	0	0
0.01159303	2743.155029	982.3441162	47768.03516	10	2	1242	161	0	28.00992966	1225	0.255070359	0	0
0.01502906	2273.081543	632.4555054	46656.02734	10	3	1339	163	0	21.52672195	1215	0.22621873	0	0
0.017003465	1824.828735	460.9772339	45511.89844	10	2	1086	166	0	17.95702171	1198	0.2544626	0	0
0.0170967	1385.20752	100	44396.96094	10	5	982	173	0	16.60154915	1160	0.286001831	0	0
0.015284023	870.5170898	250	43255.38281	8	2	917	177	0	7.393958092	1140	0.325355291	0	0
0.011869093	84.85281372	50	42114.03906	8	3	888	177	0	11.33381653	1144	0.488588125	0	0
0.007618558	930	651.9202271	40996.11719	10	3	1098	174	0	14.83352566	1164	0.290850133	0	0
0.003329153	960.4686279	1308.625244	39852.43359	10	2	1210	165	0	39.57920456	1229	0.340133995	0	0
0.000422543	300	850	38707.64063	10	2	1011	184	0	30.00646019	1110	0.283229679	0	0
0	108.1665421	650	37595.46875	10	3	690	189	0	9.064292908	1086	0.343599021	0	0
0	84.85281372	460.9772339	36454.13672	10	2	671	195	0	28.66154671	1050	0.488212943	2.3672E-05	0
0	658.6349487	502.4937744	35312.6875	10	2	554	198	0	12.68879604	1033	0.367916167	0.003447996	0
0	1073.312622	430.116272	34200.69922	10	1	472	198	0	16.13388252	1030	0.478349775	0.009975129	0
0	1590	632.4555054	33054.33594	10	1	487	202	0	14.93838024	1007	0.346705139	0.016995629	0
0	1328.495361	427.2001953	31906.13867	10	2	581	201	0	26.57141685	1009	0.345787376	0.022168094	0
0	234.3074951	460.9772339	30794.23633	10	2	388	202	1	8.867443085	999	0.679980755	0.024261385	0
5.06559E-06	276.5863342	492.4429016	29652.78125	10	2	507	192	0	25.62327766	1066	0.502494812	0.022833444	0
0.001259182	848.5281372	1477.328613	28540.78711	10	3	638	191	0	23.96456528	1068	0.347502321	0.019235246	0
0.00434751	670.8203735	2510.97583	27396.42383	10	2	556	190	0	6.804089546	1074	0.386957347	0.015438243	0
0.010130772	468.6149902	2015.564453	26252.10938	10	1	602	192	0	7.062044144	1064	0.368255585	0.011411305	0
0.016624499	318.9043884	1162.970337	25140.16016	10	2	569	192	0	24.52281189	1066	0.283922791	0.009579234	0
0.023833973	192.0937347	291.5476074	23998.81836	10	3	632	192	0	3.181812763	1071	0.448751807	0.015034493	0
0.029622583	948.6832886	111.8033981	22857.3418	10	3	612	193	1	0.954841256	1067	0.452165812	0.021957902	0
0.032143645	1733.262817	100	21739.57031	10	2	603	192	1	3.584252357	1072	0.444599301	0.026475407	0
0.031308733	2343.074951	447.2135925	20594.29492	10	6	625	192	0	2.882181168	1071	0.394482732	0.028204439	0
0.027564824	2619.637451	403.1128845	19480.25977	10	2	568	194	0	18.91043854	1058	0.348388106	0.026929015	0.000877929
0.025230641	1530	50	18342.56445	10	2	461	196	0	13.58210182	1039	0.380765527	0.021191195	0.003726507
0.024457114	335.4101868	158.1138763	17215.2168	10	2	269	199	0	28.98345566	1018	0.443592399	0.015386127	0.007172601
0.024572257	509.1168823	531.5072632	16129.29004	10	1	258	207	0	13.36220074	960	0.600595951	0.01187242	0.010039736
0.026114479	771.2976074	335.4101868	15029.49121	8	3	214	206	0	5.641219616	961	0.410425901	0.010029353	0.011771424
0.029187104	982.7003784	212.1320343	13946.93555	8	1	203	208	1	7.572619915	953	0.569549382	0.010240676	0.011886394
0.030234545	1614.434937	850	12913.28418	8	2	525	206	0	15.98068905	974	0.385082424	0.008859201	0.010399836
0.02812952	2540.806885	300	11880.34082	10	2	513	197	0	29.44550896	1042	0.329889625	0.007313918	0.007596823
0.025113313	3415.391602	538.5164795	10867.49707	10	2	478	202	0	18.87922096	1013	0.414493501	0.006435637	0.004245908
0.022325298	2960.439209	1104.536133	9927.824219	10	3	438	204	0	21.01416397	992	0.426940382	0.006513269	0.001266758
0.025350031	1784.432739	50	8975.166016	9	3	142	202	0	15.2919035	1008	0.466077477	0.007011974	0
0.034899533	699.7142334	1054.751099	8052.583496	9	2	292	205	0	26.02464104	981	0.450325668	0.006028753	0
0.047178708	361.2478333	0	7105.188477	10	2	173	204	0	6.173847675	989	0.476076454	0.008495109	5.19485E-05
0.062537268	1277.380127	855.8621216	6198.975586	8	2	592	207	0	7.431549549	960	0.562245011	0.013724143	0.002219072
0.075440094	192.0937347	100	5333.67627	10	1	465	201	0	4.679912567	1016	0.675933182	0.022753086	0.008258035
0.083454348	778.267334	996.2429199	4443.343262	10	2	440	201	0	20.91228485	1014	0.678767741	0.030661475	0.018126518
0.089458629	1504.792358	781.0249634	3564.323242	10	3	257	208	0	18.32982063	962	0.76544416	0.03345586	0.029605232
0.093024813	657.951355	0	2730.65918	10	1	136	210	1	10.16040802	948	0.892808199	0.033822864	0.039867122
0.091010056	258.0697632	710.6335449	1866.038574	10	2	510	208	1	24.50836754	978	1.178986549	0.040104631	0.04801219
0.082821682	1348.332275	430.116272	1015.135437	10	2	192	211	1	15.33245945	958	1.514665961	0.048908997	0.050500181
0.072816297	1539.382935	70.7106781	123.6931686	10	2	114	215	3	16.36040497	922	1.974265695	0.05589699	0.047606301
0.067093804	550.7268066	380.7886658	872.0665283	8	1	30	216	3	4.727942467	922	2.832396984	0.054940328	0.041583147
0.06059704	150	0	1878.776245	8	1	33	217	5	6.063765049	911	4.59026432	0.052166406	0.034977719
0.054660216	1015.135437	873.2124634	2962.870117	9	2	169	214	4	20.26014137	935	2.053388357	0.049567301	0.029768242
0.050466109	1588.584229	777.8174438	4081.874512	9	2	168	216	3	19.82702827	916	1.842507243	0.042445682	0.027857644
0.046367411	2020.717651	254.9509735	4090.794434	9	2	132	215	3	15.17970562	926	2.168285131	0.031382713	0.025764063
0.044766627	2100.214355	1140.175415	3097.127686	9	3	265	211	3	22.83201408	955	1.795148492	0.018331144	0.022216719
0.046599835	2130.211182	1882.153076	2229.9104	9	3	219	207	1	25.62496376	993	1.610252619	0.009626495	0.021182446
0.050473802	1690.680298	1990.602905	1555.956299	9	2	320	213	0	16.66574097	939	1.564889193	0.008324421	0.023735669
0.055216782	657.951355	1209.338623	966.0745239	9	3	159	215	2	11.31471348	926	1.572613955	0.0177103	0.029679045
0.009362531	1803.24707	50	47393.62891	11	2	1259	157	0	22.82398415	1243	0.270822197	0	0
0.012565099	1148.259521	180.2775574	46250.08594	11	2	1285	157	0	23.14989471	1247	0.295054913	0	0
0.01428011	1138.419922	776.2087402	45102.80078	11	2	1203	161	0	22.01008987	1225	0.268573165	0	0
0.014372207	636.3961182	583.0952148	43990.8125	5	2	1209	164	0	35.9277153	1208	0.291906506	0	0
0.012714447	480	70.7106781	42849.46484	10	1	856	176	0	5.095619678	1137	0.269995064	0	0
0.009618737	60	743.3034668	41704.53125	8	2	941	174	0	29.28842545	1154	0.339353532	0	0
0.005855636	1113.238525	1632.482788	40590.17578	11	2	1182	167	0	18.05666161	1201	0.271987617	0	0
0.002200442	1839.809814	2102.379639	39448.8125	11	2	1204	164	0	21.84422684	1233	0.293331146	0	0
9.48326E-05	1234.382446	1422.14624	38307.36719	11	2	1030	173	0	16.58315277	1181	0.2769427	0	0
0	247.3863373	300	37195.40234	10	2	810	185	0	18.28646469	1109	0.304278702	0	0
0	764.8529053	827.6472778	36044.99609	10	2	945	188	0	25.57430649	1095	0.26278615	0	0
0	1714.205322	100	34930.26953	10	3	842	193	0	38.69388962	1068	0.280306906	0.002287829	0
0	2258.58374	1030.776367	33788.91016	10	2	727	200	0	28.82883453	1025	0.273471922	0.008126807	0
0	2704.163574	1029.562988	32647.45703	10	2	462	199	0	13.79797268	1025	0.407446146	0.014554137	0
0	1740	992.4716797	31535.49414	10	5	532	197	0	10.16040802	1041	0.300095767	0.019334443	0
0	560.446228	1101.135742	30393.55273	10	2	425	202	0	10.2885952	1001	0.359582871	0.021367874	0
0	361.2478333	150	29247.23047	10	2	354	199	0	24.97834015	1015	0.366032153	0.020475442	0
7.09769E-05	67.08203888	890.2246704	28134.88281	10	3	452	194	0	24.88331604	1046	0.356158882	0.019832987	0
0.001497076	379.4733276	1929.378174	26993.4668	10	2	636	196	0	18.94418144	1032	0.363494277	0.018650491	0
0.005689211	42.42640686	2724.426514	25846.16211	10	1	480	196	1	3.109632969	1034	1.879710555	0.016812902	0
0.011005451	729.9315186	1856.071167	24734.26758	10	2	625	195	0	16.41644096	1047	0.393719018	0.015629107	0
0.016198117	1288.254639	1382.931641	23588.94922	10	3	772	191	0	18.48321152	1076	0.303320706	0.017901031	0
0.021002414	1846.64563	1236.931641	22445.55469	10	6	678	192	0	20.25065231	1074	0.374537826	0.019845665	0
0.023552727	2629.924072	320.1562195	21333.56445	10	6	605	192	0	5.1287117	1074	0.379346699	0.020342302	0
0.02308552	2607.757568	250	20192.11719	10	2	583	193	0	3.931095839	1062	0.355884075	0.01866354	5.93459E-05
0.021680858	1682.408936	335.4101868	19080.21289	10	2	583	194	0	12.62131691	1058	0.398158967	0.016393114	0.002094282
0.023359437	982.7003784	300	17938.82031	10	2	526	196	0	15.46672916	1039	0.337141633	0.014538574	0.005952135
0.025370659	84.85281372	460.9772339	16792.39063	10	2	608	195	0	25.32377815	1051	0.322863042	0.014559984	0.010154124
0.026972741	829.7589722	0	15673.67188	10	2	447	190	0	16.85049438	1084	0.312279701	0.014966464	0.013580906
0.029919308	1982.044434	813.94104	14539.4502	10	2	495	192	0	32.89643097	1077	0.325592577	0.016126862	0.015583741
0.033638194	2080.625	494.974762	13419.09082	8	1	297	205	1	21.04572105	976	0.477065444	0.017274331	0.015715983
0.033804916	2596.690186	522.0153198	12345.02734	10	2	507	205	0	32.48363876	981	0.348290652	0.01546889	0.014005953
0.029988816	3326.619873	1012.422852	11262.63281	10	1	585	195	0	4.058664322	1068	0.417295873	0.011140698	0.010717822
0.024793081	4201.928223	1520.690674	10234.61816	10	2	513	195	0	5.00628233	1068	0.353739768	0.006118009	0.00664829
0.019223927	3360.134033	1372.953003	9217.082031	10	3	610	196	0	30.16073799	1053	0.398631901	0.00232112	0.002638758
0.019480111	2284.731934	282.8427124	8238.428711	10	2	252	203	0	7.454009533	999	0.409419388	0.00142229	0.000180404
0.02961001	1110	651.9202271	7311.942383	10	3	382	204	0	26.57777786	986	0.404766262	0.004553115	0
0.045346405	84.85281372	200	6363.960938	10	2	391	202	0	2.160789013	1006	0.776349902	0.013647995	0.000684169
0.064385667	296.9848633	1180.042358	5397.08252	10	1	464	202	0	11.70863247	1004	0.487354606	0.025556045	0.004331578
0.081170715	150	901.3878174	4509.98877	10	2	402	202	0	5.269658089	1004	0.495324612	0.038524568	0.009195483
0.090965256	30	1749.285522	3619.571777	10	2	422	201	0	15.74750042	1019	0.587613344	0.048980977	0.014689729
0.092335001	426.380127	1290.348755	2754.287598	10	3	439	201	0	23.09472466	1020	0.714715123	0.052266531	0.020704374
0.089520849	870	850	1872.778687	10	1	423	202	0	14.2625494	1012	0.686300278	0.048057899	0.026064677
0.082220986	120	158.1138763	1015.135437	10	1	477	202	2	7.832625866	1016	1.865371466	0.043043464	0.030383542
0.070113592	1290	50	174.9285583	10	2	295	201	0	22.21600533	1031	0.951689065	0.040798813	0.032515626
0.057398286	2007.311646	851.4692993	666.1080933	10	2	416	211	0	23.11642265	949	0.919978142	0.042267788	0.03107214
0.051562384	1502.697632	680.0735474	1559.134399	10	2	185	208	1	9.304115295	974	1.291398168	0.041000444	0.026976811
0.046166081	635.6885986	206.1552887	2513.205078	10	1	151	213	7	14.78076839	941	2.788245678	0.037614785	0.022250004
0.040094066	480	424.2640686	3528.92334	10	2	48	215	11	3.016961336	926	5.617414951	0.034941353	0.017837541
0.037113525	483.7354736	223.6067963	4553.679688	10	2	92	215	4	13.20656681	924	2.012020588	0.030397246	0.014795829
0.034933645	825.4089966	650	4800.9375	10	2	248	207	1	33.55001831	988	1.323346853	0.021610919	0.011537686
0.032409877	924.175293	1250	3927.594727	10	2	413	203	1	27.6622982	1023	1.27404964	0.013623892	0.008173251
0.032354448	930	1150	3220.077637	10	2	352	205	0	22.53215027	1004	1.077216506	0.008026389	0.007819127
0.035686079	751.7978516	1550	2609.310303	10	3	327	206	1	15.88726425	1001	1.283461571	0.004310386	0.012507509
0.041580807	30	350	2016.928345	9	3	60	211	4	8.28042984	952	1.807483554	0.009651894	0.019056063
0.008804372	108.1665421	651.9202271	45844.16406	5	2	1269	154	0	19.36328888	1258	0.273591876	0	0
0.010462553	240	50	44702.71875	5	2	1078	160	0	15.19676876	1230	0.293079793	0	0
0.01061806	375.8989258	100	43586.375	10	2	938	171	0	21.34231186	1167	0.289122969	0	0
0.009101336	488.364624	100	42443.48047	10	2	888	174	0	19.50369644	1150	0.265009165	0	0
0.006419288	576.281189	430.116272	41302.05859	8	2	987	175	0	25.26182938	1145	0.238184959	0	0
0.003378192	1436.55835	1171.537476	40184.25781	11	3	965	173	0	11.80483437	1159	0.259038001	0	0
0.000812761	2495.956787	948.6832886	39042.80859	11	2	856	172	0	2.8624053	1175	0.256648064	0	0
0	1889.047363	1476.4823	37926.69141	11	2	947	173	0	14.82650471	1169	0.233598158	0	0
0	1203.370239	424.2640686	36783.57422	11	2	1015	174	0	0.337614715	1165	0.244151428	0	0
0	1485.530151	863.1338501	35642.14453	10	2	1185	165	0	14.12950325	1231	0.256839454	0	0
0	2391.171143	70.7106781	34530.20703	10	2	1039	168	0	7.085726738	1214	0.297873914	0.000735682	0
0	3328.242676	1110.180176	33388.8125	10	2	795	196	0	19.35572815	1050	0.280263603	0.004816033	0
0	2873.116699	2128.966797	32243.17578	10	1	497	197	0	4.262692928	1039	0.297615677	0.009969222	0
0	1800.25	2081.46582	31123.66602	10	3	507	198	0	18.20208931	1035	0.405748069	0.013815447	0
8.10578E-05	666.1080933	1507.481323	29982.23438	10	2	512	200	0	16.72659492	1015	0.410618663	0.015542191	0
0.000527739	416.7733154	350	28840.87695	10	3	355	203	0	4.727942467	992	1.652613521	0.016256703	0
0.00085099	1183.38501	670.8203735	27728.91016	10	2	449	195	0	23.63033104	1045	0.41088444	0.018158613	0
0.000805862	713.0918579	1802.775635	26585.95898	10	2	553	193	0	21.2359333	1058	0.328291178	0.019569064	0
0.002370967	364.9657593	3000	25440.2832	10	1	616	195	0	13.52360249	1048	0.376376361	0.020197144	0
0.00629938	1455.231934	2923.183105	24328.22461	10	2	650	191	0	5.1287117	1078	0.338558137	0.021175921	0
0.011483385	1597.059814	2540.177246	23186.81641	10	2	658	190	0	16.58315277	1085	0.314779729	0.021369282	0
0.015492904	1592.545166	1984.943359	22074.94531	2	2	605	189	0	16.46605301	1095	0.37365213	0.021494919	0
0.017775219	1650.272705	1303.840454	20927.55273	8	3	664	192	0	9.046031952	1073	0.321028888	0.019435907	0
0.017755816	2011.566528	1050	19781.53711	10	3	682	193	0	20.45103073	1065	0.364227146	0.014676637	0.00026916
0.018217281	1012.027649	50	18668.31836	10	3	579	193	0	14.24415779	1064	0.455617636	0.009729085	0.002969627
0.021342851	0	50	17526.9082	10	1	516	196	0	11.08264446	1041	0.497249365	0.01010847	0.007375554
0.025929289	360	1000	16385.63086	10	2	567	195	0	28.77326012	1051	0.383269221	0.01331397	0.011989952
0.030766387	1530	848.5281372	15273.56543	10	2	709	190	0	15.59961414	1084	0.383054912	0.016974388	0.015633602
0.03500843	2443.112793	1677.051025	14132.13379	10	2	743	192	0	10.96952534	1077	0.384497643	0.021034501	0.017769856
0.037391003	3209.299072	777.8174438	13014.60742	10	2	679	199	0	11.63010502	1024	0.389969528	0.022353718	0.017920153
0.035728965	3652.73877	738.2411499	11874.01367	10	2	604	190	0	7.187414169	1098	0.392957926	0.020297579	0.016074948
0.030218029	4244.549316	1860.779419	10746.95313	10	2	496	195	0	22.42541885	1061	0.366171718	0.015277384	0.012530271
0.022893243	4831.490234	2650	9660.745117	10	2	552	197	0	4.222687244	1047	0.357561529	0.008873018	0.008129463
0.015279818	3644.722168	1463.728149	8578.636719	10	2	435	197	0	31.89744949	1042	0.378887713	0.002705007	0.003599439
0.013025647	2468.764893	316.2277527	7532.927734	10	3	327	201	1	8.485238075	1011	0.44034937	0.000300191	0.000496542
0.022530084	1382.931641	412.3105774	6562.941406	8	3	480	205	0	28.66154671	981	0.396248668	0.007707968	0.001064776
0.040396843	695.8447876	320.1562195	5608.154785	10	5	410	202	0	11.56032372	1007	0.542929709	0.021741608	0.003293136
0.063092217	174.9285583	1225.765015	4659.28125	10	1	299	204	0	1.350224495	988	0.458146036	0.037988737	0.0079112
0.082914077	424.2640686	2055.480469	3732.679932	10	1	179	206	0	15.64909649	978	0.476930112	0.055678301	0.013251699
0.095210508	1087.474121	1965.960327	2812.330078	10	1	247	209	0	23.48464012	947	0.530689716	0.068531379	0.017841538
0.096864775	450	756.6372681	1946.997681	10	2	278	209	0	25.9587059	951	0.580546737	0.071167119	0.020395013
0.090141609	210	300	1056.834839	10	3	546	199	0	5.601181984	1038	1.323756695	0.063131027	0.02115145
0.077675857	807.2174683	400	174.9285583	10	3	581	198	0	14.27724266	1051	1.164016128	0.04904272	0.020973574
0.060891502	1395.886841	412.3105774	660.6814575	10	2	399	199	0	17.0268364	1042	0.816930652	0.036510419	0.020925231
0.04592409	794.2921143	1030.776367	1523.220215	10	2	358	203	0	21.28921509	1017	0.845519662	0.028608121	0.019951725
0.037416656	636.3961182	832.1658325	2382.12085	10	2	361	208	1	25.23422241	972	0.749944985	0.027701352	0.016884459
0.032878466	201.2461243	282.8427124	3244.996094	10	2	186	206	3	20.54441261	990	1.923680305	0.027229415	0.012737839
0.029609621	108.1665421	450	4199.356934	10	3	164	213	6	17.82587051	940	2.706282616	0.02675919	0.008911825
0.029395958	375.8989258	636.3961182	5178.889648	8	1	50	215	2	2.635026455	914	3.950093985	0.024113366	0.007141232
0.028231036	30	223.6067963	5618.335938	10	1	66	214	6	13.62869263	921	1.705411553	0.019779209	0.004730968
0.025311785	210	100	4856.758301	10	1	37	214	2	15.35942554	919	1.631477475	0.016665274	0.001866373
0.022632943	210	0	4228.297363	10	2	20	213	3	0.954841256	934	1.705441356	0.01172775	0.000699881
0.023634752	362.491394	651.9202271	3643.85791	10	2	125	214	3	5.730255604	929	1.918915868	0.005680488	0.004370145
0.029296201	774.2092896	901.3878174	3054.99585	10	3	149	212	3	28.63350105	937	1.100120425	0.003257131	0.009285931
0.006265753	848.5281372	848.5281372	45438.98828	5	2	1408	151	0	23.49041557	1274	0.276295304	0	0
0.008275523	931.9334717	50	44320.31641	5	2	1043	161	0	13.20254803	1217	0.274444878	0	0
0.008672506	1341.640747	540.8327026	43178.92188	10	2	1214	167	0	26.284132	1191	0.236790121	0	0
0.007188952	283.0194397	531.5072632	42037.49219	10	2	1035	170	0	20.51645851	1175	0.256293058	0	0
0.004425288	570.7889404	618.4658203	40925.42188	10	2	904	175	0	12.81423664	1141	0.235877797	0	0
0.001411916	1742.32605	250	39779.19531	10	3	929	174	0	19.83191109	1150	0.293460399	0	0
9.94711E-06	2940	509.901947	38636.84375	11	3	944	175	0	2.8624053	1147	0.266334325	0	0
0	2781.11499	1581.138794	37524.92578	10	2	929	173	0	5.385977268	1158	0.279701829	0	0
0	2370.759277	1281.600586	36383.48438	10	2	938	173	0	15.13180637	1170	0.256931275	0	0
0	2552.645752	353.5534058	35236.21094	11	2	1054	167	0	14.40869713	1208	0.25811559	0	0
0	3172.774902	550	34119.44531	10	2	1082	168	0	27.72618675	1219	0.253871858	0	0
0	3463.018799	1581.138794	32976.93359	10	3	1061	176	0	32.23157501	1175	0.225083381	0.001318297	0
0	2299.6521	2610.07666	31835.59766	10	2	666	195	0	21.19362068	1051	0.286451757	0.004456458	0
0.000528706	1209.338623	2818.244141	30723.57422	10	1	410	199	0	7.506142616	1024	0.487249762	0.007260386	0
0.002100096	339.4112549	1700	29582.16016	10	2	406	199	0	10.60683441	1025	1.091690302	0.008774226	0
0.003517921	474.3416443	602.0797119	28465.36914	10	1	396	201	0	11.61618614	1008	1.217228293	0.011726159	0
0.004203181	1603.807983	430.116272	27322.90234	10	2	419	199	0	18.25386238	1026	0.399121672	0.016287491	0
0.004030282	420	1550.806274	26181.52734	10	2	418	197	0	18.60846901	1035	0.383443236	0.019889377	0
0.004125262	268.3281555	2706.011719	25063.66602	10	2	493	195	0	10.39935112	1045	0.537118435	0.022477498	0
0.006769689	540	3309.456055	23922.25	10	2	566	190	0	28.00409889	1086	0.85613513	0.025448503	0
0.010629496	390	3701.351074	22778.37695	10	2	546	191	0	5.720433235	1081	1.696601272	0.027641732	0
0.01455719	390	2915.47583	21662.99219	2	2	674	191	1	23.12430382	1081	1.134051442	0.026649008	0
0.016770406	523.9274902	2375.394775	20521.62305	2	2	487	193	1	5.095619678	1063	0.407696754	0.023591399	0
0.016307782	1224.132324	1350.925659	19380.32422	10	1	530	190	0	2.882181168	1089	0.421288967	0.017546482	0.000308576
0.01762606	582.4946289	901.3878174	18268.22656	10	1	612	192	0	5.759620667	1072	0.433838218	0.010461076	0.003097426
0.022668997	573.1491699	460.9772339	17126.84766	10	2	620	193	0	14.6247139	1059	0.39497143	0.009070026	0.007571226
0.028819263	1247.798096	934.0770874	15979.89355	10	1	597	193	0	6.762860775	1063	0.43639037	0.011975758	0.012232779
0.035013918	1975.904907	1903.943237	14861.72266	10	2	683	190	0	13.59376621	1093	0.339716852	0.018383387	0.015882224
0.040526576	3020.62915	2452.040039	13720.4668	10	2	782	188	0	5.150652409	1108	0.3613666	0.023075389	0.018034855
0.041595969	4111.751465	1735.655518	12608.31836	10	2	721	187	1	7.804184914	1118	0.675137222	0.024469739	0.018193951
0.037958577	4744.554688	1767.766968	11466.94824	10	3	697	192	0	6.396919727	1078	0.36307314	0.022316189	0.016334323
0.030444298	5280.76709	2482.438232	10325.79785	10	2	567	193	0	11.27640152	1075	0.360407233	0.017034994	0.012759392
0.021018911	5150.310547	2773.084961	9207.654297	10	2	385	197	0	18.48321152	1040	0.503141224	0.010142951	0.00828029
0.012143735	4050	1640.121948	8070.223145	10	2	302	203	0	18.68257523	999	0.386162311	0.003420125	0.003696567
0.008399961	3035.341797	855.8621216	6956.70166	10	2	323	204	0	26.81930733	986	0.376650453	0.000798407	0.00135549
0.015949378	2229.708496	1261.942993	5905.962891	8	3	217	207	0	2.134299994	964	0.38610509	0.011139556	0.003404899
0.03457009	1668.172607	1415.097168	4883.645996	10	2	242	206	0	21.03896332	971	0.368057787	0.029031424	0.006626053
0.057362664	882.8363647	1979.899048	3930.801514	10	3	169	208	0	18.44837189	955	0.431008309	0.048999384	0.011360389
0.079028107	361.2478333	2863.564209	2979.681152	10	1	147	210	0	10.60170078	943	0.66104722	0.069838792	0.016756687
0.093035214	563.6488037	2272.663574	2028.053223	10	1	129	211	0	1.217118144	934	0.926049113	0.083557628	0.020965099
0.097090028	1176.520264	1386.54248	1123.298706	10	2	315	210	0	17.72175598	943	0.57892257	0.085343562	0.022871329
0.091155306	1234.382446	1252.99646	234.3074951	10	2	519	206	0	12.68879604	972	0.567679703	0.0746307	0.022216124
0.076400749	1164.989258	1303.840454	642.0280151	10	2	467	199	0	3.016961336	1041	0.52831769	0.054572284	0.019250333
0.057200156	807.7747192	996.2429199	1497.89856	10	1	287	199	0	20.1291275	1044	0.698683083	0.033719543	0.015485754
0.039408699	60	111.8033981	2358.007568	10	2	77	212	1	8.867443085	934	0.811878383	0.019320883	0.012869693
0.027833868	67.08203888	180.2775574	3195.246582	10	1	103	212	1	15.56320667	929	1.47078836	0.016142292	0.010059968
0.023517512	371.0794983	618.4658203	4056.217529	10	1	136	211	1	11.92725182	944	1.452435136	0.017600728	0.006660419
0.023091063	0	1025.914185	4942.630859	10	2	318	210	0	20.37590599	957	1.139391899	0.020929784	0.003826991
0.024861781	771.2976074	1578.765381	5851.769043	10	2	290	210	0	25.86594582	954	0.763260126	0.022847051	0.002597716
0.024843441	1116.467651	1154.3396	6548.870117	10	2	345	206	0	21.39302635	986	0.812680423	0.023401253	0.001130329
0.022600418	931.9334717	960.4686279	5882.831055	8	2	290	208	0	20.99384117	971	0.718328416	0.020566853	8.63536E-05
0.018214274	859.0692749	111.8033981	5293.788574	10	1	67	212	0	21.70248032	929	0.96206826	0.015044381	0
0.015807254	276.5863342	450	4698.137695	10	2	55	215	0	12.92595196	908	0.876780152	0.008051438	0.000395894
0.018735934	30	150	4158.004395	10	1	60	214	0	29.65133858	915	0.78372246	0.002132813	0.002582978
0.006254035	1842.009766	180.2775574	45032.1875	5	3	1403	150	0	33.093647	1282	0.220848843	0	0
0.008430417	1615.549438	206.1552887	43920.25781	5	3	1454	147	0	17.49396133	1303	0.294520438	0	0
0.008991916	1100.227295	141.4213562	42777.14063	11	2	1331	152	0	10.04678822	1276	0.246904597	0	0
0.007701678	201.2461243	901.3878174	41631.95703	11	2	1224	158	0	18.32982063	1239	0.262187183	0	0
0.005146752	930.4837646	1350.925659	40519.60547	10	2	1016	171	0	21.28699875	1166	0.223494545	0	0
0.002463483	2137.592041	650	39372.27734	10	2	917	173	0	18.22118568	1150	0.265678972	0	0
0.000520712	3044.815186	412.3105774	38230.92578	10	2	864	176	0	13.01208782	1131	0.224933371	0	0
0	2913.708984	1345.362427	37117.86719	10	2	891	172	0	12.92595196	1161	0.245444551	0	0
0	2979.681152	1234.908936	35972.11328	10	2	1166	164	0	16.49387932	1210	0.265151381	0	0
0	3364.416748	291.5476074	34830.29688	11	2	1013	172	0	20.17928696	1169	0.263244539	0	0
0	3878.479004	743.3034668	33718.25	11	2	1082	168	0	38.00416565	1216	0.265578568	0	0
1.85825E-06	3354.906738	1665.08252	32576.86523	11	3	1241	166	0	15.369524	1231	0.228644654	0	0
0.001084815	2175.982422	2729.46875	31464.16602	10	2	954	192	0	26.79421425	1073	0.26876834	0.000517727	0
0.004399801	993.1766968	2814.693604	30312.29492	10	2	509	196	0	8.710354805	1048	0.302298546	0.002589129	0
0.007899665	174.9285583	1744.276367	29170.39844	10	2	348	203	0	9.577706337	999	0.459178329	0.006628523	0
0.010200531	1275.617554	750	28058.3418	10	2	365	203	0	36.5656929	998	0.338280439	0.01173062	0
0.010791139	1432.794434	400	26916.95508	10	2	385	202	0	17.89020348	1008	0.41673696	0.018009353	0
0.009720709	270	1408.900269	25775.65625	10	2	472	199	0	4.972358227	1028	0.430012822	0.023466125	0
0.009403065	758.9466553	1676.30542	24658.19336	10	1	475	198	0	13.51969242	1037	0.466498107	0.027063737	0
0.0106404	600	2304.88623	23516.3457	8	2	516	197	0	3.631393433	1044	0.382250428	0.030389706	0
0.012811724	700.3570557	2915.47583	22374.95313	8	2	538	196	0	6.754583836	1045	0.529249072	0.032973874	0
0.01495259	780	3783.186523	21262.91211	10	2	409	195	0	7.594643593	1050	0.352840215	0.035381168	0
0.01675442	429.5346375	3061.045654	20115.77734	2	2	480	197	1	6.396919727	1039	0.312690049	0.033982411	0
0.016734701	474.3416443	2308.679199	18970.82031	2	2	550	196	0	6.379370213	1049	0.353294522	0.027817296	0.000119256
0.018904442	362.491394	2102.974121	17856.45313	8	2	571	192	0	23.19506836	1072	0.452568829	0.0196882	0.002404638
0.024650622	713.0918579	1650	16715.0625	10	2	643	191	0	5.062306881	1085	0.328409493	0.015946247	0.006463417
0.03117465	1884.515869	1820.027466	15603	10	2	668	194	1	23.27527809	1061	0.330825835	0.014764727	0.010720293
0.037789784	2867.629639	2617.728027	14461.68066	10	2	584	191	0	9.046031952	1078	0.321806073	0.017283335	0.014291901
0.042922672	3420.526367	3381.197998	13320.33789	10	2	748	190	0	3.64697051	1087	0.316257685	0.021945748	0.016330147
0.043556836	3361.205078	2906.888428	12202.36816	10	1	741	187	0	3.438912392	1116	0.326538444	0.024482038	0.016481554
0.039202947	3701.080811	2926.175049	11061.17578	10	2	597	190	0	11.64863491	1093	0.354081064	0.023328444	0.014707106
0.030670505	4346.999023	3367.862793	9919.617188	10	2	582	191	0	24.13187027	1085	0.421405613	0.018122965	0.011320118
0.020206233	5094.17334	3288.236572	8801.818359	10	3	477	198	0	12.26451778	1031	0.394314706	0.010539734	0.007102142
0.010206996	4744.27002	2459.674805	7660.521973	10	2	335	200	0	7.667577267	1021	0.395098478	0.003031722	0.003014178
0.005718066	3922.091309	2000.624878	6548.320313	10	2	369	202	0	29.01091576	1005	0.400401622	0.000812586	0.002462173
0.012733674	3319.035889	2232.711426	5401.5	10	2	352	203	0	18.63232994	996	0.360204518	0.012975707	0.005920202
0.030000888	2495.596191	2528.339355	4273.289063	10	2	261	204	0	14.53875923	989	0.389852494	0.032675352	0.009912611
0.050981954	2040	3010.813965	3226.220703	10	3	358	202	0	19.31028748	1002	0.419986963	0.054832414	0.014022583
0.071491145	1040.096191	2593.260498	2241.182617	8	2	347	205	0	26.77537155	978	0.442307115	0.075332515	0.018745441
0.086744629	408.0441284	1916.376831	1288.254639	8	2	217	210	0	22.94400215	942	0.597448289	0.088285014	0.022223676
0.093423478	276.5863342	901.3878174	366.1966553	8	1	103	210	2	1.350224495	946	0.652818024	0.088970758	0.023373276
0.089510731	169.7056274	636.3961182	558.0322876	10	2	126	211	5	3.389067173	936	0.874363124	0.076692589	0.02188321
0.076016881	0	158.1138763	1447.791382	10	1	114	211	6	14.93838024	936	0.958695889	0.054684371	0.01803286
0.057229854	67.08203888	320.1562195	2329.978516	10	2	191	211	1	21.60508347	936	0.797762573	0.031071754	0.012978178
0.037304215	108.1665421	474.3416443	3212.242188	10	2	200	212	1	14.49195099	933	1.147040725	0.015037879	0.008274263
0.022945806	757.1657715	1234.908936	4050	10	2	430	205	0	22.04811668	990	0.62288624	0.010185881	0.005055956
0.017110435	816.0882568	1830.983398	4910.478516	10	2	215	203	0	20.25065231	1002	0.592071593	0.013100176	0.002065745
0.018329175	256.3200989	1280.624878	5772.252441	10	2	451	204	1	10.53989124	1006	0.562311709	0.019527666	0.000467201
0.021587688	1366.235718	950	6631.628906	10	1	357	207	1	2.134299994	976	0.687926352	0.023505077	0.000169254
0.022122214	2259.778809	960.4686279	7523.961914	10	2	325	204	0	26.34070396	1004	0.655415595	0.024190489	0
0.019528681	2113.669678	250	6899.804199	10	1	106	211	0	12.33420372	942	0.82737726	0.021294499	0
0.014947162	1878.776245	111.8033981	6323.812012	10	2	68	214	0	15.56320667	916	0.925512135	0.01566763	0
0.010797441	1382.931641	1300.961182	5739.72998	10	2	242	208	0	15.25121784	967	0.753862798	0.008501081	0
0.011214946	1146.29834	1300.961182	5058.893066	10	2	159	208	0	8.867443085	956	0.685551643	0.002367201	0
0.005769174	2550.705811	50	45773.51172	11	2	1455	140	0	32.5136261	1346	0.258275539	0	0
0.008847325	1371.167358	141.4213562	44629.16016	11	3	1310	155	0	29.5308075	1247	0.27652663	0	0
0.010997054	429.5346375	300	43508.57422	5	2	1141	153	0	23.34537315	1260	0.35106048	0	0
0.011680948	408.0441284	850	42366.98047	11	2	1292	153	0	22.25977898	1260	0.269559383	0	0
0.010750052	577.0615234	1204.159424	41225.64453	11	2	1198	164	0	22.73740578	1195	0.409778148	0	0
0.008478357	1462.942261	474.3416443	40113.60156	11	2	1125	164	0	3.016961336	1199	0.279946208	0	0
0.005298868	1945.37915	471.6990662	38969.67578	10	2	861	170	0	23.27722931	1163	0.264523774	0	0
0.002111516	1863.866943	180.2775574	37825.05078	10	2	767	177	0	27.63100624	1123	0.271565259	0	0
0.000153984	1749.285522	961.7692261	36712.94141	10	2	916	172	0	27.60264397	1155	0.281386256	0	0
0	1848.350586	1557.241211	35571.57422	10	2	1097	168	0	13.96111298	1180	0.267465502	0	0
0	2221.21582	751.6647949	34453.69141	10	1	1016	167	0	21.10864067	1197	0.226768032	0	0
2.81847E-06	2947.032471	320.1562195	33310.33594	10	2	883	172	0	11.99465942	1178	0.275684267	0	0
0.001151217	3609.113525	1403.566895	32165.16211	11	2	1212	163	0	21.28034782	1245	0.282990456	0	0
0.005035855	2482.0354	2586.986572	31053.0293	11	3	979	187	0	45.55841064	1107	0.299933583	0.001445506	0
0.010508514	1341.640747	2581.181885	29911.66992	10	2	707	191	0	19.41358757	1080	0.26608941	0.007354492	0
0.015442087	212.1320343	1364.734375	28770.29688	10	2	588	195	0	14.83352566	1057	0.33027193	0.014234022	0
0.018385865	885.8894043	200	27656.58398	10	1	192	206	0	9.421579361	985	0.320321083	0.020111019	0
0.018866368	593.9697266	150	26511.07227	10	2	220	202	1	22.79182434	1009	0.324421287	0.026071092	0
0.017512942	234.3074951	291.5476074	25369.60742	8	2	300	201	0	14.45220375	1015	0.361770451	0.029185338	0
0.016760696	1233.28833	743.3034668	24251.76758	10	3	359	200	0	9.191033363	1024	0.268276364	0.030989476	0
0.016185308	1800	1234.908936	23110.40039	8	2	504	198	0	10.96952534	1037	0.318621814	0.034089778	0
0.016353428	1800.25	2088.659912	21968.21484	10	2	520	198	0	14.35044765	1039	0.327880979	0.038110245	0
0.016643314	1906.829834	3124.099854	20851.1875	10	2	436	197	0	9.583436966	1043	0.286621213	0.042267993	0
0.017328274	778.8452759	3981.205811	19709.70313	10	3	424	199	0	11.44769096	1027	0.335314661	0.043135848	0
0.018427102	90	3444.197998	18597.70117	2	2	530	196	1	2.263636112	1053	0.484587133	0.038624648	0
0.020288259	644.1273193	3146.82373	17456.41797	8	2	520	195	1	4.393377304	1058	0.497048974	0.030782264	0.00124074
0.025998259	1171.537476	2801.785156	16314.95313	10	2	569	194	1	8.735691071	1065	0.348472416	0.023820108	0.004429423
0.034114972	2135.064453	2906.888428	15198.2793	10	2	648	191	0	12.62131691	1087	0.304948956	0.018244933	0.00804562
0.041283827	2280	3293.174805	14049.80469	10	2	730	193	0	20.70415306	1064	0.317639083	0.016061695	0.011065073
0.045450088	2255.393555	2478.911133	12908.36914	10	2	544	189	0	8.735691071	1095	0.314787358	0.020751994	0.012866678
0.04498928	2160.833252	1879.494629	11796.56348	10	2	568	192	0	22.58116722	1079	0.299542755	0.025090361	0.013007611
0.038612343	2656.482666	1824.828735	10655.06934	10	2	544	192	0	25.71910286	1075	0.409815043	0.025134539	0.011436862
0.028360438	3420.526367	2470.323975	9513.595703	10	1	548	192	0	6.754583836	1075	0.418625176	0.020468302	0.008476231
0.017708803	4159.086426	3444.197998	8395.981445	10	2	432	197	0	7.653048515	1041	0.392581969	0.012703688	0.004918717
0.008676518	4837.354492	3530.226563	7254.357422	10	2	398	198	0	24.79305649	1030	0.343853593	0.004474527	0.002002831
0.005882729	3870.813965	3209.750732	6142.458984	10	2	422	201	0	18.77992058	1011	0.379877895	0.001756388	0.003295779
0.014842728	2844.310059	3377.128906	5001.459961	10	2	480	198	0	15.07339954	1033	0.319656014	0.011885199	0.007689577
0.030793121	1955.760742	3400	3859.637207	10	2	445	204	0	1.721006155	989	0.438646764	0.030773871	0.012161896
0.048069865	1355.322876	2581.181885	2742.334717	10	2	375	202	0	10.75958347	1002	0.531242549	0.052611586	0.015689153
0.066114984	912.4143677	1600.781006	1594.521851	10	2	222	208	0	20.48144341	966	0.520417392	0.071085706	0.019125722
0.080753498	840	989.9495239	536.656311	10	2	209	208	0	21.9656086	961	0.621655285	0.081685193	0.021503462
0.087465912	120	335.4101868	375.8989258	10	2	129	211	2	3.438912392	939	1.215020061	0.081052326	0.0217658
0.085402094	161.5549469	412.3105774	1317.269897	10	2	194	211	3	16.8354454	935	1.348932266	0.068336673	0.019541869
0.073846921	150	955.2486572	2243.791504	10	1	141	209	1	4.532714367	946	1.836570024	0.047477487	0.015282349
0.054393291	210	650	3136.82959	10	2	212	208	1	20.35706711	957	0.909152329	0.024733072	0.009781616
0.034517277	648.9992065	304.1381226	4027.157715	10	2	214	206	0	9.427411079	971	0.533701897	0.011327051	0.00490616
0.021690089	1336.60022	1188.48645	4885.949219	10	2	501	206	0	21.28034782	977	0.554614186	0.007145203	0.002196463
0.017195746	276.5863342	1225.765015	5748.112793	10	2	499	202	0	2.456394672	1012	0.557701468	0.011140767	0.000286981
0.018873518	787.4642944	450	6608.789551	10	1	263	205	0	10.1818943	988	0.561458886	0.017184131	0
0.021335522	1840.543457	180.2775574	7446.348145	10	1	164	209	0	15.40312576	953	0.674187243	0.020926656	0
0.021360785	2940.918213	150	8345.501953	10	1	90	211	0	4.972358227	937	0.91285634	0.02145868	0
0.018484173	3322.965576	538.5164795	7977.969727	8	3	114	212	1	8.735691071	932	1.568891764	0.018854568	0
0.013547119	2960.135254	1234.908936	7381.524414	10	2	224	210	0	2.719923258	947	0.694582582	0.01349516	0
0.008251783	2525.17334	1790.251343	6756.330566	10	3	490	202	0	38.23251343	1012	0.610763073	0.006922169	0
0.008546324	2146.625244	984.8858032	45361.6875	11	2	1592	141	0	27.22634697	1336	0.203890935	0	0
0.012221628	1476.109741	291.5476074	44220.30469	11	3	1408	148	0	32.42795563	1289	0.270891279	0	0
0.014613126	617.737793	602.0797119	43108.28906	11	2	1293	153	0	33.39194107	1259	0.297338963	0	0
0.015390847	234.3074951	150	41966.91016	11	5	913	161	0	31.05250549	1212	0.276682347	0	0
0.014358756	1240.201538	111.8033981	40851.28906	11	2	939	169	0	26.16713715	1168	0.299885273	0	0
0.011679786	1018.233765	70.7106781	39707.63672	11	2	760	172	0	42.92046356	1147	0.263110548	0	0
0.007948655	750	50	38560.39844	10	2	702	175	0	32.84756851	1132	0.259784967	0	0
0.003970684	660	600	37448.375	10	3	818	178	0	34.362957	1116	0.234404117	0	0
0.000829361	636.3961182	1272.792236	36307.00391	10	2	1113	170	0	14.85106277	1163	0.257963657	0	0
0	700.3570557	901.3878174	35162.25391	11	2	1206	163	0	19.7413311	1215	0.245052263	0	0
0	1256.065308	50	34047.72656	10	2	917	170	0	16.72355843	1179	0.231160522	0	0
0.000646292	2250	100	32906.39063	10	2	670	179	0	46.92851257	1134	0.206315011	0	0
0.003677199	2696.998291	921.9544678	31764.95703	10	2	932	178	0	13.36220074	1161	0.228623316	0.001178723	0
0.009630968	2274.071289	1830.983398	30652.95508	11	2	822	186	0	20.78454208	1117	0.262013525	0.006565949	0
0.016777821	1771.778809	2857.009033	29502.83008	10	3	452	193	0	9.702926636	1070	0.299815029	0.016467018	0
0.022730166	577.0615234	1803.468872	28358.39648	10	3	332	200	0	13.64418125	1032	0.295857668	0.025813578	0
0.026121801	579.3962402	917.8779907	27246.49219	10	3	441	201	0	15.79316902	1031	0.291459173	0.031484891	0
0.026489571	150	70.7106781	26105.05078	10	2	188	207	1	29.17879486	982	0.399865985	0.034946583	0
0.024935475	1083.74353	750	24993.04297	10	2	505	198	0	4.058664322	1047	0.296093702	0.034778289	0
0.023276284	1920.937256	50	23849.01953	10	2	260	202	0	35.12120819	1007	0.346618563	0.033342108	0
0.021363923	2860.244629	460.9772339	22704.37109	10	2	496	199	0	5.601181984	1030	0.290725529	0.034412559	0
0.020777527	2820	1498.332397	21592.41602	8	2	448	199	0	12.0215044	1032	0.306717336	0.039393965	0
0.021224257	1620	2672.545654	20451.11328	10	2	527	199	0	10.43076038	1032	0.310149938	0.044166289	0
0.021580426	421.0700684	3881.043701	19303.71289	10	3	468	198	7	3.769243956	1042	0.703195274	0.047238536	0
0.023484481	720	4613.295898	18190.12109	10	3	467	197	1	9.508656502	1048	0.415229887	0.04501792	0
0.025573391	676.8308716	4217.226563	17044.46289	8	2	520	196	0	4.727942467	1049	0.375869721	0.039062321	0.000175784
0.03153405	700.3570557	4011.234131	15903.08496	10	2	568	195	0	7.952308655	1060	0.349059582	0.02915409	0.001988101
0.038760178	1266.056885	3911.521484	14791.24707	10	2	472	196	0	3.814074755	1046	0.474071294	0.019764233	0.004591429
0.04498253	1110	2737.243164	13649.70313	10	2	450	197	0	6.729688644	1038	0.415341973	0.016015118	0.007012636
0.048133533	1135.649536	1634.77832	12508.30957	10	2	502	194	0	12.20756817	1059	0.352772623	0.019558243	0.008455485
0.046824925	1018.675598	832.1658325	11390.91699	10	2	353	198	0	12.92595196	1034	0.34542805	0.024678702	0.008569807
0.039887883	1728.843506	820.0609741	10249.0293	10	2	377	200	0	21.59856987	1016	0.341566265	0.025786441	0.0072995
0.02882907	2514.458252	1856.071167	9137.204102	10	2	528	196	0	20.14108467	1047	0.380994916	0.022497941	0.005052854
0.017371468	3242.221436	2583.118164	7989.806152	10	2	570	195	0	2.134299994	1053	0.341315866	0.016092971	0.002310081
0.010393682	3644.969238	2611.991699	6848.416016	10	2	442	199	0	13.36220074	1028	0.344400764	0.008621682	0.000868884
0.00921219	3166.385986	2835.930176	5736.35791	10	2	349	201	0	26.12141228	1014	0.410677463	0.004768209	0.003669123
0.017332556	2244.393066	2692.58252	4589.117676	10	2	471	199	0	18.26473808	1030	0.43312639	0.008755058	0.008268847
0.032452475	1158.79248	2482.438232	3448.042969	10	2	362	203	0	24.96956444	1005	0.418334872	0.023465753	0.012887688
0.049124174	276.5863342	1744.276367	2336.343262	8	1	135	204	1	3.769243956	995	0.782326758	0.043157052	0.016404003
0.066214956	42.42640686	850	1194.361694	10	1	122	208	8	1.067520261	966	2.589216471	0.060407288	0.018431345
0.079291396	134.1640778	50	60	10	1	111	208	36	4.058664322	961	2.611443758	0.068600334	0.01938046
0.084148407	150	400	1035.76062	10	2	149	211	3	18.37304306	939	1.255294085	0.066086732	0.018649265
0.079816326	763.675354	1123.610229	2058.008789	8	2	158	207	0	9.577706337	963	0.769329071	0.053195428	0.015811283
0.067675836	1234.382446	1944.86499	2980.88916	10	3	304	205	0	20.82800293	976	0.638882935	0.034696367	0.011355485
0.048963733	1410	1852.700684	3948.278076	10	3	494	201	0	17.82587051	1013	0.530232489	0.016945407	0.005990391
0.031291272	1574.928589	1471.393921	4850.91748	10	2	348	199	0	16.11483002	1034	0.486181974	0.007671319	0.001760171
0.021809937	550.7268066	1910.497314	5716.791016	10	1	522	198	0	6.754583836	1048	0.582079232	0.004126735	0.000268139
0.020087432	339.4112549	1300	6601.704102	10	2	401	196	0	21.22925949	1063	0.48248148	0.007212199	0
0.021556428	1347.664673	250	7464.154297	10	1	258	206	0	19.77076912	976	0.549843609	0.012202093	0
0.022618743	2390.983154	955.2486572	8300.083984	10	3	389	203	0	10.45164299	1004	0.456098378	0.01539552	0
0.022257725	3472.232666	1312.44043	9162.237305	10	2	195	207	0	19.37084389	975	0.504504919	0.015940219	0
0.01903275	4506.195801	1544.344482	9006.647461	8	2	223	208	0	17.95979881	961	0.61258918	0.013707423	0
0.01354476	4052.776855	2274.312988	8424.393555	10	2	288	200	0	23.29283142	1030	0.516423404	0.009195289	0
0.014170045	702.2819824	364.0054932	43850.19141	11	2	1308	151	0	4.763641834	1264	0.297478735	0	0
0.016860064	600	50	42698.05078	11	3	1076	158	0	4.857533455	1225	0.2757276	0	0
0.017694693	152.9705811	150	41555.06641	11	3	992	162	0	19.80992889	1202	0.267487586	0	0
0.016593894	724.9827881	403.1128845	40443.07031	10	3	1011	160	0	26.44364357	1213	0.261144608	0	0
0.013703587	381.837677	1000	39301.71875	10	3	920	169	0	29.6262455	1165	0.277590364	0	0
0.009555051	408.0441284	873.2124634	38160.30469	10	2	739	176	0	17.93200302	1123	0.254269868	0	0
0.005127716	108.1665421	70.7106781	37043.98828	10	2	556	179	0	23.38611794	1105	0.280807048	0	0
0.00139619	318.9043884	670.8203735	35901.08984	10	3	1036	176	0	30.61014366	1127	0.24086614	0	0
0	150	1297.112183	34759.63281	11	2	1036	173	0	8.293805122	1158	0.251722813	0	0
1.07465E-05	991.8165283	1123.610229	33641.8125	10	2	966	165	0	35.73848343	1213	0.232154056	0	0
0.001777782	1060.660156	738.2411499	32500.40039	10	2	1027	173	0	13.96111298	1171	0.251392663	0.000132474	0
0.006169464	1704.72876	269.2582397	31354.88086	10	2	711	180	0	49.01955795	1154	0.160634428	0.003664463	0
0.013360534	1242.014526	1439.618042	30241.19141	10	2	806	187	0	38.26986313	1116	0.228643715	0.011900878	0
0.021313338	888.4255981	2644.333496	29099.7207	10	2	465	194	0	8.406583786	1070	0.290794492	0.0238885	0
0.027666293	758.9466553	1788.85437	27987.75	10	2	594	197	0	33.2046814	1057	0.2966865	0.034336966	0
0.031412113	417.8516541	761.5773315	26846.44727	10	3	521	198	0	10.43598557	1053	0.518666267	0.040597439	0
0.031649601	517.8803101	412.3105774	25700.87891	10	2	346	203	1	20.95764732	1017	0.478279591	0.041152924	0
0.029662861	1682.408936	1526.433716	24587.13672	10	2	384	200	0	5.095619678	1035	0.358810186	0.037649211	0
0.027290784	2772.525879	1192.686035	23439.8125	10	3	539	197	0	8.049467087	1053	0.299803257	0.032505497	0
0.025459865	3636.069336	806.225769	22298.41602	10	2	469	200	0	27.03723907	1034	0.306352019	0.030751478	0
0.024870347	2707.323486	1644.688477	21186.56445	10	2	466	200	0	5.00628233	1028	0.307072431	0.035105512	0
0.025594471	1500	2778.938721	20041.48242	10	2	506	200	1	11.65326214	1028	0.309286773	0.040602606	0
0.026020601	324.4996033	3955.060059	18897.80859	8	2	491	197	2	7.454009533	1048	0.545303404	0.045644991	0
0.028506761	313.209198	4572.19873	17785.85156	8	1	484	198	1	6.721369267	1049	0.50024873	0.046340659	0
0.033429589	474.3416443	5165.752441	16644.37695	10	2	506	196	1	2.385944128	1052	0.400833011	0.041515347	0
0.038578596	284.6049805	5011.237305	15503.03516	10	2	566	195	1	8.165809631	1061	0.359518856	0.031036329	0.000248801
0.043838087	210	3807.886475	14387.77637	10	1	442	196	0	4.582314968	1048	0.387031138	0.019591624	0.001516744
0.047666777	90	2596.150879	13237.92285	10	2	407	199	0	7.085726738	1031	0.606349349	0.015012411	0.002919783
0.049572621	60	1457.737915	12125.97656	10	2	403	200	0	22.1595459	1018	0.623951793	0.017639812	0.003876589
0.048967369	30	300	10984.46582	10	3	333	199	0	21.95499802	1019	0.347902775	0.022983328	0.003955817
0.042429391	960	552.2680664	9843.155273	10	2	377	202	0	26.9830265	999	0.324208587	0.026946809	0.003109082
0.031650249	1552.192017	1202.081543	8731.288086	10	2	451	196	0	13.40572262	1045	0.330524236	0.027209258	0.001716773
0.020957684	2316.031006	1553.222412	7583.831543	10	2	353	197	0	13.52360249	1040	0.357320547	0.023612056	0.000359081
0.014698503	2464.568848	1400.892578	6442.740234	10	2	334	199	0	10.45685673	1031	0.33354494	0.017461644	0.000371308
0.015931606	2552.822021	1726.991577	5330.553223	10	3	504	203	0	23.49811554	1006	0.402023196	0.010590617	0.003178247
0.022086812	1504.792358	1662.077026	4189.057129	10	2	412	198	0	15.9131031	1044	0.371624619	0.008916385	0.007518168
0.034699697	550.7268066	1315.294678	3048.212646	10	2	286	205	0	15.2919035	987	0.520688653	0.016972251	0.011939852
0.050552186	276.5863342	1403.566895	1929.818604	8	2	296	209	0	15.40312576	960	0.569738209	0.03300621	0.015272116
0.06669315	189.7366638	200	785.1751099	8	1	122	208	3	4.100293636	967	0.906626165	0.049700692	0.0171146
0.077126309	898.9994507	738.2411499	305.9411621	8	2	136	211	1	12.48939991	942	0.76002866	0.058566086	0.017012564
0.079659261	1318.976929	1562.849976	1448.102173	8	2	244	210	0	13.40967178	945	0.502907276	0.056183036	0.015122187
0.073338807	1744.133057	1979.899048	2589.401367	10	2	489	207	0	9.064292908	963	0.484236151	0.043341976	0.011777058
0.060616247	2388.723389	2773.535645	3700.716064	10	2	447	202	0	11.33381653	1001	0.47103399	0.026581902	0.007460743
0.043932654	2386.650391	2960.1521	4687.397949	10	3	485	198	0	14.85106277	1038	0.423027724	0.013363747	0.002965761
0.030248929	1348.332275	2680.018555	5638.483887	10	2	510	199	0	12.04828167	1033	0.457005799	0.005356316	0.000177067
0.023205224	361.2478333	2906.888428	6523.465332	10	2	561	196	0	7.054131508	1060	0.462958157	0.0011052	0
0.022153215	751.7978516	1930.025879	7414.91748	10	2	538	195	0	12.40776348	1075	0.488182694	0.002864753	0
0.022864224	1867.244019	1350	8275.705078	8	1	351	199	0	6.804089546	1032	0.48202318	0.006189863	0
0.022842154	2947.032471	1697.056274	9138.238281	10	2	407	202	0	4.058664322	1004	0.465622574	0.008581066	0
0.022055132	4016.976563	2452.040039	9998.464844	10	2	248	204	0	22.83803368	996	0.504400551	0.008980701	0
0.018588059	5075.677246	2704.163574	10063.2002	8	3	470	203	0	13.61706161	1006	0.464450836	0.007176537	0
0.010587023	276.5863342	602.0797119	44603.22266	11	3	1426	151	0	27.79426003	1273	0.260208815	0	0
0.014550851	457.9301147	424.2640686	43473.17969	11	2	1340	157	0	15.2919035	1238	0.24626185	0	0
0.017248014	569.2099609	1150	42316.46484	5	3	1259	151	0	22.72124481	1270	0.247191966	0	0
0.018084619	150	965.6604004	41163.01563	5	2	1088	157	0	17.60547638	1230	0.441359997	0	0
0.016971564	375.8989258	1450	40042.62891	11	5	1180	155	0	22.54646301	1245	0.301972359	0	0
0.014040419	590.9314575	1843.908936	38896.53516	11	2	941	159	0	14.33949471	1222	0.299105465	0	0
0.009837027	1321.362915	1209.338623	37748.44141	10	2	1156	159	0	21.54635048	1227	0.270056456	0	0
0.005338879	1260	540.8327026	36636.53516	10	2	1043	168	0	24.06887245	1177	0.265101075	0	0
0.001507396	886.3972168	304.1381226	35495.07031	10	2	768	183	0	41.65942383	1094	0.222897157	0	0
0	0	412.3105774	34383.08984	10	2	789	183	0	42.60508347	1099	0.239126161	0	0
0.000155856	60	250	33236.76563	10	2	635	190	0	30.2589817	1061	0.262363315	0	0
0.002636009	42.42640686	300	32094.40625	10	2	496	198	0	39.15678406	1039	0.174120486	0.000669624	0
0.007381743	840.5355225	291.5476074	30982.46289	10	2	607	183	0	50.82682419	1139	0.138886631	0.005442024	0
0.015096544	531.6013794	1450	29841.08984	10	2	756	185	0	24.8638916	1129	0.234588072	0.014779935	0
0.02326636	301.4962769	2285.279053	28693.75781	10	3	599	200	0	31.93082428	1035	0.182145804	0.02737198	0
0.029743016	241.8677368	1185.326904	27577.05078	10	2	393	203	0	36.12097931	1020	0.272480696	0.038148116	0
0.03348361	30	180.2775574	26434.49414	10	2	216	209	1	17.9681282	981	0.5119223	0.044419643	0
0.033593591	966.0745239	848.5281372	25293.13086	10	2	472	203	0	20.18643761	1020	0.298971176	0.04424629	0
0.030917043	1986.579956	1772.004517	24181.19141	10	2	438	202	0	26.41957474	1026	0.301711231	0.037916351	0
0.028225735	3094.802002	2198.294678	23039.72656	10	3	551	199	0	5.322852612	1046	0.261337191	0.028703861	0
0.026935583	3398.484863	1978.004028	21893.52734	10	3	458	199	0	32.5136261	1041	0.290087283	0.023750493	0
0.026560195	2296.127197	2474.873779	20780.49609	10	1	500	198	0	4.822542191	1051	0.271847159	0.026567604	0
0.027505828	1260	3148.412354	19639.07422	10	2	520	200	0	13.36220074	1036	0.265220284	0.033029236	0
0.02827742	94.86833191	3100.40332	18491.9043	8	1	522	196	0	5.601181984	1058	0.29431361	0.040052615	0
0.032254621	750	3528.810059	17379.81641	8	1	514	197	1	1.817522049	1051	0.339350998	0.042059727	0
0.039199498	1669.790405	4272.294434	16233.99219	8	2	509	196	1	12.36455345	1057	0.41232118	0.037673246	0
0.045111507	1389.748169	5126.645996	15120.5957	10	2	786	190	0	14.23310947	1103	0.279894263	0.028288152	0
0.048412837	937.7099609	3992.49292	13979.16309	10	3	702	189	0	13.04473019	1103	0.314156681	0.01795282	2.75471E-06
0.04959169	1081.665405	2817.800537	12837.89746	8	3	623	195	0	30.57024384	1060	0.329170465	0.013823041	0.000310205
0.050686527	241.8677368	1735.655518	11725.85645	10	1	435	199	0	5.989218235	1030	0.395012707	0.015878608	0.000667699
0.050517548	456.9463806	790.569397	10580.17969	10	3	494	197	0	23.27722931	1044	0.359507859	0.023244787	0.000699307
0.044699695	108.1665421	320.1562195	9437.37207	8	1	243	204	2	10.37309647	993	0.843460441	0.030608527	0.000371709
0.035447735	624.2595825	150	8325.148438	10	2	228	199	1	18.24570084	1027	0.523342311	0.034227025	2.45479E-05
0.026940122	1578.923706	531.5072632	7178.091797	10	2	335	200	0	25.51330948	1026	0.355631083	0.033071078	0
0.022082899	1259.285522	200	6036.638184	10	2	188	205	0	16.72355843	988	0.511970878	0.026558779	5.09148E-05
0.024193222	1442.497803	884.590271	4924.479492	10	2	366	207	0	13.20656681	975	0.514159441	0.017175127	0.00195988
0.029856184	990	1000	3777.856445	10	2	221	204	0	11.04835224	1002	0.437588364	0.013145177	0.005565452
0.038697634	108.1665421	111.8033981	2665.276611	10	2	131	208	2	5.730255604	971	0.706626058	0.017711496	0.009363237
0.051208619	695.8447876	412.3105774	1524.106323	8	2	165	207	1	6.201053619	977	0.66275543	0.029440347	0.012487363
0.064936616	402.4922485	206.1552887	390	8	1	134	206	1	11.179986	983	0.68154496	0.043925319	0.014151661
0.073906243	424.2640686	460.9772339	706.1161499	10	2	160	209	0	7.140668869	951	0.7790277	0.052229673	0.01405889
0.07494837	1542.886963	1543.534912	1849.810791	10	2	334	205	0	26.79421425	986	0.483473897	0.050962105	0.012196044
0.067789063	2413.462158	2735.415771	2994.745361	10	2	462	202	0	11.56032372	1003	0.431144387	0.04086167	0.008936306
0.055582132	1723.629883	3643.144287	4106.82373	10	2	489	198	0	12.48939991	1039	0.441698611	0.025927151	0.005124992
0.042416133	1642.345825	4044.749756	5254.112793	10	2	534	198	0	5.730255604	1043	0.42024821	0.011694334	0.001605977
0.031475171	930	3889.087402	6393.027344	10	2	528	198	0	23.02945709	1043	0.41544503	0.003311152	1.17059E-06
0.024269141	240	3640.054932	7316.310547	10	2	624	192	0	16.06707954	1092	0.402876467	9.18853E-06	0
0.022480395	956.7131348	2879.236084	8238.374023	8	2	475	193	0	24.92209625	1086	0.440521955	9.09294E-05	0
0.022378961	1942.833008	2557.831055	9105.828125	10	2	358	200	0	9.970261574	1022	0.397711158	0.001206267	0
0.021585373	3101.773682	2778.48877	9991.621094	10	2	444	199	0	13.77120209	1032	0.425153315	0.002370688	0
0.020453855	4290.943848	3405.877197	10854.23926	10	1	546	194	0	4.679912567	1078	0.413710535	0.0025829	0
0.017015766	5460.741699	3908.004639	11032.9873	10	2	587	198	0	16.50622749	1043	0.443940461	0.001738033	0
0.011535913	6303.213379	4229.952637	10040.32324	10	2	337	201	0	25.3031559	1016	0.429835975	0.0004186	0
0.015458985	1516.113403	2220.360352	39666.41016	5	2	1415	149	0	16.18139458	1291	0.264772296	0	0
0.012667836	1789.972046	1555.634888	38509.12109	5	2	1295	152	0	16.11800766	1275	0.252690107	0	0
0.00880031	2216.348389	781.0249634	37384.96094	11	2	1152	157	0	21.45892334	1249	0.230911493	0	0
0.004502038	2430	353.5534058	36235.08203	10	2	1106	164	0	7.667577267	1203	0.236702487	0	0
0.001077617	1597.059814	960.4686279	35089.48438	10	2	1020	166	0	8.735691071	1199	0.232516959	0	0
0	1179.576172	538.5164795	33977.18359	10	2	642	184	0	11.48537064	1095	0.195257932	0	0
0.000204365	1253.195923	200	32829.84375	10	2	502	185	0	30.44115639	1098	0.232045546	0	0
0.002825293	840.5355225	111.8033981	31688.46484	10	2	355	196	0	18.22118568	1056	0.204603449	0.000824658	0
0.007318192	0	141.4213562	30576.01953	10	2	354	202	0	32.30366898	1025	0.159837037	0.005875713	0
0.014496322	635.6885986	1185.326904	29429.64844	10	2	742	188	0	40.93796158	1124	0.282938123	0.014327551	0
[truncated: 546 more rows]
