# Supplementary material for: A study on the spatial distribution characteristics and driving factors of traditional villages in the southeast coast of China: A case study of Puxian, Fujian
Source: PLoS One. 2024 Jun 7;19(6):e0303746. doi: 10.1371/journal.pone.0303746 (PMC11161066; doi:10.1371/journal.pone.0303746)
Supplement: S2 Data — (ZIP) [file pone.0303746.s002.zip › Quantile Discretization Data Sampling/F1000.csv]

Y	X1	X2	X3	X4	X5	X6	X7	X8	X9	X10	X11	X12	X13
0	362.491394	4181.506836	16808.70313	10	2	535	198	1	6.379370213	984	0.631190002	0.012928118	0
0	174.9285583	3758.989258	15938.24609	10	1	569	199	0	14.21836185	978	0.717230976	0.011099204	0
0	1195.491577	3400.735107	16379.12109	10	2	357	203	1	20.70185089	948	0.552522302	0.018664138	0
0	590.9314575	2830.635986	15482.61621	10	2	481	200	0	12.90947056	970	0.543473244	0.018636778	0
0	218.4032898	2534.758301	14599.73926	10	2	484	205	0	25.2549324	931	0.559995353	0.018898059	0
0	84.85281372	3573.513672	16901.05273	10	1	285	204	1	10.16040802	945	0.655124247	0.024260875	0
0	948.6832886	2706.011719	15971.10547	10	2	375	207	1	16.72659492	916	0.590833127	0.028766068	0
0	960	1979.899048	15050.31543	10	2	268	206	1	20.09079933	922	0.752055585	0.034421492	0
0	1080.416626	1533.786133	14140.47363	10	2	209	208	0	17.34677315	916	0.565449595	0.03989511	0
0	878.2368774	1649.24231	13243.83594	10	2	318	204	1	9.473928452	949	0.66536814	0.042236589	0
0.015937505	60	1876.832397	1140	7	5	11	219	17	2.635026455	821	11.75291538	0.002787619	0
0.022466071	1782.414063	1400.892578	2755.104248	9	5	5	221	4	2.901821613	825	6.493619919	0.021486893	0.019248728
0	1235.475586	4250	17522.1582	10	2	466	202	0	41.82266617	956	0.520503342	0.024912599	0
0	403.6087341	3251.538086	16566.57422	10	1	298	208	1	15.69182968	913	0.680435002	0.034120619	0
7.37931E-05	94.86833191	2263.846191	15616.72168	10	2	211	208	1	12.47226334	909	0.87103349	0.045404121	0
0.000166212	30	1312.44043	14673.71094	10	3	155	211	2	10.68350792	888	1.370496631	0.058037911	0
0.00014516	150	570.0877075	13738.95215	10	2	130	212	1	4.393377304	882	0.921768785	0.068211727	0
3.6701E-05	774.2092896	806.225769	12814.25	9	2	181	211	1	16.41022682	897	0.624270082	0.072191462	0
0	1447.791382	1151.086426	11893.36328	9	3	278	208	1	25.65023232	917	0.61074543	0.069858424	0
0.013107616	60	1800	934.3446655	7	1	11	219	12	3.438912392	826	7.460235119	0.006603018	0
0.023567297	2723.563721	1970.406006	3521.391846	9	1	11	220	4	0	823	5.675725937	0.022871759	0.019765392
0.00030129	1818.158447	4197.618164	17257.95508	10	2	522	202	0	8.293805122	957	0.536095202	0.031076739	0
0.001020922	1123.298706	3189.435791	16286.87793	10	2	401	207	0	11.12656498	920	0.492620617	0.045870028	0
0.001713955	859.0692749	2184.032959	15319.69336	10	3	339	209	1	12.64666939	903	0.660748541	0.063381039	0
0.002088669	1020	1188.48645	14357.18652	10	2	350	212	0	21.74126625	890	0.532647133	0.081723906	0
0.002012231	624.2595825	291.5476074	13400.36523	9	3	162	214	1	10.86011124	873	0.693453014	0.095141463	0
0.001510704	67.08203888	141.4213562	12450.54199	9	2	117	214	2	11.46183681	872	0.631846666	0.100242183	0
0.000769042	711.196167	650	11509.44824	9	2	154	210	1	5.226703644	906	0.689838707	0.09614487	0
0.000154439	1260	1350	10572.1377	9	3	96	214	2	5.989218235	882	0.854421496	0.085128509	0
0	1489.463013	1581.138794	9655.200195	9	3	147	212	2	23.03936386	891	0.76782608	0.069808431	0
0.008652546	120	2869.233398	1906.829834	9	1	29	219	3	2.160789013	821	11.99056911	0.01499215	0
0.009523242	268.3281555	1903.943237	910.9335938	9	4	9	219	21	1.350224495	830	6.668096542	0.01033627	0
0.019626077	2244.393066	2214.158936	3041.709961	7	1	4	221	6	0.954841256	820	9.046019554	0.011028248	0.015069918
0.024093717	1771.778809	2593.260498	4034.414551	9	1	5	220	5	1.012750387	831	9.488101959	0.021024665	0.022137105
0.00476977	1842.009766	2522.399658	15083.4082	10	2	389	206	1	6.492565632	930	0.614511728	0.08216431	0
0.005382502	2010	1720.465088	14104.78613	10	3	196	210	1	10.69877052	898	0.738332808	0.104494713	0
0.005259365	1344.656128	1167.261719	13129.58496	9	2	271	212	0	13.83230305	884	0.64558816	0.119248807	0
0.004426423	670.8203735	206.1552887	12158.62695	9	1	104	214	2	11.48537064	881	0.953803658	0.123178445	0
0.003068626	84.85281372	158.1138763	11193.01563	9	3	136	216	3	7.371306896	868	1.061908245	0.11653702	0
0.001595084	270	350	10229.64844	9	2	90	215	6	9.374782562	875	1.994589686	0.102781571	0
0.000343483	660.6814575	813.94104	9278.927734	9	2	77	214	5	4.763641834	879	1.563661337	0.084241077	0
0	1556.534668	1744.276367	8340.053711	10	2	214	204	0	24.40507126	965	0.902205706	0.062885448	0
0	2518.034912	2657.066162	7417.526367	10	2	435	207	0	15.18653393	937	0.669502616	0.042071212	0
0.005036967	60	2342.007568	2030.270874	9	1	8	219	2	0.337614715	826	7.655973911	0.018170601	0
0.007082846	216.3330841	917.8779907	67.08203888	7	5	6	219	37	0.754894495	829	15.96662426	0.007258332	0.000218325
0.009299073	499.2994995	838.15271	891.9641113	7	5	9	219	7	0	829	12.6849308	0.002418136	0.002788975
0.012847432	1230.365845	1570.03186	1878.776245	9	5	5	220	5	1.067520261	830	6.954814434	0.002501279	0.008493315
0.017771248	1400.071411	2180.022949	2865.274902	7	1	4	220	5	0.337614715	835	5.434373379	0.007718314	0.015650705
0.023101866	876.1849365	2088.061279	3851.700928	9	1	12	220	5	2.719923258	837	5.332577229	0.016306015	0.022756863
0.006745823	2683.281494	3924.601807	15902.83008	10	2	510	203	0	16.99413109	959	0.549439549	0.070499122	0
0.008387087	1952.075806	3150.396729	14910.75488	10	1	253	208	1	22.62393188	911	0.692823231	0.097121984	0
0.009193559	1357.64502	2412.985596	13920	10	1	115	212	2	8.543725967	889	0.927134693	0.121190034	0
0.009032412	870	1500	12930.87012	9	1	99	212	4	6.423151016	890	1.047168255	0.136197954	0
0.007929703	169.7056274	738.2411499	11943.76855	9	1	73	215	7	0.954841256	873	1.446367621	0.138897568	0
0.006070388	276.5863342	350	10959.24219	9	3	76	217	10	6.457954407	866	1.136074185	0.129542321	0
0.003798312	300	50	9978.055664	8	1	67	217	8	5.396424294	864	3.168030977	0.11188715	0
0.001672676	391.1521301	602.0797119	8998.849609	9	1	70	214	7	10.02498817	884	2.604774475	0.090133406	0
0.000205839	1314.876465	1414.213623	8027.284668	10	2	149	208	2	16.4846096	931	1.056184292	0.066300988	0
0.006248012	169.7056274	447.2135925	721.2489014	7	1	11	219	9	3.321432114	832	5.757465839	0.002768774	0.002742977
0.009816922	692.6037598	750	1707.629883	9	1	13	219	6	2.134299994	830	5.932403088	0.000770347	0.007925084
0.015060772	573.1491699	1382.931641	2694.327393	9	1	30	219	3	8.186160088	834	6.996108532	0.003706521	0.014646102
0.021054316	30	1092.016479	3681.086914	9	5	10	220	18	1.350224495	833	7.108253956	0.009854337	0.02140175
0.009901129	2259.778809	3156.342773	15802.74023	10	2	581	200	0	14.6247139	984	0.508534193	0.077198833	0
0.011870645	1310.4198	2593.260498	14803.95898	10	3	200	211	2	13.67895889	900	0.570183992	0.103802599	0
0.012826582	551.5432739	2343.608398	13805.54199	9	1	124	215	8	3.769243956	874	0.981810093	0.127358392	0
0.012636109	0	2136.000977	12807.57617	9	1	96	215	6	1.012750387	871	2.461614847	0.141703039	0
0.011325288	530.7541504	1662.077026	11810.17383	9	1	105	216	4	4.532714367	869	1.369701028	0.143545642	0
0.009079069	1182.243652	1272.792236	10813.49121	8	2	126	215	2	16.36040497	877	1.01257205	0.132744893	0
0.006241301	885.8894043	750	9817.749023	9	2	102	217	2	10.10106564	861	0.87483263	0.112553664	0
0.00337763	30	100	8824.131836	9	3	58	216	3	2.052775145	874	1.34338367	0.088149466	0
0.00102623	939.1485596	1096.585571	7830.919434	10	2	121	209	1	15.17970562	916	0.804279804	0.064296514	0
0.000751389	1867.966797	1955.760742	6840.065918	10	2	394	207	0	37.24322891	935	0.707196712	0.043467596	0
0.00388938	295.4657288	403.1128845	551.5432739	7	4	21	219	8	0.954841256	830	7.461901665	0.002388274	0.002452265
0.007389144	339.4112549	494.974762	1527.645264	9	1	12	219	7	1.012750387	836	7.770366669	1.55025E-05	0.006530476
0.012483548	2220	2482.941895	15765.73535	10	2	507	198	0	37.98202133	995	0.484984994	0.07736855	0
0.014684078	1247.798096	1732.772339	14764.4502	10	3	238	208	4	26.80049133	920	0.586479485	0.1014596	0
0.015745202	362.491394	1334.166382	13763.16797	9	3	135	214	4	3.520405054	882	0.861634791	0.123555817	0
0.015534092	597.7457886	1569.235474	12761.88867	9	1	134	215	3	8.485238075	875	0.958093345	0.137375325	0
0.014076807	1350	2196.588379	11760.6123	8	3	183	215	2	16.44437027	877	0.86248523	0.1388731	0
0.011558301	1930.518066	1931.967896	10759.33984	9	1	80	217	2	4.393377304	868	1.58495903	0.127602234	0
0.008322418	1087.474121	1012.422852	9758.073242	9	2	80	217	2	11.90468788	859	1.601949215	0.106399134	0
0.004877142	228.4731903	206.1552887	8756.814453	9	3	47	216	1	1.012750387	867	1.196255565	0.080793634	0
0.002798664	660	751.6647949	7759.800293	9	2	131	213	1	27.2217617	896	0.75481385	0.056981705	0
0.002831681	1656.804199	1711.724243	6758.527832	10	2	118	207	2	12.19438362	941	0.68601948	0.039561991	0
0.004714435	2656.990723	2722.590576	5757.265137	10	2	274	206	0	24.71299171	947	0.658406138	0.02813332	0.000281835
0.006807674	3065.436279	3131.293701	4756.01709	10	2	501	206	1	19.37587929	947	0.748517334	0.021969378	0.004848105
0.009323301	3652.73877	3716.51709	3754.796875	10	2	486	201	0	28.46846581	987	0.795853078	0.033617429	0.014789811
0.005601793	218.4032898	158.1138763	1608.01123	9	4	8	219	10	4.100293636	835	15.65155315	0	0.004902922
0.014115607	2070.869385	1775.528076	15792.25781	10	2	554	199	0	11.34811974	988	0.490630776	0.072275765	0
0.01644991	1100.227295	1101.135742	14792.76855	10	1	329	203	2	15.06995583	959	0.467721254	0.094366319	0
0.017571945	120	380.7886658	13793.54199	9	1	225	210	1	17.76687431	909	0.587042689	0.11317192	0
0.017348884	844.8076782	848.5281372	12794.63965	8	2	266	212	0	10.76968288	900	0.546252072	0.12512058	0
0.015806787	1556.534668	1386.54248	11796.14355	9	2	183	214	1	14.59970474	883	0.776376367	0.125478879	0
0.013130606	1897.366577	1820.027466	10798.16699	9	1	126	216	1	10.36783791	866	0.863265455	0.113432735	0
0.00966419	926.1209717	827.6472778	9800.867188	9	2	174	215	1	28.51376724	876	0.763039052	0.093124941	0
0.006382962	30	50	8804.476563	9	2	42	215	1	1.350224495	875	0.82130903	0.068806514	0
0.004977905	798.8116455	848.5281372	7817.346191	9	2	159	214	0	26.66184807	883	0.627096474	0.047656123	0
0.005419069	1355.322876	1360.147095	6824.521973	9	2	80	215	2	10.55538082	870	0.647883952	0.035463929	0
0.007855681	1736.116333	1860.779419	5834.595215	10	2	192	211	0	31.39687729	906	0.62626791	0.030495707	0.001611608
0.011466122	2238.771973	2289.650635	4847.85498	10	2	435	205	0	13.62869263	953	0.720369279	0.035689913	0.009571915
0.015891751	2949.322021	2915.47583	3862.551025	10	2	168	208	0	5.720433235	934	0.812536776	0.06207861	0.023973292
0.020562034	3079.496826	3226.840576	2886.243164	10	2	305	208	1	24.01307869	931	0.964367449	0.098631382	0.042026352
0.024160547	2759.021484	3040.559082	1910.837524	10	2	317	210	1	7.825525761	917	1.052588224	0.137483522	0.059560623
0.025250336	1005.783264	1878.829468	0	9	1	18	215	6	3.438912392	869	3.16993165	0.18311964	0.081650652
0.003442887	295.4657288	50	1292.439575	9	5	12	219	9	1.687604904	831	8.317294121	0	0.003455751
0.014578722	2107.913574	1208.304565	15881.99023	10	2	521	199	0	28.20697975	989	0.47836566	0.064471357	0
0.016949555	1173.456421	761.5773315	14888.52539	10	2	271	209	0	18.89223671	918	0.477724612	0.085055277	0
0.018088223	296.9848633	180.2775574	13896.18652	9	1	248	210	2	16.05112457	911	0.756119967	0.099195734	0
0.017861899	240	141.4213562	12905.23145	9	2	200	211	1	9.191033363	902	0.644253433	0.106468342	0
0.016296642	725.6032104	670.8203735	11916.00586	9	2	292	208	0	23.02152634	925	0.556607544	0.103930198	0
0.013577404	1463.864746	1415.980225	10928.89746	9	2	282	211	0	13.42939377	905	0.760441422	0.092025086	0
0.010062669	1400.714111	982.3441162	9942.273438	9	2	111	214	0	12.40776348	873	0.642873406	0.073906377	0
0.007510616	553.1726685	50	8958.001953	9	1	53	217	6	22.73538589	860	0.646127522	0.053465657	0
0.006712987	0	50	7977.969727	9	1	36	217	6	0.754894495	857	0.938123047	0.039262425	0
0.007703817	465.7252502	743.3034668	7013.715332	9	3	45	213	3	2.052775145	891	1.233378768	0.034078155	7.44734E-09
0.011110455	831.9254761	919.2388306	6039.246582	10	2	247	212	0	22.34902763	891	0.760489345	0.03461431	0.003215037
0.016203459	1602.404419	1671.077515	5065.82666	10	2	213	207	1	34.28346252	933	0.818385482	0.050570473	0.014030254
0.022570206	1991.105225	1952.562378	4105.508301	10	2	126	210	2	19.95344543	911	0.925942242	0.087755255	0.032383576
0.02869107	2212.690674	2311.925537	3152.855957	9	1	80	214	3	4.168739796	883	1.306177497	0.137848869	0.053663243
0.033247225	1788.463013	2274.312988	2200.45459	10	2	121	215	4	16.71444511	881	1.341504574	0.187442482	0.073462605
0.03539652	1389.748169	1626.345581	1261.784424	9	2	128	213	9	29.32615471	894	1.615136743	0.223483041	0.088935494
0.035185132	967.4709473	955.2486572	342.0526123	9	2	24	216	10	0.954841256	872	4.994802475	0.239371032	0.09868715
0.033330914	67.08203888	919.2388306	530.7541504	9	1	11	219	3	2.263636112	857	8.838167191	0.234171793	0.101182438
0.002053481	331.3608398	180.2775574	1110	9	1	13	219	3	1.012750387	831	8.075784683	0	0.002473065
0.001519436	6031.865234	1529.705811	19976.59961	10	2	511	198	0	9.374782562	985	0.528437614	0.002253009	0
0.003773529	5259.848145	1054.751099	18986.39844	10	2	618	196	0	7.506142616	1004	0.493178606	0.007045493	0
0.013813199	2526.064209	570.0877075	16032.74805	10	2	783	197	0	5.601181984	1004	0.49478063	0.052842341	6.31527E-07
0.016123323	1710.263184	813.94104	15047.08594	10	2	530	203	0	27.14205551	961	0.535087466	0.071144119	0
0.01723435	1020	494.974762	14063.63379	9	2	431	203	0	15.21040344	961	0.54720962	0.083020747	0
0.017013447	655.2098999	672.6812134	13082.88965	9	3	283	207	1	22.11548996	937	0.527583539	0.08571519	0
0.01548668	67.08203888	111.8033981	12105.51074	9	2	208	209	1	11.44769096	917	0.75064826	0.079863228	0
0.012838999	870	680.0735474	11130.64648	9	3	211	207	1	9.736777306	933	0.708388984	0.068445198	0
0.009582863	1698.381592	1453.444214	10155.83105	9	2	321	210	0	14.48473358	909	0.562668741	0.053809341	0
0.007758721	1370.839111	950	9182.401367	9	3	354	212	0	23.49811554	895	0.562728107	0.040039595	3.28789E-07
0.007627804	825.4089966	471.6990662	8215.673828	9	2	90	217	8	10.55538082	856	0.693796635	0.0345282	0.00024695
0.009201359	458.9117432	100	7271.705566	9	1	26	217	12	1.067520261	859	1.189667225	0.035868738	0.000792009
0.01366125	283.0194397	380.7886658	6319.185059	9	3	118	213	7	19.31028748	891	1.677856922	0.039702214	0.005840784
0.020168088	742.1589966	800	5366.562988	10	2	77	211	6	17.59692955	905	1.367190242	0.061994225	0.019281382
0.027879853	1030.970459	1050	4420.599609	9	2	185	214	2	13.78268242	881	1.144444346	0.10962034	0.039755594
0.035011686	1312.13562	1439.618042	3494.066406	9	1	76	216	11	21.31578636	869	1.463003159	0.170594096	0.062475119
0.040244769	840.5355225	1504.160889	2580.69751	9	1	68	217	11	7.973233223	866	2.618374348	0.227468252	0.083478414
0.042912941	573.1491699	850	1692.01062	9	2	22	217	7	2.052775145	863	5.401958466	0.266748339	0.100598201
0.043806788	402.4922485	269.2582397	816.0882568	9	5	16	219	49	2.569502831	864	14.41487026	0.283433467	0.111205809
0.042566188	30	474.3416443	67.08203888	9	1	12	220	28	1.817522049	858	24.18723488	0.276074022	0.11387451
0.002154104	484.6648254	250	846.9356689	7	3	14	219	7	5.095619678	839	5.022652149	0	0.002092892
0	2708.154297	2906.888428	32040.18164	10	2	644	196	0	13.82849312	1013	0.445863485	0.010711108	0
0.004861358	5658.162109	1001.249207	19187.33984	10	2	504	199	0	35.71205139	987	0.545811415	0.005294061	0.000952234
0.006861167	4765.091797	0	18205.87305	10	2	307	204	0	11.76371193	952	0.518876493	0.01442364	0.001394227
0.009204059	3927.250977	917.8779907	17237.47461	10	2	383	198	0	6.063765049	993	0.532547951	0.027693991	0.001559078
0.011851346	3142.133057	353.5534058	16261.35645	10	2	515	198	0	14.59255028	999	0.541156709	0.044261545	0.001253843
0.014033215	2433.700928	250	15286.61133	10	2	415	200	0	11.48537064	988	0.581971824	0.058696225	0.000678284
0.015108423	1906.829834	380.7886658	14311.54102	10	2	468	203	0	25.92398262	961	0.562385678	0.067178749	0.000129683
0.014938881	1357.64502	269.2582397	13338.50098	9	2	359	207	0	15.04582119	940	0.575115263	0.068110146	0
0.013545942	551.5432739	427.2001953	12369.97168	9	2	260	210	1	30.47132492	917	0.782067776	0.061424423	0
0.011109855	400.2499084	460.9772339	11407.10352	8	2	203	211	1	14.50637245	903	1.254665732	0.051360294	0
0.008224435	1400.714111	1408.012817	10451.41602	10	2	242	210	0	18.13093376	911	0.619666219	0.041488476	0.000102215
0.006959625	2222.835938	1910.497314	9498.826172	10	2	324	211	0	26.284132	900	0.611439943	0.034523986	0.001281252
0.007437633	1724.673828	1285.495972	8546.262695	8	2	151	215	2	17.528368	874	0.642714679	0.034425434	0.003135618
0.009678297	1098.589966	884.590271	7597.111328	8	1	52	218	3	10.89007092	858	0.885346413	0.037785716	0.005417893
0.014758389	540.8327026	100	6678.353027	9	1	27	218	4	2.134299994	858	1.068706036	0.042533029	0.01179067
0.022110675	210	200	5752.651367	9	1	21	217	7	0.337614715	863	1.562701583	0.068019331	0.026110044
0.030564267	90	100	4844.140625	8	1	30	217	5	9.392360687	865	3.147049189	0.121402636	0.046829637
0.038309544	342.0526123	763.2168579	3954.655518	9	1	30	216	9	5.00628233	880	2.319828033	0.187506676	0.069049507
0.04401356	30	570.0877075	3078.473633	9	1	23	218	10	2.433138847	865	5.208735943	0.247862116	0.089630179
0.047598939	342.0526123	335.4101868	2190.205566	8	1	12	219	13	2.160789013	862	6.737105846	0.289197803	0.106746189
0.049466599	474.3416443	447.2135925	1308.013794	8	5	13	220	32	3.584252357	860	11.93206978	0.306876123	0.117351197
0.048878085	390	1097.724976	426.380127	8	2	74	220	11	14.10346317	864	20.02103043	0.298120588	0.120806798
0.04570388	212.1320343	827.6472778	432.6661682	9	1	7	220	40	0.754894495	861	26.60704041	0.26228261	0.118711941
0.021017045	984.0731812	4552.47168	5383.391113	9	1	4	219	7	0.954841256	835	11.03783798	0.02350826	0.032337654
0.022508956	192.0937347	3969.886719	5430.331543	9	1	34	219	4	5.150652409	845	8.725408554	0.029920606	0.039565962
0.005501272	150	650	912.4143677	7	1	10	219	6	1.909152389	837	4.093347549	0	0.002896553
0.002623791	510.8815918	206.1552887	1868.689331	9	1	25	218	3	0.954841256	843	4.351661682	0	0.000294178
0.001806966	1416.050903	1054.751099	2850.157959	9	5	9	219	2	2.569502831	839	6.36044693	0	0.000788693
0	1641.249512	2195.449951	33166.28516	10	2	602	192	0	5.759620667	1036	0.439176172	0.009208788	0
0	1747.483887	1990.602905	32176.12891	10	2	454	197	1	7.594643593	1007	0.516897798	0.018007645	0
0	1477.328613	1588.238037	31186.68555	10	2	486	199	1	14.56747723	994	0.629791498	0.026583919	0
0	1471.223999	1550	30198.02148	10	2	456	197	1	7.804184914	1011	0.685845673	0.032862067	0
0	1930.518066	1802.775635	29210.21875	10	3	560	198	0	4.582314968	996	0.728325784	0.036081158	0
0.007735095	6074.018555	335.4101868	19403.3457	10	3	452	203	0	19.18076897	966	0.490486026	0.010863711	0.004516877
0.008086583	5303.300781	424.2640686	18428.42578	10	2	443	209	0	11.99913883	921	0.580796063	0.018182863	0.004494463
0.009356322	4529.602539	320.1562195	17455.38672	10	2	419	206	0	20.66495323	944	0.550324559	0.029727025	0.004622468
0.010757445	3844.801758	632.4555054	16497.70898	10	2	439	201	0	12.04828167	977	0.552187085	0.042569924	0.004302833
0.012187184	3253.859131	212.1320343	15532.52734	8	2	343	205	1	12.20756817	954	0.595841885	0.053467236	0.003369848
0.012752557	2541.515381	984.8858032	14572.21973	10	2	441	203	1	25.23940277	970	0.561563134	0.059471235	0.002119833
0.012150107	1540.55188	206.1552887	13617.6543	10	2	292	207	1	25.83102417	940	0.552013397	0.058025617	0.000833612
0.010745379	540.8327026	254.9509735	12665.11719	9	2	192	210	1	10.21937752	918	0.714862645	0.050157346	0.000159751
0.008603777	445.9820557	150	11712.53223	8	2	208	212	1	14.03624344	899	0.88977015	0.040786445	0.00012761
0.006016774	1440	955.2486572	10762.97852	10	2	473	205	1	38.14971542	951	0.624190271	0.033972614	0.002070111
0.005201859	2423.324219	1732.772339	9823.568359	10	2	552	211	1	12.94240856	909	0.63122344	0.030860987	0.005380244
0.006331859	2514.458252	2227.666992	8895.644531	10	2	217	213	2	11.63010502	891	0.672236443	0.032437224	0.009138091
0.009362445	1905.177124	1511.621704	7972.609375	8	1	103	216	2	8.691301346	871	0.806028605	0.035723411	0.013987558
0.014490541	1470.918091	1100	7083.11377	8	1	52	216	8	1.967863798	871	1.251221657	0.043489747	0.021854991
0.022011008	1154.123047	1167.261719	6192.00293	8	1	28	218	6	2.569502831	864	1.320668697	0.070032157	0.036576897
0.030615805	870	531.5072632	5316.013672	8	1	25	219	4	1.391763449	860	1.305950165	0.122554421	0.05607979
0.038495313	630	180.2775574	4428.329102	8	1	16	219	7	1.909152389	862	2.155828476	0.187937766	0.075989679
0.044344869	810.5553589	380.7886658	3546.730957	9	1	24	220	6	6.729688644	859	2.552516222	0.247268617	0.093984127
0.048696958	1261.427734	604.1522827	2661.897705	8	1	14	220	9	1.012750387	859	4.279993057	0.287561685	0.108276501
0.051233131	480	989.9495239	1789.217651	8	5	22	220	25	7.825525761	861	18.3485508	0.304073721	0.117305368
0.051188309	0	750	906.9729614	8	1	14	220	39	2.134299994	867	20.13320732	0.293460071	0.121441789
0.048432969	67.08203888	111.8033981	30	8	1	8	219	58	1.687604904	872	23.23239136	0.255843848	0.119549558
0.043473162	335.4101868	471.6990662	858.0209961	8	5	19	220	25	3.723867178	866	12.37103844	0.199331552	0.111515671
0.023832373	785.1751099	3162.672852	4440.912109	9	1	10	219	10	1.067520261	846	4.852164745	0.036589641	0.043357018
0.024620349	30	2593.260498	4618.538574	9	1	10	219	9	1.391763449	848	8.525127411	0.040499236	0.047955029
0.025811397	603.7383423	2328.626221	3692.438232	9	1	12	220	7	0.754894495	849	5.709336758	0.041040327	0.048928481
0.026284618	1041.393311	2352.126709	2818.244141	7	1	16	220	10	4.289153099	851	4.122759819	0.037543401	0.046377148
0.015602442	90	1334.166382	774.2092896	7	1	8	220	8	2.160789013	839	5.452332497	0.002393809	0.009969078
0.011561427	120	335.4101868	1506.585571	9	1	5	220	15	2.052775145	840	4.63313961	2.43623E-05	0.003584573
0.007661229	829.7589722	474.3416443	2267.531738	9	1	42	219	3	5.062306881	845	4.5366745	0	0.00018881
0.005083734	1776.851196	1389.244385	3144.280518	9	1	31	219	2	5.808222771	841	4.03516674	0	1.29992E-05
0	874.6427612	1050	32341.01563	10	3	361	203	2	6.926249027	968	0.532822549	0.023759222	0
0	553.1726685	710.6335449	31355.74023	8	1	398	202	1	29.52282906	974	0.612955093	0.033608869	0
0	523.9274902	550	30371.51367	8	1	214	203	7	11.39565468	968	0.855303764	0.040691756	0
0	1181.862915	943.3981323	29388.44141	10	2	408	202	0	34.8435173	977	0.591293395	0.045107484	0
0	1315.90271	1051.189819	28406.64258	10	2	549	197	0	34.28346252	1009	0.725636661	0.048302237	0.000621052
0.002915054	375.8989258	200	26447.42969	10	2	188	210	6	25.35809135	924	1.044095993	0.049622599	0.004629521
0.007074373	201.2461243	390.5124817	25481.35742	10	2	177	210	4	13.08946323	924	0.999554396	0.046099901	0.006764303
0.011294628	1046.565796	1234.908936	24506.25391	10	2	334	205	0	21.8549118	957	0.714547634	0.041259713	0.008597784
0.013689164	5303.21582	50	19646.97656	10	3	244	210	0	26.8756237	915	0.630837381	0.028825322	0.012867847
0.012492397	5219.051758	100	18683.73828	10	2	127	214	0	3.054369926	889	0.632775307	0.032625098	0.012425678
0.011740403	4417.442871	320.1562195	17724.7207	10	2	270	212	0	14.35044765	902	0.664490521	0.043603174	0.012249939
0.011700422	3632.354492	150	16783.94727	8	2	299	210	1	9.333629608	917	0.650550663	0.057235088	0.012953019
0.011849764	2878.906006	390.5124817	15831.36133	10	2	402	208	2	16.10847282	933	0.637805998	0.067406088	0.012226344
0.012425915	2151.022949	1216.55249	14878.82031	10	2	582	202	1	15.40312576	980	0.729632139	0.070073649	0.010429692
0.011840394	1523.220215	743.3034668	13929.08105	10	2	495	201	2	20.36648941	992	0.626424253	0.064482808	0.008343527
0.010011863	636.3961182	531.5072632	12987.08984	10	2	263	211	2	14.85106277	916	0.780632734	0.052701712	0.00583205
0.007475561	330	70.7106781	12054.66309	8	2	133	214	1	7.085726738	894	0.724252939	0.039146382	0.005200181
0.00494373	1325.443359	380.7886658	11128.54395	10	2	238	210	1	17.86786079	925	0.71075201	0.029728847	0.00736834
0.00384632	2325.725586	1170.469971	10209.74512	10	2	408	203	1	13.12188721	971	0.678056002	0.025774967	0.011605354
0.004940411	3300.54541	1439.618042	9304.837891	10	3	533	208	3	18.28917885	931	0.698864162	0.026319576	0.017916467
0.00815158	2751.181641	2121.320313	8412.418945	10	3	281	213	4	34.62940979	898	0.715477586	0.029804889	0.02596792
0.012756615	2377.393555	2055.480469	7533.82373	10	1	119	213	3	9.015509605	898	0.934233367	0.041877851	0.034754522
0.019583952	2113.669678	1874.166504	6666.010742	8	1	43	216	3	2.263636112	878	1.436205149	0.067462221	0.048302121
0.027736748	1832.211792	1110.180176	5785.645996	9	1	73	217	4	12.40776348	872	1.264757037	0.113755956	0.064818688
0.035306171	1622.498047	756.6372681	4896.621094	9	2	71	219	5	14.93838024	858	1.366638064	0.171970531	0.081225455
0.041072723	1368.210449	1131.37085	4025.481445	8	2	175	218	4	10.55538082	863	1.726151943	0.225736797	0.095496699
0.04575127	732.3933105	1581.138794	3144.280518	8	3	132	218	22	7.832625866	867	3.874285698	0.262226075	0.105500318
0.048700932	94.86833191	1300	2256.390869	8	1	31	218	47	5.322852612	876	13.1472578	0.276533633	0.110811941
0.049156625	182.4828796	300	1364.587891	9	1	17	219	30	3.199601412	870	9.52959919	0.263750404	0.114359304
0.047003224	742.1589966	460.9772339	509.1168823	8	1	26	220	23	4.262692928	865	11.3997364	0.225590095	0.112626992
0.042968594	90	1012.422852	296.9848633	9	5	14	220	32	3.723867178	869	16.47795105	0.171754107	0.104780614
0.037957098	362.491394	502.4937744	998.598999	8	5	9	220	33	2.385944128	873	17.27484322	0.112877883	0.092561185
0.02523735	2185.062988	3359.31543	3384.154297	9	1	3	219	5	0.337614715	831	2.999849081	0.040467497	0.037265465
0.02601256	1423.024902	2507.987305	3458.337646	9	1	7	219	1	0.754894495	842	2.71240592	0.042323191	0.044923969
0.026792428	792.0227051	1735.655518	3804.326416	9	5	8	220	5	2.901821613	850	3.422581911	0.043919485	0.049326025
0.027571205	218.4032898	1328.533081	3364.416748	9	1	18	220	10	3.723867178	853	9.964673042	0.043793231	0.049899727
0.028707869	108.1665421	1350	2409.169922	9	3	18	220	9	0.754894495	860	8.489319801	0.0403102	0.046744857
0.029011417	488.364624	1408.012817	1455.231934	8	5	14	220	7	1.909152389	862	9.320137978	0.033285245	0.040632885
0.027357627	1110	2170.829346	94.86833191	7	1	10	220	5	2.882181168	842	3.587030888	0.015147338	0.025067531
0.02241955	450	1570.03186	1440.624878	9	4	3	220	2	0.754894495	846	4.485645771	0.003197913	0.009920615
0.018245731	152.9705811	626.49823	2190.205566	9	1	12	220	9	0	848	3.88108325	0.000157737	0.003535385
0.013716778	823.7717896	50	2920.496582	9	5	11	219	6	2.698951006	851	4.378829956	0	0.000452656
0.010016598	1819.148193	965.6604004	3668.964355	9	5	6	219	4	1.909152389	848	5.056805611	0	0.001595075
0	1198.874512	1442.220459	35466.98047	10	2	773	191	0	11.63010502	1047	0.383440673	0.001120736	0
0	84.85281372	50	32531.63477	10	2	278	205	1	19.33555031	959	0.604774356	0.026559945	0
0	212.1320343	111.8033981	31552.31445	10	3	212	205	2	20.57231522	961	0.541646183	0.036991116	0
0	174.9285583	403.1128845	30574.41602	8	3	155	211	12	15.19676876	921	0.693202317	0.044446271	0
0	323.1098938	111.8033981	29598.08203	10	2	131	209	16	7.33339262	936	1.427650213	0.049541965	0.000199188
1.9325E-05	417.8516541	50	28623.08203	10	1	126	210	9	13.42150879	927	1.911890745	0.054782908	0.00190171
0.001891945	30	158.1138763	27648.23438	10	3	121	206	7	16.06707954	953	1.591155648	0.058584094	0.004598679
0.006375238	305.9411621	100	26673.56055	10	1	142	210	10	16.0319519	924	1.071511507	0.059220646	0.007528574
0.012019195	90	430.116272	25712.31055	10	2	124	210	7	7.187414169	924	1.426907301	0.058557421	0.010948372
0.017343417	766.6159668	559.0169678	24742.07227	10	2	157	205	1	10.14426136	957	0.94378233	0.059323434	0.014192956
0.0214714	1600.15625	1389.244385	23774.4082	10	2	311	211	0	30.12615013	922	0.789812386	0.061079577	0.01704758
0.023762153	2557.049072	1992.48584	22809.64844	10	2	300	211	0	22.01008987	920	0.76941365	0.060970653	0.019984003
0.024178801	3538.601318	2147.091064	21848.17773	10	2	322	204	0	25.00638771	961	0.748155594	0.060384277	0.023550186
0.023578415	3973.273193	1274.754883	20890.44922	10	2	396	208	0	11.37191486	932	0.758979917	0.05959297	0.027035747
0.02167844	4431.98584	430.116272	19936.80078	10	3	234	213	0	28.72447968	902	0.763190746	0.060174435	0.029978089
0.018886412	4718.400391	632.4555054	18984.2168	10	4	113	216	0	4.532714367	884	0.849708855	0.064143218	0.03210244
0.016138174	3833.07959	602.0797119	18031.67188	10	2	126	215	2	5.730255604	885	0.826475263	0.073703825	0.033390429
0.014223227	3010.332275	850	17081.41016	10	2	331	212	1	12.6382246	911	0.797839522	0.08655069	0.033484887
0.014125213	2221.823486	212.1320343	16151.7334	8	2	211	206	3	19.47372055	957	0.941915274	0.09632083	0.032713525
0.014466706	1466.321899	269.2582397	15215.56152	10	2	291	205	2	27.6756897	965	0.924224496	0.096972257	0.028973337
0.013925573	742.7650757	890.2246704	14287.59277	10	2	208	211	3	16.49387932	922	0.820620716	0.086619593	0.023910534
0.011851632	123.6931686	707.1068115	13362.5332	10	2	182	213	4	18.96231842	911	0.807085395	0.068542652	0.019099673
0.008780124	658.6349487	0	12447.54199	10	3	132	214	2	26.12795258	895	0.947235584	0.04849758	0.017715475
0.00572296	1565.183716	50	11543.80371	10	4	134	213	2	2.052775145	898	0.83909452	0.033175226	0.018764019
0.004309116	2506.391846	250	10651.05664	10	2	240	208	1	21.60508347	934	0.824694872	0.023191234	0.022052711
0.004975642	3465.746582	707.1068115	9769.549805	10	2	261	205	1	20.41351509	962	0.910930634	0.018552279	0.029102016
0.006669586	3671.293945	1253.993652	8886.584961	10	3	410	206	2	18.8296566	950	0.867128551	0.021208853	0.038946196
0.009812467	3334.726318	1984.943359	8007.078125	10	3	295	206	2	15.00433922	950	0.925932288	0.037238806	0.048573308
0.015475861	2895.582764	2538.700439	7116.010254	9	1	108	216	2	14.93838024	887	1.303572774	0.063328244	0.058979988
0.02237769	2107.05957	1964.688232	6259.656738	9	2	120	216	3	7.71820116	885	1.599172115	0.098951817	0.071523637
0.029167868	1358.307739	1767.766968	5382.053711	9	1	47	218	5	6.173847675	865	1.82673645	0.14460808	0.083103478
0.034484845	782.3042603	1991.230835	4495.297363	9	1	41	216	5	2.719923258	889	3.445418358	0.188162923	0.092664883
0.039022963	42.42640686	2370.653809	3603.123535	9	1	28	217	14	2.635026455	877	14.01424122	0.21802789	0.09806478
0.042131085	301.4962769	1470.544067	2736.420898	8	1	40	218	8	3.631393433	876	12.720047	0.228606001	0.099118724
0.043335982	201.2461243	728.0109863	1909.188354	9	1	16	218	8	1.217118144	874	8.651403427	0.214569673	0.099767886
0.042837664	1077.079346	970.8244019	1103.902222	9	1	24	219	14	2.719923258	865	8.516220093	0.178799331	0.0980381
0.040630221	807.7747192	917.8779907	391.1521301	8	1	20	220	10	0	876	7.40377903	0.13068229	0.090963304
0.037141111	301.4962769	50	189.7366638	9	1	17	220	10	0.954841256	872	9.791817665	0.082079239	0.080169976
0.03156862	60	761.5773315	626.418396	8	1	19	220	5	3.321432114	873	14.74843693	0.049310967	0.068884946
0.025641937	108.1665421	514.7814941	1018.675598	8	1	14	220	66	0.954841256	868	13.14485359	0.034708995	0.05842039
0.021567775	611.8823242	0	1451.516479	7	1	7	220	28	0.337614715	864	5.89923811	0.029182479	0.050058182
0.029731669	212.1320343	380.7886658	3095.238281	9	1	7	220	2	4.763641834	846	4.04097414	0.042226039	0.047878116
0.030039204	550.7268066	400	2193.285156	9	1	2	220	2	0.337614715	849	4.210937023	0.038634531	0.044376865
0.030841241	429.5346375	450	1200	8	1	10	220	3	4.044691086	848	5.297064304	0.031947546	0.03793861
0.031456735	150	781.0249634	210	8	1	12	220	5	1.067520261	849	6.947646141	0.023252225	0.030006493
0.031860266	381.837677	1677.051025	735.4590454	8	1	10	220	12	1.067520261	846	4.81091547	0.014742615	0.022556633
0.030812046	30	1931.967896	1294.179321	8	1	3	221	1	1.350224495	846	5.443902493	0.008474907	0.015860826
0.028137889	920.2717285	1029.562988	2026.055298	9	1	6	221	4	0.954841256	847	3.612676144	0.003149573	0.009137587
0.024066335	241.8677368	316.2277527	2844.310059	9	1	9	220	8	1.509526968	851	4.612202168	0.000147144	0.003932993
0.019366147	730.5477295	514.7814941	3606.244629	8	5	17	220	4	2.134299994	856	4.796982765	0	0.002668386
0.015942782	1724.673828	1234.908936	4335.181641	8	5	4	220	5	0.337614715	851	3.40805459	0	0.005566239
0	84.85281372	269.2582397	34701.75391	10	2	468	199	0	6.388151169	999	0.422021508	0.005442977	0
0	840.5355225	500	33725.99219	10	1	430	204	0	12.10607338	965	0.467775166	0.014610856	0
0	902.496521	832.1658325	32751.125	10	1	441	207	0	4.289153099	947	1.784806848	0.025782052	0
0	1127.297607	1012.422852	31776.2168	8	2	491	210	0	24.57866478	928	0.57182163	0.036185026	0
0	1033.150513	1118.033936	30801.83398	8	3	231	213	2	14.9070158	908	0.582203031	0.043808281	0
0	547.4486084	632.4555054	29829.23438	8	1	132	214	4	6.804089546	900	1.240338922	0.049404364	0.000756846
0.000465396	553.1726685	694.6221924	28858.5957	8	3	158	215	9	11.99913883	897	1.965529442	0.056280199	0.003249689
0.003925653	882.3264771	930.053772	27890.12695	8	3	148	213	1	18.63232994	912	0.816184103	0.062558882	0.006595227
0.009747913	570.7889404	412.3105774	26924.06055	10	3	92	213	10	0	905	1.699030399	0.06677255	0.010676889
0.016424289	429.5346375	212.1320343	25973.22656	8	2	96	215	3	11.39565468	897	1.910640478	0.07202515	0.015592711
0.022532888	480.9365845	282.8427124	25013.11133	8	2	79	213	6	2.385944128	905	2.033927917	0.078227021	0.019978786
0.027175212	1451.206421	824.6211548	24056.35352	8	1	110	211	5	3.520405054	920	1.432511449	0.08363153	0.024668418
0.029752091	2130.844971	1154.3396	23103.05859	10	1	125	210	1	8.543725967	923	0.986159742	0.086929917	0.031105846
0.031124033	2694.1604	1500.83313	22150.50586	10	2	217	210	1	23.84451866	929	0.987261355	0.090339698	0.040144186
0.031413376	3064.261719	1820.027466	21197.92383	10	2	158	211	10	18.37304306	916	1.100397944	0.095125556	0.051349815
0.030277163	3622.181641	1303.840454	20247.71094	10	2	143	214	0	15.96462822	900	1.15267539	0.104352333	0.061943974
0.027347041	4334.974121	494.974762	19302.66211	10	2	161	215	3	20.26251221	896	1.25746274	0.116789989	0.069749691
0.023319494	3423.813721	50	18363.57813	10	1	92	216	2	4.380486965	886	1.993967056	0.129379153	0.073011443
0.020325115	2481.310059	604.1522827	17431.41992	10	1	101	216	2	4.114075184	888	1.26342833	0.136436641	0.071836859
0.019037358	1596.777954	180.2775574	16520.52344	10	1	109	216	4	3.631393433	889	1.342720628	0.140568167	0.067892015
0.018357238	807.7747192	360.5551147	15597.95215	10	1	104	215	2	2.456394672	890	1.484086394	0.134667739	0.058744196
0.017536711	67.08203888	403.1128845	14685.69727	10	1	90	216	3	4.168739796	884	1.997903943	0.119736396	0.047321454
0.015395313	573.1491699	0	13782.77148	10	5	74	217	7	1.217118144	881	1.697947383	0.095194049	0.03743862
0.012125901	1273.145752	400	12889.80957	10	3	144	216	5	11.48537064	888	1.139465451	0.066982299	0.033717941
0.00873993	2066.301025	948.6832886	12006.48535	10	3	321	206	1	21.99316025	957	0.96639055	0.042427491	0.034623973
0.006549319	2886.243164	514.7814941	11125.26855	10	2	353	208	1	22.55667877	939	1.106860161	0.025226356	0.037089579
0.006059439	3791.174072	50	10243.1875	10	2	205	211	1	18.91043854	915	1.110906839	0.015296781	0.043147206
0.006698414	3821.675049	667.0831909	9354.325195	10	2	157	211	1	10.04678822	919	0.962168455	0.015941285	0.052676409
0.008115107	2995.496582	1677.051025	8478.171875	10	2	242	212	2	11.98121166	910	0.987657726	0.033784803	0.06185073
0.011730891	2238.771973	2638.655029	7602.085449	10	1	70	216	3	7.832625866	883	2.435129166	0.059169352	0.069023639
0.016856546	1464.786621	2921.044434	6734.248047	9	1	34	218	5	0.754894495	875	3.150762796	0.085022964	0.076165035
0.021935593	699.7142334	2778.938721	5841.994629	9	1	31	219	7	1.012750387	875	4.460347652	0.115338221	0.081942111
0.025801413	42.42640686	2951.694336	4962.710938	9	1	27	219	23	0.477453768	872	9.888733864	0.145732865	0.085807033
0.029408695	120	2793.295654	4117.329102	9	2	71	219	6	15.61612988	873	8.068582535	0.166543067	0.086288266
0.032823522	676.8308716	2127.204834	3309.259766	9	2	99	219	10	17.54840088	869	2.255053282	0.171124652	0.083084434
0.035584308	960.4686279	1700.735107	2516.068359	9	1	55	218	8	5.875572681	870	3.197127342	0.156836882	0.08025524
0.036919758	1606.051025	1817.965942	1806.239136	8	2	102	219	5	4.058664322	863	3.496991873	0.126648501	0.077712797
0.03679144	1643.441528	1073.545532	1180.720093	8	2	43	218	6	5.095619678	869	2.187773705	0.087711677	0.071993656
0.034742679	1230	353.5534058	674.1661377	9	3	40	219	4	3.471741199	868	2.61873579	0.052550446	0.06381499
0.030549759	835.7033081	901.3878174	276.5863342	8	3	68	219	7	5.601181984	864	2.765163183	0.034625806	0.056742236
0.026776407	295.4657288	559.0169678	120	8	1	21	219	8	2.882181168	868	3.19880724	0.027442342	0.051875919
0.024358686	268.3281555	777.8174438	560.446228	8	5	23	219	38	2.160789013	868	5.468954563	0.028877029	0.046699647
0.022692882	417.8516541	1421.26709	997.2462158	8	1	17	219	27	1.350224495	867	7.947915077	0.033763763	0.040234331
0.021864967	523.9274902	2214.158936	1529.705811	8	5	7	219	10	3.438912392	862	3.888459444	0.037842363	0.033241477
0.034227021	84.85281372	1431.782104	810	8	1	33	220	31	3.054369926	858	7.39317894	0.012501269	0.021340083
0.033904947	456.9463806	1834.393677	1800	9	1	9	221	4	1.350224495	847	4.281732559	0.006985227	0.017129993
0.031746291	1290	850	2700.833252	9	3	5	221	2	1.967863798	847	2.920211554	0.002269519	0.012414719
0.028029975	300	141.4213562	3427.0979	9	1	30	220	8	6.01728487	854	5.320106506	1.33131E-05	0.009250854
0.024408698	660.6814575	743.3034668	4239.669922	8	1	5	221	3	0.754894495	854	3.739101887	0	0.009338105
0.022020305	1659.789185	583.0952148	5022.290527	8	1	7	220	3	1.067520261	848	4.522888184	0	0.013387103
0	835.7033081	212.1320343	34918.82813	10	2	733	197	0	19.47622108	1011	0.389792413	0.003855335	0
0	1425.236816	1096.585571	33957.69531	10	2	670	197	0	18.87922096	1014	0.37715143	0.011633999	0
0	1891.903809	1422.14624	32986.96094	10	2	566	199	0	16.73873138	1002	0.390567243	0.022836683	0
0	2080.625	1600.781006	32018.11133	10	2	521	204	0	8.898507118	971	0.396862477	0.033850107	0
0	1889.047363	1600.781006	31051.31836	10	2	355	210	1	31.82008362	931	0.471855611	0.042891014	6.9315E-07
0	1530	1303.840454	30086.78516	9	1	154	213	2	2.263636112	907	0.647073925	0.049742229	0.001268643
0.001147797	1549.870972	855.8621216	29124.73242	8	2	271	213	2	15.17970562	908	0.623874366	0.059120968	0.004239733
0.005583297	1739.223999	1250	28165.41406	9	2	295	212	0	25.1163578	918	0.56796819	0.067779236	0.008146252
0.012213553	1347.330688	1044.03064	27209.12305	9	2	192	213	3	19.85873413	911	0.730149209	0.076479517	0.013577471
0.019445652	351.1409912	1012.422852	26255.91406	9	5	82	216	6	1.817522049	894	1.361124396	0.087688759	0.019480841
0.026052933	67.08203888	158.1138763	25316.76563	9	5	73	216	13	1.721006155	890	3.217860699	0.099148043	0.025068907
0.030995931	715.6116333	100	24364.21094	9	1	63	216	14	1.687604904	889	2.46730876	0.108226649	0.03263209
0.034096926	1368.539307	150	23414.03516	10	1	73	216	7	1.687604904	891	1.576920748	0.118307114	0.046699796
0.036943689	1747.483887	894.4271851	22468.29688	10	2	70	216	5	0.754894495	889	1.54867065	0.130030781	0.067171752
0.038780112	2214.723389	1834.393677	21527.58789	10	2	86	216	1	4.763641834	888	1.797775507	0.151156098	0.089495987
0.03859406	2927.729492	1000	20592.5918	10	1	84	216	2	3.109632969	885	2.372546911	0.177636862	0.108678721
0.036033396	3540	50	19664.125	10	1	87	217	2	12.40776348	886	2.170572042	0.203759983	0.122100547
0.032560412	3251.230469	790.569397	18738.16406	10	1	77	217	5	1.687604904	885	4.792557716	0.220671058	0.12680234
0.029079366	2253.197754	100	17818.13086	10	1	62	218	4	1.817522049	887	3.363603592	0.221055433	0.123296015
0.026329219	1260	632.4555054	16907.33594	10	5	79	217	5	1.721006155	889	3.816846132	0.206742778	0.112246312
0.02492751	270	111.8033981	16021.74121	10	1	75	217	4	1.909152389	893	2.733919621	0.184209839	0.096821703
0.023136063	582.4946289	250	15128.62891	10	1	74	217	3	4.582314968	883	4.850657463	0.154450789	0.07687223
0.020285569	1339.626831	500	14244.06152	10	5	68	218	5	0.754894495	881	2.412607431	0.121563271	0.06021202
0.016938828	1972.942017	50	13364.04883	10	2	105	216	10	10.3573103	891	1.603951454	0.085952975	0.051808987
0.013048245	2495.596191	832.1658325	12480.32422	10	2	373	213	5	24.41234207	915	1.371887326	0.054659709	0.052691936
0.010271936	2954.657227	1285.495972	11592.89453	10	3	522	204	2	17.50830841	982	1.169105649	0.035073079	0.054838397
0.009129439	3524.329834	950	10715.08301	10	2	381	214	3	23.91965294	902	0.999463022	0.02260612	0.059343643
0.008826646	3389.070557	1131.37085	9840.045898	10	2	143	213	3	2.635026455	902	1.101123333	0.020163748	0.066807032
0.008962852	2466.57666	1913.765869	8955.891602	10	1	56	216	3	3.520405054	882	1.848484755	0.035132159	0.074400134
0.009879226	1596.777954	1972.942017	8063.808105	10	1	51	217	4	1.687604904	877	1.740786314	0.0567105	0.078987189
0.012767674	823.7717896	2469.817871	7177.966309	8	1	33	218	4	0.954841256	875	2.790804863	0.07806351	0.080596827
0.015651066	60	3217.530029	6342.00293	9	5	42	219	69	3.321432114	880	15.08899784	0.096038267	0.080146126
0.017724488	510	2885.307617	5515.433105	8	2	36	219	26	1.067520261	887	12.77422333	0.111501351	0.077460051
0.019412536	330	2156.965576	4709.331055	8	1	61	219	6	4.679912567	878	5.348791599	0.120772891	0.072512522
0.022785624	1290	1746.424927	3931.030518	9	2	172	217	4	12.40776348	878	2.252187729	0.11878138	0.065184668
0.026829462	1865.314941	1600.781006	3220.077637	9	2	157	216	3	9.898628235	884	1.798739791	0.105179757	0.059038021
0.029985905	2354.76123	1553.222412	2575.985352	9	2	178	216	5	19.74869537	879	2.083052635	0.081527345	0.055507332
0.031697288	2534.423096	1656.049561	2028.71875	9	2	125	215	3	12.97935009	883	1.573625326	0.053435624	0.051648714
0.030982548	2161.041504	1315.294678	1578.923706	9	2	144	215	2	16.91950989	886	1.25631237	0.029487845	0.04722112
0.028665654	1690.680298	1594.521851	1195.491577	8	3	126	217	2	20.97801781	868	1.414151311	0.019942435	0.044893254
0.027224619	1101.453613	1453.444214	768.9603271	9	2	143	217	2	16.05750847	867	1.427318811	0.020143345	0.043733757
0.026179098	483.7354736	1581.138794	313.209198	8	2	139	217	8	21.66792107	871	1.471940041	0.026141522	0.040393461
0.025468441	123.6931686	2170.829346	174.9285583	8	1	37	218	12	3.016961336	861	6.064013481	0.033329077	0.035133593
0.025288792	0	2000.624878	697.7822266	8	1	21	219	8	3.016961336	863	4.333322048	0.03975391	0.029378509
0.025459111	540.8327026	1050	1288.254639	8	1	15	219	22	3.016961336	863	5.884222507	0.044715971	0.024479907
0.034072492	94.86833191	1300	1167.304565	9	1	18	220	3	2.134299994	847	6.621254444	0.009106413	0.025420016
0.034303982	234.3074951	2040.220581	2044.627075	9	1	13	220	9	2.134299994	857	5.060020447	0.004557025	0.024638638
0.032710258	1020.441101	1051.189819	2983.906738	8	1	10	221	5	3.109632969	850	3.481825352	0.000967541	0.023643907
0.030066235	201.2461243	141.4213562	3946.454102	8	1	12	220	10	1.217118144	855	5.890690327	0	0.022785846
0.028013555	750	761.5773315	4836.796387	9	3	11	221	5	1.967863798	854	5.141269207	0	0.023957523
0.02696839	1710.263184	100	5634.891113	9	5	3	221	7	0.754894495	851	7.024157524	0	0.02695859
0	1826.307739	763.2168579	35166.76953	10	2	618	191	0	12.13706398	1046	0.419792622	0.001952624	0
2.54182E-06	2190	1128.051392	34213.47266	10	2	667	193	0	6.620689869	1046	0.464058042	0.008975307	0
2.52336E-06	2837.340332	412.3105774	33250.20703	10	2	648	196	0	16.60154915	1030	0.438230604	0.019847766	0
0	3046.588135	715.8910522	32289.25586	10	2	673	201	0	25.7090435	993	0.42290625	0.032141656	0
0	2779.496338	680.0735474	31330.83203	10	1	332	207	0	20.26251221	953	0.469215125	0.043277364	1.33188E-05
2.42419E-05	2520.178467	500	30375.17383	9	2	282	212	1	25.2549324	918	0.488882661	0.052628696	0.001477246
0.001589295	2546.998291	100	29422.18555	8	2	313	209	1	13.59765244	939	0.52457583	0.064526714	0.004614508
0.006363138	2522.855469	565.6854248	28469.62109	9	1	279	207	1	18.96231842	953	0.547029018	0.076820046	0.009148487
0.013270419	1570.636841	1051.189819	27517.06641	8	2	217	211	2	12.0215044	922	0.778288424	0.09138266	0.01576994
0.020718224	618.4658203	1480.709229	26566.60547	9	2	222	217	2	2.385944128	894	1.154479384	0.107633814	0.022804042
0.027431425	361.2478333	982.3441162	25620.01758	9	5	74	217	7	2.635026455	888	2.605738401	0.123742908	0.029959872
0.032441236	30	894.4271851	24692.20508	9	5	75	217	18	1.687604904	888	4.730573654	0.138849497	0.044419117
0.036690257	474.3416443	50	23755.15039	9	1	51	217	10	12.77675056	888	4.341743469	0.155801401	0.069328718
0.04114823	825.4089966	502.4937744	22823.55273	9	1	61	217	6	5.00628233	886	2.279494286	0.185367271	0.101093471
0.044202577	1527.350708	1101.135742	21897	9	5	62	217	5	1.012750387	888	2.857509136	0.227811024	0.132677168
0.044841159	2397.749023	636.3961182	20972.42383	10	1	64	216	4	3.723867178	885	4.529934883	0.275531173	0.15955478
0.042987879	2550	200	20054.9043	10	1	65	217	3	2.385944128	886	2.709532261	0.316671461	0.17795366
0.040315852	2684.958008	1128.051392	19145.47656	8	1	64	217	6	0.754894495	887	3.536874056	0.339469314	0.185372576
0.037114952	2321.658936	583.0952148	18243.47852	10	1	63	218	6	1.012750387	891	5.181471348	0.333580911	0.180835903
0.034123633	1434.050171	206.1552887	17349.98828	10	1	60	218	7	0.954841256	892	3.417516708	0.300023019	0.16449593
0.032084834	721.2489014	158.1138763	16464.07031	10	1	101	217	6	5.875572681	898	4.011665821	0.247609347	0.138396993
0.029731613	201.2461243	509.901947	15602.88477	10	1	61	218	8	2.882181168	896	13.58773041	0.19244802	0.109969743
0.025654778	1186.802368	150	14718.01953	10	1	62	218	4	0.954841256	887	3.789769173	0.140545696	0.084995717
0.021075545	1312.13562	200	13831.59473	8	4	72	218	5	1.391763449	886	2.383395433	0.100244716	0.071542278
0.017354241	1576.641968	250	12950.69141	10	2	111	217	2	8.118116379	889	1.910102129	0.0690905	0.069516234
0.014845383	2119.834961	813.94104	12078.12109	10	2	275	213	6	33.41086197	914	1.594232082	0.049274478	0.071185343
0.013641349	2822.07373	1229.837402	11194.86523	10	2	241	216	3	28.31607819	892	1.23891151	0.037399009	0.073820055
0.012475264	2915.098633	1100	10302.63086	10	1	65	216	8	5.00628233	892	3.250703573	0.034265567	0.079146244
0.011627191	2089.042725	943.3981323	9414.552734	10	1	58	217	5	6.182929993	878	2.643410683	0.044596653	0.085227996
0.011009851	1158.015503	1051.189819	8551.420898	10	1	49	218	4	3.931095839	876	2.72361207	0.06247931	0.08826267
0.011013726	228.4731903	1811.76709	7706.964355	8	5	46	219	34	6.379370213	877	7.44494915	0.078306749	0.086776376
0.011357804	424.2640686	2695.366455	6915.504395	8	1	44	219	37	3.109632969	883	10.48235607	0.088355638	0.080874473
0.011461288	94.86833191	2371.708252	6109.991699	8	1	44	218	73	3.181812763	887	13.69663811	0.091964886	0.071956761
0.01176603	874.6427612	1477.328613	5346.568848	8	2	92	218	13	13.79797268	885	4.004481792	0.09159828	0.061868213
0.014394675	1651.090576	790.569397	4634.587402	9	3	436	214	7	33.19723129	904	2.031469345	0.084823728	0.0502965
0.018735185	2334.802002	604.1522827	3977.800781	9	2	459	210	1	24.23693466	935	1.449297071	0.070089824	0.041027341
0.023254808	3008.537842	600	3403.909424	9	2	327	208	1	15.59961414	941	1.34342742	0.049600087	0.036845636
0.02593755	3456.255127	1188.48645	2912.473145	9	5	387	209	4	28.57163048	938	1.284556866	0.027228288	0.034790352
0.02671703	3069.543945	1773.414795	2510.338623	9	2	244	207	1	14.75253963	943	1.06869173	0.010776452	0.033595797
0.02647201	2508.904053	2505.99292	2102.783936	9	2	334	208	1	21.13552666	935	1.110836148	0.009713238	0.033645947
0.026610494	1891.903809	2450.510254	1660.873291	9	2	217	214	2	16.72355843	882	1.175756931	0.014260031	0.03371923
0.026679838	1274.558716	2528.339355	1186.802368	9	2	273	212	1	14.06616497	903	1.204882979	0.022785753	0.031619564
0.026879113	685.4195557	2549.509766	644.1273193	9	3	154	215	1	14.65679359	884	1.243924737	0.032614712	0.027414177
0.027410423	174.9285583	1803.468872	84.85281372	9	1	48	217	6	7.233844757	868	3.035971165	0.041517086	0.023435783
0.028122025	270	1106.797241	540.8327026	8	1	23	218	21	3.016961336	865	6.119417667	0.047583543	0.020186068
0.029354665	120	111.8033981	1214.907349	8	1	10	219	100	1.909152389	863	13.50282764	0.048475284	0.018177498
0.029224105	900.4998779	1300	84.85281372	8	1	4	220	1	1.067520261	840	2.817231894	0.011271919	0.028306028
0.031216379	180	1706.604858	1832.211792	9	5	4	220	6	1.350224495	840	7.0137043	0.005897319	0.034765597
0.031979162	308.8688965	2137.755859	2564.254395	9	1	11	220	14	1.817522049	856	5.072095394	0.003441494	0.037626356
0.03106337	216.3330841	1128.051392	3398.88208	8	5	13	220	3	2.263636112	859	6.972263336	0.001845038	0.039843164
0.029923188	400.2499084	141.4213562	4290.10498	8	1	10	220	5	0.954841256	861	5.546490192	0.001460642	0.041742463
0.029550962	577.0615234	672.6812134	5210.07666	9	3	35	220	3	6.01728487	868	5.925010204	0.000613196	0.043518424
0.029865108	1106.345337	471.6990662	6150.29248	9	5	6	220	13	1.391763449	862	6.321674824	1.05931E-05	0.045084253
0.00141268	2248.999756	1180.042358	34483.36719	10	2	526	195	0	35.71752548	1029	0.426152676	0.007849209	0
0.001854575	2619.465576	552.2680664	33541.28906	10	2	680	197	0	7.371306896	1022	0.443930596	0.019900661	0.000169326
0.001814233	2948.101074	180.2775574	32588.46484	10	2	476	199	0	30.83771896	1009	0.432997644	0.035496343	0.000488245
0.001372362	2895.582764	50	31635.89258	10	2	249	204	0	15.81919384	977	0.524511695	0.050212514	0.000671663
0.000931724	2609.310303	250	30683.37109	9	3	227	210	1	12.64666939	935	0.574225187	0.062675171	0.001888258
0.002146228	2504.595703	694.6221924	29732.9668	9	2	323	207	0	13.31453514	952	0.610909224	0.075920105	0.004814389
0.006221886	2514.458252	141.4213562	28786.01172	9	1	124	214	2	6.526986599	909	0.743291616	0.089836039	0.010324836
0.012734555	1760.82373	353.5534058	27842.86133	9	1	207	213	3	21.20922279	915	0.996524394	0.106545039	0.01813882
0.019973023	818.8406372	604.1522827	26903.91211	9	1	94	216	8	1.721006155	893	1.228265405	0.127352923	0.026125493
0.026521493	42.42640686	1400.892578	25969.62305	9	2	91	217	3	5.989218235	890	3.436695337	0.148021147	0.036925282
0.031586554	700.3570557	1308.625244	25055.94531	9	2	172	217	6	17.44795227	887	2.421728849	0.169552177	0.059245642
0.037046064	450.9989014	650	24129.88672	8	1	95	218	6	13.01208782	889	3.38164258	0.197777063	0.094362773
0.042566013	174.9285583	50	23207.59375	8	1	55	218	15	3.843668222	888	6.545083046	0.245003611	0.134286121
0.046500903	1020	538.5164795	22292.11914	9	1	49	218	6	2.719923258	889	7.488808632	0.309424073	0.172181591
0.047838591	1489.463013	150	21383.77148	10	1	61	217	3	1.432096243	892	17.64454269	0.376363188	0.205507413
0.046806622	1567.194946	777.8174438	20482.44336	8	1	63	217	7	0.954841256	889	14.98416042	0.428730071	0.229806423
0.044916887	1688.816162	1520.690674	19588.89648	8	5	78	217	11	5.322852612	893	15.38159275	0.454979688	0.240880176
0.042242281	1431.223267	1131.37085	18702.03516	8	5	68	218	11	2.134299994	891	28.23806763	0.443872601	0.236602485
0.039521266	973.4988403	254.9509735	17823.63672	10	1	52	218	6	1.067520261	892	19.48656464	0.396689683	0.216647893
0.037551895	445.9820557	531.5072632	16938.12891	10	1	69	217	11	1.391763449	898	13.06995201	0.321606934	0.183083653
0.034587994	120	158.1138763	16070.37012	8	1	55	218	41	0.337614715	896	29.21905708	0.236979604	0.145686597
0.02978611	300	353.5534058	15187.29102	10	5	81	218	13	2.385944128	892	10.49700737	0.160286143	0.111134745
0.02452735	313.209198	801.5609741	14313.80469	8	1	67	218	7	4.058664322	889	5.060102463	0.112250805	0.089070588
0.021177219	737.9024048	460.9772339	13433.83789	8	1	76	216	4	4.763641834	890	2.77707839	0.085501604	0.081912614
0.019247886	1425.236816	111.8033981	12541.29199	10	2	98	214	4	7.543149948	904	2.058068037	0.068468593	0.082572669
0.019001784	2313.114746	403.1128845	11652.05566	10	1	110	217	4	17.00305939	891	2.521169901	0.059407778	0.083955996
0.018532688	2121.320313	212.1320343	10782.06836	10	1	108	217	4	7.393958092	891	3.133678436	0.058998026	0.087722294
0.017242923	1527.350708	380.7886658	9931.268555	8	2	61	217	4	6.795864582	884	2.041044474	0.066502064	0.092061944
0.015596312	711.196167	494.974762	9101.082031	8	1	49	218	8	1.350224495	881	4.72769022	0.079990849	0.093570717
0.014244996	120	1364.734375	8294.389648	8	1	51	218	20	4.727942467	880	8.434509277	0.089701906	0.09017504
0.011917679	161.5549469	2340.939941	7493.336914	9	1	51	218	14	2.052775145	887	10.75466537	0.092621699	0.08143881
0.009703148	318.9043884	2109.502197	6762.322266	8	1	36	218	18	0	880	6.52791214	0.087303013	0.068724826
0.009289804	408.0441284	1101.135742	6049.148926	9	2	80	218	9	10.37309647	878	7.467571259	0.075631499	0.055065066
0.011242834	948.6832886	180.2775574	5387.067871	9	2	289	213	4	13.77120209	913	1.792842388	0.062243525	0.041208453
0.014785782	1608.01123	150	4789.67627	9	2	378	207	1	28.62788582	958	1.458716512	0.045193959	0.029550975
0.019054417	2117.285889	50	4262.640137	10	2	408	206	2	6.804089546	955	1.402959108	0.025714958	0.023788093
0.022175882	2750.363525	360.5551147	3816.018799	10	2	448	205	2	11.14116192	966	1.169819355	0.009559258	0.021601969
0.023665557	3486.330566	1166.19043	3434.312256	10	2	409	203	1	7.085726738	982	1.089224696	0.002521608	0.020866256
0.024073921	3293.174805	1830.983398	3005.095703	9	2	405	206	1	26.91773415	951	1.002591372	0.004187015	0.022003472
0.025082668	2680.764893	1650.757446	2552.116699	9	2	255	208	4	13.72132587	939	1.074224114	0.010241339	0.022857547
0.025428098	2066.301025	2035.313232	2028.71875	9	2	355	205	2	23.27722931	963	1.076168537	0.020281252	0.021319866
0.026318226	1537.920654	2152.324219	1475.80481	9	2	189	209	1	23.84263611	930	1.014614105	0.03200613	0.018275699
0.027584611	1043.551636	1176.860229	833.5466309	10	3	61	214	4	10.16040802	893	1.24503243	0.042069741	0.016078316
0.0290146	582.4946289	424.2640686	189.7366638	9	3	115	216	6	22.90209961	880	1.50790596	0.047686215	0.014922406
0.030970572	283.0194397	158.1138763	429.5346375	8	1	14	217	7	3.181812763	873	2.095933199	0.047928251	0.014404528
0.03278669	589.4064941	700	920.2717285	8	1	53	219	3	14.33949471	862	1.867358685	0.042838309	0.014748088
0.033301901	390	1700	1302.497559	7	1	29	219	17	8.735691071	858	4.828192234	0.034155596	0.016904265
0.031577684	254.5584412	2701.851318	1373.790405	7	2	4	220	11	2.134299994	856	3.28261447	0.024306979	0.019646177
0.030200081	30	3287.095947	708.0254517	8	1	8	219	4	2.052775145	859	6.831897259	0.01680845	0.021507859
0.029080948	301.4962769	3067.572266	42.42640686	9	1	11	220	15	2.719923258	856	11.14975739	0.011770174	0.022070762
0.027678354	313.209198	3050	870	9	1	16	220	5	1.012750387	861	6.84135294	0.007893958	0.022388378
0.026085945	655.2098999	2710.166016	947.2592163	9	4	7	220	4	1.012750387	853	4.753835201	0.005681489	0.024866691
0.024978219	865.8521729	2227.666992	30	8	1	4	220	2	1.012750387	848	3.762295008	0.00545346	0.031202462
0.024901958	120	2114.828613	1020	9	1	10	221	24	1.817522049	845	4.391310215	0.005846809	0.039070502
0.026063573	240	2371.708252	2010	8	1	5	220	9	1.067520261	850	6.340435505	0.006106637	0.046593148
0.027275495	1158.79248	1691.892456	3000	8	1	5	220	9	1.817522049	868	4.366425991	0.006288542	0.053137653
0.027230293	550.7268066	1142.365967	3972.0271	9	1	25	220	12	3.321432114	876	6.60682106	0.006590322	0.057923339
0.027706116	84.85281372	403.1128845	4777.446777	9	1	29	220	60	3.389067173	867	8.34860611	0.005736801	0.061099321
0.02937435	150	500	5643.350098	9	1	20	220	3	3.199601412	870	8.142192841	0.004013988	0.06301602
0.03144047	120	282.8427124	6528.706055	9	1	12	220	9	2.901821613	863	7.187969208	0.001751251	0.062870368
0.003063167	1398.463501	721.1102295	36721.00391	8	2	508	204	0	20.38767052	962	0.418842196	0.000274619	0
0.005121654	1113.238525	111.8033981	35768.15234	10	2	171	207	0	23.65130806	948	0.444950253	0.003454445	7.92834E-05
0.007220399	1310.4198	680.0735474	34815.57813	10	2	388	200	0	30.44115639	999	0.47183311	0.011859216	0.000823767
0.00885748	1797.247925	961.7692261	33849.69141	10	2	574	196	0	30.77865219	1028	0.51033026	0.026840558	0.001979484
0.009049282	1950	0	32899.33203	10	2	239	206	2	28.82189751	965	1.111051559	0.045153819	0.002870295
0.008044992	2036.467529	694.6221924	31952.08398	10	2	201	208	0	27.76913452	947	0.643055022	0.06303183	0.003291159
0.006019643	1626.929565	0	31008.23242	9	1	123	209	5	13.1421051	944	0.984013379	0.078110285	0.00413597
0.005053861	1504.792358	364.0054932	30068.09766	9	5	103	211	4	12.81007767	936	2.258649349	0.092225328	0.007338167
0.007059715	1527.645264	559.0169678	29132.03906	9	2	162	215	3	21.45892334	902	1.09163487	0.106211454	0.012832321
0.011475648	1455.231934	500	28200.46289	9	1	110	216	4	12.9465189	901	1.175828218	0.124066599	0.020241993
0.017358338	1360.294067	70.7106781	27273.43164	8	1	66	217	5	1.012750387	893	1.938579679	0.144080475	0.028755778
0.0234085	678.8225098	950	26347.94336	8	2	90	217	4	1.817522049	891	2.124034643	0.166744396	0.04413759
0.028813204	84.85281372	1285.495972	25427.41992	9	1	75	215	7	4.972358227	904	2.282649994	0.192648664	0.072334647
0.034620043	566.0388794	1140.175415	24529.65625	9	1	92	217	3	7.594643593	892	3.110591888	0.233539551	0.114276886
0.040652733	362.491394	390.5124817	23622.19531	8	1	49	218	26	1.909152389	891	5.396612644	0.296494544	0.159425974
0.045130786	201.2461243	353.5534058	22721.41016	8	5	47	217	23	0.954841256	897	11.67708397	0.375302523	0.20269984
0.047042057	488.364624	223.6067963	21827.82031	10	1	47	217	23	2.901821613	902	13.33058834	0.453345299	0.241619185
0.046721641	600	602.0797119	20940.02148	8	1	49	216	26	2.901821613	904	20.29600143	0.511651099	0.27049154
0.04559553	692.6037598	961.7692261	20060.1543	9	5	67	217	28	4.763641834	898	44.00821304	0.539607704	0.285028726
0.043693375	540.8327026	905.5385132	19176.00781	9	5	69	217	13	0.954841256	901	35.95765686	0.525307715	0.281599134
0.041753635	84.85281372	111.8033981	18291.66211	8	5	46	218	26	0	899	27.20967865	0.469295502	0.259298772
0.040543992	381.837677	150	17406.33594	10	2	45	217	12	2.134299994	898	11.23640919	0.380572736	0.221207902
0.03785222	810	707.1068115	16531.74219	8	2	83	218	12	0.954841256	891	6.265634537	0.275326401	0.17673184
0.033293195	690	0	15672.09277	10	2	70	217	7	2.456394672	890	4.189635754	0.181814104	0.134588972
0.028367383	630.7138672	848.5281372	14780.04688	8	2	91	216	4	9.039936066	892	2.78012681	0.124930635	0.103792846
0.025594626	84.85281372	50	13890.03223	8	2	79	215	9	4.168739796	900	5.411338329	0.098790035	0.089315169
0.025146773	941.5412598	300	13015.5752	10	2	182	213	2	15.49341583	916	2.029894114	0.08711274	0.088050507
0.025608735	1594.521851	100	12160.69922	10	1	105	217	4	12.08832455	892	1.909846306	0.08457797	0.088487871
0.025167154	1350	585.2349854	11317.15918	8	1	40	217	6	0.954841256	892	2.355832338	0.087871365	0.090413176
0.023890743	721.2489014	715.8910522	10500.55664	8	2	110	218	4	16.11800766	888	2.991933584	0.093826957	0.093020454
0.022137746	127.2792206	206.1552887	9694.457031	8	1	49	217	9	2.569502831	890	6.446829319	0.102159433	0.093097351
0.020277308	189.7366638	1216.55249	8901.712891	8	1	85	218	5	14.99394798	886	6.159062862	0.106194973	0.088225603
0.018055374	711.196167	2227.666992	8154.317871	8	1	85	217	8	3.843668222	887	3.017038584	0.10182929	0.078177109
0.015173969	966.0745239	2039.607788	7439.57666	9	3	143	216	5	20.7225647	891	2.103569746	0.089058474	0.063806228
0.013694183	335.4101868	1030.776367	6799.154297	8	1	109	215	12	9.702926636	901	3.823364735	0.069667168	0.048189037
0.013748078	192.0937347	111.8033981	6185.022461	9	1	85	216	4	0.954841256	890	5.503189087	0.049772076	0.033494577
0.015660098	771.2976074	776.2087402	5633.134277	9	2	179	214	3	12.20756817	905	2.593412161	0.031015627	0.021373937
0.018853733	1337.946167	955.2486572	5151.358887	10	2	402	210	1	33.78174591	932	1.393531919	0.014944843	0.013412839
0.021752493	2071.955566	380.7886658	4742.088379	10	2	577	204	2	13.61706161	978	1.275068521	0.003682763	0.010306443
0.022960318	2800.142822	1128.051392	4339.228027	10	1	553	200	4	8.104435921	1010	1.126833558	0.000229717	0.010054644
0.022521684	3631.115479	1012.422852	3899.192139	10	1	524	200	11	2.901821613	1007	1.480693579	0.00289006	0.011446854
0.022317901	3468.083008	657.6473389	3420.526367	10	2	400	202	8	19.23932076	991	1.142817259	0.009430017	0.012190984
0.022617446	2912.473145	1360.147095	2869.041748	10	2	162	210	1	14.93838024	918	1.055048585	0.019227514	0.01130872
0.023919122	2010	1843.908936	2246.597412	10	2	145	213	2	26.11323357	901	0.966731668	0.030407943	0.009510222
0.026192402	1020	919.2388306	1572.927246	10	2	307	213	0	23.65130806	903	0.981681645	0.039583486	0.009070267
0.029102731	42.42640686	50	926.1209717	9	1	32	214	3	4.582314968	897	1.166905165	0.044533245	0.009441038
0.031532165	657.951355	782.6237793	408.0441284	8	1	67	218	3	14.07363415	867	1.125064731	0.044055898	0.010476909
0.033210572	1106.751953	1250	0	8	1	36	217	7	3.843668222	871	1.309824467	0.038575873	0.012936176
0.033601392	1145.512939	2015.564453	361.2478333	8	3	33	217	5	7.725405216	877	1.878473639	0.029212855	0.015520024
0.031264048	339.4112549	2912.902344	540	8	1	12	220	10	1.817522049	858	2.892057896	0.018409442	0.017062172
0.027713392	466.6904907	2385.37207	690	9	5	8	219	14	0.954841256	866	2.789722443	0.009775423	0.017910104
0.024995014	30	2127.204834	499.2994995	8	1	9	220	5	1.391763449	861	6.021001339	0.005041188	0.017845819
0.022715641	123.6931686	2100	339.4112549	9	1	17	220	34	1.391763449	863	11.82447052	0.001865459	0.019264385
0.020674082	295.4657288	2128.966797	569.2099609	9	1	17	220	8	2.635026455	868	10.18559265	0.001471394	0.025248285
0.019354345	390	1450	331.3608398	8	5	7	220	8	3.016961336	864	4.379942894	0.003723968	0.035714149
0.01860342	300	1154.3396	1253.195923	9	1	16	220	6	2.052775145	860	3.592768908	0.00672135	0.047476146
0.019503759	330	1550.806274	2194.926025	8	1	7	220	8	0.754894495	863	4.751930714	0.009737864	0.058437757
0.021074396	1320	1051.189819	3159.129639	8	1	16	220	6	1.721006155	866	5.13788414	0.011956679	0.067580953
0.021936044	450	291.5476074	4140.978027	8	5	21	220	11	2.263636112	873	6.957300663	0.012535048	0.074196503
0.024348816	474.3416443	0	5130	9	1	16	220	9	1.067520261	877	14.67708111	0.011346702	0.07796599
0.028031066	807.7747192	738.2411499	6120	8	5	17	220	7	2.134299994	865	7.610211849	0.008654435	0.078385308
0.031506166	169.7056274	212.1320343	7015.703613	9	1	6	220	7	0.954841256	865	6.688211918	0.005240115	0.07661701
0.004776168	914.3850098	863.1338501	37981.85938	10	2	499	204	0	32.35640717	972	0.438581407	0	0
0.008822903	530.7541504	602.0797119	37029.34766	10	2	294	209	0	10.31508255	940	0.520010173	0.001028265	0.000103749
0.013312497	120	141.4213562	36078.67578	10	1	143	210	1	10.31508255	930	1.075374722	0.00855423	0.001244198
0.017054811	402.4922485	70.7106781	35130.82031	10	1	119	210	1	3.109632969	934	1.331126213	0.023177907	0.003032749
0.019691831	1082.081299	600	34186.01172	10	2	280	208	0	14.71007633	950	0.72107017	0.042901613	0.004841009
0.020960579	968.4007568	111.8033981	33258.97656	9	3	140	211	1	8.300483704	933	1.236735463	0.064631701	0.006314682
0.019791823	1060.660156	632.4555054	32321.34961	9	1	104	215	2	0.954841256	907	1.008870721	0.083654135	0.006967957
0.016530499	674.1661377	158.1138763	31387.65625	8	1	79	217	11	1.012750387	904	2.928817749	0.099801861	0.008081275
0.012590291	510	0	30458.25977	8	1	70	216	17	0.337614715	905	4.235971928	0.114170894	0.011118191
0.010475819	551.5432739	403.1128845	29532.10156	9	1	70	216	17	0.337614715	907	3.048023939	0.126864582	0.015851203
0.011806426	458.9117432	100	28607.85938	8	5	67	215	44	2.160789013	908	4.427070141	0.140093699	0.022208633
0.014663848	540	180.2775574	27663.66016	8	1	59	217	7	0.954841256	895	4.488302231	0.155589312	0.030856745
0.01856388	600.7495117	70.7106781	26750.93359	8	2	67	217	15	2.569502831	897	5.418446064	0.174181953	0.048487067
0.023951726	778.8452759	291.5476074	25843.91602	8	1	55	217	19	1.012750387	897	3.739616394	0.20164521	0.0797088
0.029503465	120	150	24960.37891	9	1	49	216	10	1.391763449	899	4.442461967	0.250481546	0.124141939
0.035499658	690	291.5476074	24066.75	8	1	49	217	26	2.134299994	893	9.261874199	0.323507935	0.172208339
0.040183488	284.6049805	450	23178.19922	8	2	46	216	18	0.954841256	898	13.07139301	0.409194708	0.219717965
0.042542819	42.42640686	200	22297.16602	8	5	54	216	151	3.372286797	906	17.00123215	0.489139259	0.262526423
0.042759418	247.3863373	200	21414.05469	8	5	50	216	237	3.471741199	910	36.20584869	0.54940778	0.294021696
0.042378262	150	141.4213562	20530.54492	8	5	43	216	187	6.721369267	910	49.90871811	0.577285826	0.310464978
0.041494709	379.4733276	763.2168579	19644.04492	9	2	57	217	21	1.721006155	905	28.88767624	0.562069595	0.307922572
0.04140535	792.0227051	223.6067963	18768.80664	8	5	42	217	13	3.016961336	899	31.22724724	0.503445745	0.284401268
0.04183523	1248.519165	353.5534058	17892.00195	8	1	53	218	14	1.391763449	891	13.72294712	0.41154179	0.244610354
0.040260606	1761.845581	919.2388306	17001.32031	8	2	95	217	3	4.679912567	891	3.771091938	0.299185544	0.197812989
0.036517821	1680	304.1381226	16128.28613	8	1	82	217	5	4.222687244	888	3.333281279	0.198701724	0.151470751
0.032628465	1233.28833	471.6990662	15250.68555	8	2	118	216	4	10.48288155	898	2.807871103	0.136453256	0.115384929
0.031075062	457.9301147	150	14389.24609	9	5	51	215	6	5.1287117	900	4.215539932	0.11122229	0.095115334
0.031620529	192.0937347	70.7106781	13540.77148	10	3	62	217	9	11.94526863	890	4.238812447	0.105791628	0.089197017
0.03238355	641.3267212	269.2582397	12709.70117	8	3	87	217	3	1.067520261	893	2.832852364	0.109256066	0.088402249
0.031874463	593.9697266	854.4003906	11900.62598	8	1	40	217	4	2.134299994	893	5.299749374	0.113536499	0.088218831
0.030067457	60	412.3105774	11095.0127	8	1	29	218	10	2.134299994	891	8.16300869	0.120062746	0.088544451
0.027876392	678.8225098	353.5534058	10312.19141	8	1	27	218	4	0.754894495	884	4.768395424	0.125505015	0.086614847
0.026813742	228.4731903	1253.993652	9570.188477	9	1	47	218	7	0.754894495	880	4.958771229	0.124389365	0.080722965
0.025131853	740.9453125	2163.330811	8855.083008	9	2	213	216	3	9.046031952	892	2.370214939	0.11411719	0.070008457
0.022255013	1719.185913	1811.76709	8185.823242	9	2	374	211	2	17.56269073	934	1.555448413	0.095289797	0.055356923
0.020236997	1206.731079	1250	7581.45752	9	2	166	210	4	3.471741199	939	1.48557198	0.070988148	0.039840832
0.019142143	523.9274902	460.9772339	7012.046875	10	1	118	214	6	18.7379055	902	3.505074739	0.046322685	0.026750544
0.019557236	67.08203888	50	6500.038574	10	1	54	215	4	5.062306881	897	5.253150463	0.025422299	0.015858419
0.021233294	658.6349487	707.1068115	6054.428223	10	2	148	216	4	12.19438362	888	3.235992193	0.011413674	0.007318028
0.023073612	1400.714111	1382.931641	5668.174316	10	2	304	210	1	30.26661301	931	1.457306385	0.00308111	0.003196007
0.023252536	2268.126953	1697.792725	5241.679199	10	2	441	205	3	34.28346252	972	1.239800572	0.000889181	0.002514415
0.021680187	3077.303955	743.3034668	4790.991699	10	2	529	204	6	4.044691086	981	1.066670656	0.004753558	0.003410517
0.019826069	3772.015381	206.1552887	4253.022461	10	2	532	201	2	5.322852612	1008	1.166229486	0.010435702	0.00400303
0.019067181	2853.94458	930.053772	3661.106445	10	2	443	202	2	21.01416397	997	1.008451104	0.01797674	0.003943873
0.02131298	1884.038208	1755.704956	2987.072266	10	1	136	211	2	26.52202225	916	0.988905787	0.026977701	0.003235158
0.024956563	948.6832886	790.569397	2325.725586	10	2	81	213	1	24.31756783	905	1.0948807	0.034524877	0.003405797
0.028437136	90	180.2775574	1745.422607	10	2	59	214	2	0.754894495	899	1.016832352	0.038397368	0.004982942
0.031064536	872.0665283	1151.086426	1271.377197	8	2	219	213	0	27.12206841	905	1.027131081	0.03754146	0.007753719
0.032755341	1868.689331	2080.865234	902.496521	9	2	159	212	2	14.93838024	911	1.100742579	0.031883966	0.010757588
0.033061098	1739.482666	2680.018555	589.4064941	8	3	50	217	0	4.431819916	869	1.141794086	0.023118636	0.013127289
0.030500507	914.3850098	2265.502197	450	8	3	26	219	9	6.492565632	865	1.961602926	0.013475538	0.014433552
0.025767062	30	1523.975098	270	9	1	16	219	5	2.781886339	864	2.370064974	0.00622059	0.014499724
0.020959275	424.2640686	1159.741333	60	9	1	24	219	3	2.263636112	868	2.406647205	0.002248672	0.014053708
0.017111948	318.9043884	1110.180176	192.0937347	9	2	73	219	2	8.386797905	866	2.967365026	0.000102975	0.016857738
0.014850449	692.6037598	1118.033936	241.8677368	8	1	15	219	5	1.012750387	874	4.644550323	0.001688718	0.025776422
0.013460011	0	761.5773315	692.6037598	9	5	5	220	14	1.687604904	865	4.382227898	0.005763491	0.039216697
0.012256214	42.42640686	158.1138763	1637.681274	9	1	13	220	4	1.350224495	865	7.481507778	0.01054498	0.053855442
0.013002267	150	552.2680664	2563.201172	9	1	29	220	8	4.058664322	867	7.070623875	0.01473973	0.067642637
0.014772051	933.3809814	430.116272	3485.426758	8	1	18	220	5	2.02486825	871	10.13303661	0.01744335	0.078709915
0.016410556	84.85281372	0	4418.970703	8	5	19	220	39	2.052775145	876	14.23453712	0.018140506	0.085579567
0.020145308	794.2921143	552.2680664	5361.277832	9	5	8	220	33	0.754894495	878	21.10725403	0.016704936	0.089060493
0.025029385	474.3416443	608.2762451	6318.330566	8	1	7	220	13	0.954841256	873	9.635252953	0.013399426	0.088271901
0.029846001	400.2499084	657.6473389	7287.283203	9	1	11	220	10	2.719923258	863	8.403715134	0.008875836	0.083991513
0.001068728	300	353.5534058	40195.66797	10	2	414	199	0	30.96619415	1000	0.810335398	0.000415229	0
0.005289513	335.4101868	291.5476074	39245.05859	10	2	366	205	0	28.7843895	964	1.089380622	0.001631853	0
0.011192386	150	100	38297.03125	10	1	192	209	0	14.92096519	936	0.77383399	0.004152039	7.86481E-07
0.018051641	375.8989258	254.9509735	37351.78125	10	2	270	208	0	24.24244499	950	0.59098053	0.008844063	0.000977472
0.024803802	818.8406372	585.2349854	36409.53125	10	2	403	204	0	25.51670456	982	0.529702842	0.022449017	0.003175549
0.03078823	318.9043884	583.0952148	35470.51953	10	3	237	213	1	23.11839294	921	0.975322902	0.043192383	0.005798704
0.034697961	150	304.1381226	34535.00391	10	1	117	213	2	5.875572681	920	1.066043615	0.06748759	0.008218543
0.036091294	0	350	33618.47656	9	1	129	215	4	14.82299232	910	1.0717448	0.093376763	0.010077565
0.033883102	152.9705811	250	32691.16406	9	1	94	216	10	9.74803257	907	1.601688623	0.114473984	0.011201756
0.029199747	0	250	31765.16992	9	2	103	216	50	6.804089546	908	5.842361927	0.130602941	0.012951818
0.022838594	218.4032898	1001.249207	30842.83008	8	1	84	217	39	2.134299994	907	5.806381226	0.143238738	0.015382788
0.017026994	30	1308.625244	29925.56836	8	3	122	217	31	8.159014702	907	2.797799349	0.15092063	0.018866682
0.013733346	94.86833191	1079.351685	29013.86133	8	1	88	217	4	5.427642822	906	4.111305714	0.15463376	0.023703696
0.013322474	450	800	28107.31055	8	1	66	217	13	0.754894495	901	4.984770298	0.158212095	0.031207906
0.013936677	379.4733276	764.8529053	27206.69141	8	1	60	217	8	3.631393433	900	4.579769611	0.167934462	0.048113272
0.017472185	180	0	26312.73633	8	5	57	217	26	1.687604904	900	7.428438187	0.191353485	0.07809034
0.022549057	108.1665421	777.8174438	25422.81836	8	5	58	217	107	2.635026455	897	11.98171806	0.240132272	0.121484667
0.027717251	189.7366638	680.0735474	24558.42188	8	1	54	217	17	0.754894495	897	13.34072876	0.313683659	0.169831887
0.032314006	30	550	23676.36719	8	5	57	217	35	2.781886339	902	24.89964104	0.397997916	0.218974724
0.035058729	496.5883484	813.94104	22793.8418	8	5	64	216	30	4.972358227	911	21.72828484	0.477136075	0.263076127
0.035740882	676.8308716	1200	21882.01367	8	5	67	216	38	1.217118144	916	35.27264404	0.537566185	0.296482354
0.036086019	483.7354736	651.9202271	21004.82031	8	5	58	217	40	3.389067173	912	25.2784462	0.564998865	0.313370645
0.036867194	192.0937347	141.4213562	20130.08984	9	5	32	217	17	1.217118144	903	32.83610535	0.552108049	0.311415523
0.03993807	984.0731812	50	19240.19922	8	1	33	217	8	1.817522049	892	16.60323143	0.498240381	0.288692027
0.042156156	1290	950	18348.94336	8	2	90	217	7	2.901821613	892	10.31916428	0.40956074	0.251433372
0.041963704	1323.064575	550	17468.375	8	5	124	216	4	4.100293636	895	5.902647495	0.301908761	0.206784353
0.039176844	1302.497559	447.2135925	16601.49609	9	1	97	216	4	3.843668222	895	3.906004429	0.206468984	0.160318211
0.037035283	1178.812988	894.4271851	15768.73145	8	2	179	216	8	17.25069237	899	2.702865839	0.146073788	0.122840755
0.036858756	1092.016479	1151.086426	14927.37402	9	2	118	218	4	9.508656502	884	2.570719719	0.122041509	0.098692834
0.038395997	607.4536743	559.0169678	14106.92383	9	2	93	217	3	14.33949471	890	2.624949455	0.120470032	0.088197276
0.038924132	268.3281555	282.8427124	13300.69531	9	5	35	217	8	2.698951006	893	7.302552223	0.129002824	0.084727839
0.037530478	295.4657288	50	12498.62793	8	1	27	218	12	1.391763449	891	7.248702526	0.135195941	0.082765222
0.035138037	794.2921143	206.1552887	11724.01367	8	5	25	219	19	1.909152389	885	6.160761833	0.141148761	0.08059141
0.032802433	466.6904907	158.1138763	10986.10449	8	5	24	219	11	2.134299994	882	9.456755638	0.144237787	0.076352566
0.032363907	84.85281372	738.2411499	10270.74023	9	2	45	218	3	3.814074755	883	6.901901722	0.139525488	0.068933398
0.031158431	912.4143677	1274.754883	9597.234375	9	3	149	216	1	10.74441624	895	1.849201202	0.125798747	0.058088936
0.028292686	1854.427124	1030.776367	8957.198242	9	3	166	212	6	25.83102417	925	1.580765128	0.10301242	0.044250779
0.025471343	1905.41333	492.4429016	8372.365234	9	1	42	214	21	17.09792328	910	1.545569062	0.076034822	0.030590847
0.023581933	1441.561646	626.49823	7866.180664	9	2	136	218	17	29.61434555	883	1.411490321	0.049915414	0.020324586
0.02273716	732.3933105	474.3416443	7390.297852	10	1	66	215	5	14.65679359	903	1.89144659	0.026835591	0.01147953
0.023701008	42.42640686	141.4213562	6970.853516	10	1	47	218	6	3.016961336	876	6.293148518	0.011216183	0.004671693
0.0248145	870	851.4692993	6577.393066	10	1	260	216	3	20.7478447	891	2.056620359	0.003699394	0.000905278
0.024150895	1677.051025	1724.093994	6137.988281	10	2	236	211	1	27.74693489	927	1.331477523	0.001862234	0.000160458
0.021805968	2359.343018	901.3878174	5638.483887	10	1	497	211	2	12.45510006	924	1.100872636	0.006097825	0.000977115
0.018494589	3192.005615	0	5075.677246	10	2	418	203	1	19.15268135	988	1.076070309	0.011932052	0.001901045
0.016967729	2531.402832	921.9544678	4401.829102	10	3	505	202	2	6.182929993	994	1.091456532	0.017614454	0.002351725
0.01909934	1578.923706	1614.001221	3735.933594	10	2	276	206	1	15.69182968	962	0.93329215	0.023368707	0.002054689
0.022801438	742.1589966	1364.734375	3139.554199	10	1	79	216	3	12.10607338	875	1.186397314	0.028547216	0.00185309
0.026328422	216.3330841	1092.016479	2612.75708	10	3	91	215	1	17.4220047	877	1.310039401	0.030991204	0.003171138
0.029269934	1186.802368	1581.138794	2177.016357	8	3	378	210	0	8.842508316	928	1.11875701	0.029646959	0.005353128
0.031492915	2126.405518	2419.194092	1804.993042	8	2	192	210	2	10.68350792	928	1.101765156	0.024627948	0.007923351
0.031821087	2059.757324	2900	1560	9	1	47	216	8	2.719923258	878	1.186766505	0.01709703	0.009856344
0.029082751	1060.660156	1900.657837	1440	8	2	185	218	2	8.165809631	869	1.354993105	0.009394338	0.01099236
0.023821594	60	970.8244019	1230	9	1	27	218	21	2.052775145	875	2.534615517	0.002974638	0.011050118
0.017725302	917.8234863	200	804.9844971	9	1	26	219	7	3.769243956	868	2.382365942	0.000319087	0.011075784
0.01304141	276.5863342	206.1552887	201.2461243	9	1	26	219	5	0	869	4.167480469	0.000166202	0.015570161
0.011019515	366.1966553	111.8033981	90	9	1	12	219	4	1.391763449	869	4.101479053	0.003110085	0.026661325
0.01006814	134.1640778	412.3105774	1018.675598	8	1	8	220	11	1.350224495	868	7.364154816	0.00820687	0.042509835
0.009174832	658.6349487	300	1953.458496	9	1	27	220	21	4.679912567	866	10.75868416	0.013782122	0.059563018
0.009579095	466.6904907	350	2900.706787	9	1	13	220	10	2.052775145	870	11.85142231	0.01868948	0.074865662
0.01045537	258.0697632	300	3856.954834	8	5	9	220	23	2.456394672	871	24.62342834	0.021768387	0.085611038
0.011622176	330	447.2135925	4801.687012	8	5	24	220	21	1.817522049	881	25.06315994	0.022397494	0.09111663
0.015189561	1230	360.5551147	5718.994629	8	5	27	220	23	0.477453768	885	19.0742588	0.020713452	0.093228966
0.020701634	270	200	6644.644531	9	1	16	220	3	1.067520261	879	10.84881592	0.017011987	0.091076583
0.026627477	720	100	7583.831543	8	1	22	220	4	0	864	6.604917049	0.011856111	0.084691532
0.010766166	641.3267212	700	39574.77734	10	2	417	205	0	19.78056908	964	0.494693041	0.009042605	0
0.019041985	737.9024048	696.4194336	38634.83984	10	2	451	203	0	15.81919384	982	0.48726961	0.015656896	0.000278069
0.028278254	1251.758789	1006.230591	37698.06641	10	2	665	198	0	14.15548801	1021	0.429316461	0.024091868	0.002213996
0.037495319	1692.01062	550	36764.69141	10	2	486	200	0	10.03044319	1010	0.467571616	0.043741118	0.005204263
0.045397338	1120.089233	650	35834.98438	10	2	391	206	0	9.920728683	968	0.483250201	0.069398388	0.008452556
0.050274741	840	1300	34908.56641	10	2	400	212	0	5.601181984	937	0.568210244	0.097489275	0.011330483
0.051212415	920.2717285	1274.754883	33983.37891	9	2	328	210	0	14.71007633	949	0.942810953	0.124747828	0.013377571
0.048526719	657.951355	820.0609741	33078.34375	9	1	101	215	3	7.363740444	917	1.130477428	0.147670388	0.015126614
0.041981775	30	100	32162.49023	8	1	84	216	21	4.058664322	907	4.63853693	0.161944851	0.017406698
0.033478823	740.9453125	939.4147339	31251.88086	8	2	215	213	3	10.66312027	922	1.487045288	0.170971185	0.019452553
0.024520325	885.8894043	1930.025879	30345.90039	8	2	235	216	2	11.65326214	907	1.208628535	0.171532691	0.021398133
0.017241551	550.7268066	1972.942017	29445.6543	8	3	87	214	4	5.570960045	916	1.595350742	0.164281085	0.024347711
0.013158356	84.85281372	1334.166382	28551.69531	9	2	78	217	5	2.635026455	902	2.680477381	0.153702885	0.030670034
0.010644604	674.1661377	494.974762	27661.31836	9	1	66	217	6	0.754894495	898	2.475564718	0.149319187	0.045822889
0.01112835	800.4998169	50	26778.05469	8	5	61	217	14	2.569502831	901	3.767640829	0.162938491	0.071948014
0.014886475	84.85281372	905.5385132	25896.95117	8	1	79	217	87	3.723867178	900	4.4168787	0.20388326	0.110885955
0.018925814	632.850708	1600.781006	25032.31641	8	2	72	217	5	2.134299994	900	4.569367886	0.270692736	0.156757355
0.023035401	90	1503.32959	24144.24219	8	1	68	217	38	3.389067173	903	11.0634861	0.34930855	0.204309002
0.025957994	210	1656.049561	23264.87891	8	1	78	216	9	2.385944128	905	33.08991623	0.424868435	0.245981574
0.027299572	0	2079.66333	22391.53906	8	5	60	217	6	4.431819916	902	48.18544388	0.483192354	0.277087718
0.028343527	417.8516541	1312.44043	21503.49219	8	5	44	217	9	1.817522049	903	31.86512566	0.513011694	0.293843687
0.032289524	284.6049805	492.4429016	20611.76758	9	5	35	218	32	1.350224495	893	35.93809509	0.505358815	0.294085741
0.038061026	218.4032898	180.2775574	19729.05469	8	1	57	217	44	4.763641834	895	14.91298008	0.459734827	0.275957763
0.042431373	300	447.2135925	18858.19141	9	2	78	216	8	9.970261574	899	21.55630875	0.383653849	0.24427633
0.043864634	330	150	18000.90039	9	1	75	216	5	7.117176533	899	18.22815323	0.292521179	0.204236001
0.042083614	305.9411621	552.2680664	17153.20703	9	1	105	216	7	5.730255604	900	6.378118515	0.208307058	0.161966652
0.040723633	212.1320343	1553.222412	16298.42285	9	3	106	215	12	14.50637245	905	8.322372437	0.152228132	0.125373408
0.041516766	94.86833191	1983.053223	15506.86621	8	2	59	217	21	13.73669529	893	13.7791481	0.132762581	0.099900797
0.043728486	30	1250	14700.76563	9	3	40	217	2	1.909152389	888	6.959762573	0.131943271	0.085549347
0.043963511	60	390.5124817	13904.76563	9	1	54	218	2	3.769243956	886	9.306056976	0.140253559	0.07848493
0.041903526	150	70.7106781	13136.74609	9	1	18	218	14	0.954841256	887	9.153077126	0.147777528	0.075256959
0.038491365	182.4828796	0	12401.76172	8	4	20	219	36	0	886	5.711761475	0.152899921	0.071253687
0.036430709	300	250	11686.49219	8	4	22	219	39	1.217118144	882	6.393079281	0.152303278	0.064684734
0.035869371	342.0526123	50	11009.83691	9	4	19	219	0	1.509526968	882	4.837015152	0.145174205	0.056039717
0.03499246	931.9334717	316.2277527	10363.25195	9	1	22	218	8	0.477453768	890	4.063728333	0.130360082	0.044921059
0.032280836	1597.904907	335.4101868	9767.154297	9	1	23	217	9	0.477453768	889	1.866660953	0.106800005	0.032987241
0.028777393	2258.58374	380.7886658	9214.298828	9	1	17	218	19	0	884	1.500983119	0.079922989	0.022486979
0.025958819	2121.320313	200	8709.925781	9	1	17	219	24	0.337614715	877	1.531003475	0.05381579	0.015155611
0.024238922	1336.60022	1201.04126	8291.133789	9	2	138	219	5	19.77322006	880	1.595861197	0.029813068	0.008368926
0.024480719	510	500	7902.024902	10	1	66	216	7	5.730255604	898	4.09213686	0.012896837	0.003343591
0.025181867	268.3281555	353.5534058	7479.692383	10	1	60	218	14	4.315448761	876	5.374494076	0.004746636	0.00071696
0.024047319	956.7131348	1110.180176	7024.934082	10	2	170	216	1	27.38759041	886	2.521718979	0.002343425	0.001956982
0.021294156	1871.095947	403.1128845	6476.109863	10	2	376	214	1	36.00673294	908	1.302278161	0.006285418	0.00417133
0.018210499	2704.163574	250	5816.055176	10	2	365	210	1	33.06362534	938	1.208705664	0.012370897	0.006071625
0.016675681	1857.336792	250	5145.328125	10	2	537	204	1	18.63232994	982	1.036907554	0.018061701	0.007050111
0.017913921	1173.456421	761.5773315	4534.765625	10	2	280	210	1	24.8479805	932	0.99416846	0.022142999	0.006834874
0.021434514	400.2499084	1450	3978.253418	10	2	153	214	2	22.11548996	892	1.064577818	0.02445282	0.005508741
0.025335563	509.1168823	2098.809082	3507.435059	10	2	65	216	1	7.062044144	876	1.438661218	0.025135044	0.004378881
0.028618004	1310.4198	2390.08374	3107.426514	10	3	380	210	1	8.063245773	923	0.98606658	0.02331852	0.004097594
0.031051969	2259.778809	2137.755859	2749.872803	10	1	147	211	3	16.71444511	924	1.028277993	0.018911963	0.004889025
0.031529576	2124.923584	2316.24707	2520	9	3	188	214	2	7.363740444	895	1.222839713	0.012602224	0.006306941
0.029370373	1138.419922	1627.88208	2430	9	2	219	212	1	22.31587791	910	1.274899125	0.005792988	0.007100801
0.024716347	161.5549469	863.1338501	2161.041504	9	1	64	213	6	9.368915558	905	1.813536167	0.000895176	0.00778114
0.018764663	778.267334	111.8033981	1611.365845	9	1	16	219	9	2.263636112	871	5.05749321	0	0.009142071
0.013812908	1015.135437	715.8910522	885.8894043	9	1	13	220	5	2.02486825	867	4.409851551	0.000380777	0.016057435
0.011608297	379.4733276	761.5773315	42.42640686	9	1	14	220	12	2.052775145	869	4.354166031	0.004209325	0.031535894
0.011528668	305.9411621	427.2001953	798.8116455	8	1	16	219	21	0.754894495	870	9.71734333	0.011286205	0.051848743
0.011830196	969.3296509	919.2388306	1714.205322	9	1	17	220	7	5.051152706	869	7.426642418	0.019088214	0.071608819
0.011907106	1127.696777	1350.925659	2656.482666	9	1	20	219	2	1.067520261	873	16.37777519	0.02503846	0.086938173
0.01086764	360	602.0797119	3609.113525	8	5	12	220	19	0.337614715	870	20.092453	0.027761132	0.094847992
0.01036462	577.0615234	0	4561.578613	8	5	8	220	22	1.391763449	876	30.29490471	0.027246492	0.095247835
0.011917795	1080	807.7747192	5519.429199	9	5	13	220	23	1.721006155	882	39.36515427	0.024195772	0.092363432
0.016385801	90	316.2277527	6481.25	8	1	15	220	1	1.350224495	869	13.38570595	0.01907842	0.087414406
0.022660922	900	364.0054932	7445.079102	9	1	12	220	5	2.456394672	867	5.671367645	0.013341945	0.078676492
0.001538334	1230	763.2168579	41799.47656	10	2	887	189	0	18.77729797	1073	0.411643624	0.00623286	0
0.007423637	1682.408936	0	40861.64063	10	2	787	190	0	15.04236889	1067	0.400686055	0.013525078	0
0.01621318	1642.345825	948.6832886	39926.89063	10	2	865	194	0	11.94526863	1046	0.397348255	0.022863576	0
0.026409335	1707.629883	680.0735474	38995.44141	10	2	453	199	0	21.33568573	1013	0.40143773	0.033515386	0.000738411
0.037532728	2066.518799	743.3034668	38067.54297	10	2	529	200	0	2.635026455	1010	0.426422656	0.045564823	0.003312167
0.048782628	2482.941895	316.2277527	37141.46484	10	3	395	203	0	15.04582119	990	0.49386704	0.06822966	0.006829186
0.058032382	2018.043579	100	36217.75391	10	3	160	213	1	2.385944128	931	0.621826708	0.098713301	0.010493155
0.063572422	1832.211792	707.1068115	35298.27344	10	2	188	209	2	14.19990349	957	0.690692604	0.129288614	0.013675679
0.064487629	1530	390.5124817	34383.36328	10	2	145	213	15	18.18843269	935	0.86547339	0.155956134	0.015916288
0.061001718	547.4486084	150	33490.02344	9	2	86	215	12	1.012750387	917	1.502285004	0.175497025	0.017950177
0.05308165	420	0	32584.54297	8	2	86	216	13	1.687604904	911	2.512841702	0.1846129	0.020450205
0.04253355	1247.798096	800	31684.61523	9	2	208	213	1	14.51357651	927	1.098889828	0.186902821	0.022559907
0.031410888	1850.540405	1800.694336	30790.65625	9	5	265	210	2	11.97672558	942	1.065548539	0.180593058	0.023913214
0.021113815	1306.981201	1677.051025	29899.88867	9	2	229	215	2	21.36879349	904	0.980451763	0.165133819	0.025640106
0.014119868	697.7822266	901.3878174	29016.00195	9	5	85	217	4	3.109632969	898	1.23080349	0.143559247	0.030087549
0.008939392	270	223.6067963	28135.47461	9	1	71	217	15	2.160789013	899	2.836527824	0.125070632	0.041440662
0.006334933	150	600	27252.02344	8	2	86	216	8	1.967863798	902	2.016376019	0.125222772	0.061881531
0.007994026	152.9705811	1290.348755	26364.74414	8	1	83	216	24	1.909152389	900	2.703314543	0.150321424	0.093438283
0.011198665	30	2136.000977	25483.49414	8	3	136	215	9	6.201053619	907	3.186399221	0.205138996	0.134519264
0.014263382	0	2512.468994	24627.78906	8	1	121	217	10	7.543149948	896	2.886076927	0.270929992	0.176780984
0.017232044	268.3281555	2627.736572	23742.41797	8	1	83	217	6	3.520405054	897	5.559813499	0.340643793	0.214190736
0.019547405	342.0526123	2690.724854	22850.4707	8	1	75	217	4	5.875572681	890	8.633850098	0.399053454	0.241559595
0.022769373	371.0794983	1844.58667	21966.43359	8	5	62	218	5	2.901821613	891	11.85060406	0.432621956	0.25701043
0.030091779	108.1665421	943.3981323	21092.88086	9	1	59	218	6	4.044691086	892	12.93947697	0.43040958	0.259736598
0.038214348	192.0937347	50	20231.16992	9	2	29	218	0	2.569502831	893	17.68338394	0.396840334	0.246951178
0.044488277	351.1409912	100	19380.58008	8	1	47	217	12	6.182929993	897	17.31682777	0.340073377	0.221106768
0.047377631	420	680.0735474	18539.53906	9	2	94	217	4	1.391763449	895	4.589260578	0.270558864	0.187669501
0.046739105	445.9820557	1140.175415	17715.17188	9	1	66	217	5	5.788832188	896	6.767423153	0.204889759	0.152584061
0.04584989	450	1923.538452	16906.93555	9	3	88	217	9	9.473928452	896	5.20897007	0.163069889	0.123365626
0.046602018	737.9024048	1379.311401	16122.53711	9	5	57	217	5	2.8624053	889	9.060353279	0.145270735	0.100107208
0.047212314	960.4686279	1029.562988	15332.90625	8	3	56	218	5	6.893893242	883	11.19527626	0.139967352	0.083119601
0.046453476	483.7354736	150	14569.31738	9	1	24	218	25	1.067520261	883	15.54081059	0.141601354	0.0725049
0.044065643	283.0194397	850	13835.49805	8	3	32	219	8	1.909152389	883	6.615494251	0.147868767	0.067830235
0.040245425	666.1080933	955.2486572	13119.70996	8	2	47	219	5	14.24415779	879	2.747445107	0.150599867	0.062000755
0.037814416	690	1097.724976	12439.62207	9	3	83	219	4	9.787315369	882	3.409632683	0.14757742	0.053989202
0.036860391	483.7354736	886.0022583	11787.09863	9	1	44	219	5	5.720433235	883	3.975606918	0.138613164	0.04474381
0.035967972	201.2461243	570.0877075	11162.58008	9	1	21	219	16	0.754894495	882	5.087569714	0.123816371	0.034012195
0.033542395	1020.441101	316.2277527	10594.24805	9	3	60	217	13	16.18139458	889	1.852060318	0.102217026	0.024591595
0.029610019	1408.722778	500	10072.13965	9	1	42	218	13	4.262692928	889	1.840756297	0.078314349	0.016831744
0.026100829	1603.807983	474.3416443	9600.75	8	1	27	219	11	1.909152389	880	2.046931028	0.054047368	0.011328309
0.023764281	1851.512939	827.6472778	9175.538086	9	1	25	219	10	1.967863798	880	3.300923586	0.030955048	0.006479233
0.023548482	1116.467651	1012.422852	8815.96875	9	2	97	219	3	17.84268188	878	2.66882205	0.014757594	0.002921296
0.023791205	339.4112549	250	8376.878906	10	1	95	218	7	20.68571854	885	2.37665987	0.00536887	0.002961051
0.022507342	492.0365906	602.0797119	7862.747559	4	3	150	218	6	29.69351578	880	4.679255486	0.002725866	0.006285076
0.020474982	1395.564453	100	7230.560059	4	3	87	215	2	10.62221718	897	1.602583289	0.007471172	0.010037132
0.018757043	2229.9104	540.8327026	6557.59082	4	2	230	215	1	30.85613251	897	1.57587266	0.014001457	0.012926696
0.018064549	1348.332275	585.2349854	5930.294922	10	2	379	209	1	26.33586121	945	1.313347936	0.019549023	0.014409054
0.018781882	465.7252502	100	5355.567383	10	3	135	214	1	9.421579361	899	1.102283597	0.022899039	0.014324172
0.022569584	212.1320343	1030.776367	4849.340332	10	2	272	211	1	17.27404594	920	1.128434658	0.0236148	0.012483002
0.026806431	926.1209717	1334.166382	4409.897949	10	5	140	214	1	20.09079933	894	1.201612711	0.02203772	0.009182976
0.030605735	1804.993042	1557.241211	4036.087158	10	2	336	214	0	26.11323357	893	1.081745505	0.019129602	0.005826818
0.033768859	2683.281494	1128.051392	3710.55249	10	3	350	206	0	22.30965614	957	1.031109452	0.014693769	0.003468153
0.035165418	2361.440186	1432.654907	3510	10	3	423	208	1	14.33949471	947	1.133506417	0.009198208	0.002989723
0.035106886	1423.024902	1054.751099	3390	9	2	212	206	0	27.14820099	969	1.381142616	0.003937942	0.004220753
0.033453904	573.1491699	269.2582397	3018.69165	10	1	87	214	2	9.736777306	900	1.935498357	0.001092188	0.007027881
0.030409332	212.1320343	0	2172.049805	9	1	19	219	9	1.687604904	874	3.813911676	0.00143068	0.012380659
0.0275589	818.8406372	50	1225.601929	8	1	6	219	4	0.954841256	871	3.870307684	0.00327814	0.025626561
0.025397111	30	854.4003906	268.3281555	9	1	18	220	12	2.263636112	870	6.529036999	0.010472696	0.046552524
0.025458263	408.0441284	1431.782104	442.9447021	9	5	13	219	10	1.967863798	873	11.18266869	0.02088714	0.070701443
0.025980914	161.5549469	1680.029785	1395.564453	9	1	7	220	10	1.012750387	874	9.163168907	0.030603895	0.09215235
0.024736973	757.1657715	1767.059692	2361.440186	9	1	27	219	5	5.885129452	874	6.728049755	0.037185777	0.105815932
0.021399342	152.9705811	806.225769	3317.137207	8	5	9	219	27	0.754894495	874	16.37758064	0.038646068	0.109724551
0.01767081	810	0	4282.861328	8	1	5	220	6	1.067520261	866	13.88159847	0.035160031	0.104310967
0.014657306	930	100	5245.969727	8	1	6	220	5	1.817522049	866	7.732181072	0.028450323	0.092467345
0.014781181	60	390.5124817	6208.187988	9	1	6	220	7	1.909152389	866	16.07136345	0.021176949	0.079769067
0.018384909	1050	559.0169678	7173.513672	8	1	13	220	2	0	868	10.13376141	0.013530877	0.067873038
0.003060978	432.6661682	710.6335449	42141.72656	10	2	613	199	0	27.92224121	1012	0.325944424	0.014498626	0
0.010396609	1274.558716	474.3416443	41227.08594	10	2	532	203	0	42.02685165	986	0.397922099	0.025601855	0
0.020349432	1992.234985	70.7106781	40300.45313	10	2	479	196	0	23.27722931	1034	0.381354302	0.0396121	0
0.031712558	2314.86499	250	39374.87109	10	3	305	205	0	16.44437027	976	0.410203636	0.054133113	0.00104858
0.044162378	2079.543213	0	38452.66406	10	2	191	209	1	14.83352566	958	0.469603211	0.068453796	0.003938755
0.056610432	1897.366577	986.1541748	37534.50781	10	1	185	213	1	13.15421963	928	0.454238772	0.092261322	0.007717088
0.06663806	1599.312378	610.3277588	36620.71094	10	5	131	215	3	6.629140377	922	0.959888697	0.123162515	0.011587267
0.072535701	1500.299927	250	35711.60547	9	1	102	216	10	3.931095839	921	1.791037679	0.15382643	0.014920898
0.073388226	1328.156616	0	34806.33594	9	2	90	216	11	1.687604904	920	1.355743408	0.17778562	0.017257508
0.069075003	420	801.5609741	33906.37109	8	5	95	216	12	0.954841256	918	4.977924347	0.191506475	0.019213337
0.060469374	570	111.8033981	33029.61719	9	1	98	216	5	3.438912392	919	2.924309492	0.194438934	0.021625826
0.048621956	1560	961.7692261	32138.51367	8	2	195	215	2	17.59407997	921	1.043361545	0.187805802	0.023673035
0.035993233	2550.705811	1950	31254.08203	9	2	333	208	1	28.57726288	959	0.907055497	0.1741734	0.02592548
0.024320055	2099.142578	1250	30374.0625	9	2	173	213	1	15.48341465	922	0.918544352	0.151754752	0.027877212
0.015190408	1532.351074	291.5476074	29490.01563	8	2	105	217	4	7.609288692	897	1.345894694	0.124578238	0.029981051
0.008543893	1265.701416	364.0054932	28603.21875	8	1	84	216	8	2.385944128	902	1.767950416	0.098902367	0.03674392
0.003848728	898.9994507	965.6604004	27720.79492	8	1	89	216	6	2.385944128	901	1.226195097	0.087517932	0.05091295
0.00355875	551.5432739	1910.497314	26846.17773	9	2	143	215	3	9.520201683	906	1.045283198	0.094099492	0.072727829
0.00596129	0	2469.817871	25963.9375	8	2	139	213	12	10.39935112	920	1.569945216	0.1272012	0.10532178
0.008370584	968.4007568	3080.584473	25089.2207	9	2	610	202	5	15.63921547	999	1.54322207	0.179425836	0.140824124
0.010985596	655.2098999	3621.118652	24204.10742	9	2	309	215	7	24.02425194	900	1.850757599	0.24245362	0.172365099
0.014650856	597.7457886	3170.567871	23328.39063	9	2	356	216	3	30.59519196	901	4.265967846	0.297337592	0.195840895
0.020820543	483.7354736	2274.312988	22463.16992	9	3	176	216	5	30.6598835	896	2.645609617	0.333003253	0.210008204
0.029787786	30	1350.925659	21609.70703	9	1	83	217	4	13.04473019	891	4.828593254	0.343695372	0.214106932
0.039378695	0	531.5072632	20763.05664	9	1	70	218	30	3.814074755	896	11.12098503	0.330144644	0.20670788
0.047044225	295.4657288	100	19930.05078	8	1	33	218	46	6.804089546	897	7.61286211	0.297729909	0.187045932
0.051248442	570	610.3277588	19113.20313	9	1	43	217	10	4.582314968	898	4.514579296	0.255749136	0.161297932
0.051885653	540.8327026	1050	18307.00781	9	1	61	218	7	3.016961336	894	3.723058462	0.215849102	0.136068612
0.051531181	540	1150	17503.78516	9	2	140	216	9	12.26014709	897	4.539810181	0.18412818	0.115182362
0.051425703	67.08203888	531.5072632	16719.69141	9	3	42	218	4	4.100293636	886	10.6702528	0.160671696	0.096631631
0.049987763	457.9301147	70.7106781	15983.04688	8	4	23	218	0	1.817522049	885	18.0689621	0.145145789	0.080255806
0.04693858	134.1640778	291.5476074	15250.68555	9	1	34	218	12	2.385944128	885	10.39598083	0.136454612	0.068335325
0.043527186	339.4112549	1154.3396	14535.61133	8	2	79	218	9	7.062044144	885	3.550000668	0.134350583	0.061399773
0.039734297	60	1965.960327	13853.7002	8	1	54	218	6	4.787290573	884	2.374464989	0.133077681	0.054162461
0.036455907	192.0937347	2061.552734	13197.44336	9	4	66	217	6	6.01728487	893	2.231060266	0.128330916	0.045548849
0.034815442	180	1833.712036	12575.29688	9	1	69	217	4	8.735691071	887	2.052694559	0.120303281	0.035639901
0.033943586	84.85281372	1504.160889	11995.34863	9	3	94	218	5	9.015509605	889	3.059651852	0.108409062	0.026089594
0.031951528	30	1298.075439	11455.44434	9	3	65	218	5	1.391763449	890	3.540184498	0.091295771	0.018084867
0.028342914	450	890.2246704	10958.21582	9	3	114	218	6	13.96488094	889	2.246624708	0.072566301	0.012857794
0.024291543	684.7627563	50	10508.43945	8	1	14	219	23	0.675206006	880	4.027340412	0.050627757	0.009263193
0.021641139	1306.981201	180.2775574	10110.04492	8	1	16	219	101	1.432096243	880	3.16203475	0.029765937	0.005549219
0.021193771	1244.548096	353.5534058	9726.895508	9	1	17	219	15	3.372286797	878	2.472534895	0.014844942	0.004034969
0.021084858	466.6904907	715.8910522	9261.208984	10	1	159	218	6	15.84516716	885	3.489459038	0.006601814	0.006373184
0.020565649	84.85281372	141.4213562	8661.743164	4	1	31	218	8	10.36783791	892	7.938177109	0.004845155	0.011469573
0.019417709	912.4143677	250	7987.72168	4	1	47	217	5	4.289153099	879	7.289738655	0.009945779	0.016486777
0.018950047	1718.400391	403.1128845	7331.302734	4	1	35	217	2	3.181812763	883	7.045187473	0.016458528	0.020947926
0.019509319	872.0665283	522.0153198	6748.466309	4	1	42	217	4	7.210668564	886	3.659069777	0.021457914	0.023679838
0.022132196	0	100	6211.811523	4	1	36	217	4	3.181812763	881	2.45314908	0.023931079	0.024113607
0.026301907	863.770813	158.1138763	5744.432129	10	2	105	216	1	8.811234474	888	1.380357027	0.023481792	0.022014484
0.030890509	1621.110718	531.5072632	5340.758301	10	2	366	212	0	2.719923258	910	1.303530097	0.020667497	0.017651485
0.036194764	2330.944092	982.3441162	4965.883789	10	3	353	211	0	24.04285812	917	1.298621655	0.016215228	0.011803815
0.040943231	3147.713379	141.4213562	4681.25	10	3	198	208	0	19.68967247	944	1.128102541	0.011592579	0.005951143
0.044881359	2773.661865	707.1068115	4500.399902	10	2	391	208	0	34.56687546	953	1.275467634	0.006798198	0.002743756
0.047038119	1936.10437	1272.792236	4364.871094	10	5	446	203	1	19.07837486	998	1.576733351	0.004123445	0.005384105
0.048661482	1189.831909	700	3434.705322	10	3	179	209	3	16.56780243	954	2.007930994	0.004172358	0.01273147
0.049810145	563.6488037	0	2482.0354	9	1	25	218	4	5.00628233	878	2.507424831	0.007121494	0.025700096
0.050977796	0	514.7814941	1520.85498	8	1	6	219	49	1.817522049	872	5.637306213	0.013240954	0.045348972
0.051994316	241.8677368	807.7747192	563.6488037	8	1	10	220	19	2.134299994	871	7.227421284	0.024564004	0.070127353
0.05266998	1158.015503	1756.416748	161.5549469	9	1	32	220	5	5.062306881	874	14.5947094	0.037860096	0.095130205
0.052342921	630.7138672	2326.478027	1127.297607	8	1	21	219	6	3.438912392	879	11.7406826	0.048606817	0.11504253
0.048498284	60	1540.292236	2080.625	9	5	2	220	13	0	872	7.173356533	0.054177802	0.126107365
0.041638866	362.491394	707.1068115	3046.588135	8	1	8	220	7	1.687604904	866	6.03873682	0.053920954	0.126030549
0.034392279	1005.783264	514.7814941	4012.605225	8	1	5	220	8	0.754894495	862	4.669563293	0.046979066	0.114994459
0.026368432	780	851.4692993	4977.649902	9	5	14	220	11	1.509526968	866	4.617630005	0.035305969	0.095783621
0.019093724	210	1209.338623	5940.303223	8	1	20	220	6	1.687604904	869	15.85211754	0.0230051	0.073654175
0.016082302	375.8989258	1498.332397	6905.541016	8	1	25	219	7	2.134299994	872	13.45102024	0.013467239	0.054482449
0	1731.704346	1653.027466	44372.42578	8	2	553	197	0	15.79642487	1013	0.349075139	0.004075592	0
0.000827629	735.4590454	651.9202271	43444.08203	8	2	856	189	0	14.78076839	1073	0.385185838	0.01196316	0
0.004164464	150	111.8033981	42517.94922	10	2	611	197	0	16.91651535	1028	0.373266488	0.023027964	0
0.012001765	662.7216797	212.1320343	41608.875	10	1	319	205	0	10.89007092	975	0.384590805	0.036974873	0
0.022370465	1132.077759	300	40688.01953	10	1	271	203	0	15.04582119	997	0.41089496	0.054706309	0
0.034005344	1341.640747	807.7747192	39771.05078	10	2	208	212	1	13.03657818	936	0.436519474	0.071622238	0.001043264
0.046906359	1114.854248	250	38858.24609	10	1	154	213	2	2.052775145	937	0.620930135	0.086475298	0.003928445
0.059717894	902.496521	250	37949.82031	9	1	130	214	2	3.109632969	931	0.634051025	0.109186403	0.007702655
0.069953546	670.8203735	0	37045.03125	9	2	110	215	6	1.067520261	923	1.250298738	0.137604952	0.01156958
0.075903744	510	447.2135925	36145.33203	9	1	108	215	14	0.675206006	926	2.793916464	0.165350199	0.014900826
0.076653376	720	70.7106781	35251.10938	8	1	99	216	12	1.067520261	921	1.685355186	0.185230613	0.017235922
0.072081789	60	806.225769	34359.52344	8	5	105	216	15	1.391763449	922	7.041576862	0.192936286	0.018846992
0.062907651	898.9994507	70.7106781	33492	9	1	101	215	5	3.64697051	922	2.429435015	0.188631922	0.020812891
0.05051396	1776.851196	776.2087402	32611.66992	8	2	155	212	3	16.22873688	938	1.03827095	0.17520231	0.023078568
0.037191354	2728.02124	1379.311401	31728.04688	9	2	449	204	1	32.73955917	989	0.840981305	0.1545057	0.026025327
0.025317241	2912.473145	694.6221924	30841.76563	9	1	183	211	1	5.710593224	943	0.729589105	0.127582297	0.028567905
0.015961818	2135.907227	200	29958.3457	8	1	90	216	2	1.817522049	902	0.891960382	0.097435556	0.030133978
0.008718151	1135.649536	180.2775574	29082.56641	8	2	146	215	2	13.26267624	910	1.087951064	0.070700981	0.033292551
0.003045795	150	930.053772	28202.88867	8	2	281	213	2	18.44568825	920	1.189508557	0.055572461	0.040853959
0.001275138	349.8571167	1151.086426	27310.43164	9	2	366	210	5	20.78454208	940	1.089473128	0.050235882	0.054082602
0.002817748	30	1650.757446	26424.00586	9	2	185	212	8	22.22852516	926	1.582258821	0.061075654	0.074552737
0.005117884	844.8076782	2460.182861	25546.07031	9	2	468	201	4	33.50829315	1005	1.323931694	0.094619736	0.101501726
0.007811692	1620.27771	3380.088867	24696.43359	9	1	472	207	1	8.563128471	961	1.284523606	0.141462982	0.12567766
0.012577082	1584.329468	3580.502686	23838.80859	10	2	386	209	1	19.78056908	949	1.303696871	0.19324933	0.146612242
0.020489024	1331.540405	2722.590576	22989.57422	9	2	453	209	2	25.98346138	947	1.777650833	0.237014875	0.159900591
0.030980421	912.4143677	1914.418945	22149.77344	9	3	180	212	3	13.27066994	925	1.876828671	0.265920639	0.165031835
0.041323852	573.1491699	1229.837402	21323.92383	9	1	78	216	6	5.095619678	902	2.756467104	0.27592513	0.161215395
0.049869008	192.0937347	715.8910522	20513.17773	8	1	39	218	26	2.8624053	899	17.27345085	0.271649063	0.14864701
0.055245411	466.6904907	50	19707.07813	8	1	31	218	24	2.134299994	900	12.24561977	0.257027656	0.13234134
0.056911964	1332.553955	100	18908.40234	9	1	25	217	0	0	901	17.37455368	0.238543853	0.118224002
0.056488134	926.1209717	200	18129.75781	9	1	29	217	45	0.337614715	900	21.68850136	0.213505313	0.104670264
0.054851733	254.5584412	70.7106781	17373.9375	9	1	27	218	56	2.385944128	884	18.56750488	0.181058466	0.090050451
0.051306326	150	813.94104	16642.43164	8	3	57	217	17	5.438007832	885	4.761844158	0.149616182	0.075399488
0.046282157	276.5863342	1029.562988	15951.53906	9	3	75	217	9	3.769243956	885	2.401002407	0.126788199	0.064022459
0.041156989	523.9274902	1677.051025	15268.14355	8	1	106	217	5	4.582314968	888	2.408764124	0.112683021	0.055194754
0.03623727	934.3446655	2526.855713	14608.8916	9	1	123	217	1	11.87754822	891	1.708564281	0.103587195	0.046461795
0.032093551	1081.665405	3051.638916	13977.84277	9	1	143	217	1	11.65326214	888	1.324308515	0.097192921	0.03726453
0.029830508	1170	2795.084961	13389.58203	9	1	72	217	3	1.721006155	892	2.636417627	0.09199094	0.027551161
0.029111661	913.8927612	2441.822998	12833.90039	9	1	72	217	4	3.64697051	897	2.097827911	0.084644705	0.019337432
0.027588213	570	2039.607788	12318.02344	9	1	62	217	9	3.471741199	893	2.133151293	0.074201956	0.013544617
0.02470218	394.5883789	1030.776367	11849.08887	9	5	163	216	7	17.39022636	903	2.858742952	0.059287086	0.010570543
0.021201892	42.42640686	70.7106781	11419.32617	9	1	21	218	8	3.631393433	891	4.041481018	0.040862747	0.007444327
0.018637167	417.8516541	672.6812134	11034.98535	8	2	53	219	17	14.85456657	880	5.285251141	0.024294958	0.004552471
0.018072406	787.4642944	141.4213562	10596.79688	6	1	10	219	71	3.64697051	880	13.33838367	0.013361492	0.005408674
0.018013274	30	200	10076.16016	9	1	9	219	83	0	879	6.178689957	0.007852562	0.009998496
0.018133381	488.364624	150	9402.260742	10	1	9	218	46	1.012750387	883	7.453242302	0.008386623	0.01657404
0.017785881	296.9848633	600	8752.239258	8	3	80	217	22	22.62393188	888	8.893538475	0.013150983	0.023443751
0.018367609	934.3446655	70.7106781	8157.187012	8	1	22	218	8	5.226703644	882	7.369375229	0.018597731	0.029434253
0.020546962	569.2099609	100	7594.800781	4	5	16	218	8	0.477453768	881	6.484197617	0.022711381	0.033288352
0.025208393	417.8516541	100	7097.394043	8	1	27	218	5	2.160789013	879	7.662586212	0.025031067	0.034382813
0.031586222	1315.90271	650	6655.201172	10	2	166	215	1	30.07349014	902	2.028662443	0.025086725	0.033029154
0.038873486	2191.643311	632.4555054	6272.009277	10	5	345	210	1	21.01416397	938	1.580500484	0.02240536	0.028889028
0.046400905	2723.563721	100	5918.825684	10	1	141	206	0	14.20359707	961	1.397315741	0.017338835	0.022265788
0.053905845	2324.177246	100	5655.616699	10	1	91	214	0	11.02378559	901	1.59943378	0.011307822	0.015102291
0.060020659	2250.799805	559.0169678	5492.950195	10	2	220	214	0	27.79130554	901	1.428233743	0.007940805	0.010090613
0.06319505	2089.688965	1386.54248	4697.65918	10	2	651	206	0	27.68758583	975	1.749187112	0.007306846	0.012056855
0.066273376	1470.918091	1159.741333	3743.273926	10	2	229	205	0	21.8805275	989	1.759897828	0.010529594	0.023947896
0.072516926	531.6013794	150	2804.157715	9	1	49	214	8	11.39565468	907	3.351136684	0.017981153	0.045033108
0.07888294	308.8688965	721.1102295	1863.866943	9	5	5	219	32	1.067520261	877	8.344944954	0.029641125	0.069476277
0.083388463	67.08203888	1274.754883	966.0745239	8	1	20	220	2	3.520405054	875	6.965700626	0.044697981	0.095277645
0.085986644	715.6116333	1991.230835	30	9	5	27	220	7	6.063765049	877	24.33309555	0.060088031	0.119756371
0.085312046	660	1902.629761	853.8149414	9	2	8	219	2	0.754894495	880	23.12512016	0.070318587	0.137028217
0.079065971	295.4657288	934.0770874	1812.456909	8	1	6	220	15	0.337614715	875	6.48581934	0.07375887	0.144146234
0.0680902	375.8989258	400	2778.362793	8	1	6	220	7	1.687604904	870	4.626976967	0.070123337	0.13960351
0.055422839	60	400	3743.273926	8	1	8	220	10	2.569502831	868	4.210402489	0.060241308	0.12342304
0.042898305	371.0794983	1208.304565	4707.706543	9	2	89	219	5	10.2885952	875	4.098335743	0.044297498	0.098491296
0.029829249	30	1272.792236	5668.72998	9	1	11	219	16	2.263636112	874	6.207501411	0.026340654	0.069742732
0.019046208	256.3200989	832.1658325	6628.370605	9	1	17	219	18	2.134299994	874	11.20712566	0.012463248	0.043248408
0	2024.27771	1830.983398	44751.01172	10	2	451	202	0	16.42886162	986	0.395295143	0.007044539	0
0.001170368	1248.519165	1029.562988	43827.64844	10	2	761	188	0	20.67187881	1089	0.370995253	0.016517326	0
0.004477088	523.9274902	901.3878174	42907.78125	10	2	848	187	0	24.75752068	1094	0.365389526	0.029066747	0
0.011979382	201.2461243	901.3878174	41991.64063	10	1	486	200	1	35.53318024	1018	0.416635096	0.04474422	0
0.021948507	657.951355	474.3416443	41095.9375	10	5	220	212	2	6.721369267	947	0.505886853	0.064154766	0
0.032976948	402.4922485	141.4213562	40188.04297	10	5	164	213	1	5.139693737	935	0.69754678	0.081991315	0.000725072
0.045298304	169.7056274	111.8033981	39283.76172	9	2	141	214	2	3.321432114	931	1.331640959	0.096216522	0.003283849
0.057638638	67.08203888	254.9509735	38384.29297	9	1	128	215	3	0.754894495	928	1.556271076	0.115112744	0.006788497
0.067512453	268.3281555	50	37489.99219	9	1	117	215	4	1.012750387	925	1.282551885	0.138639644	0.010442703
0.073210172	465.7252502	460.9772339	36598.25391	8	5	113	215	5	1.067520261	926	2.167253017	0.16108501	0.013618074
0.073816687	270	150	35712.09766	8	1	107	215	19	1.909152389	922	2.320585966	0.176466957	0.015854137
0.069211349	606.7124634	756.6372681	34830.82813	8	2	141	215	7	8.735691071	923	2.667228699	0.179714873	0.017004495
0.060067959	1435.618286	403.1128845	33948.01953	8	2	208	214	3	25.19272041	919	0.931252599	0.170272261	0.018334234
0.047766723	2280.789307	50	33080.37109	8	1	122	214	3	3.723867178	919	0.957615852	0.150650203	0.020651346
0.034768108	3120	632.4555054	32196.09375	9	2	194	211	1	11.37191486	937	0.804855466	0.126610145	0.023902357
0.023575975	3314.287354	743.3034668	31318.86523	9	2	135	212	1	3.438912392	931	0.763611317	0.099169679	0.026813645
0.015027128	2388.34668	111.8033981	30441.8418	9	2	177	213	1	19.10916901	924	0.648115218	0.070391849	0.028718797
0.008118871	1529.705811	250	29549.26953	8	2	212	212	0	31.57639313	928	0.68905884	0.045562305	0.030018233
0.002831936	763.675354	100	28662.12305	9	3	282	207	1	27.79868889	961	0.863355577	0.031653013	0.033425953
0.000443806	42.42640686	223.6067963	27782.73828	9	2	378	205	1	13.91959095	975	0.873661757	0.02316059	0.039501019
0.000932319	335.4101868	1142.365967	26911.87305	10	2	379	206	1	12.41638565	969	0.75814712	0.021509055	0.048857387
0.002501434	630.7138672	2102.379639	26050.38477	10	3	439	202	1	15.63921547	999	0.882478654	0.034733072	0.064496323
0.005920706	1604.649536	3084.234131	25198.85742	10	1	489	200	1	9.764888763	1008	0.940614164	0.066419207	0.082665883
0.011958858	2571.789307	3970.201416	24373.01953	10	1	465	204	1	8.478713036	982	1.188478351	0.110639103	0.098811351
0.020996422	2204.948975	3342.155029	23539.98438	10	2	622	201	2	14.15548801	1007	1.253523469	0.162872657	0.112066284
0.032457855	1890	2641.968994	22720.53906	9	2	516	206	3	22.48913574	967	1.406718612	0.209372386	0.119005896
0.043802854	1209.338623	2102.379639	21913.25	9	3	166	212	9	24.91152954	933	2.10523653	0.244791642	0.120263882
0.052989587	456.9463806	1415.097168	21107.66016	8	1	57	216	8	3.945476294	901	9.361722946	0.269530833	0.11662931
0.058770679	120	1019.803894	20314.60742	8	1	34	218	21	0.954841256	908	10.30035496	0.27902475	0.110039935
0.060737997	1106.345337	900	19540.6875	8	1	35	218	23	1.721006155	901	9.9349823	0.270628363	0.103544556
0.060175847	362.491394	180.2775574	18788.26563	8	1	32	218	63	1.391763449	897	16.47580719	0.24615106	0.094543219
0.056730598	457.9301147	269.2582397	18057.83203	8	1	33	218	28	1.391763449	891	6.772371769	0.20417057	0.081638567
0.051203076	30	1229.837402	17343.14063	9	3	113	215	23	11.44769096	904	2.548400164	0.1546368	0.068048768
0.044063359	888.4255981	1430.034912	16682.61719	8	2	225	215	3	17.03870964	904	1.768998861	0.114324301	0.057137612
0.036498152	1493.084106	1308.625244	16021.15137	8	2	249	213	2	18.77992058	919	1.347934842	0.088569731	0.047132313
0.030044142	1868.689331	1850.675537	15382.86426	9	2	184	215	1	12.81423664	898	1.277639389	0.071350858	0.037212823
0.025181295	2028.71875	2581.181885	14784.8877	9	1	204	214	2	21.52672195	910	1.1107409	0.062062073	0.028214458
0.022643039	2160.208252	2817.800537	14216.64551	9	1	106	216	2	4.114075184	892	1.246735573	0.060946532	0.019591631
0.022278469	1804.993042	2035.313232	13687.69531	9	1	82	216	3	1.391763449	893	1.841784239	0.058727194	0.013276049
0.021314181	1560	1272.792236	13196.76074	9	3	129	217	4	11.80483437	896	1.403138041	0.052658517	0.009769406
0.019400174	1308.013794	950	12746.75293	9	3	148	216	3	24.77885056	902	1.390239835	0.041420724	0.007666391
0.017284773	510.8815918	254.9509735	12340.76172	9	3	48	216	6	11.56032372	903	1.799634933	0.028398089	0.005044593
0.01580311	30	494.974762	11936.98438	9	1	29	218	15	2.719923258	893	4.351083279	0.017481677	0.003578237
0.014943725	189.7366638	1051.189819	11458.74316	9	5	22	218	96	2.698951006	892	6.227090359	0.010842822	0.006521196
0.015137996	284.6049805	1073.545532	10791.70508	6	1	22	219	9	0.337614715	885	14.28031158	0.008639145	0.012961687
0.015596878	408.0441284	608.2762451	10161.32422	10	2	39	219	28	6.762860775	886	8.576333046	0.012259651	0.021139028
0.015897172	150	250	9552.492188	8	1	26	219	98	6.853224754	883	10.54321575	0.016675957	0.029708868
0.01729117	30	70.7106781	8978.474609	8	1	6	218	89	1.067520261	882	8.712031364	0.020571942	0.036957983
0.021241378	169.7056274	50	8458.563477	8	4	7	218	46	1.391763449	881	5.124129772	0.024477733	0.042306602
0.029013952	740.9453125	100	7991.157715	8	1	6	218	49	2.134299994	878	6.971614361	0.0279509	0.045819476
0.039320473	1630.245361	552.2680664	7575.52002	10	2	377	217	3	19.56346321	888	2.634625435	0.030436566	0.046333689
0.049851246	2571.089355	403.1128845	7203.311523	10	1	55	212	2	11.10218811	925	2.010149717	0.030080669	0.043426599
0.060277548	1913.42627	291.5476074	6877.33252	10	2	254	214	1	19.18076897	913	1.69218123	0.025871906	0.038201466
0.071008243	1373.790405	700	6635.495605	10	3	173	215	1	9.392360687	898	2.521585941	0.019815162	0.031251378
0.079123206	1260	141.4213562	5956.945313	10	3	80	216	1	16.11800766	887	1.634908676	0.017730562	0.026157986
0.083497368	1251.758789	807.7747192	5008.921875	10	2	158	215	1	20.5187912	899	1.79307425	0.018989211	0.027317964
0.088603213	732.3933105	353.5534058	4085.400879	10	2	77	214	3	23.30646896	910	4.558475018	0.023012707	0.040907942
0.097150214	161.5549469	0	3143.564941	9	1	23	218	6	2.8624053	886	5.419598103	0.034382895	0.065335497
0.107368082	339.4112549	304.1381226	2200.45459	9	1	7	219	50	0.954841256	878	12.63665676	0.05345488	0.093969956
0.116511978	702.9224854	602.0797119	1250.319946	8	5	8	220	15	3.181812763	875	10.3625145	0.072126307	0.120833464
0.122145355	108.1665421	1320.037842	308.8688965	9	1	13	219	11	2.263636112	882	10.26411057	0.086781912	0.144305915
0.1221084	510	1945.50769	551.5432739	9	5	60	219	12	15.48341465	885	17.05885887	0.094328254	0.159375057
0.114329711	458.9117432	1025.914185	1516.113403	9	5	8	220	19	0.754894495	885	12.96180058	0.093668923	0.162745968
0.099435136	523.9274902	250	2482.0354	9	1	6	220	10	0.675206006	884	8.168930054	0.086277403	0.153231159
0.080343217	234.3074951	111.8033981	3436.2771	8	5	3	220	17	0.754894495	873	6.371510029	0.072811119	0.131901518
0.061116636	60	494.974762	4402.238281	9	1	5	220	16	0.754894495	873	6.701677322	0.054241516	0.101029642
0.042319451	42.42640686	400	5366.562988	9	1	20	220	7	2.698951006	873	5.901580811	0.032243613	0.066732451
0.025696281	591.6925049	111.8033981	6326.657715	8	1	6	219	13	0.477453768	875	7.110307217	0.012892472	0.03612959
0	3436.539063	3219.08374	46088.01563	10	2	536	202	0	7.386415958	992	0.354339451	0.002595506	0
0	2681.268311	2482.438232	45169.13281	10	2	424	201	0	11.76828861	994	0.407241136	0.00852677	0
0.001190712	1930.518066	1741.407471	44228.60938	10	3	635	200	0	15.24102688	1003	0.342891783	0.018728644	0
0.004133629	1385.20752	1285.495972	43317.25781	10	2	1041	198	0	27.54427147	1034	0.365610868	0.031218391	0
0.010376235	595.4829712	1250	42409.65625	10	3	432	208	0	18.56861115	973	0.377599925	0.047194958	0
0.019232458	240	790.569397	41522.51563	10	2	249	211	4	8.111279488	949	0.54938525	0.06591136	0
0.028952193	488.364624	320.1562195	40623.25781	10	1	189	212	2	1.687604904	942	0.592212498	0.083194233	0.000264533
0.039666284	797.119812	50	39728.88281	9	2	156	214	2	3.321432114	934	0.612731695	0.095510468	0.002175494
0.050700743	1053.422974	223.6067963	38837.01172	9	1	135	214	2	1.067520261	927	0.825877547	0.109124698	0.005145142
0.059642863	1234.382446	424.2640686	37950.29688	8	3	208	214	2	20.82800293	932	0.638553977	0.125736848	0.008377166
0.064783074	1266.056885	626.49823	37068.41016	8	1	118	213	3	2.263636112	933	1.170783758	0.142138332	0.01124317
0.065206252	335.4101868	50	36186.14453	8	3	115	214	3	0.754894495	923	1.137415528	0.152453303	0.013282684
0.060791761	577.0615234	901.3878174	35301.34375	8	1	172	212	1	12.35155678	936	0.801049948	0.153491467	0.014203154
0.052213401	1560	1140.175415	34416.00391	8	2	325	209	1	21.74126625	956	0.663521171	0.143202856	0.014608437
0.040939435	2550.705811	502.4937744	33537.18359	9	1	146	214	2	2.134299994	920	0.758794546	0.122646622	0.016736355
0.02907511	3544.573242	0	32680.79688	9	1	162	213	2	0.477453768	922	0.853462815	0.097464323	0.019842226
0.019606497	3745.317139	672.6812134	31788.125	9	2	282	213	1	20.95764732	928	0.644042313	0.072433956	0.023055408
0.012528424	2825.73877	200	30900.36328	9	1	190	208	1	10.76968288	957	0.550722539	0.047626399	0.025366608
0.006438107	1830.24585	460.9772339	30019.74805	9	2	193	211	0	34.46868515	934	0.525176287	0.028128682	0.026586551
0.002137907	844.8076782	282.8427124	29146.92578	10	2	267	207	0	32.40116119	959	0.659086347	0.016201848	0.027792895
0.000209957	150	0	28282.61914	10	2	335	201	1	12.81423664	1003	1.394376278	0.009610844	0.029661439
8.06143E-06	550.7268066	1000	27427.63086	10	2	601	203	1	24.44864655	993	0.746819437	0.008318238	0.031402148
0.000850816	416.7733154	1967.866821	26579.1875	10	2	460	201	1	27.09435463	1008	0.874337375	0.016358592	0.037318733
0.004590638	1387.155396	2934.706055	25739.82422	10	2	630	197	1	11.94526863	1036	0.874911189	0.034796383	0.047717176
0.011217888	2243.791504	3020.347656	24933.10547	10	2	681	196	2	18.45641899	1044	0.862546206	0.072956435	0.059783928
0.020602509	2737.078613	2884.874268	24119.42188	10	2	497	197	2	31.48687935	1037	0.921626091	0.128133729	0.072122648
0.032214265	2388.158203	2482.941895	23313.32031	9	2	705	197	2	2.882181168	1042	1.102778196	0.186737314	0.081357747
0.04390613	1863.866943	2198.294678	22510.09766	9	2	363	214	12	6.804089546	920	1.369484901	0.240649134	0.088216238
0.053636264	1098.589966	2254.994385	21722.0918	8	1	81	217	6	4.393377304	904	1.91771245	0.281833827	0.093416683
0.060157299	212.1320343	1983.053223	20952.31055	8	1	41	218	25	0	908	11.46478462	0.302567244	0.095021777
0.062724166	600	1450	20202.83398	8	1	40	218	22	2.263636112	909	12.72760487	0.298239082	0.091175728
0.06103437	108.1665421	474.3416443	19473.32813	8	1	39	218	51	0.337614715	908	9.403740883	0.268759012	0.082606561
0.056266233	323.1098938	316.2277527	18759.11719	8	2	71	218	7	9.106749535	899	3.300925016	0.220021397	0.070928
0.048614834	509.1168823	1216.55249	18072.17969	9	2	491	208	5	25.75761032	958	1.884266257	0.161239684	0.058858406
0.039432094	1339.290894	680.0735474	17407.36914	9	2	549	208	2	15.80944061	958	1.262371421	0.104824297	0.04834713
0.029951399	2229.708496	424.2640686	16789.73828	9	2	632	203	2	25.1875248	996	1.078819752	0.066980422	0.037433848
0.022316417	2754.287598	1162.970337	16181.79492	10	2	391	207	0	17.84268188	966	1.033839345	0.044699788	0.027132265
0.016967556	3007.341064	1909.188354	15605.36426	10	2	439	209	0	20.12194824	939	0.877035499	0.033590987	0.018888317
0.014591888	3147.713379	2324.327881	15063.52539	9	1	161	214	1	12.22512245	907	1.01233077	0.032895681	0.011951577
0.014682606	2747.744629	1470.544067	14554.08203	9	2	176	215	2	20.02348518	899	1.14584887	0.033655755	0.008036993
0.014368028	2550	626.49823	14088.02637	9	1	120	215	2	5.875572681	907	1.263253093	0.030462964	0.006123819
0.013675487	1926.084106	0	13656.42676	8	1	61	214	3	2.635026455	919	2.222673893	0.024141258	0.004490669
0.012972389	1328.156616	212.1320343	13271.56738	8	3	99	216	5	14.42684364	902	1.831544161	0.017407039	0.002548213
0.012350632	971.6480713	100	12835.68848	8	1	55	218	9	1.967863798	890	1.924228907	0.010933512	0.002505529
0.012136281	607.4536743	583.0952148	12206.20313	9	3	79	219	14	21.11985016	886	1.746101737	0.007721519	0.007168928
0.012732462	30	1372.953003	11545.28516	8	1	60	218	14	6.853224754	884	1.7136271	0.009436693	0.014764125
0.013687707	42.42640686	1589.024902	10923.62598	6	1	82	218	9	6.629140377	885	2.332936764	0.014861123	0.0242557
0.014539687	120	1159.741333	10370.8916	4	2	77	217	11	3.931095839	888	3.784993887	0.019717585	0.033957582
0.016589738	400.2499084	715.8910522	9827.003906	4	3	98	217	12	5.720433235	890	2.953960657	0.02330311	0.042733259
0.023286216	30	514.7814941	9335.737305	4	5	29	218	32	4.763641834	881	14.0882597	0.028142162	0.051195145
0.034666654	657.951355	70.7106781	8893.418945	8	1	13	218	16	3.181812763	878	10.93136597	0.036421318	0.058034033
0.047527496	1482.194336	250	8505.727539	10	1	6	212	7	1.391763449	925	3.916240931	0.043899085	0.062626511
0.060629163	1710.263184	50	8136.860352	8	2	18	217	2	5.641219616	889	2.629308224	0.048346087	0.064090602
0.074528284	1281.600586	738.2411499	7841.944824	10	3	200	214	2	12.36888123	913	2.302145004	0.048447654	0.063578382
0.088016436	509.1168823	320.1562195	7238.957031	10	3	74	215	2	17.97922516	909	4.174054146	0.049442612	0.060537927
0.097849518	270	100	6307.138672	10	2	48	217	1	7.416536808	889	3.473316669	0.052226182	0.05668363
0.103484951	492.0365906	50	5353.213867	10	4	25	218	8	3.438912392	889	6.103649139	0.050914064	0.055958822
0.11065492	67.08203888	424.2640686	4401.317871	10	5	10	219	4	1.687604904	885	10.77562523	0.050345182	0.066287652
0.12185742	466.6904907	680.0735474	3461.459229	8	1	5	220	7	0	884	19.90578842	0.060700081	0.087560467
0.135447964	1082.081299	447.2135925	2518.034912	8	5	5	220	9	0	880	9.387533188	0.081587896	0.117413096
0.148565292	1231.462524	0	1569.7771	9	1	5	220	14	0.477453768	878	19.34918594	0.102606691	0.147599086
0.156290874	318.9043884	636.3961182	617.737793	9	5	9	220	34	3.199601412	880	26.94126511	0.11643628	0.169696465
0.15645273	228.4731903	1450	283.0194397	9	5	4	220	44	0.337614715	887	29.55579185	0.121742785	0.181662768
0.14767383	30	1308.625244	1243.100952	9	5	12	220	40	0.754894495	896	26.90106201	0.117577426	0.180701718
0.129796878	450	412.3105774	2200.45459	8	5	6	220	23	0.337614715	892	15.79424953	0.105071902	0.165705502
0.105608463	308.8688965	70.7106781	3168.09082	8	5	4	220	15	0.477453768	877	14.76633263	0.086781226	0.138952658
0.079587691	550.7268066	150	4132.275391	8	1	7	220	10	1.509526968	869	9.53579998	0.064215884	0.103598401
0.054328695	150	111.8033981	5027.57373	8	1	5	219	8	0.754894495	869	3.750884056	0.038881127	0.064840242
0.03160724	424.2640686	200	5835.520508	9	1	8	219	18	0.337614715	868	4.182133675	0.016529063	0.031278722
0	3362.14209	2200.568115	45580.19141	10	2	494	199	0	11.69481659	1005	0.338944674	0.008608213	0
0.000825886	2753.634033	1204.159424	44672.91016	10	3	645	189	0	21.55942154	1083	0.435800642	0.017853221	0
0.003406923	2028.71875	320.1562195	43769.08594	10	2	663	199	0	20.15542221	1023	0.322664618	0.028905489	0
0.007656722	1405.20459	360.5551147	42869.58984	10	1	351	208	0	15.53334236	970	0.389453888	0.04338827	0
0.014813874	1203.370239	0	41974.70703	10	2	240	208	3	11.80483437	971	0.363065064	0.059774421	0
0.022890028	1384.232666	492.4429016	41075.79688	10	1	246	209	1	14.76313305	959	0.464619845	0.07513018	9.70567E-08
0.031132849	1783.928223	919.2388306	40188.58203	10	1	179	212	2	13.15421963	944	0.579023242	0.08524213	0.00094183
0.040026758	2026.055298	141.4213562	39306.14844	9	1	145	214	2	1.509526968	933	0.619814456	0.093027182	0.003111041
0.047467325	1934.941895	559.0169678	38424.36719	8	2	177	213	2	6.69634676	935	0.522759676	0.101998121	0.005711418
0.051744983	934.3446655	158.1138763	37540.05859	10	1	126	215	3	3.520405054	922	0.917589784	0.110955998	0.008114565
0.051944613	42.42640686	158.1138763	36654.08203	8	1	127	214	4	0.754894495	927	0.651676059	0.116834156	0.009860011
0.04794557	939.6275635	269.2582397	35774.19141	9	1	188	213	2	3.931095839	931	0.587646484	0.116701297	0.010655203
0.040421661	1871.095947	851.4692993	34899.99609	9	2	431	207	1	11.33381653	967	0.492938697	0.108023249	0.010650746
0.030841148	2806.724121	353.5534058	34009.49609	9	3	247	211	1	15.79642487	938	0.468107373	0.091026813	0.012650856
0.02125844	3748.559814	353.5534058	33138.70313	8	2	284	210	1	17.48247337	940	0.454695582	0.069449365	0.016069157
0.014445903	3284.417725	50	32257.03125	8	3	238	209	1	15.88726425	953	0.545160174	0.049938798	0.019609645
0.008959764	2684.958008	610.3277588	31382.53906	10	3	170	210	0	16.50622749	939	0.556844711	0.031382646	0.022300705
0.00418224	1871.817261	790.569397	30515.83984	10	3	464	209	0	11.20417595	949	0.470280975	0.016684826	0.023953063
0.00127041	924.175293	150	29657.62109	9	2	231	204	0	28.98757744	984	0.606905758	0.008084735	0.024731914
1.5522E-05	30	180.2775574	28807.28125	10	1	402	202	1	15.79967976	999	0.725867987	0.004216355	0.023747411
0	782.3042603	694.6221924	27963.08984	10	2	498	206	0	36.43016434	971	0.604082406	0.006462772	0.021836426
0.000607704	123.6931686	1637.833984	27129.58984	10	1	152	210	1	9.374782562	944	0.830725074	0.01671898	0.020730296
0.00416374	872.0665283	2405.202637	26307.79297	10	2	247	206	3	25.1875248	971	0.746484518	0.033133965	0.025369676
0.010691584	1569.7771	2024.845703	25498.27148	10	3	469	203	1	28.91046715	995	0.775189698	0.06782084	0.034801915
0.019708661	1797.998901	1929.378174	24713.39063	10	2	185	209	2	6.926249027	952	1.192164183	0.12221387	0.044580109
0.030541314	1449.03418	1540.292236	23914.14063	10	2	329	202	3	28.45853996	1004	0.976589501	0.184210747	0.055060994
0.041899428	1138.419922	1253.993652	23130.62305	10	3	201	212	5	13.33441925	935	1.250759006	0.244271517	0.065408207
0.051660065	1140.394653	1285.495972	22364.49219	9	1	118	216	7	20.55371857	913	3.422194958	0.291297108	0.074049503
0.058116589	494.7726746	1131.37085	21617.59766	9	5	48	218	35	0.477453768	911	10.8457756	0.314421386	0.077627599
0.060267974	134.1640778	696.4194336	20888.89844	8	1	42	218	16	1.350224495	913	9.674265862	0.308430851	0.075413935
0.057853986	721.2489014	150	20175.10547	8	1	36	218	31	3.769243956	905	3.897007227	0.274895638	0.068475224
0.05238191	600	550	19486.63477	8	2	85	218	14	6.182929993	905	2.254261971	0.222393066	0.059885263
0.044431545	241.8677368	1550	18819.2793	8	2	330	201	4	29.88589668	1014	1.478547096	0.160691902	0.050799061
0.034548856	1061.508301	761.5773315	18172.22656	9	3	595	198	2	2.8624053	1034	1.146031141	0.098481506	0.040572748
0.02423609	1972.257568	141.4213562	17555.30664	9	1	566	199	1	6.201053619	1029	0.970729589	0.052760985	0.029720208
0.015828403	2880.625	514.7814941	16998.59375	10	2	644	197	0	0.754894495	1037	0.812185466	0.02829947	0.019942531
0.010280231	3799.710449	1504.160889	16442.73633	10	2	571	197	0	16.02875328	1036	0.751939833	0.015856333	0.01303106
0.007864103	4038.873535	2052.4375	15921.63574	10	1	171	207	1	14.39779663	954	0.720782757	0.01317628	0.007554017
0.008039339	3707.519287	1100	15435.42969	9	1	384	214	0	11.94526863	907	0.82410413	0.014793791	0.004288429
0.008328494	3342.005371	141.4213562	14985.2627	9	1	142	210	2	7.117176533	940	0.966396213	0.014662041	0.002747764
0.008368338	2710.147705	680.0735474	14574.01074	9	3	127	215	2	12.77257824	906	0.904471636	0.012818037	0.001695524
0.008353478	2233.942627	50	14175.81738	9	1	78	216	4	4.262692928	893	0.996506572	0.009134102	0.000607332
0.008602917	1938.891479	650	13620.72656	8	2	326	215	4	34.71985245	906	1.035989404	0.005176763	0.001673088
0.008615999	1381.955078	250	12955.69336	8	2	305	217	1	9.4448843	887	1.047664881	0.005442915	0.007100513
0.009655426	997.2462158	1170.469971	12325.72949	8	2	209	216	2	15.8969593	893	1.096451521	0.009797544	0.01507218
0.01121443	1015.135437	1476.4823	11739.35645	8	2	339	216	1	20.10758018	896	1.267087817	0.015723549	0.025217455
0.013332004	930.4837646	738.2411499	11175.99707	10	2	318	214	3	23.27332687	909	1.374556899	0.020664653	0.035537276
0.017008422	436.8065796	100	10695.70508	6	3	89	214	8	9.898628235	910	1.724093318	0.025787959	0.047009651
0.026979471	366.1966553	403.1128845	10229.78027	6	1	35	218	14	7.653048515	887	10.90120411	0.036893114	0.059213068
0.04047573	84.85281372	650	9808.165039	8	5	9	219	8	0.337614715	888	21.29048538	0.050982714	0.071336053
0.05512958	798.8116455	254.9509735	9433.223633	8	1	8	219	8	3.035723686	883	15.85645866	0.06739115	0.082535043
0.070623204	737.9024048	282.8427124	9084.849609	8	1	12	219	3	3.035723686	883	5.282533646	0.086649507	0.094781734
0.087056912	720	450	8519.418945	10	2	153	215	3	9.629144669	910	2.837954283	0.111746982	0.106288977
0.102039106	0	50	7567.615234	10	1	24	215	2	3.708616734	909	2.812654972	0.135247841	0.112371646
0.112174042	469.5742798	304.1381226	6627.352539	10	1	3	219	7	0	882	11.06976414	0.145459503	0.112024903
0.118134551	241.8677368	100	5678.248047	8	1	3	219	9	0.954841256	887	9.706710815	0.137315735	0.108543515
0.127586454	785.1751099	180.2775574	4722.594727	8	1	4	219	8	0	887	6.357801437	0.118198015	0.11138662
0.143195421	1314.876465	380.7886658	3754.796875	8	1	3	220	12	0.675206006	886	8.807671547	0.105415076	0.123232901
0.16066736	1020	514.7814941	2785.480225	8	1	5	220	17	0	884	17.03564453	0.112398006	0.14508979
0.174782991	751.7978516	427.2001953	1812.208618	8	1	4	220	24	0.754894495	885	26.65929413	0.130827501	0.171624064
0.18495746	94.86833191	50	859.0692749	8	5	4	220	100	0.954841256	880	28.09684181	0.143657729	0.193249628
0.185426712	174.9285583	806.225769	30	8	1	5	220	77	1.012750387	886	18.42458725	0.147063449	0.20148547
0.175954476	150	984.8858032	966.0745239	8	1	17	219	84	0.477453768	895	21.12789917	0.140103579	0.195860848
0.155883193	607.4536743	111.8033981	1914.366699	9	1	4	220	12	1.909152389	889	10.53042126	0.122862868	0.176603451
0.128436282	161.5549469	50	2801.428223	8	1	8	220	9	1.432096243	878	6.887089252	0.099704094	0.145677835
0.0969657	408.0441284	460.9772339	3627.519775	8	1	6	219	10	2.160789013	870	4.785710335	0.073631488	0.107070714
0.0657074	381.837677	710.6335449	4448.20166	8	1	6	219	15	0.754894495	868	4.889233589	0.046119183	0.066330731
0.036680527	1026.157837	570.0877075	5281.533691	8	1	6	219	5	1.067520261	870	5.132488728	0.021783045	0.031433016
0	4145.756836	2303.258545	46007.85547	10	2	551	198	0	22.78377533	1014	0.351121992	0.0073724	0.00048965
0.000352134	3444.256104	1382.931641	45108.55078	10	2	874	186	0	29.8194046	1097	0.314280748	0.014869492	0.000255301
0.00234216	2777.22876	651.9202271	44213.62891	10	2	791	198	0	20.95764732	1031	0.388688326	0.023856575	2.05932E-05
0.005314421	2352.275391	522.0153198	43321.35156	10	2	482	199	0	17.83147621	1026	0.351994097	0.03509799	0
0.009916725	2203.111328	919.2388306	42433.23828	10	2	559	196	0	41.35368729	1047	0.283319324	0.048044402	0
0.015979014	2296.715088	1308.625244	41550	10	3	355	204	0	25.68386459	995	0.333815515	0.059995782	0
0.021494331	2706.325928	424.2640686	40686.78125	10	2	215	210	0	5.749849319	959	0.43014285	0.067272492	7.62022E-05
0.027411845	2883.903564	427.2001953	39803.08203	10	1	157	214	1	6.620689869	934	0.576028943	0.07017114	0.001154203
0.032836478	1913.661377	70.7106781	38916.33594	10	1	134	214	6	0.477453768	933	0.681751847	0.072172657	0.002908173
0.036012903	979.4896851	158.1138763	38011.43359	10	5	131	214	1	3.109632969	928	0.625348151	0.075080894	0.004738627
0.035948768	150	180.2775574	37136.70313	10	1	192	212	1	3.016961336	935	0.541837692	0.077005267	0.006092489
0.032589778	844.8076782	452.7692566	36248.39453	9	2	237	209	1	15.77035427	959	0.464609057	0.07620851	0.007092983
0.026609739	1845.670654	250	35359.32422	9	2	419	204	0	32.09555054	987	0.43618691	0.070006937	0.008222188
0.01947692	2846.840332	250	34476.41016	10	3	593	205	0	25.71910286	979	0.41281873	0.058945857	0.01031108
0.013452337	3519.730225	250	33600.13281	10	3	495	205	0	14.99394798	978	0.408423215	0.045516461	0.013622416
0.00907612	2631.80542	494.974762	32749.84766	8	2	360	205	0	24.80547523	975	0.489681453	0.030974632	0.017136719
0.00514531	1871.095947	1200	31888.87109	10	3	284	204	0	13.72132587	984	0.474512815	0.017538296	0.020144548
0.002162584	1355.654785	250	31036.31641	10	2	470	206	0	25.40600967	964	0.546357214	0.007463271	0.022352563
0.000397869	845.3401489	403.1128845	30188.67578	10	3	326	203	0	5.479268551	985	0.556844056	0.002471007	0.022818398
0	0	602.0797119	29350.06055	10	2	471	203	0	12.4422102	993	0.820535421	0.001336287	0.02117683
0	990	626.49823	28521.93945	8	2	580	201	1	7.393958092	1004	0.561404467	0.006555202	0.018035656
0.000586858	510	1557.241211	27705.25586	10	2	328	209	1	32.51806641	947	0.58859992	0.01836353	0.014540364
0.004062075	169.7056274	1431.782104	26898.3418	10	1	122	213	2	7.653048515	919	0.829761207	0.035185482	0.014376038
0.010376452	1073.312622	1054.751099	26092.79297	10	2	169	212	7	11.59759808	926	2.496190548	0.068232864	0.019555522
0.018614048	885.8894043	1004.987549	25297.66797	9	1	97	216	7	5.226703644	912	2.841957092	0.120657191	0.02736995
0.02801952	510	672.6812134	24540.01758	10	2	79	211	8	5.989218235	940	2.726461172	0.180307671	0.036175497
0.037899662	174.9285583	291.5476074	23777.13477	10	2	93	214	8	11.98121166	922	3.504174471	0.239035279	0.045544494
0.046433002	234.3074951	400	23032.51758	9	1	53	217	16	2.052775145	908	5.276704788	0.28307122	0.053568948
0.05198941	174.9285583	403.1128845	22304.53125	9	1	44	217	36	1.012750387	911	6.449151039	0.303834409	0.057709139
0.053859461	108.1665421	50	21591.10156	8	1	41	217	16	1.687604904	911	6.97167778	0.296536535	0.057636626
0.052259006	1032.279053	100	20901.30469	8	1	41	218	18	1.721006155	908	3.780925989	0.262900442	0.055041231
0.046929061	1124.499878	460.9772339	20231.76953	8	1	62	218	9	3.199601412	903	1.686455488	0.212136656	0.050593786
0.038940616	228.4731903	1341.640747	19581.75195	8	2	192	208	6	19.77322006	964	1.435829997	0.153551579	0.043886662
0.029315969	660.6814575	1364.734375	18957.81641	9	2	630	198	2	9.280430794	1035	0.988048673	0.093571536	0.034999497
0.01955444	1599.312378	531.5072632	18367.08203	10	2	604	198	2	7.572619915	1038	0.736277521	0.048161861	0.024983583
0.011953107	2571.789307	141.4213562	17826.76563	10	2	563	199	1	12.94240856	1026	0.70691067	0.02514803	0.0165061
0.007440085	3565.459229	919.2388306	17293.84766	10	3	538	198	1	18.50460815	1028	0.655312896	0.013018476	0.010726309
0.005068545	3671.293945	1750	16790.91797	10	2	478	203	0	35.71205139	984	0.673699617	0.008577235	0.006177121
0.003593909	3750	1297.112183	16326.86426	9	2	366	212	0	14.53875923	920	0.631889462	0.007779251	0.003079201
0.003303358	3935.606689	390.5124817	15894.05566	9	1	373	207	1	21.46549797	965	0.725585282	0.007135434	0.00112552
0.003694349	3567.099609	600	15501.96094	8	3	393	210	1	18.78516388	938	0.69644326	0.005915719	0.000101018
0.004443527	3171.639893	206.1552887	15035.14844	8	3	160	210	1	15.35942554	941	0.827180862	0.003758103	0
0.004812299	2777.714844	756.6372681	14367.21289	8	2	452	213	1	27.82966423	913	0.764342904	0.001720876	0.001122259
0.004838143	2262.962646	50	13730.69531	10	2	307	212	1	15.79642487	929	0.79771167	0.003629561	0.005857605
0.006074726	1980.227295	651.9202271	13134.69043	10	2	531	211	0	17.14216614	932	0.844693482	0.008914638	0.013566302
0.008938411	1992.234985	777.8174438	12561.54883	10	2	614	210	0	26.19483757	936	0.949922204	0.014599501	0.023611126
0.013366567	1785.189087	111.8033981	12033.10449	10	1	402	205	4	14.24415779	975	1.094795227	0.019439632	0.034787428
0.019975845	924.175293	353.5534058	11574.3252	10	2	299	211	1	13.40572262	933	1.138970494	0.028179772	0.048982047
0.03158379	134.1640778	223.6067963	11131.94043	8	1	74	217	5	8.767251015	892	2.134876013	0.045399141	0.065782152
0.045362804	228.4731903	141.4213562	10738.36621	10	5	15	219	6	4.058664322	891	9.725111961	0.071020328	0.085342258
0.061326049	123.6931686	320.1562195	10363.90332	8	3	11	219	45	3.945476294	891	15.92942905	0.111032002	0.110833108
0.078385241	169.7056274	50	9790.577148	8	1	5	219	62	1.067520261	886	9.977809906	0.172264904	0.141576335
0.096091382	256.3200989	427.2001953	8842.878906	10	1	6	218	20	0.337614715	897	3.85722661	0.237989053	0.169685051
0.111555599	509.1168823	223.6067963	7874.928711	10	1	4	218	12	0.337614715	898	4.640318394	0.288168907	0.187023148
0.121747002	30	559.0169678	6874.714355	8	1	4	219	16	0.754894495	889	13.87816238	0.305861205	0.1913625
0.127743796	882.3264771	854.4003906	5874.870117	8	1	3	219	7	0	887	8.033504486	0.28797701	0.186219752
0.139986247	1309.732788	939.4147339	4875.623047	8	1	4	220	10	0.337614715	886	6.152843475	0.242155582	0.181647316
0.159163028	530.7541504	50	3877.434814	8	5	7	220	25	0.675206006	886	8.717963219	0.191306695	0.18027252
0.178585216	108.1665421	291.5476074	2881.406006	8	1	7	219	37	0.954841256	890	12.07153797	0.159843609	0.183501273
0.195125639	201.2461243	403.1128845	1890	8	1	6	219	24	0.954841256	888	34.28459167	0.156682894	0.194294959
0.206190795	530.7541504	100	900	8	5	7	219	24	1.012750387	884	18.09933472	0.163989961	0.20852977
0.208239719	216.3330841	100	90	8	1	3	220	80	1.350224495	879	13.11233139	0.164451152	0.215513989
0.197857141	150	447.2135925	576.281189	8	1	12	219	64	0.954841256	883	16.62199974	0.154414803	0.207238838
0.176603779	108.1665421	250	1421.442871	8	1	5	219	19	0	881	6.936922073	0.134502575	0.184954181
0.147168711	780	50	2227.487305	8	1	5	219	13	2.052775145	873	4.535428524	0.108565249	0.151136264
0.112976387	210	961.7692261	3055.879639	8	1	6	219	41	0	869	3.65382266	0.079947218	0.110573545
0.077122748	720	1529.705811	3907.49292	8	1	7	219	8	1.012750387	865	2.911380529	0.051316205	0.068255432
0.042701699	1710	1486.606934	4788.455078	8	1	4	219	13	0.337614715	865	2.375349522	0.026161252	0.032750178
1.32947E-05	4178.731934	2059.125977	45560.19141	10	2	643	190	0	21.72619438	1069	0.342658848	0.010556918	0.0022922
0.001107347	3643.734375	1562.849976	44671.70313	10	2	893	187	0	26.12141228	1095	0.322272092	0.017266467	0.001327638
0.003336377	3331.216064	873.2124634	43788.05078	10	2	976	184	0	27.94567108	1119	0.291740596	0.024239201	0.000388341
0.00597444	3203.825928	474.3416443	42907.36328	10	2	892	187	0	37.54223251	1107	0.367672235	0.033228423	0
0.009416721	3273.301025	1252.99646	42024.00391	10	3	427	200	0	17.86786079	1020	0.304187089	0.041017711	0
0.012965993	3603.248535	715.8910522	41154.63281	10	1	222	212	0	13.01208782	941	0.371790379	0.045160327	0
0.015895858	2830.989258	111.8033981	40272.75	10	5	148	211	1	1.687604904	945	0.501365483	0.045507845	5.57092E-05
0.018647203	1830	710.6335449	39396.57813	10	2	208	212	6	14.07363415	939	0.399419993	0.042881206	0.000751735
0.020341484	829.7589722	50	38511.69141	10	2	151	212	1	4.289153099	937	0.560965836	0.040113602	0.001770849
0.020040054	150	602.0797119	37622.01953	10	3	340	208	0	15.12837887	964	0.428749502	0.040276788	0.002829572
0.017598728	1006.230591	471.6990662	36738.09766	10	3	578	200	0	12.33420372	1013	0.395283073	0.04052921	0.004758303
0.013667778	1902.340698	552.2680664	35860.33984	10	2	706	193	0	25.68386459	1057	0.406804681	0.037510939	0.006926539
0.00954975	2742.006592	450	34965.76953	10	2	646	191	0	33.85962677	1071	0.398896873	0.031491738	0.009538845
0.006890759	3122.594971	111.8033981	34102.07031	10	2	379	204	0	48.11116409	986	0.381740272	0.024203518	0.012983558
0.004341902	2175.982422	894.4271851	33265.50781	10	2	742	195	0	16.87454033	1043	0.362668395	0.015740974	0.016465975
0.002215796	1271.377197	992.4716797	32416.10742	10	3	669	200	0	9.064292908	1009	0.43853572	0.00775305	0.019702207
0.000658506	466.6904907	250	31573.14453	10	3	446	203	0	11.00901604	990	0.701099575	0.002590454	0.02164999
0	123.6931686	604.1522827	30739.68164	10	2	435	204	0	12.88883591	986	0.497905552	0.000335553	0.021604287
0	536.656311	1101.135742	29916.51367	10	2	336	205	1	14.23310947	976	0.55071795	0.001276834	0.019669127
0	1366.235718	1476.4823	29104.51563	8	2	502	198	1	10.60170078	1024	0.534059048	0.007161108	0.016441157
0.000347919	1020	1123.610229	28298.41406	8	2	435	201	0	35.44531631	1005	0.488880634	0.017895613	0.012653092
0.003135117	30	427.2001953	27494.96289	10	2	170	213	2	5.730255604	916	0.628775954	0.032935239	0.010206364
0.008806567	150	304.1381226	26704.04492	8	2	95	215	9	16.36040497	911	1.709963083	0.063029282	0.011206124
0.015861271	42.42640686	100	25927.67188	9	1	70	215	28	2.433138847	915	1.496934533	0.109275758	0.015226057
0.023833793	416.7733154	269.2582397	25190.1582	9	1	84	215	17	9.898628235	919	1.048062563	0.162442058	0.020953581
0.031664398	757.1657715	604.1522827	24447.57031	9	1	76	216	11	5.226703644	907	1.454318523	0.215321079	0.028524026
0.038420603	735.4590454	450	23720.21289	9	1	64	217	18	2.719923258	907	2.211503029	0.255110145	0.03499528
0.042939976	1081.665405	452.7692566	23007.10547	9	1	56	217	15	1.721006155	906	1.869048715	0.272000343	0.039367024
0.045246448	258.0697632	50	22316.14844	8	1	55	217	27	3.181812763	909	5.036736965	0.263715714	0.041874144
0.04447424	657.951355	570.0877075	21644.72461	8	5	53	217	12	1.909152389	905	2.241488695	0.23343502	0.042579506
0.040253595	1201.499023	223.6067963	20992.15625	9	1	52	213	14	1.067520261	931	1.710392356	0.189749807	0.040747471
0.033009216	256.3200989	1201.04126	20362.20117	8	3	248	213	8	24.75218391	932	1.160800815	0.137488589	0.036126178
0.024150575	720.6247559	1903.943237	19762.91992	9	2	641	201	2	18.8087368	1013	0.758926213	0.084708907	0.029174898
0.015760763	1617.219849	1025.914185	19188.39453	10	2	695	195	1	9.256682396	1056	0.684087038	0.045943115	0.021522446
0.010067631	2523.568848	400	18644.29492	10	2	455	197	1	32.91701508	1038	0.628907204	0.025813017	0.015579069
0.007285688	2912.936768	550	18155.65234	10	3	478	203	1	9.520201683	984	0.58440882	0.014603144	0.011065096
0.004892833	2671.516357	1220.655518	17674.17578	10	2	445	202	0	12.77675056	996	0.570902884	0.008517375	0.007539629
0.002285186	2760	850	17223.89258	10	2	567	203	1	4.072588444	991	0.609950542	0.005499683	0.004745726
0.000664047	2961.95874	180.2775574	16808.7832	10	3	514	203	0	16.05112457	992	0.642272651	0.002790508	0.002175922
0.000916608	3233.604736	380.7886658	16414.68945	10	3	334	205	1	8.380191803	981	0.627669632	0.001521469	0.000365348
0.001454091	3463.018799	492.4429016	15779.54395	10	3	255	209	2	22.01008987	946	0.618905246	0.000547357	0
0.001668191	3609.986084	500	15137.72754	8	3	237	212	1	10.45685673	919	0.703026593	2.32314E-05	0.000413978
0.001706622	3195.950684	565.6854248	14530.71875	10	3	449	209	1	22.71113777	948	0.841548264	0.0022407	0.003796101
0.003994709	2975.449463	150	13953.22559	10	3	584	206	1	19.8757782	969	1.0722785	0.006691178	0.010418308
0.00919557	2983.756104	150	13405.43555	10	2	597	201	1	22.22435379	1015	1.049840927	0.011709547	0.019608527
0.015861033	2291.025879	509.901947	12903.94141	10	3	600	205	0	23.75010109	980	1.070661545	0.016416343	0.031572517
0.025025615	1514.331543	360.5551147	12439.875	10	2	341	211	0	9.74803257	939	1.293654799	0.028869025	0.048332341
0.036549401	1018.675598	360.5551147	12043.16016	10	2	206	215	1	12.82254982	912	1.461012483	0.053908076	0.070009932
0.050350491	713.0918579	552.2680664	11663.9834	10	1	84	216	2	7.973233223	901	2.340230227	0.099944115	0.102676615
0.066709295	536.656311	559.0169678	10875.48633	10	2	97	219	7	26.41957474	891	6.627877235	0.182308212	0.148263171
0.083345875	84.85281372	150	9874.512695	10	2	8	219	44	0.954841256	891	23.01990318	0.293966591	0.198569357
0.100047	420	50	8873.612305	10	1	3	219	25	0.954841256	893	20.15005493	0.399707556	0.242345229
0.115751863	335.4101868	158.1138763	7872.813965	10	1	4	219	27	0.754894495	891	14.3643465	0.472570121	0.270258665
0.127304703	510	50	6872.161133	8	1	5	219	25	0.954841256	896	36.96678925	0.496406764	0.279605091
0.134382069	1370.839111	738.2411499	5871.729004	8	1	4	219	6	1.350224495	896	9.791493416	0.469361007	0.273192197
0.147127807	764.8529053	350	4871.652832	8	1	5	220	15	0	892	7.219230652	0.398176014	0.260397375
0.167707145	67.08203888	150	3872.20874	8	1	6	219	38	1.391763449	892	12.59657097	0.309126794	0.245111153
0.189778179	782.3042603	223.6067963	2874.056396	8	5	5	219	14	0	890	6.984970093	0.231454477	0.230059966
0.208866179	1167.304565	180.2775574	1877.578247	8	1	6	219	27	0.754894495	888	11.69671249	0.186650276	0.219715998
0.221841201	1435.618286	200	882.3264771	8	1	9	219	50	0.954841256	884	7.216014862	0.176532686	0.219418749
0.225515559	660.6814575	200	90	8	1	11	220	14	2.263636112	880	4.980912209	0.171318054	0.221681759
0.216826543	134.1640778	70.7106781	30	8	5	4	219	58	0.954841256	878	12.85900116	0.157421827	0.214280024
0.195444107	210	100	848.5281372	8	1	5	219	17	1.909152389	875	8.196865082	0.134932742	0.191983134
0.164088368	845.3401489	223.6067963	1677.051025	8	1	7	219	11	2.361991405	874	4.399472713	0.108083338	0.156726733
0.127144471	0	180.2775574	2550	8	1	6	219	16	1.391763449	868	3.372275591	0.07877288	0.113976471
0.088144831	912.4143677	1012.422852	3444.778564	8	5	8	218	23	1.067520261	864	5.246649265	0.050795302	0.069507107
0	5003.079102	2400	46026.00391	10	1	590	197	0	15.35942554	1027	0.325228184	0.006478822	0.005548086
0.000169304	4565.720215	1403.566895	45145.29688	10	2	624	191	0	19.45120049	1071	0.313516676	0.010414052	0.003974712
0.00140597	4320	471.6990662	44262.05078	10	2	758	189	0	9.136945724	1086	0.331468701	0.014421454	0.002145071
0.00323019	4204.818848	300	43375.16406	10	2	847	189	0	17.77531624	1094	0.322447389	0.018458577	0.00059021
0.005044862	4261.373047	1250	42492.28516	10	3	526	203	0	25.45378494	996	0.31725058	0.022694407	0
0.006680381	3933.090332	583.0952148	41614.76953	10	3	332	209	0	31.71209145	953	0.345326096	0.024774341	0
0.007805498	2970.151611	150	40750.61328	10	2	220	208	0	12.71399689	963	0.551710844	0.023035014	0
0.008244729	1999.224854	807.7747192	39860.60938	10	2	368	204	0	10.89007092	990	0.364096701	0.019406034	0
0.00815748	1025.280396	200	38976.00391	10	2	290	210	0	31.66075134	948	0.337777019	0.015873421	0.000105709
0.0074696	60	670.8203735	38097.17578	10	2	403	206	0	30.10947227	975	0.362748981	0.015062531	0.001326694
0.006074095	488.364624	1030.776367	37224.53516	10	2	677	197	0	17.38733292	1032	0.43946287	0.015105042	0.00393777
0.004421856	1415.097168	694.6221924	36358.52734	10	2	640	194	0	12.41638565	1053	0.440488726	0.01433082	0.00694308
0.003322508	2402.436279	50	35499.63672	10	2	398	197	0	16.11800766	1025	0.357237518	0.01204095	0.009843824
0.002485381	2785.480225	694.6221924	34648.39063	10	2	698	193	0	7.062044144	1058	0.416901022	0.009173201	0.013555492
0.001494793	1909.188354	1453.444214	33801.06641	10	2	750	191	0	8.118116379	1070	0.408084452	0.005109285	0.017457994
0.00047384	942.019104	450	32982.5	10	3	642	198	0	14.9070158	1024	0.492348731	0.00180179	0.020403646
0	30	316.2277527	32131.61133	10	2	456	204	0	23.11050797	986	0.526730835	0.000292604	0.021761302
0	782.3042603	212.1320343	31313.01563	10	2	267	208	0	8.543725967	958	0.45240432	0	0.021188341
0	1209.338623	180.2775574	30504.58594	8	2	286	209	1	14.52437592	954	0.528525352	0.000913483	0.018820547
0	1166.919067	777.8174438	29698.48438	8	2	348	207	0	18.8296566	963	0.482166886	0.006011497	0.015063037
6.29476E-05	496.5883484	950	28898.48828	10	2	314	211	1	25.9438324	932	0.585888088	0.015713021	0.010656774
0.001735291	161.5549469	0	28111.39258	10	2	89	214	2	4.431819916	914	0.730862796	0.027427329	0.006955022
0.006190473	764.8529053	538.5164795	27338.31445	8	2	126	212	3	13.69052887	930	0.651476562	0.05117837	0.006187903
0.012118028	1034.456421	855.8621216	26580.47461	8	3	230	208	3	19.42362785	962	0.595939577	0.089690179	0.007999852
0.018418964	1328.495361	1220.655518	25839.21484	8	2	318	205	2	14.20359707	988	0.624569774	0.134265423	0.011878529
0.024423594	1698.116577	1540.292236	25135.93555	8	1	176	209	3	11.99465942	964	0.660262823	0.176210523	0.017075008
0.029259892	1727.020508	1450	24423.11328	9	1	143	216	3	10.05222988	913	0.793430805	0.209561467	0.021835295
0.033041563	1361.947144	1000	23731.13867	9	1	74	216	4	4.380486965	911	0.899801016	0.224295527	0.02528098
0.035480902	361.2478333	0	23058.05859	8	1	62	217	4	1.817522049	911	2.369080067	0.217057243	0.028559666
0.035413686	618.4658203	158.1138763	22403.27148	8	1	57	217	12	1.350224495	908	2.753391504	0.193040684	0.03051964
0.032470167	1276.322876	738.2411499	21768.0957	9	2	57	217	8	1.687604904	904	1.567065001	0.157996252	0.030111039
0.027075047	301.4962769	1637.833984	21161.25195	9	5	360	212	3	33.57396317	937	0.869438708	0.115616754	0.027279088
0.020447491	390	2152.324219	20580.98438	9	2	501	200	0	19.89037132	1019	0.745348215	0.073280007	0.022812998
0.014601122	1381.303711	1491.643433	20024.6582	10	2	513	195	1	19.29004669	1051	0.61837709	0.044502933	0.018341577
0.011399783	2379.285645	721.1102295	19498.36133	10	2	493	195	0	26.84905434	1053	0.571869373	0.028566269	0.015430817
0.00930978	2058.664551	0	19000.06836	10	3	173	203	2	5.00628233	986	0.636524498	0.017729575	0.0128086
0.006712749	1673.559082	460.9772339	18565.73438	10	3	303	207	0	5.322852612	960	0.77396071	0.011337992	0.010256149
0.003809199	1776.344604	950	18131.8418	10	2	347	207	0	27.13590813	956	0.535646439	0.006595255	0.007109937
0.001322048	2007.311646	764.8529053	17732.86719	10	2	503	199	0	20.48144341	1021	0.552589178	0.002308464	0.003853676
3.42833E-05	2250.799805	951.3148804	17192.48633	10	2	558	200	1	10.17652702	1015	0.540671349	4.65357E-05	0.001193376
1.98848E-05	2494.513916	141.4213562	16546.29883	8	3	322	204	2	23.509655	988	0.592277467	0	2.96637E-06
0.00013519	2668.651367	800	15930.02832	8	2	488	208	1	33.75295639	950	0.637979448	0	3.38452E-05
0.001242486	3101.048096	1382.931641	15348.39453	10	2	425	205	1	25.6519165	973	0.723402262	0.000711062	0.001610119
0.004935856	3282.087646	743.3034668	14785.49609	10	2	719	201	1	3.035723686	1004	0.74871695	0.003736795	0.006303774
0.011668018	2670.674072	320.1562195	14267.45215	10	2	618	196	1	13.58599091	1049	1.458669901	0.007663316	0.013885457
0.019380149	2333.838135	50	13784.63281	10	2	549	199	1	20.1291275	1035	2.056047678	0.012066001	0.025714448
0.029406197	2328.626221	608.2762451	13341.94141	10	2	482	204	1	22.99771309	992	2.141007185	0.027166771	0.044082031
0.040957816	1934.941895	111.8033981	12929.58203	10	2	270	210	6	21.7003212	948	1.924817085	0.062159806	0.072665289
0.054661501	1680.267822	996.2429199	11940.03809	10	5	222	211	1	18.24570084	941	4.199901104	0.135720819	0.121959619
0.070570156	1315.90271	1484.924194	10943.75195	10	1	107	214	4	20.95991325	921	3.157273293	0.264494359	0.186110154
0.086573184	558.0322876	873.2124634	9948.472656	10	5	16	218	14	4.727942467	899	16.84253883	0.419185162	0.252510399
0.102399826	30	680.0735474	8954.535156	8	5	22	219	28	2.719923258	900	28.29985809	0.555960417	0.309037566
0.117920116	228.4731903	200	7961.93457	8	5	6	219	42	0.954841256	904	37.52212906	0.645933509	0.346190035
0.131185427	1008.464172	353.5534058	6968.399902	8	5	4	219	42	0.337614715	903	51.60469818	0.674702227	0.360315681
0.139844492	1041.393311	150	5977.45752	8	1	6	219	24	0.477453768	900	38.44787979	0.640679121	0.3528409
0.151022285	305.9411621	50	4986.230957	8	4	5	219	27	1.067520261	899	19.6800499	0.548855662	0.331178933
0.170949996	597.7457886	200	3994.508789	8	1	4	219	31	1.012750387	895	21.37481689	0.423962027	0.303044915
0.194785312	1449.03418	141.4213562	3005.095703	8	4	5	219	39	1.817522049	893	20.40521812	0.3057625	0.272455156
0.216858998	2113.669678	100	2011.566528	8	5	6	219	29	2.134299994	886	21.80789757	0.218565911	0.244427249
0.232383817	1774.06311	111.8033981	1018.675598	8	1	4	219	18	1.687604904	886	7.27511692	0.180220932	0.228917867
0.238848746	825.4089966	158.1138763	30	8	1	6	220	11	2.719923258	880	4.968198776	0.175441876	0.224208802
0.230774999	42.42640686	0	424.2640686	8	1	4	219	62	0.754894495	882	13.79883957	0.16513145	0.217658505
0.211159363	468.6149902	100	318.9043884	8	1	3	219	23	0	879	8.599535942	0.143902466	0.197991103
0.179773316	308.8688965	0	1209.338623	8	1	4	219	5	1.391763449	874	4.052857876	0.113943681	0.163977757
0.141873896	445.9820557	111.8033981	2133.588623	8	1	9	219	17	1.067520261	870	3.134266138	0.079120733	0.120298855
0	6387.111816	3431.107666	47382.80469	10	2	672	193	0	14.93141747	1047	0.254097253	0.000526848	0.010394553
0	5882.601563	2442.334961	46500	10	2	743	194	0	10.6784153	1047	0.319078594	0.002649466	0.009178363
0	5515.433105	1484.082153	45613.61719	10	2	769	189	0	2.901821613	1078	0.323413223	0.005175392	0.007117219
0.000146049	5310	680.0735474	44730.08984	10	2	854	188	0	23.34537315	1087	0.303566843	0.007115745	0.00457425
0.000987441	5205.929199	70.7106781	43851.62891	10	2	440	192	0	28.9944458	1075	0.338899225	0.008090422	0.002080504
0.002080821	4853.143555	848.5281372	42972.10547	10	2	556	204	0	42.07731628	992	0.337597162	0.008943361	0.00033495
0.002987976	3956.020752	200	42081.54297	10	4	232	209	0	14.71007633	953	0.33899051	0.009118322	0
0.003332226	3037.268555	353.5534058	41214.02734	10	2	346	203	0	8.327142715	994	0.362355828	0.007841861	0
0.00319274	2135.064453	1176.860229	40334.25	10	2	454	199	0	15.74750042	1020	0.354838848	0.006312243	0
0.002519172	1318.976929	538.5164795	39460.26563	10	2	570	202	0	41.47293472	1001	0.424274027	0.005356268	9.67903E-05
0.001616665	417.8516541	316.2277527	38592.46875	10	3	506	201	0	14.32121849	1000	0.513950527	0.00441263	0.001810619
0.000914186	540	70.7106781	37731.28125	10	2	512	197	0	13.82849312	1029	0.439927101	0.00300173	0.004896401
0.000636766	1500.299927	0	36877.17578	10	2	481	198	0	9.208987236	1023	0.563631713	0.001871938	0.00848369
0.000602039	2269.911865	650	36028.23828	10	2	663	193	0	20.14108467	1054	0.391624153	0.001513093	0.011869964
0.000349434	1839.809814	1350.925659	35185.61328	10	3	729	190	0	14.59255028	1075	0.437599957	0.000898156	0.014979463
5.93475E-05	1423.024902	1533.786133	34351.50781	10	2	745	189	0	10.68350792	1082	0.463362992	0.000328759	0.018092494
0	611.8823242	790.569397	33526.55469	10	3	705	190	0	11.67175102	1078	0.434032798	3.46268E-06	0.020317614
0	305.9411621	400	32732.5293	10	3	405	206	0	15.19676876	974	0.461867601	0	0.021008248
0	1239.112549	492.4429016	31925.87891	10	3	350	206	0	16.22873688	975	0.423044175	0	0.019953202
0	1415.097168	559.0169678	31120.35547	10	1	253	209	1	14.6247139	949	0.439026803	0.000238143	0.017188556
0	499.2994995	50	30323.82813	10	3	191	211	1	3.769243956	938	0.552751124	0.003450215	0.013109478
0	234.3074951	250	29519.57227	10	2	227	210	1	23.88964272	940	0.775229275	0.011413236	0.008299032
0.00053366	403.6087341	150	28749.48633	10	2	217	213	1	14.22205067	924	0.558130383	0.02103016	0.004154331
0.003201499	469.5742798	320.1562195	27994.03516	9	3	255	208	3	27.79426003	962	0.464707375	0.035964824	0.002435855
0.007669816	1442.497803	1253.993652	27254.43359	9	3	471	201	0	18.94677353	1009	0.474410802	0.064212918	0.003128205
0.012538638	2264.155518	2052.4375	26527.90625	9	3	758	194	4	20.82114983	1064	0.532438457	0.098437779	0.006160625
0.016889991	2604.995117	2437.724365	25814.85547	8	2	334	201	1	15.61612988	1022	0.512370884	0.131084681	0.009540383
0.020265123	2254.994385	1820.027466	25146.24609	8	2	317	212	1	21.71973038	944	0.599463105	0.154949367	0.012213094
0.023774475	1371.167358	1118.033936	24471.70898	8	3	195	215	4	11.04835224	917	0.655558169	0.166174024	0.014755455
0.026227562	371.0794983	250	23814.97461	9	1	75	216	21	2.134299994	912	1.982763529	0.162531674	0.017479017
0.026791133	606.7124634	100	23175.22852	8	1	73	216	8	2.134299994	911	3.231488228	0.147073016	0.019544363
0.025267502	953.414917	951.3148804	22561.79492	8	2	106	215	12	9.74803257	911	1.088643551	0.122348055	0.020212464
0.022094557	256.3200989	1941.648804	21976.08008	8	2	329	210	2	21.08619881	946	0.744606912	0.092158154	0.019432928
0.018345745	690	1702.938599	21409.68164	9	2	662	201	1	32.86387253	1017	0.597222924	0.06408795	0.017994963
0.015690286	1681.071045	743.3034668	20873.81445	10	2	637	194	1	19.41358757	1059	0.574838638	0.045007296	0.017318999
0.014228049	1612.203491	70.7106781	20362.77539	10	2	320	196	1	31.67126465	1041	0.514498293	0.031359158	0.01669427
0.011954745	1277.380127	522.0153198	19884.54688	10	2	502	206	0	23.32204247	959	0.542699635	0.021517135	0.01508246
0.008882698	713.0918579	212.1320343	19433.93359	10	1	173	210	2	11.44769096	935	0.556885898	0.014647483	0.012348759
0.005537863	810	0	19044.54297	10	1	129	211	2	18.9933567	928	0.6603899	0.009265002	0.008922956
0.002406697	1065.316895	447.2135925	18605.90234	10	2	164	202	1	8.219958305	999	0.597820938	0.003979901	0.005215575
0.000344225	1277.380127	1204.159424	17956.04688	10	2	513	200	1	37.56825256	1008	0.511848986	0.0004781	0.001996859
0	1529.705811	813.94104	17332.05664	10	2	474	198	1	25.26700211	1031	0.565769196	0	0.000140737
0.000824244	1736.116333	1241.974243	16743.68164	10	3	290	202	1	24.92033577	998	0.638567269	0	0
0.003023699	2284.731934	2008.108521	16171.78125	10	2	315	204	1	20.60943794	983	0.782761037	0	0.00028652
0.007418253	2668.651367	1400.892578	15637.59863	10	2	594	202	0	27.68610001	990	0.790833473	0.00105018	0.00240204
0.014341328	1866.038574	400	15140.49219	10	2	478	196	1	23.08880234	1042	0.881213307	0.0034595	0.00762538
0.022102848	1355.654785	474.3416443	14678.70898	10	2	331	197	1	27.76913452	1046	0.90176028	0.007411655	0.017890042
0.031898156	1385.20752	158.1138763	13950	10	2	416	203	4	35.1457901	1006	2.087659836	0.022889167	0.036770858
0.043730974	1660.873291	610.3277588	12955.34668	10	2	321	209	12	3.931095839	957	3.224672794	0.066579804	0.07352455
0.057780962	2297.302734	1500.83313	11958.22754	10	2	202	211	5	2.635026455	949	3.556345224	0.166067481	0.136129975
0.073562175	1974.082031	1775.528076	10963.30664	10	1	194	213	5	14.53875923	933	2.788628578	0.330162883	0.213850126
0.089405291	1398.463501	764.8529053	9967.632813	10	2	163	218	11	16.44437027	899	4.298898697	0.513557136	0.292068988
0.104473017	700.3570557	70.7106781	8973.209961	8	5	24	218	31	3.016961336	914	16.99625206	0.67174691	0.358383119
0.120232932	0	604.1522827	7980.507324	10	5	13	218	104	3.389067173	916	46.38294983	0.774232745	0.403806835
0.134870455	330	291.5476074	6990	8	5	17	218	79	1.721006155	914	65.48793793	0.805878162	0.423077404
0.145513475	189.7366638	111.8033981	6000	8	5	5	218	84	1.012750387	913	72.16069031	0.766559541	0.415183902
0.155666381	318.9043884	70.7106781	5010	8	1	7	218	551	3.931095839	911	31.81637383	0.660433114	0.385181159
0.173000872	1056.834839	141.4213562	4020	8	1	5	219	20	0.954841256	900	22.98582077	0.509479523	0.346160829
0.1962661	1899.736816	180.2775574	3030	8	5	6	219	20	2.134299994	896	38.59413147	0.357217759	0.30273658
0.21806401	2692.155273	250	2040	8	1	3	219	21	0	890	15.26738453	0.243767738	0.262280732
0.234835818	1695.464478	500	1047.85498	8	1	5	219	11	1.067520261	888	8.13782692	0.190896258	0.235676602
0.243101984	695.8447876	100	60	8	1	5	219	12	2.052775145	885	7.219727039	0.189219654	0.224898607
0.237995848	284.6049805	70.7106781	924.175293	8	1	8	219	33	0.477453768	885	10.44494343	0.186662152	0.21914719
0.220518366	161.5549469	158.1138763	30	8	5	2	219	26	1.012750387	879	5.355291367	0.169487715	0.202355444
0.191866517	254.5584412	0	872.0665283	8	5	3	219	14	0.337614715	874	4.144220352	0.13858594	0.171646625
0.114358999	212.1320343	141.4213562	2763.910156	7	5	4	218	0	0.754894495	866	7.74447155	0.064029224	0.085339934
0	7782.672852	4203.867188	48738.04297	10	2	464	200	0	30.85858727	1004	0.344041079	0	0.014123274
0	7237.029785	3439.840088	47852.11719	10	2	676	194	0	10.60683441	1045	0.320903718	0	0.013919688
0	6795.910645	2757.716553	46968.00781	10	2	695	191	0	7.117176533	1064	0.29355222	0.000207425	0.012506356
0	6480.694336	2109.502197	46088.69141	10	2	723	189	0	9.719867706	1085	0.32199508	0.001215881	0.010078486
0	6025.445801	1343.50293	45211.04688	10	2	783	194	0	5.989218235	1055	0.25012219	0.002235792	0.006999205
7.50528E-07	5123.768066	531.5072632	44320.22656	10	2	533	196	0	32.77236557	1042	0.328130364	0.002667339	0.003799563
0.000226766	4266.755371	111.8033981	43434.21875	10	2	375	204	0	6.893893242	992	0.322358757	0.002299764	0.001178527
0.000581057	3476.118408	0	42553.32813	10	2	208	209	0	4.763641834	953	0.36266163	0.001589376	2.98778E-06
0.000784304	2618.43457	531.5072632	41677.87109	10	2	277	203	0	13.52360249	994	0.328624636	0.001205078	0
0.000665283	1707.629883	1364.734375	40826.95703	10	2	630	199	0	24.62715149	1024	0.321208358	0.001234406	0
0.000377305	800.4998169	1012.422852	39963.75	10	2	566	193	0	3.843668222	1057	0.591623604	0.001087579	0.000270068
6.25611E-05	67.08203888	390.5124817	39107.125	10	2	603	195	0	13.03657818	1045	2.715691328	0.000518484	0.00241542
0	902.496521	111.8033981	38256.78906	10	2	601	194	0	24.25896454	1044	0.631810725	2.03355E-05	0.00586294
0	1615.549438	514.7814941	37410.75781	10	2	636	193	0	10.22472	1049	0.62014389	0	0.009742184
0	1544.344482	254.9509735	36572.57031	10	1	587	194	0	4.532714367	1042	1.217235327	0	0.013350626
0	890.4493408	1250	35742.78125	10	2	731	192	0	9.566235542	1059	0.478775114	0	0.016153665
0	591.6925049	1096.585571	34921.98438	10	2	723	190	0	14.78076839	1074	0.427448303	0	0.018160967
0	134.1640778	460.9772339	34110.83203	10	3	626	191	0	13.40572262	1073	0.428490788	0	0.01946393
0	670.8203735	474.3416443	33325.94922	10	2	492	202	0	9.4448843	1000	0.408732027	0	0.019418128
0	1600.999634	552.2680664	32522.33789	10	2	468	208	0	11.00901604	956	0.422959775	0	0.017842423
0	1331.540405	0	31729.4082	10	1	214	209	0	9.970261574	947	0.41367349	0	0.014761341
0	335.4101868	50	30948.55859	10	3	192	207	1	6.063765049	960	0.400027633	0.00116606	0.010570048
0	641.3267212	680.0735474	30180.73047	10	3	260	207	1	11.179986	959	0.485494763	0.005818274	0.005999561
1.82476E-06	335.4101868	460.9772339	29426.94141	10	2	298	211	1	21.43040276	937	0.428634226	0.013029921	0.002116731
0.000789012	474.3416443	250	28688.29883	9	3	245	211	1	16.97029686	936	0.420512468	0.021628918	0.000281026
0.003295829	1440	1258.967773	27961.94727	9	2	555	200	0	35.34017563	1014	0.444965839	0.037865333	0.000627557
0.006750892	2460	2000	27230.87891	10	3	715	192	1	15.05617046	1077	0.451957136	0.062134732	0.002014669
0.009933846	2466.57666	1477.328613	26536.72461	10	3	756	190	1	26.96284485	1100	0.457008183	0.084075354	0.003859738
0.012649572	1622.498047	1208.304565	25885.61914	9	3	477	202	1	23.06904602	1015	0.490872741	0.099046342	0.00523414
0.016042341	840.5355225	430.116272	25227.16406	9	3	240	211	2	20.96670532	950	0.558094561	0.107312404	0.006863357
0.018831808	90	100	24583.38477	9	1	124	215	15	7.179645538	919	0.870116711	0.107132934	0.009401733
0.020127611	778.267334	632.4555054	23964.16016	9	2	106	215	3	8.300483704	916	0.614310324	0.100339182	0.011892564
0.019871326	577.0615234	1491.643433	23371.44336	9	2	285	212	1	15.31895542	933	0.662299514	0.087698072	0.013838412
0.018899607	284.6049805	1897.366577	22798.51953	9	2	698	205	1	36.63130569	987	0.545550048	0.071511976	0.015413523
0.018227033	1087.060303	1079.351685	22252.58008	9	2	682	192	2	35.38864517	1076	0.517350793	0.05634838	0.017196044
0.017837709	1842.009766	364.0054932	21731.95117	10	3	665	196	2	11.27640152	1041	0.55811727	0.044017863	0.018311162
0.016393328	968.4007568	350	21237.71094	10	2	474	201	2	8.767251015	1004	0.617414951	0.034071993	0.018013274
0.013733597	276.5863342	1241.974243	20776.16406	10	2	655	198	0	22.4171772	1025	0.511615932	0.025616072	0.016337464
0.010394324	60	1011.187439	20340.35352	10	2	325	202	0	23.69127846	996	0.482197642	0.01763563	0.013486732
0.006677635	150	743.3034668	19936.46094	8	1	138	208	3	6.466625214	949	0.533380747	0.010613915	0.009831999
0.003204709	90	141.4213562	19365.64453	10	1	118	212	7	2.698951006	924	0.785073698	0.004910881	0.005939731
0.00068149	301.4962769	424.2640686	18736.19531	10	5	129	210	14	3.389067173	938	0.853643417	0.00083271	0.002453909
0.000151261	540	650	18139.0625	10	3	213	206	3	21.02093124	968	0.66876018	0	0.000279357
0.001901819	885.8894043	894.4271851	17562.81641	10	2	289	208	1	9.74803257	944	0.563110828	0	0
0.004927694	1602.404419	1632.482788	17013.38672	10	2	295	209	0	25.17193031	935	0.628752053	0	0
0.010025427	2303.757813	1569.235474	16503.05469	10	2	558	204	0	19.41609764	973	0.641790628	2.37788E-06	0.000305023
0.016541414	1347.330688	680.0735474	15780	10	5	301	198	1	27.30716705	1023	0.765446424	0.000564049	0.002501679
0.02374674	450	100	14790	10	1	93	204	2	2.052775145	987	1.426088452	0.0033483	0.009596863
0.032322746	420	50	13800	10	2	96	208	4	6.01728487	960	1.225321293	0.016997723	0.027294619
0.044335291	890.9545288	948.6832886	12810	10	2	289	208	2	20.55604553	964	1.353399754	0.064313836	0.06945993
0.058734816	1734.041504	1952.562378	11820	10	1	285	209	4	10.07396603	958	1.615921378	0.178184599	0.139662504
0.074814536	2645.789063	1882.817017	10830	10	1	320	209	2	5.258953094	965	4.070707798	0.358430415	0.225545466
0.091594957	2100.214355	873.2124634	9840	10	1	276	209	8	13.61706161	962	3.447473288	0.55568248	0.311917126
0.107484035	1395.564453	0	8850	10	5	29	217	42	3.109632969	913	30.03248787	0.724877775	0.385882527
0.122954629	863.770813	200	7860	10	5	16	218	121	2.569502831	919	43.14320755	0.832358122	0.438781559
0.137323469	660	380.7886658	6870	8	5	21	217	135	3.438912392	922	40.63332748	0.865006328	0.462529957
0.149247766	241.8677368	180.2775574	5880	8	5	9	218	47	3.931095839	921	52.35801697	0.82115072	0.455128938
0.159374326	1171.537476	0	4890	8	5	5	218	275	2.569502831	918	48.79410934	0.707420528	0.421121329
0.174506962	1721.540039	70.7106781	3899.653809	8	5	4	218	55	1.012750387	908	34.3491478	0.54507786	0.372340441
0.19544588	2464.568848	316.2277527	2898.844482	8	1	3	219	37	1.012750387	890	21.62572098	0.377662241	0.317985892
0.214779854	2400	380.7886658	1898.552124	8	1	4	219	42	1.909152389	887	8.399768829	0.256949663	0.269518852
0.230206817	1412.869385	450	900.4998779	8	5	3	219	15	0	884	5.658528328	0.203867897	0.23731184
0.237869397	284.6049805	452.7692566	1080	8	1	3	219	23	1.067520261	884	13.62235165	0.215220183	0.217213586
0.225706905	108.1665421	300	335.4101868	8	1	5	219	32	2.052775145	883	5.158802509	0.204809576	0.204465911
0.202216715	742.7650757	0	563.6488037	7	5	4	219	49	0.954841256	873	7.271696568	0.176647708	0.178996891
0.167744085	1458.012329	158.1138763	1516.113403	7	1	12	219	0	1.350224495	872	4.178095341	0.140317604	0.141847953
0.128244206	540.8327026	583.0952148	2438.134521	7	5	5	219	0	1.391763449	865	5.50924015	0.102646798	0.100944236
0	8583.828125	3668.787354	49188.04297	10	1	697	194	0	3.769243956	1048	0.301115364	0	0.016730152
0	8121.526855	2839.894287	48325.92969	10	2	707	196	0	9.142972946	1033	0.386072159	0	0.016568715
0	7578.07373	2015.564453	47449.98438	10	1	707	191	0	5.385977268	1074	0.497702628	0	0.015023311
0	6630.814453	1308.625244	46558.9375	8	2	710	190	0	5.710593224	1077	0.314913452	0	0.012349756
0	5683.555176	738.2411499	45672.45703	10	2	710	191	0	15.42324543	1073	0.33843869	4.66942E-06	0.00891118
0	4735.060547	335.4101868	44790.8125	10	2	680	196	0	30.59519196	1042	0.284140438	4.25497E-05	0.005238631
0	3791.174072	0	43914.30469	10	2	279	205	0	13.01208782	980	0.308941633	8.02351E-06	0.002031078
0	2886.243164	474.3416443	43043.23828	10	2	460	208	0	20.00178337	959	0.497671902	0	0.000155409
0	2068.912842	335.4101868	42177.95313	10	2	366	207	1	35.99149704	969	0.527674079	0	0
0	1247.798096	1300	41318.8125	10	2	659	199	0	15.7016716	1024	0.359487087	0	0
0	371.0794983	608.2762451	40485.74219	10	3	684	194	0	18.94158936	1048	0.335104078	0	0.000314674
0	254.5584412	158.1138763	39637.46094	8	2	669	194	0	13.03657818	1046	0.381350964	0	0.002545426
0	218.4032898	820.0609741	38795.69531	8	2	637	191	0	8.530765533	1065	0.357320726	0	0.006064536
0	931.9334717	763.2168579	37961.67969	10	2	728	190	0	5.139693737	1072	0.370799512	0	0.010001559
0	699.7142334	141.4213562	37135.92969	10	2	692	192	0	22.31172943	1058	0.37345323	0	0.013653971
0	174.9285583	1100	36319.01172	10	3	769	189	0	13.82849312	1078	0.39879173	0	0.016487168
0	256.3200989	550	35510.90234	8	1	656	187	1	5.951584339	1093	0.374622494	0	0.018134469
0	268.3281555	141.4213562	34704.80078	8	2	646	191	1	5.095619678	1067	0.57360059	0	0.018443324
0	778.267334	403.1128845	33903.90234	10	2	623	204	0	15.369524	983	0.413956732	0	0.017635521
0	1425.236816	200	33135.87891	10	2	333	207	0	6.423151016	963	0.405154198	0	0.015515969
0	764.8529053	460.9772339	32357.98633	10	2	330	203	0	5.759620667	988	0.385673851	0	0.012250174
0	30	955.2486572	31592.67773	10	3	394	203	0	7.506142616	988	0.416073054	2.04048E-05	0.008190338
0	450	824.6211548	30840.89063	10	2	357	205	1	23.49041557	978	1.121311903	0.001424085	0.004067477
0	456.9463806	150	30103.63672	10	2	209	211	2	28.27166367	936	0.82614243	0.005350349	0.000948444
1.57582E-06	1068.269653	608.2762451	29377.7207	9	2	443	206	0	3.723867178	971	0.44954592	0.010076224	0
0.000511274	1838.096802	1044.03064	28664.57227	9	2	659	199	0	26.06407547	1021	0.448034465	0.01712133	0
0.002398492	2707.489502	1463.728149	27969.0918	10	3	806	188	0	4.857533455	1103	0.428625256	0.029184036	0.000191081
0.005229499	2229.9104	570.0877075	27291.3125	10	2	840	190	1	7.393958092	1096	0.404624999	0.042802412	0.000727442
0.008221772	1231.462524	494.974762	26629.27148	10	2	509	200	0	14.21836185	1021	0.42800203	0.052488465	0.00121368
0.011794199	247.3863373	0	26007.78516	10	2	246	205	2	7.264626503	981	0.48674044	0.057305761	0.002225863
0.015091091	558.0322876	335.4101868	25368.04688	9	2	233	212	3	19.31028748	935	0.540497482	0.060677893	0.004881961
0.017636575	607.4536743	538.5164795	24768.44727	9	3	448	210	0	21.46549797	949	0.468994707	0.062963516	0.00813099
0.019371074	30	1578.765381	24190.51172	9	2	647	206	0	41.83254242	978	0.451012462	0.062026747	0.011506098
0.020408712	804.9844971	1272.792236	23634.30859	9	2	708	196	1	23.29867744	1051	0.466168344	0.057543885	0.014732025
0.021098483	1113.238525	602.0797119	23104.61719	10	3	631	195	2	8.530765533	1050	0.559641957	0.051093388	0.017121946
0.02087114	859.0692749	141.4213562	22598.58398	10	2	600	196	1	11.44769096	1047	0.71344918	0.044639625	0.018234696
0.019067055	445.9820557	427.2001953	22123.36719	8	2	720	196	0	5.00628233	1040	0.513511896	0.037074603	0.017937435
0.015697734	134.1640778	1400	21672.71094	10	2	593	195	0	19.56097794	1047	0.404864162	0.028721521	0.016265241
0.011393684	642.0280151	1998.124146	21252.05078	10	3	191	201	1	15.73115158	1003	0.458117753	0.01946786	0.01342112
0.007103191	1106.345337	1167.261719	20750.39453	8	1	141	209	2	4.431819916	943	0.546104789	0.010745534	0.00977599
0.003581651	870.5170898	650	20077.375	8	3	153	211	2	6.69634676	924	0.504496694	0.004763256	0.005872173
0.001446566	641.3267212	403.1128845	19342.06836	10	3	158	211	4	12.95884228	931	0.574415267	0.000772583	0.002410554
0.001704056	421.0700684	206.1552887	18605.90234	8	3	134	212	3	4.520227432	919	0.601651251	0	0.000264857
0.004360652	192.0937347	353.5534058	17872.67383	8	2	211	211	1	26.12141228	929	0.558861196	5.49946E-05	0
0.00783474	966.0745239	1315.294678	17149.00781	10	2	203	210	0	29.66189384	934	0.575550377	0.000949973	0
0.012909386	1816.177246	2086.264648	16439.83594	10	2	449	205	0	18.64027596	969	0.653649807	0.00213212	0
0.01881896	1047.85498	1272.792236	15570.25977	10	2	236	201	1	21.54417038	999	0.738034189	0.002859637	0.000169203
0.024623604	90	657.6473389	14632.2832	10	3	91	208	2	1.721006155	951	0.887369871	0.003979812	0.003320405
0.031295732	488.364624	50	13650	8	4	63	215	2	0.954841256	910	0.869418263	0.013579949	0.017604696
0.04258256	480	806.225769	12660	8	2	230	214	2	19.95586586	917	1.183725715	0.054890264	0.059092164
0.057093676	1477.328613	1786.756836	11670	10	1	454	207	2	9.870926857	978	1.301766992	0.163776904	0.130533278
0.074117541	1833.930176	1850.675537	10680	10	1	362	207	3	2.781886339	977	3.318023682	0.342136562	0.220047221
0.092136122	2077.811279	873.2124634	9690	10	1	243	210	9	10.03044319	956	3.965716362	0.538074374	0.311213523
0.108713649	1939.81958	50	8700	8	1	42	213	49	3.109632969	925	8.797657013	0.703027368	0.389102727
0.123976186	1518.189697	291.5476074	7710	8	5	46	217	106	10.89007092	913	31.85475349	0.808748007	0.446451902
0.138473362	840	948.6832886	6720	8	5	26	216	197	3.769243956	920	47.56872177	0.840855956	0.47325772
0.151431069	108.1665421	50	5730	8	5	8	217	78	1.909152389	921	50.01538086	0.79543519	0.467250198
0.163128287	1080	200	4740	8	1	3	217	83	0.754894495	917	53.20702744	0.681788325	0.43384105
0.178024292	2073.475342	100	3750	8	5	4	218	83	1.012750387	899	17.19420815	0.521761656	0.381777555
0.196164086	2914.32666	50	2760	8	1	6	218	66	1.217118144	894	8.057717323	0.363880932	0.321482122
0.212201342	2096.783203	320.1562195	1770	8	1	5	219	29	0.337614715	891	6.565069675	0.252667069	0.269559175
0.224207997	1443.121582	158.1138763	780	8	5	4	219	21	0.337614715	885	6.10209465	0.211045995	0.233180851
0.233782858	494.7726746	602.0797119	1200	8	1	4	219	7	0.754894495	886	11.55392838	0.246217325	0.21446228
0.227123991	657.951355	657.6473389	666.1080933	8	5	6	219	12	1.067520261	885	7.002596378	0.243313253	0.206548244
0.208915755	42.42640686	141.4213562	216.3330841	8	1	5	219	24	1.391763449	885	6.549869537	0.221269384	0.187764347
0.178339064	750	50	1103.086548	8	1	6	219	17	0.754894495	877	7.325306892	0.186837628	0.157130733
0.141650811	778.267334	950	1916.715942	7	1	5	219	11	0.337614715	875	4.950039864	0.143574208	0.119756229
0	9064.96582	3318.508789	49668.70313	10	2	784	186	0	16.18139458	1096	0.295176923	0	0.018211327
0	8113.37793	2402.602783	48797.67188	10	1	717	190	0	0.754894495	1078	0.317132473	0	0.018000802
0	7181.539063	1456.021973	47910.76172	10	2	722	190	0	2.263636112	1073	0.400673181	0	0.016388394
0	6271.148438	604.1522827	47028.44141	8	2	704	192	0	6.182929993	1068	0.33909753	0	0.013590197
0	5359.93457	0	46150.98047	10	2	657	195	0	21.54635048	1046	0.317684472	0	0.009969342
0	4412.754395	269.2582397	45278.65625	10	2	445	200	0	34.10819626	1017	0.328364611	0	0.006056876
0	3465.616943	390.5124817	44411.77734	10	2	498	200	0	35.81933975	1017	0.469702065	0	0.002551768
4.63281E-06	2518.571045	0	43550.66016	10	1	230	204	3	15.88726425	986	2.647125721	0	0.000320906
1.09679E-05	1570.35022	761.5773315	42695.66016	10	2	343	205	0	40.2841568	978	0.858629405	0	0
0	658.6349487	1081.665405	41845.91406	10	3	776	190	0	8.399993896	1073	0.522867382	0	0
0	123.6931686	602.0797119	41020.54297	10	3	699	193	0	7.543149948	1050	0.454358071	0	0.000189175
0	977.1898193	150	40182.80078	8	2	675	191	0	14.35044765	1067	0.465121537	0	0.002159207
0	371.0794983	1159.741333	39352.70703	10	2	766	189	0	13.61706161	1077	0.396630198	0	0.005459758
0	375.8989258	680.0735474	38530.74609	10	2	744	189	0	8.867443085	1074	0.399944603	0	0.009220386
0	161.5549469	50	37717.45703	10	3	708	189	0	18.93380737	1077	0.39210254	0	0.012738566
0	512.6401978	743.3034668	36910.97266	10	2	862	188	0	18.54730797	1085	0.376593947	0	0.015479693
0	894.9860229	640.312439	36105.49609	10	2	877	184	0	13.65578556	1119	0.353195548	0	0.017077086
0	90	602.0797119	35307.97266	10	2	687	196	0	16.51856613	1038	0.359408498	0	0.017331982
0	60	291.5476074	34521.07031	10	3	587	197	1	24.58585739	1034	0.45173797	0	0.01621354
0	657.951355	514.7814941	33745.53125	10	2	442	201	0	16.78717422	1006	0.413720995	0	0.013858836
0	84.85281372	1054.751099	33004.97656	10	3	513	199	1	7.667577267	1020	0.601300657	0	0.0105482
0	617.737793	851.4692993	32255.02344	10	2	551	201	1	13.51969242	1006	0.392653197	0	0.00681266
0	391.1521301	390.5124817	31519.03711	10	2	280	208	1	28.75794411	957	0.718789041	0	0.003258467
0	589.4064941	70.7106781	30793.51953	10	2	162	209	1	28.73564148	947	1.266052008	0.000552567	0.000693632
0	1588.584229	254.9509735	30080.60742	9	3	216	206	0	21.80569649	964	0.457209766	0.002293547	0
0.000475919	2484.029053	206.1552887	29384.52148	10	2	279	198	0	26.38903809	1028	0.436145514	0.004151693	0
0.002039041	3234.718018	600	28705.73633	10	2	610	194	0	35.08521652	1055	0.406285584	0.007706483	0
0.004237813	2392.67627	680.0735474	28041.33594	10	2	772	193	0	10.48288155	1071	0.359826535	0.013835658	0
0.006825142	1506.286865	403.1128845	27391.98828	10	2	565	196	0	22.46655464	1047	0.371615082	0.019558875	0
0.010439904	782.3042603	827.6472778	26761.88281	10	2	643	192	0	29.82985306	1077	0.432147861	0.02580066	0.00060316
0.014779196	42.42640686	111.8033981	26181.47656	10	2	518	193	0	16.72659492	1071	0.459848166	0.032842297	0.003007468
0.019172866	480	650	25598.50977	9	3	542	205	0	29.37319565	980	0.480799139	0.041448109	0.006455023
0.022849303	90	1375.681641	25032.47852	10	1	592	195	0	1.687604904	1055	0.606666207	0.047575571	0.010111444
0.025078684	318.9043884	800	24494.15039	9	1	584	195	1	1.350224495	1049	0.672681808	0.05068123	0.013335154
0.025410097	150	50	23965.85156	10	1	583	196	1	1.391763449	1044	0.635393381	0.05108621	0.015694521
0.024024636	90	636.3961182	23312.33594	10	2	636	194	1	8.691301346	1052	0.476184875	0.047814913	0.016760623
0.021608219	108.1665421	1192.686035	22527.50391	10	2	744	191	0	16.13388252	1072	0.466082931	0.040893458	0.016475681
0.017739477	674.1661377	1817.965942	21745.92383	10	2	429	193	0	26.25982666	1065	0.398064852	0.030403163	0.014874773
0.012692047	1516.113403	2516.445801	20960.64258	10	2	175	203	1	8.118116379	981	0.448998004	0.019131232	0.012160901
0.007718012	2015.365967	1884.807739	20183.66992	10	2	317	209	1	34.21458054	938	0.453272104	0.009704862	0.008704988
0.004600015	1830	1569.235474	19422.23633	8	2	493	207	0	16.60154915	957	0.440123409	0.003614553	0.005045875
0.003549514	1612.761597	851.4692993	18662.91797	8	2	263	202	0	14.79485893	994	0.456760675	0.000348998	0.001880749
0.004725449	1209.338623	50	17926.44922	10	2	105	210	1	7.393958092	937	0.509413838	0.000157196	0.00011119
0.007918946	228.4731903	250	17190.81055	9	2	118	212	1	28.25731087	919	0.555583358	0.001935659	0
0.011497243	713.0918579	984.8858032	16457.97461	9	3	233	211	0	21.31578636	924	0.570935309	0.004543019	0
0.016052412	1358.307739	1952.562378	15732.96191	9	2	234	210	0	27.03723907	931	0.55096066	0.006848418	0
0.021166341	912.4143677	2035.313232	15024.01074	10	2	228	205	1	18.68257523	968	0.721206427	0.008110058	0
0.02596877	42.42640686	1150	14285.10449	10	1	91	208	1	5.095619678	948	0.938732982	0.008589232	0.000531528
0.03069903	589.4064941	180.2775574	13343.7627	12	4	68	215	1	7.062044144	905	0.920400441	0.014008513	0.009475212
0.040049173	339.4112549	750	12407.74805	8	3	142	211	1	3.931095839	949	1.101117969	0.044353027	0.04403159
0.053830039	1148.259521	1756.416748	11466.94824	9	2	331	204	1	18.5898819	1001	1.198765278	0.12817499	0.110792406
0.070703715	840	1947.434204	10525.55469	10	2	367	205	2	24.15404701	994	3.09433341	0.282426327	0.19754
0.089885272	1248.519165	1063.014526	9540	10	2	312	208	6	22.4768219	972	2.98551321	0.459810078	0.287880927
0.107481331	1116.064575	531.5072632	8550	10	2	211	212	28	24.40688896	933	4.215604782	0.613971949	0.36752516
0.124114536	577.0615234	180.2775574	7560	8	5	12	214	80	1.350224495	916	39.53732681	0.708099127	0.424459994
0.140537322	150	650	6570	8	5	30	215	112	4.715981483	918	37.07621765	0.738056719	0.453698993
0.154265106	90	350	5580	8	5	10	216	148	3.708616734	919	52.646492	0.696845055	0.450420797
0.166186661	1086.64624	70.7106781	4590	8	1	6	217	57	3.708616734	910	38.69898987	0.592354655	0.418615252
0.182208061	1997.197998	70.7106781	3600	8	1	6	218	68	0.337614715	900	17.78805351	0.447367758	0.367817611
0.198432401	2580.174316	364.0054932	2610	8	1	5	218	51	0.754894495	896	11.08435345	0.312663138	0.311467648
0.211272001	1600.15625	141.4213562	1620	8	1	6	219	16	0.754894495	890	8.229520798	0.228311345	0.262560636
0.219887137	684.7627563	400	630	8	1	5	219	24	1.509526968	889	10.04780293	0.212683871	0.227096036
0.2260838	480	70.7106781	360	8	1	5	219	39	0.754894495	891	15.23592949	0.245105714	0.213391319
0.228950799	268.3281555	212.1320343	1350	8	1	4	218	67	0.337614715	893	21.06703949	0.270709306	0.213699073
0.223725244	1243.100952	559.0169678	1083.74353	8	1	4	218	12	1.012750387	893	11.19561195	0.27485168	0.21066983
0.209244266	648.9992065	50	234.3074951	8	1	8	219	8	0.954841256	894	13.87529373	0.259457469	0.197296232
0.184434935	0	353.5534058	509.1168823	8	1	5	219	17	0.477453768	894	11.7873354	0.228427052	0.171152219
0.152974069	589.4064941	632.4555054	1332.216187	8	1	4	219	15	0.337614715	885	10.26481247	0.18123126	0.135848403
0.12007378	150	750	2184.032959	7	5	4	219	7	0.954841256	880	22.42245483	0.12367598	0.095881328
0	7827.873047	2093.442139	49248.13281	10	2	721	189	0	2.456394672	1084	0.333546966	0	0.018057972
0	6854.523926	1250	48387.87109	10	1	731	189	0	1.067520261	1083	0.257279664	0	0.01642869
0	5893.835938	269.2582397	47514.41406	10	3	721	190	0	7.085726738	1078	0.353062123	0	0.013626896
3.9519E-06	4949.272461	667.0831909	46646.09375	8	2	776	192	0	13.45695019	1069	0.316258937	0	0.010000777
0.000345422	4032.183105	1077.032959	45783.20313	10	2	660	195	0	3.520405054	1047	0.375069052	0	0.006081384
0.000902224	3136.82959	282.8427124	44926.05859	10	1	348	200	3	31.89744949	1011	1.260297656	0	0.002567684
0.001320778	2194.926025	0	44074.99219	10	2	348	198	2	22.03333855	1023	1.79346478	0	0.000326567
0.001406393	1247.798096	873.2124634	43227.125	10	2	508	195	0	31.99966049	1044	0.64860779	0	0
0.001123271	301.4962769	559.0169678	42385.79688	10	2	702	190	0	8.543725967	1070	0.521005034	0	0
0.000594506	626.418396	250	41551.55859	10	2	722	192	0	16.11800766	1060	0.441436917	0	2.48835E-05
0.000123512	1518.189697	100	40745.45703	10	2	686	190	0	20.15781021	1067	0.390673637	0	0.001383249
0	1002.646484	540.8327026	39927.05859	10	2	808	186	0	15.43664074	1095	0.335183233	0	0.004175095
0	540	1167.261719	39117.14844	10	2	961	189	0	24.82142639	1074	0.325202912	0	0.007525153
0	342.0526123	206.1552887	38311.04688	10	3	864	189	0	21.33568573	1077	0.350549519	0	0.010730898
0	941.5412598	565.6854248	37507.34375	10	2	909	181	0	14.27724266	1133	0.324674666	0	0.013257729
0	934.3446655	1457.737915	36712.96484	11	3	913	181	0	11.27640152	1135	0.359631717	0	0.014738961
0	0	1498.332397	35928.92969	10	2	618	191	0	12.36888123	1074	0.353092223	0	0.014975833
0	512.6401978	1250	35155.92969	10	2	459	204	0	14.10346317	987	0.330937773	0	0.013937501
0	301.4962769	1236.931641	34394.70703	10	2	607	198	0	20.63027954	1028	0.336624235	0	0.011761045
0	700.3570557	254.9509735	33669.31641	10	2	361	204	0	32.76580811	985	0.408187836	0	0.008699763
0	1315.218628	50	32934.49219	10	2	178	208	0	3.109632969	957	0.730374098	0	0.005344621
0	400.2499084	180.2775574	32209.3418	10	2	228	208	1	17.54840088	961	0.438474357	0	0.002270625
0	569.2099609	353.5534058	31496.64258	9	2	367	199	0	22.25977898	1015	0.44888702	0	0.000285778
0.000195214	1548.709106	1068.87793	30800.00781	9	3	517	197	0	35.19013214	1028	0.366848737	0	0
0.00176158	2533.002197	680.0735474	30120.23828	10	2	445	206	0	30.4612751	969	0.371064872	3.05382E-06	0
0.0042022	3519.730225	316.2277527	29453.7832	10	1	303	206	0	31.87900734	970	0.339841425	3.50674E-05	0
0.00681145	2910	50	28802.53125	10	2	263	204	0	4.582314968	980	0.404883653	0.000628036	0
0.009211887	2146.625244	200	28168.38672	10	2	510	201	0	12.01703453	1005	0.353485107	0.003700332	0
0.013011678	1233.28833	651.9202271	27556.04102	10	3	829	191	0	10.80494785	1081	0.377065629	0.011427567	0.000189199
0.018341934	626.418396	320.1562195	26891.81641	10	5	696	188	0	23.9252739	1103	0.435301334	0.021229422	0.001982406
0.023708828	502.8916321	200	26026.46484	10	5	606	195	1	2.635026455	1055	0.591745317	0.031989034	0.004830746
0.027788404	127.2792206	626.49823	25183.36914	10	2	614	195	1	6.762860775	1056	0.501650095	0.042328432	0.008048977
0.02981014	108.1665421	250	24352.25781	10	1	585	195	1	1.687604904	1051	0.535365582	0.050270457	0.010949185
0.029467514	67.08203888	380.7886658	23532.625	8	2	602	195	1	3.931095839	1048	0.536802828	0.053505793	0.013057717
0.027089572	848.5281372	1334.166382	22724.28125	8	2	651	192	0	9.374782562	1071	0.457130283	0.050948091	0.014068838
0.023496447	711.196167	2022.992798	21931.86719	10	3	730	190	0	16.11483002	1083	0.43991679	0.042682387	0.013844734
0.01926887	1260.357056	2505.99292	21146.76563	10	3	437	193	0	37.2929039	1059	0.433627218	0.030766172	0.012415511
0.013891689	2068.912842	2126.029053	20338.25195	10	2	499	204	0	10.17652702	975	0.415610492	0.017402552	0.009882974
0.00948836	2878.906006	1677.051025	19554.15625	10	2	368	203	0	30.55525589	987	0.46217072	0.007258362	0.006795891
0.006625872	2797.89209	1603.121948	18773.98438	10	2	611	198	0	8.735691071	1030	0.473768324	0.001865657	0.003620548
0.006185471	2414.953369	1081.665405	18009.12305	10	2	452	198	0	12.36888123	1031	0.480942965	4.79021E-06	0.001063708
0.008206982	1462.634644	400	17248.43555	10	2	191	204	0	22.35109711	981	0.438127726	0.001686376	0
0.011568243	573.1491699	180.2775574	16510.90625	9	1	108	212	2	14.04373074	919	0.630876899	0.00525971	0
0.015055271	189.7366638	667.0831909	15775.89258	9	2	117	213	1	9.142972946	911	0.805892646	0.0092025	0
0.018710589	648.9992065	1308.625244	15043.52637	9	3	272	211	0	26.70608902	931	0.677043378	0.012383885	0
0.023426874	0	1265.898926	14316.91699	9	1	76	209	3	3.016961336	945	0.827862144	0.014062069	0
0.02785966	390	905.5385132	13608.00098	12	2	84	215	3	6.063765049	906	0.785071433	0.013980542	2.10134E-05
0.03181342	630.7138672	50	12896.58105	12	4	64	216	0	2.134299994	905	0.827838898	0.015194074	0.003612897
0.038556088	90	800	12064.17871	9	2	142	213	1	13.37804604	932	0.96892035	0.033077084	0.026888423
0.051547896	174.9285583	1068.87793	11120.00879	9	2	313	208	0	16.60461235	972	1.304842949	0.085078016	0.082301803
0.067547746	150	1540.292236	10178.97852	12	2	100	210	3	8.767251015	952	1.5740031	0.197051972	0.159469485
0.085922457	648.9992065	1400.892578	9242.970703	10	2	388	210	6	21.93800735	960	3.334969521	0.340074062	0.243784651
0.103111215	335.4101868	667.0831909	8301.764648	10	1	141	208	18	24.98360252	973	7.207242489	0.470048279	0.320280254
0.121090896	254.5584412	0	7360.522949	9	2	35	214	159	10.43076038	920	26.41735649	0.555071235	0.378164232
0.139598787	442.9447021	50	6403.788086	9	1	10	217	13	2.361991405	912	31.58481026	0.577986419	0.406618208
0.155709639	67.08203888	111.8033981	5430	9	1	12	217	118	1.967863798	914	22.07751656	0.544216096	0.405242711
0.168731198	590.9314575	360.5551147	4440	8	1	7	218	62	1.217118144	910	19.5639286	0.455713153	0.376454771
0.184930608	1284.05603	502.4937744	3450	8	1	7	218	32	0	909	10.81569862	0.335277647	0.330487579
0.201236591	2038.234497	320.1562195	2460	8	1	6	218	4	0.477453768	900	7.530893326	0.233862221	0.283631116
0.212337613	1440	0	1470	8	1	5	218	10	0.954841256	895	6.615161419	0.18954806	0.24369514
0.217153236	450	522.0153198	480	8	1	4	218	20	1.509526968	891	14.5824976	0.208963782	0.216719881
0.220929593	510	141.4213562	510	8	1	4	218	11	0	895	18.96580696	0.253613055	0.209835202
0.222055733	90	50	1500	8	5	4	218	108	1.067520261	905	32.39626694	0.281886071	0.213209897
0.215759143	684.1052246	70.7106781	1633.554443	8	5	8	219	90	1.817522049	906	26.60890198	0.290796369	0.21154508
0.203349963	993.1766968	0	840.5355225	8	5	11	219	145	2.052775145	905	26.17901611	0.281683296	0.199458152
0.183982193	778.267334	0	0	8	1	9	219	11	1.012750387	901	18.01203918	0.252552271	0.176005155
0.157769635	256.3200989	430.116272	840.5355225	8	5	10	219	22	3.054369926	890	8.359892845	0.203887284	0.143333837
0.128535286	228.4731903	0	1764.907959	8	1	5	219	7	2.263636112	885	14.90999031	0.143417582	0.105501965
0	7359.789551	1341.640747	49755.61328	10	2	775	184	0	9.629144669	1114	0.205418274	0	0.01678063
0	6495.537109	776.2087402	48904.27734	10	2	857	188	0	11.69481659	1092	0.270427465	0	0.015211416
8.62732E-05	5659.911621	934.0770874	48016.34766	10	3	833	188	0	3.843668222	1089	0.298530608	0	0.012454859
0.000962984	4680.865234	1096.585571	47157.26953	8	3	810	188	0	30.68097687	1092	0.279572189	0	0.009000494
0.002268577	3697.796631	500	46303.91016	10	2	481	195	0	36.81292343	1044	0.33698076	0	0.005307162
0.003490577	2728.02124	250	45454.79297	10	2	396	200	1	24.89213753	1013	0.972584605	0	0.002073833
0.004275402	1793.237305	291.5476074	44610.52344	10	2	540	191	0	30.12871552	1065	0.631265342	0	0.000167397
0.004428364	917.8234863	743.3034668	43772.87891	10	2	788	191	0	8.300483704	1062	1.635130048	0	0
0.003913663	30	50	42942.24219	10	2	669	190	0	7.832625866	1069	0.688010395	0	0
0.002854395	947.2592163	316.2277527	42119.02734	10	2	735	190	0	4.168739796	1066	0.443896294	0	0
0.001600417	1900.447266	650	41324.71484	8	3	795	188	0	4.520227432	1081	0.441427916	0	0.000511963
0.000424502	1821.867188	158.1138763	40517.21875	10	2	921	184	0	20.8872757	1104	0.410114795	0	0.002504954
0	1530	1029.562988	39711.14063	10	3	1115	177	0	8.735691071	1147	0.327149957	0	0.005210267
0	1341.640747	626.49823	38910.21875	10	3	1001	184	0	16.72355843	1112	0.3495996	0	0.007925378
0	1675.977295	70.7106781	38118.77344	10	3	1051	181	0	21.28034782	1133	0.52986145	0	0.010115684
0	1190.965942	948.6832886	37337.40625	11	2	894	181	0	9.280430794	1135	0.38336876	0	0.011414501
0	603.7383423	1360.147095	36566.76172	10	2	750	191	0	23.79926872	1074	0.374227166	0	0.011623067
0	189.7366638	492.4429016	35807.53516	10	2	419	204	0	23.62842369	987	0.340232283	0	0.01071054
0	1188.696777	250	35060.46484	10	2	435	205	0	14.04373074	978	0.345231861	0	0.008813999
0	1544.344482	70.7106781	34326.34375	10	2	218	205	0	26.284132	977	0.360362381	0	0.006238442
0	1500.299927	813.94104	33625.18359	10	5	375	203	0	2.433138847	991	0.36185497	2.08272E-05	0.003408779
0	510	604.1522827	32912.67969	9	2	409	207	0	9.736777306	963	0.341916531	0.000229295	0.001084313
0	480	269.2582397	32215.54492	10	2	271	203	0	18.45641899	991	0.407893896	0.000312184	4.76463E-06
0.000839924	1332.216187	460.9772339	31534.72461	10	2	513	199	0	15.61612988	1011	0.398823768	0.000147438	0
0.003246801	2142.008301	626.49823	30856.86328	10	2	622	196	0	16.18455505	1030	0.358465195	0	0
0.006373453	3051.311279	150	29950.54883	10	1	565	197	0	16.55551147	1031	0.344597667	0	0
0.009514255	3468.083008	353.5534058	29050.47266	10	2	667	195	0	9.764888763	1045	0.340739638	0	0
0.012194751	2633.514648	570.0877075	28156.94531	10	2	738	193	0	13.20656681	1057	0.342235029	0.001295405	0
0.016393224	1961.733887	570.0877075	27269.62109	10	5	779	190	0	12.04828167	1089	0.331009865	0.008618078	0
0.022465602	1574.071167	353.5534058	26390.45313	10	5	696	193	0	6.182929993	1069	0.391674846	0.019208098	0.000815165
0.028480144	1106.345337	474.3416443	25520.28516	10	5	635	193	0	9.970261574	1066	0.424796641	0.031375956	0.002919254
0.033000212	120	141.4213562	24648.48242	8	5	595	195	2	4.262692928	1057	0.665495634	0.044038147	0.005414936
0.034815352	782.3042603	111.8033981	23798.69922	10	1	584	195	2	1.817522049	1051	0.529785216	0.053288966	0.007833757
0.033742424	150	813.94104	22961.13477	8	2	623	195	4	6.804089546	1050	0.622721553	0.056604356	0.009631564
0.030110475	1110	1000	22137.07227	8	2	809	191	0	11.76371193	1079	0.458652049	0.053033452	0.010502621
0.024884123	1689.615356	1106.797241	21323.26953	10	2	713	187	0	3.843668222	1105	0.430603355	0.043181658	0.010309114
0.019605968	2040.441162	1806.239136	20525.61328	10	3	633	190	0	19.07837486	1088	0.418393373	0.029210603	0.00908115
0.015125026	2676.060547	1386.54248	19740.13672	10	2	589	198	0	8.386797905	1026	0.41658476	0.014838179	0.007016757
0.011483756	3448.042969	743.3034668	18955.63281	10	2	587	198	0	15.49341583	1030	0.453612626	0.004308709	0.00448188
0.00914143	3358.392578	650	18173.95898	10	1	528	198	0	5.396424294	1032	0.520355821	0.000378001	0.002010389
0.009039186	2778.524902	1209.338623	17390.32422	10	2	510	198	0	22.58932304	1030	0.479834735	0.000414821	0.000304071
0.011381982	1920	1403.566895	16596.50781	10	2	270	203	1	25.52179527	995	0.429728895	0.00374655	0
0.014617871	930	531.5072632	15833.91895	9	1	132	208	1	10.24605942	955	0.533529401	0.008648821	0
0.017888837	30	50	15095.45605	9	3	71	213	1	2.698951006	915	0.555287421	0.013550087	0
0.021507246	60	632.4555054	14361.19727	12	3	104	214	1	15.84516716	911	0.567411959	0.017360194	0
0.025758296	750	304.1381226	13628.9834	12	4	88	213	0	18.71421814	915	0.578963041	0.019337343	0
0.029501319	1106.751953	316.2277527	12900.87207	12	1	102	215	2	8.327142715	907	0.653559744	0.019128801	0
0.033082098	1240.201538	212.1320343	12192.00195	12	2	66	216	0	2.263636112	905	0.782798529	0.017549451	0.000980554
0.039716553	870.5170898	150	11480.63574	12	3	64	216	2	1.432096243	906	0.798164606	0.023910463	0.013250212
0.051384166	787.4642944	158.1138763	10770.37598	12	4	66	214	0	1.687604904	925	1.28598702	0.051431756	0.051373959
0.06586881	488.364624	570.0877075	9843.155273	12	4	67	215	0	5.427642822	913	1.665234447	0.112374187	0.113304853
0.081903599	450	806.225769	8897.820313	9	3	238	214	8	27.25383949	923	5.262546062	0.208387718	0.185919791
0.098512426	241.8677368	50	7954.470215	10	3	42	209	8	11.10218811	972	3.6393857	0.305202872	0.255404443
0.115734778	216.3330841	380.7886658	7015.639648	9	2	69	217	30	7.363740444	901	15.62368393	0.372067899	0.309370726
0.134511888	1033.150513	50	6077.869629	9	2	15	217	54	2.134299994	904	19.6143589	0.395150244	0.339173198
0.151846498	807.7747192	180.2775574	5131.491211	9	1	10	217	19	0.337614715	911	13.86258602	0.366016954	0.337728888
0.166333616	123.6931686	50	4189.057129	8	5	7	218	78	2.385944128	912	19.47867775	0.301013172	0.314446151
0.182149187	624.2595825	50	3241.804932	8	1	5	218	17	0.954841256	908	9.522629738	0.215545937	0.277491808
0.196834311	1194.361694	403.1128845	2280.197266	8	1	4	218	12	1.350224495	908	6.33597517	0.158601284	0.239950091
0.205095559	975.807373	206.1552887	1302.497559	8	1	8	218	12	1.509526968	900	7.72023344	0.159395039	0.211131707
0.20831643	300	304.1381226	330	8	1	4	218	29	1.350224495	897	14.82698441	0.203609064	0.196060941
0.211009622	30	141.4213562	660	8	5	7	218	41	0.954841256	905	27.64059067	0.250812501	0.197535589
0.209986567	0	0	1650	8	5	7	218	217	2.052775145	910	34.66971588	0.278567225	0.203268602
0.202642426	300	206.1552887	2220.810547	8	5	18	218	157	2.569502831	909	51.40394211	0.287388831	0.202319071
0.19113633	268.3281555	111.8033981	1348.332275	8	5	13	218	91	5.52021265	904	45.28196335	0.280350834	0.191194892
0.175867051	750	150	402.4922485	8	1	6	219	12	0.954841256	907	25.05088615	0.25406158	0.170561135
0.155136332	1120.089233	860.2325439	496.5883484	8	1	6	219	4	0.477453768	906	10.97234631	0.207272634	0.141526699
0.131033063	617.737793	250	1449.03418	8	1	8	219	5	1.391763449	894	7.673727036	0.147835657	0.109772645
0	6919.602539	1030.776367	50254.43359	10	3	951	183	0	4.393377304	1118	0.244635627	0	0.01423185
2.32712E-05	6006.071777	70.7106781	49393.17578	10	2	781	183	0	2.882181168	1117	0.262416244	0	0.012832445
0.001047685	5114.098145	636.3961182	48556.65625	10	2	856	184	0	7.014428616	1114	0.252906293	0	0.01033306
0.002944588	4281.179688	820.0609741	47706.32031	10	2	669	199	0	34.01428604	1019	0.262675047	0	0.00723826
0.005043001	3528.41333	50	46859.19141	10	2	309	198	0	10.03044319	1021	0.268633842	0	0.003996012
0.006885529	2580	353.5534058	45995.91016	10	2	688	193	0	28.91598701	1048	0.329491138	0	0.001233144
0.007971729	1590	538.5164795	45161.75781	10	2	713	188	0	13.77120209	1080	0.601209342	0	6.32519E-06
0.008180105	600	0	44334.53125	10	2	719	187	0	4.679912567	1087	5.946332932	0	0
0.007474858	390	180.2775574	43514.61328	10	2	711	189	0	18.58722496	1073	2.838493109	0	0
0.005979082	1281.600586	474.3416443	42702.4375	10	2	775	189	0	12.64666939	1072	0.642968416	0	0
0.003974763	2224.455078	212.1320343	41896.08203	10	2	733	187	0	19.71921349	1084	0.478812456	0	1.2745E-05
0.001966833	2742.334717	380.7886658	41111.97656	8	2	919	177	0	15.48341465	1143	0.388325185	0	0.000911666
0.000392086	2500.819824	600	40314.01563	10	2	1043	172	0	4.69196701	1180	0.342163146	0	0.00273806
0	2342.690674	1274.754883	39525.31641	10	3	1196	169	0	6.01728487	1208	0.332590133	0	0.004784335
0	2193.285156	855.8621216	38746.4375	11	2	895	176	0	32.74284363	1170	0.357399106	0	0.006515888
0	1690.680298	1261.942993	37977.98438	11	2	841	182	0	21.04797173	1133	0.369104713	0	0.007566036
0	750	982.3441162	37220.60547	10	3	761	187	0	15.19676876	1098	0.376308382	0	0.007736016
0	210	111.8033981	36474.99219	10	2	335	205	0	33.25567245	977	0.350938529	0	0.006994986
0	1176.137695	335.4101868	35741.875	10	3	469	205	0	32.11716461	978	0.351207048	2.13269E-06	0.005480025
0	2160.208252	430.116272	35017.18359	10	2	482	203	0	18.39460564	993	0.354777336	0.000790067	0.003496132
0	1636.856689	360.5551147	34178.69141	10	2	562	199	0	21.27147484	1020	0.330257714	0.002181203	0.001516227
0	763.675354	640.312439	33235.99219	10	2	412	204	0	3.931095839	982	0.337206632	0.003408437	0.000166836
3.24853E-05	67.08203888	100	32303.32813	10	2	279	203	0	9.937269211	988	0.379398316	0.003709792	0
0.001508928	831.9254761	471.6990662	31374.89453	10	2	522	198	0	12.40776348	1021	0.307022065	0.003067139	0
0.004468144	1813.201538	70.7106781	30451.07813	10	2	526	195	0	14.39779663	1041	0.331986129	0.001747482	0
0.008045619	2808.647461	640.312439	29532.31445	10	2	563	194	0	11.17514133	1045	0.326394081	0.000406888	0
0.011535729	3807.164307	471.6990662	28619.08789	10	2	582	195	0	17.44795227	1042	0.300976366	0	0
0.014897837	3356.78418	206.1552887	27711.94727	10	2	636	194	0	13.26667309	1051	0.351296395	0.001559351	0
0.020090779	2723.894287	873.2124634	26811.50781	10	2	670	192	0	10.1818943	1068	0.337206781	0.009073758	0
0.026810359	1765.672729	1225.765015	25918.08984	10	1	615	194	1	3.109632969	1059	0.383534521	0.020951461	5.31109E-05
0.033153977	859.0692749	776.2087402	25031.50781	10	1	587	194	1	2.263636112	1058	0.604944348	0.034451414	0.00107366
0.037652507	30	50	24143.29102	10	2	588	194	2	4.380486965	1056	0.558709621	0.046550285	0.002721308
0.039158873	660	282.8427124	23275.07031	8	1	598	195	1	7.33339262	1055	0.537040293	0.055097993	0.004500857
0.037465326	330	50	22417.95117	8	2	604	195	1	1.350224495	1052	0.692013144	0.057656124	0.005886026
0.032900911	1291.394653	50	21573.25391	10	2	666	193	0	15.02163982	1065	0.472053528	0.053273819	0.006571081
0.026430244	2280	502.4937744	20742.5	10	2	731	189	0	9.719867706	1096	0.475936621	0.042556476	0.006418208
0.019892177	2932.643799	1513.274536	19924.38281	10	3	620	191	0	11.92725182	1080	0.383306801	0.027665731	0.005457513
0.01557245	3436.539063	1170.469971	19120.80469	10	1	547	196	0	21.72619438	1040	0.416040868	0.012319473	0.003887023
0.012847823	3529.305908	250	18333.83008	10	1	544	194	1	1.721006155	1060	0.502589583	0.001791833	0.002072686
0.011398292	2670.168457	70.7106781	17548.43555	10	2	334	198	0	4.532714367	1034	0.432636619	0	0.000548368
0.011986492	1951.614746	743.3034668	16767.07422	10	1	180	202	1	10.64780235	1000	0.447374612	0.001093259	0
0.013969669	1434.050171	863.1338501	15982.14648	10	1	157	209	1	6.721369267	947	0.531343281	0.005296605	0
0.016572108	920.2717285	250	15210.0293	9	2	198	211	1	21.7003212	931	0.504012346	0.010907406	0
0.020113589	192.0937347	380.7886658	14444.43164	9	1	115	214	2	11.64863491	912	0.555394709	0.016438339	0
0.024143498	648.9992065	111.8033981	13680.13184	12	4	40	214	0	15.79642487	909	0.47835204	0.020788077	0
0.027492639	123.6931686	565.6854248	12946.79883	12	2	96	215	3	4.380486965	907	0.646444321	0.022946615	0
0.03089392	700.3570557	400	12214.56934	13	4	78	215	0	7.952308655	905	0.93026644	0.022719393	0
0.03547129	1195.491577	70.7106781	11484.8291	12	4	67	215	0	12.97935009	905	0.694830358	0.02014274	0.000332489
0.041827414	510	604.1522827	10776.01465	9	2	181	215	1	14.40869713	909	0.802476346	0.018432133	0.005516991
0.052350704	465.7252502	604.1522827	10064.7207	12	4	118	215	0	8.867443085	911	0.968669534	0.028483391	0.026607931
0.064977057	152.9705811	269.2582397	9354.325195	12	4	65	216	0	8.165809631	905	1.565874934	0.055762246	0.068351686
0.078488961	180	50	8560.519531	9	2	33	216	5	17.95979881	910	2.343651056	0.101054013	0.124443628
0.093681864	150	50	7619.114258	10	1	19	216	7	5.00628233	910	1.910771608	0.158071578	0.182269409
0.109542444	524.7856445	269.2582397	6677.881348	9	5	43	217	15	7.506142616	905	13.14708138	0.20290865	0.229053721
0.127276778	1389.748169	250	5731.492188	9	5	7	218	40	0.754894495	901	21.58297539	0.219071552	0.256642401
0.144837752	1506.286865	223.6067963	4789.67627	8	5	6	218	43	1.012750387	907	23.50017929	0.204858422	0.261010259
0.158572629	774.2092896	158.1138763	3847.960449	8	1	8	218	50	1.067520261	908	22.45800591	0.165854275	0.24185288
0.171831012	84.85281372	223.6067963	2906.441162	8	5	7	218	73	0.754894495	911	26.06752968	0.12287952	0.214436516
0.182644621	201.2461243	50	1968.603516	8	1	7	218	24	1.687604904	910	14.04016304	0.108374745	0.18836157
0.188433915	84.85281372	390.5124817	1026.157837	8	5	5	218	26	0	908	14.06637859	0.138442889	0.171227753
0.19124499	42.42640686	50	90	8	5	7	217	47	1.909152389	906	30.69843674	0.189233631	0.168778196
0.192119941	700.3570557	158.1138763	859.0692749	8	5	8	217	12	2.052775145	908	20.971735	0.233620018	0.176039681
0.189383566	90	316.2277527	1830.24585	8	5	11	218	128	1.687604904	906	27.85916328	0.259079009	0.18285656
0.182225093	900	738.2411499	2629.75293	9	5	8	218	33	1.391763449	906	45.57085037	0.265781015	0.182809144
0.172470197	579.3962402	50	1677.051025	8	5	4	218	44	0.337614715	908	30.93797112	0.257725716	0.173844531
0.161101475	30	111.8033981	711.196167	8	5	10	219	24	2.433138847	908	24.33176613	0.233660653	0.157224819
0.146453574	569.2099609	873.2124634	189.7366638	9	5	7	219	9	1.391763449	912	20.56077766	0.190019116	0.133765191
0.127716482	1060.23584	360.5551147	1140.394653	8	5	10	219	6	1.687604904	913	14.18126297	0.135134518	0.107388899
0.000564133	5638.483887	672.6812134	49915.70703	10	3	838	186	0	7.572619915	1098	0.252235562	0	0.00955455
0.002577648	4689.317871	50	49066.91406	10	2	806	194	0	21.03896332	1048	0.280675411	0	0.007471906
0.005334707	3758.510254	364.0054932	48242.875	10	1	437	201	0	26.50925255	1003	0.275901556	0	0.00481473
0.008062083	2885.307617	460.9772339	47405.33594	10	2	575	192	0	45.35417175	1060	0.307512432	0	0.00225856
0.010280554	2113.031006	583.0952148	46574.26172	10	2	894	184	0	10.0140686	1102	0.300664544	0	0.000414941
0.011631832	1540.55188	206.1552887	45750.01172	10	2	789	185	0	8.28042984	1097	0.372251779	0	0
0.011916518	540.8327026	570.0877075	44932.94922	10	3	865	183	0	16.72659492	1105	0.499759525	0	0
0.011068972	474.3416443	200	44102.25391	10	2	738	186	0	30.15561867	1091	0.39524442	0	0
0.009230684	1470.918091	939.4147339	43296.15234	10	2	852	186	0	12.29941654	1090	0.299860775	0	0
0.006690854	2471.31543	100	42492.38281	10	2	742	186	0	22.44805717	1090	0.302689731	0	0
0.003890363	3210.140137	764.8529053	41696.90234	8	2	879	178	0	10.04678822	1137	0.316302776	0	3.57598E-05
0.001474608	3157.847412	824.6211548	40932.51172	10	2	1027	174	0	10.96952534	1165	0.314157486	0	0.000738781
7.58071E-05	2520.357178	750	40155.96094	11	2	947	174	0	43.9916954	1172	0.306162566	0	0.001938018
0	1586.600098	738.2411499	39389.55469	11	2	686	181	0	16.70532608	1130	0.311765164	0	0.003088591
0	785.1751099	608.2762451	38548.58594	10	2	544	184	0	35.01679611	1115	0.390944391	0	0.003823815
0	408.0441284	492.4429016	37607.24609	10	2	578	187	0	19.48122025	1096	0.365940779	0	0.003944929
0	450	254.9509735	36665.94141	10	2	515	201	0	33.093647	999	0.336650938	4.77585E-06	0.003421089
0	1410.319092	813.94104	35724.54688	10	3	598	196	0	23.13218307	1035	0.382741928	0.001360554	0.002389375
0	2382.12085	919.2388306	34783.16016	10	3	583	199	0	12.50650978	1017	0.400245339	0.004036501	0.001154786
0	2066.518799	111.8033981	33839.10938	10	2	467	197	0	13.36220074	1033	0.356423825	0.006745119	0.000190241
0	1065.316895	813.94104	32894.79297	10	3	486	200	0	13.03657818	1012	0.321438789	0.008587975	0
0.000108514	84.85281372	851.4692993	31947.33789	10	2	355	202	0	6.918174744	993	0.40197137	0.009234219	0
0.001897676	858.0209961	1096.585571	31008.24805	10	2	472	198	0	12.70980072	1016	0.389644235	0.008202659	0
0.00512106	1739.482666	1019.803894	30073.16992	10	2	758	192	0	14.2625494	1061	0.383701175	0.005927409	0
0.008914151	2686.633545	1382.931641	29142.49414	10	2	618	190	0	18.35414886	1074	0.269253105	0.003064536	0
0.012609395	3660.123047	1334.166382	28216.6543	10	2	620	187	0	14.93838024	1100	0.325891703	0.000659168	0
0.017340397	3618.577148	1216.55249	27296.14258	10	2	672	191	0	8.543725967	1072	0.372377813	0.001549251	0
0.023801347	2619.637451	1591.383057	26381.51563	10	1	628	193	1	5.00628233	1060	0.410621911	0.008559939	0
0.030515714	1623.607056	886.0022583	25473.41016	10	1	595	194	1	0.754894495	1057	0.595478952	0.021453839	0
0.036663476	626.418396	250	24572.54492	8	1	590	194	3	3.520405054	1056	1.373779655	0.035764951	3.86028E-05
0.04075421	342.0526123	400	23679.25586	8	1	596	194	4	3.109632969	1057	1.582701921	0.047787715	0.00069706
0.041905165	390	873.2124634	22783.43555	8	2	610	194	1	2.698951006	1058	0.882935882	0.055014744	0.00163039
0.039700679	600	0	21907.08789	10	1	592	195	1	1.432096243	1054	0.781242251	0.056498665	0.00250101
0.034525335	1489.463013	559.0169678	21041.89453	8	2	654	192	1	7.832625866	1071	0.561005831	0.051506758	0.002954125
0.027343744	2461.645752	1151.086426	20189.28711	10	3	810	187	0	5.601181984	1107	0.498239666	0.040644415	0.002851921
0.020312252	3450	1210.371826	19350.92969	10	1	573	193	0	15.54330444	1070	0.469248801	0.026073273	0.002224504
0.015900215	3502.813232	1100	18528.07813	10	2	696	195	0	4.822542191	1052	0.413001031	0.011511224	0.0012699
0.013493525	2979.681152	1170.469971	17717.78711	10	2	389	196	0	22.4068718	1042	0.439987123	0.001764196	0.000354058
0.01322967	2224.455078	602.0797119	16927.15234	10	1	327	201	0	11.50415993	1007	0.432057887	0	0
0.014059021	1290.348755	70.7106781	16142.03516	10	2	146	206	2	4.679912567	972	0.50681448	0.001421985	0
0.015910812	551.5432739	390.5124817	15360.49805	9	1	127	210	5	7.187414169	942	0.545594871	0.005994248	0
0.017924586	30	100	14575.49316	9	1	95	213	1	11.90468788	919	0.566784739	0.011899163	0
0.021520494	84.85281372	353.5534058	13799.02148	9	2	124	213	2	22.10918617	918	0.51077193	0.01760703	0
0.025444999	60	1118.033936	13029.9502	9	1	77	212	3	2.719923258	929	0.684634328	0.021966228	0
0.028590223	453.9823914	919.2388306	12289.78809	12	1	128	215	9	12.65932369	909	0.891256273	0.02425785	0
0.032745667	483.7354736	380.7886658	11557.20508	12	1	80	213	7	3.054369926	922	1.952023387	0.024098214	0
0.037709728	644.1273193	412.3105774	10825.05469	12	4	85	215	3	1.391763449	908	0.789937377	0.021512123	5.46469E-06
0.043586195	90	500	10068.78809	9	3	143	215	1	16.70532608	905	0.721149445	0.016765108	0.002780317
0.052100677	420	1507.481323	9360.047852	9	1	256	210	1	13.69052887	942	0.840368807	0.015691536	0.012846317
0.062885135	468.6149902	790.569397	8648.849609	9	3	203	215	1	9.629144669	915	1.013952255	0.024403209	0.035603985
0.074386112	755.3806763	672.6812134	7938.274414	9	2	219	214	2	13.62869263	920	1.143602014	0.041671839	0.071701623
0.088783413	740.9453125	626.49823	7230.249023	9	2	258	214	3	25.85098839	929	1.503433347	0.064737596	0.114960842
0.104860589	1230.365845	180.2775574	6330.28418	9	1	138	212	6	14.85106277	947	3.032454252	0.085963093	0.152943626
0.121311337	1931.450195	180.2775574	5395.414551	8	5	22	216	21	2.569502831	913	13.59727001	0.096011408	0.176634088
0.136474162	1183.38501	650	4454.267578	8	1	19	218	53	2.635026455	906	30.99753189	0.095300585	0.183708653
0.146859035	390	100	3512.563232	9	1	8	218	15	2.052775145	913	30.80882072	0.08788909	0.17386733
0.154250965	416.7733154	269.2582397	2559.863281	8	2	4	218	31	0.754894495	916	27.02035141	0.078555152	0.15337199
0.161569268	785.1751099	364.0054932	1618.054443	8	1	7	217	10	1.687604904	907	8.065886497	0.082117729	0.13817215
0.165803403	655.2098999	158.1138763	684.1052246	8	1	7	217	3	1.509526968	906	6.39129734	0.115236886	0.134577334
0.167646766	270	254.9509735	240	8	1	5	217	10	1.067520261	902	19.16073036	0.159885183	0.141044036
0.166354969	1015.135437	50	1176.137695	8	5	7	217	12	2.052775145	899	19.19165802	0.198961154	0.149306417
0.162569031	134.1640778	1000	2118.348389	8	1	12	217	43	1.350224495	913	15.27890587	0.220980853	0.156203464
0.156706452	30	824.6211548	2924.807617	9	5	20	217	139	0	916	25.78531647	0.225169346	0.157199636
0.149457842	210	206.1552887	1972.257568	8	5	9	218	76	1.067520261	914	28.46286964	0.214656681	0.151082307
0.140523449	390	150	1020	8	5	6	218	21	0.337614715	912	15.61011696	0.19042027	0.137764886
0.130442426	295.4657288	1151.086426	84.85281372	9	5	10	218	32	2.052775145	919	20.11857414	0.152215004	0.118720539
0.117627688	228.4731903	550	787.4642944	9	5	10	218	18	2.052775145	919	21.09167099	0.108114533	0.096586354
0.004166952	4420.192383	223.6067963	49608.36328	10	2	774	191	0	18.25386238	1063	0.283831686	0	0.004305583
0.007511347	3445.692871	50	48794.07422	10	2	455	197	0	14.86507416	1024	0.277210295	0	0.002343362
0.010695294	2471.679688	807.7747192	47966.16406	10	2	624	184	0	35.74485779	1105	0.258839637	0	0.000704602
0.013230065	1520.85498	471.6990662	47144.98047	10	2	942	179	0	13.82849312	1134	0.274439424	0	0
0.014757372	700.3570557	100	46330.87891	10	2	917	180	0	16.45366669	1126	0.26927188	0	0
0.015077815	436.8065796	667.0831909	45523.53516	10	3	1026	177	0	2.901821613	1139	0.313542187	0	0
0.014150892	450	180.2775574	44717.45313	10	2	884	182	0	33.2046814	1108	0.288212985	0	0
0.012094991	1444.991333	618.4658203	43901.35938	10	2	875	182	0	33.43291473	1112	0.301353365	0	0
0.009187389	2257.188477	254.9509735	42956.36328	10	5	945	184	0	10.19797707	1100	0.285417289	0	0
0.005772752	2220.810547	180.2775574	41984.57031	10	2	778	179	0	31.72723007	1128	0.293103814	0	0
0.002688842	2163.746826	111.8033981	41037.33594	11	2	714	182	0	43.29429245	1117	0.286734849	0	0
0.000491072	2190	206.1552887	40095.99609	11	2	584	190	0	39.00326157	1067	0.326469839	0	0.000184599
0	1405.20459	50	39154.59766	10	2	456	194	0	17.09792328	1042	0.352317095	0	0.000631964
0	432.6661682	350	38213.23047	10	2	493	192	0	6.466625214	1064	0.328615576	0	0.00098601
0	474.3416443	300	37268.67188	10	4	422	193	0	12.0927639	1055	0.359806746	0	0.001047976
0	979.4896851	610.3277588	36324.78516	10	2	459	195	0	16.56780243	1049	0.321312755	0.000873683	0.00078702
0	1784.432739	1513.274536	35383.34375	10	2	635	193	0	11.65326214	1060	0.341662526	0.004129149	0.000340219
0	1529.705811	901.3878174	34441.93359	10	2	631	193	0	17.28570938	1060	0.365422726	0.008263942	1.25737E-05
0	1376.735229	206.1552887	33500.55859	10	2	674	193	0	14.35044765	1057	0.320326924	0.011990565	0
0	1340.634155	934.0770874	32559.2207	10	2	690	200	0	12.30377102	1012	0.281115115	0.014410584	0
9.97667E-05	445.9820557	1850	31611.98633	10	2	494	202	0	12.19438362	993	0.709570587	0.015185404	0
0.001860513	531.6013794	1972.30835	30667.48438	10	2	482	198	0	17.57696724	1016	0.748413324	0.013853939	0
0.005059893	1529.705811	2030.394043	29723.44531	10	2	607	192	0	20.35706711	1061	0.393564045	0.010841785	0
0.008833391	2530.335938	2302.172852	28782.24414	10	2	765	187	0	11.63010502	1095	0.357136279	0.006805008	0
0.013039259	3531.345459	2304.88623	27844.42773	10	3	833	184	0	6.654425144	1124	0.316708565	0.002788738	0
0.018772116	3476.377441	1795.132324	26911.1875	10	2	800	187	0	0.954841256	1103	0.314106435	0.00151153	0
0.026065869	2504.595703	930.053772	25983.01367	10	2	658	191	0	6.526986599	1076	0.394082636	0.007724358	0
0.033139214	1504.792358	403.1128845	25060.4707	10	1	611	193	1	1.350224495	1062	0.449799776	0.020013193	0
0.038689833	510.8815918	150	24144.20508	8	1	614	194	1	4.763641834	1060	0.558049798	0.03390028	0
0.042165361	429.5346375	1060.660156	23234.95703	10	1	643	193	2	1.721006155	1063	0.994986832	0.04568005	0
0.04275021	94.86833191	250	22333.58398	10	1	602	194	1	4.763641834	1064	0.545339406	0.052814126	8.94261E-05
0.0401485	730.5477295	100	21430.85938	8	3	610	194	1	8.118116379	1058	0.445830256	0.053812999	0.000324343
0.034683768	1682.408936	141.4213562	20545.61914	10	1	600	193	1	4.058664322	1064	0.802244425	0.048749663	0.00049958
0.027324649	2670	728.0109863	19671.51563	10	2	673	192	0	9.232867241	1077	0.517475605	0.038432967	0.000458079
0.020377347	2832.101807	474.3416443	18810.0957	10	2	548	193	0	10.82504368	1067	0.45739767	0.024988037	0.000229949
0.016158624	2514.458252	150	17963.1875	10	2	386	198	0	14.76313305	1030	0.397230327	0.011707178	0.000198434
0.014129873	2444.77002	492.4429016	17132.94141	10	2	351	202	0	15.82569218	999	0.412848383	0.00276913	0.000507432
0.014374181	1570.636841	353.5534058	16317.02148	10	2	303	204	0	25.35294914	984	0.40119192	2.21151E-06	0.000683962
0.015324563	966.0745239	254.9509735	15520.4707	8	1	149	204	2	10.17652702	985	0.526563942	0.001176587	0.000599703
0.016979493	84.85281372	100	14735.62012	8	2	102	211	2	6.466625214	934	0.781325817	0.00547818	0.000307467
0.018738139	600	848.5281372	13953.12891	9	1	126	211	1	8.691301346	933	0.571678877	0.011167307	2.79884E-05
0.021821452	993.1766968	632.4555054	13168.76953	9	2	266	211	1	21.1824646	936	0.505767703	0.016714269	0
0.025345268	1020	782.6237793	12389.16504	9	2	275	210	0	17.08314323	945	0.556480587	0.02097843	0
0.029055404	870	180.2775574	11615.4248	12	3	103	212	3	7.416536808	928	0.712810993	0.023135314	0
0.034499098	276.5863342	380.7886658	10874.94824	12	1	90	212	5	2.385944128	927	0.730036914	0.022979422	0
0.03982047	254.5584412	350	10142.70703	9	1	130	214	3	11.08264446	915	0.7804479	0.0204558	0
0.044528082	394.5883789	538.5164795	9410.489258	9	1	134	214	2	6.423151016	913	0.768171787	0.01597831	0.001134369
0.050833549	1306.981201	1250	8677.003906	9	2	317	208	1	16.30726814	965	0.739083111	0.010422189	0.006935214
0.058935426	1382.931641	1328.533081	7968.036133	8	2	346	206	1	21.359972	987	0.727021515	0.009583903	0.018490616
0.069314755	1740	610.3277588	7233.049316	8	2	487	210	1	30.6735363	961	0.933279455	0.015017059	0.038948558
0.083538719	1731.704346	636.3961182	6522.223633	9	2	574	206	1	14.39779663	991	1.351449847	0.024538755	0.066391364
0.10059835	2070.869385	570.0877075	5814.198242	9	2	250	206	2	23.55957031	1000	1.394055128	0.035515279	0.093980029
0.115768738	1288.254639	0	5022.91748	9	3	83	213	12	15.61282825	939	3.117741108	0.044802289	0.113764383
0.127050102	540.8327026	335.4101868	4096.840332	9	5	23	216	14	5.396424294	916	13.95895958	0.053994939	0.122559898
0.133021444	201.2461243	570.0877075	3173.200195	8	1	7	218	18	0	905	20.81614876	0.060392283	0.119508035
0.134970352	993.1766968	984.8858032	2229.9104	8	1	6	217	17	1.012750387	914	13.44805336	0.065168142	0.109335914
0.136545524	1247.798096	538.5164795	1282.653442	8	2	11	217	8	2.361991405	910	6.919530869	0.071093589	0.101835452
0.138149083	305.9411621	300	342.0526123	8	1	11	217	10	1.217118144	906	14.26964474	0.090487152	0.103853814
0.138504654	606.7124634	100	582.4946289	8	1	4	217	7	1.391763449	906	14.3164978	0.122816741	0.110731795
0.136603519	1548.418579	502.4937744	1520.85498	8	5	19	217	13	1.909152389	903	15.90378284	0.152823582	0.118203647
0.132281348	1110	1303.840454	2460	9	5	13	217	5	2.635026455	913	21.11967278	0.169361904	0.124787427
0.127069712	960	1030.776367	3241.388672	9	5	25	217	11	0.754894495	921	25.30972481	0.169501126	0.126379013
0.120814018	780	180.2775574	2315.253662	8	1	7	217	19	1.350224495	913	26.25097084	0.156017333	0.121609293
0.113941714	600	111.8033981	1398.463501	9	1	6	218	9	0.754894495	909	8.411317825	0.132748052	0.110725664
0.108868517	429.5346375	710.6335449	499.2994995	9	1	18	218	6	1.432096243	910	13.01517296	0.102506824	0.09604571
0.102764726	30	813.94104	254.5584412	8	5	13	218	31	1.509526968	912	20.00196648	0.074255846	0.079596177
0.005356376	4272.762695	141.4213562	50162.62109	10	2	662	188	0	23.22837639	1075	0.273894161	0	0.001560522
0.009036453	3274.950439	863.1338501	49221.23438	10	2	803	182	0	18.87140656	1111	0.246509075	0	0.000524685
0.012521821	2280.789307	1331.352661	48273.98828	10	3	916	185	0	11.49946594	1094	0.268615961	0	7.51461E-08
0.015253462	1290	1059.480957	47332.63281	10	3	1021	177	0	20.14108467	1139	0.257203668	0	0
0.01689033	300	111.8033981	46387.42969	10	3	960	176	0	17.45659065	1148	0.294005513	0	0
0.017233031	543.3231201	200	45444.12891	10	2	879	179	0	18.64027596	1126	0.365210712	0	0
0.016241059	840.5355225	570.0877075	44502.71094	10	2	954	177	0	6.729688644	1141	0.310718447	0	0
0.014032799	1423.024902	150	43561.32422	10	2	887	177	0	13.91959095	1140	0.242595643	0	0
0.010885532	1306.981201	715.8910522	42619.96094	10	2	853	177	0	23.16758728	1141	0.254535228	0	0
0.00723543	1243.100952	50	41678.62891	10	3	799	182	0	34.53257751	1110	0.268261135	0	0
0.003677554	1221.556396	200	40735.19531	10	2	931	179	0	10.69877052	1130	0.266420722	0	0
0.000985664	1205.985107	304.1381226	39784.88672	10	2	893	182	0	19.18076897	1121	0.302888215	0	0
0	1739.482666	738.2411499	38813.37891	10	2	869	186	0	5.095619678	1093	0.295274436	0	0
0	818.8406372	1059.480957	37871.99219	10	2	647	193	0	17.86786079	1062	0.313159466	0	0
0	94.86833191	150	36930.63281	10	2	442	201	0	18.91043854	1008	0.526667714	3.75214E-05	0
0	722.4956665	827.6472778	35989.3125	10	1	649	195	0	13.01208782	1049	0.413697302	0.002389093	0
0	845.3401489	1092.016479	35047.97266	10	2	568	197	0	3.321432114	1035	0.445471942	0.006985394	0
0	531.6013794	427.2001953	34102.625	10	1	459	198	0	18.24570084	1024	0.341807187	0.012149867	0
[truncated: 1,661 more rows]
