# Supplementary material for: A study on the spatial distribution characteristics and driving factors of traditional villages in the southeast coast of China: A case study of Puxian, Fujian
Source: PLoS One. 2024 Jun 7;19(6):e0303746. doi: 10.1371/journal.pone.0303746 (PMC11161066; doi:10.1371/journal.pone.0303746)
Supplement: S2 Data — (ZIP) [file pone.0303746.s002.zip › Quantile Discretization Data Sampling/F900.csv]

Y	X1	X2	X3	X4	X5	X6	X7	X8	X9	X10	X11	X12	X13	�ֶ�
0	268.3281555	4534.864746	16802.49023	10	1	635	196	0	9.421579361	1000	0.79282552	0.009253644	0
0	458.9117432	3725.922607	16339.89551	10	2	498	198	0	12.36888123	984	0.564464748	0.014506676	0
0	67.08203888	3354.102051	15538.08887	10	2	549	200	0	7.746973515	972	0.626816869	0.01273519	0
0.017652156	134.1640778	254.9509735	483.7354736	7	5	15	219	2	5.550718307	813	2.041097641	0	0
0	912.4143677	3593.396729	16747.55273	10	1	383	203	1	24.18540955	946	0.58904171	0.020100253	0
0	1198.874512	2970.690186	15944.93652	10	2	327	203	0	22.6544075	948	0.542873383	0.021052172	0
0	700.3570557	2496.497559	15131.57324	10	1	404	200	0	23.83321762	970	0.543473244	0.022038668	0
0	450.9989014	2245.55127	14319.93359	10	2	430	202	0	17.87903595	955	0.542190909	0.02360397	0
0	192.0937347	2375.920898	13559.50195	10	2	484	204	1	22.99175453	949	0.676761925	0.023902224	0
0.017419437	212.1320343	1141.27124	814.9846802	7	1	4	219	7	0.754894495	822	6.306051731	0.000306127	0
0	361.2478333	3905.124756	17268.14648	10	2	333	204	1	13.07321739	945	0.581876576	0.023319574	0
0	403.6087341	3067.572266	16412.96094	10	2	268	207	1	12.40776348	916	0.696837962	0.02792309	0
0	792.0227051	2307.054443	15570.89551	10	2	270	206	1	21.95924377	922	0.590833127	0.033313192	0
0	840	1732.772339	14758.32324	10	1	272	208	1	23.91028023	916	0.602003634	0.039606106	0
0	953.414917	1394.632568	13924.94531	10	2	220	208	0	20.82114983	917	0.631435692	0.045312077	0
0	1020.441101	1533.786133	13110.8584	10	2	303	207	1	5.808222771	925	0.62336427	0.046862312	0
0.015690614	402.4922485	1589.024902	780	7	5	5	219	7	1.967863798	821	8.622832298	0.002342512	0
0.022145649	1952.075806	1453.444214	2769.44043	9	5	6	221	5	1.012750387	825	6.493619919	0.020402908	0.017504852
0	764.8529053	3650	16962.76563	10	2	390	208	1	12.97935009	913	0.545044065	0.030340385	0
2.86191E-05	108.1665421	2804.014893	16127.61621	10	5	215	208	2	9.74803257	909	0.63690114	0.039473187	0
0.000158944	30	1916.376831	15262.77832	10	2	221	211	1	28.44292831	888	1.35030961	0.05094745	0
0.000244407	60	1077.032959	14403.25	10	3	135	212	1	7.454009533	888	0.856266439	0.062965162	0
0.000177945	174.9285583	492.4429016	13586.05859	10	2	146	212	1	5.385977268	882	0.921768785	0.070735045	0
6.437E-05	757.1657715	750	12740.99707	9	2	171	211	1	11.58363628	897	0.727517366	0.074260011	0
0	1405.844971	1110.180176	11913.62695	9	3	296	208	1	20.2553978	917	0.61074543	0.0708111	0
0.023017256	2710.147705	2150.581299	3481.292969	9	1	7	220	5	1.067520261	823	5.365550041	0.021095477	0.018818812
0.000619732	1386.830933	3628.360596	16731.55664	10	2	425	207	0	16.73873138	920	0.502350509	0.038510866	0
0.001253545	829.7589722	2728.552734	15852.52344	10	1	239	210	1	12.97935009	896	0.502958238	0.052910689	0
0.001784069	902.496521	1820.027466	15003.35938	10	3	455	209	1	16.05750847	903	0.592146337	0.069006413	0
0.00196825	930	939.4147339	14132.41992	10	2	293	212	1	33.38352203	890	0.532647133	0.084452622	0
0.00186117	492.0365906	200	13262.07031	9	2	150	214	1	20.82114983	873	0.693453014	0.095609322	0
0.001350205	150	100	12402.74121	9	2	111	214	2	8.935631752	872	0.680048168	0.098986462	0
0.000745487	711.196167	626.49823	11574.44141	9	2	160	210	1	8.300483704	906	0.689838707	0.095653757	0
0.000182407	1234.382446	1308.625244	10724.94727	9	2	105	214	3	20.89182663	882	0.854421496	0.085994236	0
0	1459.863037	1520.690674	9894.088867	9	3	181	212	2	31.99966049	891	0.76782608	0.072276764	0
0.009351473	540.8327026	2462.214355	1470.918091	9	1	17	219	5	2.698951006	821	6.168306351	0.01288627	0
0.023481235	1873.018921	2680.018555	3899.653809	9	1	6	220	8	1.687604904	823	9.488101959	0.019680761	0.021086907
0.027161572	1569.7771	2136.000977	4730.591797	7	5	3	220	4	0.754894495	831	14.93194675	0.028777691	0.026542934
0.003694995	1711.052368	2941.513184	15655.89063	10	2	390	208	1	24.12632179	909	0.526191652	0.066614263	0
0.00451088	1766.182373	2126.029053	14767.37598	10	3	308	206	1	22.42335892	930	0.564771652	0.08757586	0
0.004904515	1755.704956	1457.737915	13879.40234	10	3	182	210	1	10.60170078	898	0.738332808	0.106250867	0
0.004716856	1152.562378	1051.189819	13024.04297	9	2	240	212	1	23.14202499	884	0.606527805	0.117628753	0
0.003896482	523.9274902	180.2775574	12145.66602	9	1	91	214	2	3.016961336	881	0.846106887	0.120106816	0
0.002779063	0	111.8033981	11268.50488	9	3	110	213	3	12.81423664	886	1.061908245	0.114752263	0
0.001471251	420	452.7692566	10431.11719	9	2	119	215	3	2.134299994	875	1.994589686	0.102793768	0
0.000412463	644.1273193	694.6221924	9566.661133	9	2	109	214	6	2.882181168	879	1.913729668	0.087326124	0
0	1308.013794	1442.220459	8717.826172	10	2	114	210	1	13.06915188	910	0.852753282	0.068583861	0
0	2119.834961	2280.898926	7904.074707	10	2	459	204	0	41.4432106	965	0.702042937	0.050457034	0
0.005044851	469.5742798	2850.438477	2466.57666	9	1	6	219	5	2.134299994	826	7.850661278	0.019660244	0
0.005952105	400.2499084	2035.927368	1566.046021	9	5	6	219	3	0.954841256	826	5.918802261	0.015684249	0
0.00663383	499.2994995	1379.311401	664.0783081	9	1	8	219	3	1.012750387	829	6.485589981	0.010656886	0
0.008058188	30	961.7692261	182.4828796	7	5	8	219	31	2.02486825	829	15.96662426	0.00577182	0.000479776
0.010169977	715.6116333	1077.032959	1072.054077	7	5	12	219	7	3.814074755	830	12.6849308	0.002012364	0.003431035
0.013489656	1357.64502	1702.938599	1954.379639	7	1	4	220	6	0.337614715	830	6.954814434	0.002967433	0.008840145
0.017718785	1548.709106	2247.220459	2817.605469	7	1	4	220	6	0.754894495	833	8.918450356	0.00769696	0.015143565
0.022498492	1083.74353	2246.107666	3719.032227	9	1	13	220	4	1.067520261	837	5.332577229	0.01561573	0.021708643
0.027140068	711.196167	2250	4610.639648	7	5	5	220	5	0.954841256	838	8.807419777	0.024110775	0.027363546
0.005056271	2847.630615	4130.980469	16380.43945	10	3	492	205	0	13.40572262	937	0.53927201	0.056750216	0
0.006680442	2502.259033	3358.943359	15480.0293	10	2	426	204	0	7.371306896	947	0.542542994	0.079692468	0
0.00782363	1951.614746	2732.215332	14610.76953	10	1	155	208	2	14.24415779	911	0.849740446	0.102801822	0
0.008339423	1423.024902	2083.866699	13712.6582	9	1	137	212	2	10.48288155	889	0.943522871	0.122837149	0
0.007976769	975.807373	1277.693237	12816.88379	9	1	106	212	5	6.466625214	890	1.047168255	0.134270936	0
0.007033684	339.4112549	531.5072632	11952.20508	9	1	81	215	6	4.168739796	873	1.272733092	0.135981336	0
0.005398588	30	111.8033981	11061.54102	9	1	66	216	9	2.052775145	868	1.639409542	0.127850547	0
0.003542655	123.6931686	250	10172.30078	9	1	65	216	7	8.439450264	868	2.221269369	0.113153957	0
0.001756574	210	412.3105774	9316.533203	9	1	72	216	12	1.067520261	866	4.037605286	0.095505483	0
0.000356656	1090.779541	1241.974243	8439.389648	10	2	99	214	2	8.530765533	884	1.0386765	0.07428401	0
0	1920.234375	2018.043579	7565.771484	10	3	322	208	0	27.44048691	931	0.80848521	0.053474892	0
0.00734872	84.85281372	509.901947	891.9641113	7	5	20	219	4	2.263636112	832	5.757465839	0.002202987	0.003339126
0.010695939	798.8116455	1006.230591	1783.928223	9	5	9	219	4	2.052775145	830	6.203685284	0.001202434	0.008380117
0.015467325	806.1017456	1640.121948	2684.790527	9	1	7	220	8	2.698951006	835	6.481895447	0.004406586	0.014662049
0.020554949	318.9043884	1346.29126	3548.126221	9	1	7	220	13	0.954841256	841	6.843328953	0.010109488	0.020742616
0.025774224	108.1665421	1358.307739	4449.415527	9	5	5	219	9	1.687604904	842	7.260103226	0.017395044	0.026289236
0.007745265	2801.428223	3732.626465	16291.96094	10	3	576	201	0	9.520201683	968	0.473162293	0.063245751	0
0.009755963	1963.797363	3194.526611	15384.61914	10	2	363	203	0	27.13590813	959	0.539181888	0.087548636	0
0.011179735	1218.23645	2842.973877	14479.4375	9	1	173	211	2	18.28646469	900	0.670180857	0.111820683	0
0.011640008	700.3570557	2516.445801	13603.23828	9	1	124	215	17	2.134299994	874	0.893592119	0.130966023	0
0.011343981	228.4731903	1820.027466	12699.0752	9	1	89	215	6	0.754894495	871	2.461614847	0.142231837	0
0.010073342	276.5863342	1315.294678	11794.61719	9	1	87	216	5	1.909152389	869	1.465353251	0.142810524	0
0.008190974	858.0209961	1000	10892.02441	9	2	175	217	2	7.746973515	866	0.923222363	0.133274913	0
0.005909402	912.4143677	412.3105774	10020.4043	8	2	130	217	3	10.74441624	864	0.87483263	0.116915345	0
0.003375187	67.08203888	0	9120.197266	9	1	51	217	3	0.954841256	863	1.764401078	0.0956963	0
0.001271648	751.7978516	806.225769	8221.970703	10	3	86	216	2	4.222687244	874	1.015510559	0.0735493	0
0.000142409	1580.91748	1644.688477	7357.404297	10	2	226	209	0	18.87922096	916	0.786635101	0.053786941	0
0.00498853	308.8688965	158.1138763	750	9	1	11	219	8	3.109632969	830	7.461901665	0.002037417	0.003042064
0.008334655	563.6488037	600	1650.817993	9	1	9	219	4	1.350224495	836	5.751382828	0.000100857	0.0073961
0.012917374	150	939.4147339	2513.205078	9	1	7	219	32	0	834	7.62767601	0.001424765	0.012789235
0.012449912	1752.626587	2483.948486	15342.44141	10	2	351	209	0	27.68015289	913	0.483767241	0.089156665	0
0.013973571	842.1401367	1998.124146	14431.21582	10	1	151	209	3	2.134299994	913	0.662657857	0.111865602	0
0.014622119	42.42640686	1806.239136	13523.44629	9	1	121	215	3	3.931095839	875	0.981151581	0.130761921	0
0.014256989	582.4946289	2055.480469	12615.7041	9	1	107	216	6	5.875572681	872	1.94859457	0.141464114	0
0.012875118	997.2462158	2150.581299	11734.64063	8	3	129	215	2	14.62114429	877	0.897953033	0.141878366	0
0.010734314	1552.192017	1680.773682	10827.0498	8	3	84	215	2	5.550718307	877	1.378224969	0.131840169	0
0.007935273	1224.499878	1051.189819	9916.577148	9	2	66	217	2	2.635026455	861	1.386340141	0.113405809	0
0.005091673	416.7733154	282.8427124	9039.115234	9	1	71	216	2	6.466625214	871	1.141224623	0.09134195	0
0.002445441	416.7733154	500	8129.335938	9	2	76	213	2	5.730255604	896	1.182636261	0.068870567	0
0.001502505	1261.427734	1341.640747	7222.527344	9	2	135	207	1	5.322852612	941	0.725737453	0.049834326	0
0.002439072	2115.584961	2229.9104	6345.975098	10	2	313	206	0	31.19857025	947	0.655628026	0.034703292	0
0.005410202	3578.058105	3669.468506	4533.574707	9	2	407	208	0	24.50836754	930	0.728256464	0.016958846	0.004498519
0.003605018	420	460.9772339	632.850708	9	2	29	219	7	8.246892929	825	5.998259068	0.001453688	0.002559829
0.006559253	30	364.0054932	1531.176025	9	1	5	219	23	0.337614715	835	13.48887825	0	0.005777176
0.014472961	1742.32605	1884.807739	15319.19336	10	2	445	208	0	29.24520111	920	0.494558871	0.086213097	0
0.016156582	865.8521729	1202.081543	14412.02637	10	3	209	212	1	7.179645538	890	0.579476595	0.106547497	0
0.016805496	60	950	13534.48926	9	1	134	214	3	7.140668869	877	0.609297633	0.123395659	0
0.016353909	789.1767578	1303.840454	12622.15918	9	2	238	212	3	22.54646301	900	0.631067574	0.13368845	0
0.014911631	1680	1897.366577	11715.25977	8	1	144	214	2	9.508656502	883	0.925825596	0.133549035	0
0.012589242	1950.922852	1900	10832.49316	9	1	94	217	2	5.601181984	868	1.599523544	0.123500057	0
0.009621619	1051.712891	1001.249207	9925.830078	9	1	80	217	1	4.582314968	859	1.326194763	0.10500025	0
0.006379809	201.2461243	158.1138763	9019.428711	9	1	63	216	1	13.2506752	867	1.090031147	0.082148045	0
0.004185939	536.656311	559.0169678	8136.860352	9	3	176	214	1	22.5137291	884	0.759148717	0.060911108	0
0.003618509	1310.4198	1364.734375	7230.995605	9	3	230	215	1	29.8572464	870	0.662761688	0.043598592	0
0.004763076	2078.67749	2080.865234	6319.398926	9	2	90	211	2	6.317550659	906	0.734651148	0.033333607	1.89808E-11
0.006957659	2379.285645	2451.530029	5414.646973	10	2	313	211	0	20.1291275	906	0.663297713	0.026809968	0.002256194
0.00950359	2832.419434	2885.307617	4533.276855	10	2	423	205	0	20.72026443	952	0.752771616	0.029782601	0.009163669
0.012657506	3445.954102	3467.708252	3631.115479	10	2	369	201	0	6.173847675	987	0.802680135	0.050305314	0.021038564
0.016120264	3550.155029	3756.660645	2732.800781	10	2	324	203	1	22.11548996	968	0.854371309	0.078897059	0.035852082
0.018577764	3136.82959	3500	1859.516113	10	2	405	205	1	21.11088371	952	0.922971308	0.106333293	0.049649015
0.019896025	1516.113403	2482.438232	84.85281372	10	1	45	215	1	9.937269211	869	3.113889933	0.147072241	0.069542512
0.004731539	212.1320343	50	1552.192017	9	4	20	219	14	2.781886339	831	13.85926628	0	0.004304217
0.013038742	2478.225098	1229.837402	16264.12305	10	2	560	199	0	22.49118614	988	0.489449441	0.05924606	0
0.015567001	1597.059814	1372.953003	15382.86426	10	2	485	203	0	11.58363628	959	0.44666639	0.07982897	0
0.017311379	690.6518555	602.0797119	14479.68555	10	2	303	210	1	14.74193764	909	0.515602529	0.097693093	0
0.017974496	180	70.7106781	13569.88574	9	2	226	211	2	10.75958347	902	0.843103051	0.112312339	0
0.017557213	900	707.1068115	12696.94824	8	2	226	209	0	5.550718307	916	0.546252072	0.119830824	0
0.016031515	1288.603882	1140.175415	11788.12988	9	2	330	208	1	36.63130569	925	0.556427181	0.11860355	0
0.013594747	1838.831177	1750	10887.80957	9	3	164	216	1	17.34677315	866	0.603181899	0.107338145	0
0.010581856	1236.931641	1110.180176	10017.70898	9	3	107	215	1	5.258953094	876	0.628851473	0.090470284	0
0.007487878	442.9447021	380.7886658	9111.805664	9	1	223	215	0	20.99158287	875	0.687713385	0.069739856	0
0.005890637	318.9043884	360.5551147	8216.385742	9	3	126	214	2	17.86786079	883	0.72078681	0.050187219	0
0.005726672	835.7033081	790.569397	7314.403809	9	3	74	216	2	10.47768211	864	0.711133122	0.037905052	0
0.007152082	1230	1414.213623	6451.046387	9	2	184	212	2	26.26306915	891	0.712214231	0.032832053	0.000176865
0.010361394	1560	1662.077026	5561.90625	10	2	235	212	0	29.90929985	891	0.611776233	0.032544538	0.004529941
0.014287541	2185.886475	2229.9104	4668.543457	10	2	357	205	0	8.246892929	953	0.759959638	0.047039367	0.014508889
0.019022476	2648.509033	2638.655029	3816.726318	10	2	128	208	1	4.393377304	934	0.793236256	0.07639575	0.02939304
0.023628332	2760.163086	2898.706543	2924.961426	10	2	211	208	1	7.746973515	931	0.964367449	0.113937177	0.046914592
0.027381591	2429.814697	2795.084961	2052.75415	10	2	257	210	2	9.837574005	917	1.126820326	0.153692886	0.063883401
0.029086255	2068.912842	2210.203613	1207.476685	9	1	158	209	6	21.40622902	921	1.464860916	0.183019578	0.076812327
0.029189518	1170	1640.121948	349.8571167	9	2	29	216	6	3.109632969	872	2.657158852	0.201695904	0.086284593
0.027665792	271.6615601	1453.444214	483.7354736	9	5	38	219	30	8.935631752	852	7.04108429	0.204327583	0.090650968
0.024760177	416.7733154	1788.85437	1314.876465	8	5	21	219	13	1.432096243	858	8.863596916	0.18824476	0.088438518
0.002922596	240	180.2775574	1317.953003	9	1	28	219	4	6.457954407	831	6.813213825	0	0.003174272
0.015695622	1780.898682	1341.640747	15470.81152	10	2	443	204	0	28.966959	950	0.467640311	0.071430542	0
0.017393732	990.4544678	610.3277588	14594.74609	10	2	255	209	0	11.72702408	918	0.49816367	0.087501064	0
0.018074203	283.0194397	424.2640686	13700.05078	9	2	266	210	1	14.40869713	911	0.608148217	0.097390331	0
0.017626265	30	100	12807.22461	9	2	190	211	1	2.052775145	902	0.644253433	0.10101895	0
0.016165601	558.0322876	500	11934.49609	9	2	313	209	0	12.30377102	917	0.532280207	0.097736202	0
0.013718245	1251.758789	1261.942993	11043.26074	9	2	259	211	0	16.15607643	905	0.828822076	0.086786211	0
0.010579639	1663.309937	1185.326904	10144.65918	9	2	152	214	0	13.33441925	873	0.642873406	0.071729727	0
0.00809691	918.3136597	390.5124817	9259.508789	9	2	172	217	1	7.609288692	860	0.646127522	0.053975482	0
0.00707419	402.4922485	223.6067963	8395.552734	9	3	57	217	3	10.17652702	857	0.727468312	0.040988453	0
0.00741224	67.08203888	212.1320343	7515.164551	9	1	35	217	7	0	858	1.195602059	0.034687709	0
0.009398018	371.0794983	502.4937744	6634.953125	9	2	86	213	4	20.82800293	891	1.09492445	0.034421001	0.000673728
0.01340077	912.4143677	955.2486572	5775.291992	10	2	276	213	0	21.51143837	891	0.744387627	0.038997516	0.006436462
0.018836994	1528.82312	1600	4910.478516	10	2	174	207	1	26.90682793	933	0.829291284	0.061421979	0.019143162
0.024975648	1808.977661	1795.132324	4038.427979	10	1	86	210	2	15.2919035	911	1.063355684	0.100557864	0.037343938
0.030593995	1994.492432	2102.379639	3206.633789	9	1	84	214	8	14.54953671	883	1.306177497	0.14811638	0.056664992
0.034864306	1583.192993	2147.091064	2336.921143	9	2	83	215	4	11.02378559	881	1.456951141	0.194879428	0.075001195
0.037306521	1251.758789	1520.690674	1503.595703	9	2	169	213	6	20.34763908	894	1.977952003	0.231133461	0.090119667
0.037802346	1020	921.9544678	690.6518555	9	1	36	215	7	4.380486965	884	3.422153711	0.250483841	0.100697085
0.036661498	499.2994995	550	84.85281372	9	1	30	219	16	6.526986599	864	6.400696754	0.251004249	0.10480082
0.034275793	371.0794983	1140.175415	872.0665283	9	5	9	219	17	1.721006155	857	8.946660042	0.234111652	0.103297316
0.001929915	295.4657288	0	1100.227295	9	3	16	219	3	3.109632969	834	8.075784683	0	0.002276639
0.00119111	5154.852051	1697.056274	20953.66406	10	2	478	199	0	16.18139458	976	0.490747094	0.003454897	3.35526E-06
0.001666512	5909.619141	1382.931641	20049.45117	10	2	516	198	0	14.59255028	985	0.528437614	0.002394067	0
0.003424121	5473.910645	1150	19183.72656	10	2	606	196	0	10.3573103	1004	0.493178606	0.005429151	4.13839E-07
0.012180937	3007.939453	670.8203735	16526.16016	10	2	691	194	0	28.26449013	1025	0.507084608	0.04208111	7.44025E-05
0.014762719	2227.487305	500	15626.08398	10	2	742	197	0	14.71007633	1004	0.493096441	0.0596774	3.86298E-06
0.016422369	1548.418579	851.4692993	14737.69629	10	2	504	203	0	26.04272652	961	0.535087466	0.073918678	0
0.017047543	1026.157837	254.9509735	13851.84863	9	2	409	203	0	21.30693436	961	0.536720991	0.081832081	0
0.016661832	690.6518555	626.49823	12985.98047	9	3	284	207	1	8.049467087	937	0.545545816	0.08268106	0
0.015167016	0	111.8033981	12105.51074	9	2	210	211	1	20.91228485	902	0.75064826	0.076056331	0
0.012798853	742.7650757	565.6854248	11214.14258	9	3	209	207	1	9.970261574	933	1.007001162	0.0660301	0
0.009918615	1472.752563	1346.29126	10361.94922	9	2	306	210	0	21.62244415	909	0.562668741	0.053650942	0
0.007979522	1663.850952	1167.261719	9485.694336	10	3	394	212	1	14.72424698	895	0.609336019	0.041160528	1.59303E-06
0.007497575	1154.123047	874.6427612	8603.307617	8	2	154	215	1	9.136945724	872	0.656589508	0.034986131	0.000260092
0.008318802	750	269.2582397	7768.146484	9	3	74	217	7	18.05666161	856	0.711899877	0.034924857	0.000822519
0.010973424	234.3074951	200	6896.085938	9	1	28	217	6	2.361991405	859	1.505664706	0.03744733	0.00245097
0.015951123	362.491394	680.0735474	6037.383301	9	1	67	217	4	2.263636112	859	1.568265557	0.044794649	0.010257413
0.022519382	692.6037598	700	5167.059082	10	2	62	211	3	15.17970562	905	1.404487133	0.073440619	0.024843289
0.029464625	937.7099609	912.4143677	4353.412598	9	2	190	214	4	32.08758163	881	1.144444346	0.119865887	0.043670122
0.036004689	1170.384521	1386.54248	3520.369385	9	1	50	216	5	10.39935112	869	1.463003159	0.176994711	0.06446708
0.040800329	742.7650757	1365.650024	2694.327393	9	1	64	217	11	12.31682396	866	2.618374348	0.229302615	0.083554693
0.043499775	494.7726746	919.2388306	1920.937256	9	1	30	217	10	5.875572681	863	4.417075634	0.266619384	0.099332742
0.044742871	180	282.8427124	1116.064575	9	5	18	218	44	1.687604904	866	9.370651245	0.286114514	0.110399544
0.044470832	241.8677368	335.4101868	318.9043884	9	5	12	219	77	2.263636112	864	24.18723488	0.28682071	0.115195677
0.042106733	417.8516541	1068.87793	450	8	1	7	220	19	2.882181168	858	13.34675884	0.266042829	0.114207156
0.002226815	445.9820557	282.8427124	882.3264771	7	1	14	219	8	3.438912392	839	5.022652149	0	0.001968032
0.001184368	84.85281372	353.5534058	1760.82373	9	1	44	219	20	8.165809631	842	5.275342941	0	0.001297134
0	2637.612549	2750	31780.125	10	2	605	196	0	14.42684364	1013	0.445863485	0.012851543	0
0.004775908	5807.925781	960.4686279	19330.73438	10	2	575	199	0	11.72702408	987	0.545811415	0.004761637	0.001041075
0.006354482	5010.089844	250	18462.19141	10	2	380	204	0	39.35383987	952	0.510243475	0.011594956	0.001436784
0.008357052	4233.402832	538.5164795	17577.77344	10	2	375	205	0	15.93889141	946	0.524910867	0.022657199	0.001674708
0.01063083	3483.102051	707.1068115	16684.80078	10	3	475	198	0	20.26251221	993	0.51856643	0.037000153	0.001492426
0.012918005	2814.409424	200	15804.53418	10	2	405	198	0	18.58722496	999	0.560645998	0.051469494	0.001084467
0.014409559	2267.531738	650	14952.31445	10	2	417	200	0	30.33893013	988	0.549866378	0.06196719	0.000536035
0.015077427	1866.038574	158.1138763	14061.16992	10	2	322	203	0	26.00818253	961	0.555855215	0.067624398	6.19835E-05
0.014630531	1251.758789	390.5124817	13184.47949	9	2	304	207	0	17.14216614	940	0.575115263	0.066573158	0
0.013338832	510	380.7886658	12327.37207	9	2	232	210	1	24.75040436	917	0.782067776	0.060266353	0
0.011091816	361.2478333	403.1128845	11459.88184	8	1	184	211	1	9.321835518	903	1.273778319	0.051000193	0
0.008394456	1266.056885	1298.075439	10598.96191	10	2	216	210	0	23.73873329	911	0.75904268	0.042076994	8.06745E-05
0.007024558	2147.673096	2052.4375	9753.737305	10	2	393	206	0	11.63010502	940	0.615735769	0.035470303	0.001008557
0.007018821	1935.406982	1498.332397	8895.088867	8	2	242	211	1	21.46549797	900	0.642714679	0.033833046	0.002774287
0.008444653	1463.864746	1150	8024.369141	8	2	86	215	2	2.456394672	874	0.729459584	0.036288667	0.004652516
0.01187057	872.0665283	531.5072632	7178.028809	9	1	38	218	3	2.385944128	858	0.944460094	0.039345823	0.007998375
0.017161857	429.5346375	150	6354.124512	9	1	29	218	5	1.391763449	858	1.512936234	0.048307814	0.016202012
0.024387134	161.5549469	158.1138763	5524.970703	9	1	21	217	7	0.954841256	863	1.4664011	0.080211207	0.031566467
0.032086425	84.85281372	180.2775574	4716.015137	8	1	40	217	9	10.30979061	865	3.147049189	0.132898346	0.051176302
0.038755916	330	782.6237793	3924.04126	9	1	28	216	10	3.471741199	880	2.319828033	0.191472471	0.070490867
0.043955289	0	492.4429016	3138.694092	9	5	23	218	13	2.052775145	865	3.61785984	0.246361881	0.089177258
0.047334142	362.491394	316.2277527	2322.62793	8	1	14	219	10	1.067520261	861	6.068896294	0.285593927	0.105046332
0.049398974	606.7124634	269.2582397	1555.956299	8	1	9	219	24	1.012750387	862	11.93206978	0.305390418	0.115643129
0.049662318	60	919.2388306	763.675354	8	2	16	220	26	3.338470459	860	27.69293594	0.304976791	0.120449759
0.047628179	630.7138672	874.6427612	30	9	5	18	220	20	5.00628233	864	22.71282196	0.281121671	0.120572001
0.043754596	108.1665421	550	816.0882568	7	1	6	220	125	1.217118144	861	19.03906441	0.238214508	0.115868472
0.021413673	890.9545288	4404.542969	5321.597656	9	1	11	219	10	1.967863798	848	8.431417465	0.025111919	0.033960201
0.022664685	192.0937347	3866.846191	5370	9	1	32	219	7	6.281942844	845	8.725408554	0.030709036	0.040175434
0.005512649	212.1320343	600	976.729248	7	1	12	219	6	1.391763449	837	4.093347549	0	0.002686622
0.002929191	488.364624	200	1845.670654	9	1	25	218	2	1.067520261	843	4.351661682	0	0.000287751
0.001854326	1352.996704	961.7692261	2731.483154	9	1	10	219	6	2.160789013	839	7.311145306	0	0.000622701
0	1686.683105	2136.000977	32786.92578	10	1	554	192	0	14.54953671	1036	0.439176172	0.011998698	0
0	1846.64563	1944.86499	31920.22461	10	1	441	197	1	11.32904339	1007	0.609511912	0.019882657	0
0	1480.067627	1569.235474	31025.57031	10	3	481	199	1	7.393958092	994	0.699203253	0.027444918	0
0	1534.698608	1600	30122.52539	10	2	468	197	1	5.479268551	1011	0.685845673	0.032687921	0
0	1924.214111	1786.756836	29257.89063	10	3	567	198	0	5.322852612	996	0.728325784	0.035523832	0
0.007546791	5967.285645	291.5476074	19531.47461	10	3	387	204	0	13.79797268	958	0.499246746	0.009815661	0.004277399
0.007793937	5474.486328	602.0797119	18651.33984	10	2	450	203	0	13.15421963	966	0.58422178	0.015556757	0.004313064
0.008853023	4767.074707	111.8033981	17771.77734	10	2	296	209	0	21.81855011	921	0.550324559	0.025486512	0.004575002
0.010109253	4098.158203	827.6472778	16911.08789	10	2	547	202	0	22.81795883	972	0.532779455	0.036669035	0.004286299
0.011440493	3515.508545	180.2775574	16037.43457	8	2	358	201	0	29.14344978	977	0.599666774	0.047894236	0.003719551
0.012642848	3017.349854	604.1522827	15155.25684	10	2	394	205	1	13.49228382	954	0.564494669	0.056472719	0.00265312
0.012795448	2292.59668	813.94104	14316.91699	10	2	362	203	1	19.47372055	970	0.561563134	0.059893101	0.001575815
0.012107342	1382.931641	50	13443.24707	9	2	272	207	1	7.264626503	940	0.552013397	0.057302743	0.000484868
0.010751653	480	350	12584.59766	9	3	179	210	1	8.049467087	918	0.714862645	0.049748629	9.42674E-05
0.008824771	390	70.7106781	11752.80371	8	2	200	213	1	18.6614399	896	0.88977015	0.041513015	6.53189E-05
0.006421603	1290.348755	860.2325439	10881.89746	10	2	378	212	1	34.28346252	904	0.624190271	0.035114203	0.001529637
0.005283446	2195.130859	1555.634888	10032.43262	10	3	517	205	1	16.91950989	951	0.63122344	0.031285714	0.004380551
0.005846193	2720.588135	2300	9178.626953	10	2	257	211	3	21.8698597	909	0.663497269	0.031690918	0.007466783
0.0077795	2133.377686	1773.414795	8370.860352	8	4	123	216	2	4.822542191	871	0.708650053	0.034415625	0.011412639
0.011543351	1632.727783	1170.469971	7546.714355	8	1	72	216	3	5.322852612	871	0.925251186	0.038265698	0.016493328
0.017108936	1277.380127	1059.480957	6720.602539	8	1	42	218	4	1.909152389	864	1.410474181	0.050304923	0.025812825
0.024210559	1030.970459	1011.187439	5946.436035	8	5	26	219	4	1.817522049	860	1.320668697	0.081033058	0.040565025
0.032069277	755.3806763	353.5534058	5142.003418	8	1	20	219	6	1.687604904	861	1.580816269	0.133052409	0.058789071
0.039043069	570	206.1552887	4344.203125	9	1	15	219	9	0.954841256	862	2.155828476	0.192770287	0.076965079
0.044194862	726.2230835	316.2277527	3561.418213	9	1	20	220	5	4.044691086	859	2.552516222	0.245387778	0.092908271
0.048203893	1236.931641	538.5164795	2760.163086	8	1	12	220	8	1.067520261	859	4.279993057	0.283790499	0.106515288
0.050862543	720	848.5281372	1978.408447	8	1	15	220	13	4.100293636	861	10.62532806	0.303034335	0.115821548
0.051502842	150	1050	1171.537476	8	1	20	220	31	2.361991405	867	24.74933624	0.300928473	0.120844096
0.049968053	30	223.6067963	403.6087341	8	5	10	219	120	1.687604904	872	18.12228203	0.276418388	0.121301286
0.046309423	134.1640778	158.1138763	402.4922485	8	1	7	220	30	1.721006155	866	22.95697212	0.232229963	0.116675124
0.041246142	684.7627563	610.3277588	1188.696777	8	1	18	220	17	3.945476294	860	16.08461571	0.17682597	0.107312903
0.023809765	700.3570557	3118.493164	4502.499512	9	1	9	219	10	1.067520261	846	4.852164745	0.036619514	0.043632224
0.024507795	30	2662.705322	4683.268066	9	1	12	219	19	1.817522049	848	8.525127411	0.040163897	0.047686853
0.025550772	550.7268066	2419.194092	3844.801758	9	1	7	220	7	2.882181168	849	7.849468231	0.04095095	0.048886869
0.026181767	997.2462158	2375.920898	3037.120361	7	5	30	220	10	2.052775145	851	4.65802145	0.038535226	0.047204785
0.014516958	218.4032898	1176.860229	849.0582886	7	1	12	220	9	2.385944128	839	5.452332497	0.001728261	0.008771009
0.010948025	60	269.2582397	1523.220215	7	1	8	220	17	5.322852612	840	4.63313961	1.09291E-06	0.003218344
0.007438055	759.5393066	412.3105774	2187.532959	9	1	47	218	3	4.431819916	842	4.5366745	0	0.000255475
0.005073525	1623.884277	1261.942993	2991.738525	9	1	53	219	3	9.136945724	841	4.03516674	0	0
0.004472207	2489.2771	1557.241211	3842.460205	9	1	16	219	6	5.875572681	841	4.898634911	0	0.000347034
0	780.5767212	1252.99646	32947.77344	10	2	432	198	1	1.967863798	999	0.553550005	0.016291255	0
0	1110.405273	1096.585571	32056.07813	10	1	377	203	1	8.049467087	968	0.536882281	0.025822736	0
0	632.850708	743.3034668	31183.85547	8	1	423	202	1	11.179986	974	0.575455248	0.033926934	0
0	674.1661377	700	30293.7168	10	1	266	203	3	22.58932304	968	0.855303764	0.040055338	0
0	1299.730713	1051.189819	29394.67383	10	2	433	202	2	32.9343338	977	0.591293395	0.043815069	0
0	1529.705811	1176.860229	28534.85742	10	2	694	197	0	29.7762394	1009	0.593181789	0.046578296	0.000302932
0.001448081	670.8203735	600	26752.0957	10	2	329	206	1	19.96796417	953	0.703811288	0.048505988	0.003489042
0.004586827	67.08203888	111.8033981	25868.03906	10	2	161	210	4	2.134299994	924	1.311422706	0.04618682	0.005423016
0.008075347	657.951355	848.5281372	25002.65625	10	3	298	210	0	17.72175598	924	0.628650486	0.041430518	0.006889508
0.011623155	1436.55835	1612.451538	24121.86523	10	3	535	205	0	27.16662216	957	0.616788983	0.037638254	0.008323851
0.012861702	5370.753906	111.8033981	19735.75977	10	2	317	210	0	23.11642265	915	0.630837381	0.02536278	0.011243077
0.011983173	5501.13623	335.4101868	18891.83203	10	2	200	214	0	31.86169815	889	0.632775307	0.028114703	0.010963893
0.011341291	4774.620605	70.7106781	18011.29688	10	2	160	212	0	18.38382912	902	0.635250688	0.036238402	0.010549084
0.011363403	4061.095947	250	17147.19727	10	2	241	207	0	18.64027596	936	0.691216648	0.048284978	0.010924932
0.011514271	3411.568604	158.1138763	16300.93555	8	2	305	208	1	15.82569218	933	0.676164329	0.058571689	0.01048404
0.012000154	2720.918945	570.0877075	15442.30859	10	2	437	202	1	30.97472382	980	0.596771061	0.066142753	0.009601017
0.01227424	2101.071045	1133.578369	14583.6416	10	2	587	201	1	6.926249027	992	0.683981299	0.066840023	0.008158698
0.011508067	1477.328613	565.6854248	13739.50879	10	2	384	207	1	34.49623871	949	0.702077329	0.060988761	0.006263315
0.009815353	597.7457886	424.2640686	12888.30859	8	2	222	211	2	7.125016212	916	0.780632734	0.050858974	0.004356103
0.007596693	295.4657288	100	12030.33691	8	4	153	214	1	11.91371918	894	0.763036728	0.039112918	0.003769845
0.0052778	1194.361694	320.1562195	11195.42773	10	2	288	203	1	28.88422394	975	0.71075201	0.030784072	0.005845621
0.004003936	2076.944824	1162.970337	10373.23438	10	2	395	203	1	35.91601181	971	0.67584455	0.027027003	0.009166354
0.004412669	2983.906738	1408.012817	9552.067383	10	3	531	208	1	30.88187981	931	0.720049143	0.026681719	0.014223586
0.006784641	2871.236572	1872.164551	8743.185547	10	3	363	213	3	31.97674561	898	0.687621355	0.028791016	0.020881282
0.010269613	2441.822998	2022.374878	7950	10	2	153	213	3	13.3463335	898	0.816348076	0.034778439	0.02766184
0.015295099	2151.022949	1952.562378	7164.035156	8	1	100	216	3	11.179986	878	1.132688403	0.049080446	0.037076607
0.02234032	1871.095947	1591.383057	6348.102051	9	2	47	218	4	4.857533455	862	1.758452296	0.078919262	0.05067135
0.029569149	1637.681274	901.3878174	5583.950195	9	1	42	219	3	3.338470459	861	1.304239392	0.123944566	0.066121668
0.036314704	1474.889771	618.4658203	4782.060059	8	2	73	219	6	12.19438362	858	1.366638064	0.178278714	0.081501529
0.041631624	1509.867554	989.9495239	3978.366455	8	2	137	218	8	18.87922096	863	1.726151943	0.228633687	0.095040709
0.045877311	924.175293	1392.838867	3192.005615	8	2	95	218	16	14.04373074	867	2.466994047	0.263449758	0.105065696
0.048882663	182.4828796	1550	2406.366455	8	5	44	218	121	2.134299994	876	8.884396553	0.281112373	0.110935181
0.049881693	509.1168823	657.6473389	1606.051025	9	3	23	219	17	1.391763449	870	10.87261295	0.276822537	0.115009964
0.04877184	284.6049805	100	787.4642944	8	1	13	220	9	1.721006155	871	12.6735239	0.250770628	0.115785442
0.04572425	361.2478333	696.4194336	67.08203888	9	5	17	220	37	2.02486825	869	22.42524147	0.208217859	0.111293733
0.041373946	120	851.4692993	642.0280151	8	5	12	220	75	2.719923258	871	22.31959152	0.155108273	0.102077208
0.036412098	642.0280151	728.0109863	1281.600586	7	1	8	220	12	1.012750387	873	14.61782742	0.102098651	0.090077348
0.024965338	1972.942017	3320.391602	3536.566162	9	1	9	220	3	2.698951006	832	2.999849081	0.039602064	0.038449459
0.025658512	1281.600586	2526.855713	3610.11084	9	1	11	219	2	2.385944128	842	2.71240592	0.041712005	0.04518529
0.026416084	711.196167	1874.166504	3899.653809	9	1	13	220	10	0	850	7.166731358	0.043580364	0.04920394
0.027154697	150	1518.222656	3531.345459	9	1	22	220	12	2.052775145	853	9.964673042	0.043837711	0.050074425
0.028231066	150	1520.690674	2686.801025	9	5	17	220	9	0.754894495	860	8.489319801	0.041459229	0.047947817
0.028709644	488.364624	1550	1826.307739	8	1	22	220	9	2.263636112	862	4.356190681	0.035881855	0.043142878
0.025950147	968.4007568	2549.509766	30	7	1	6	220	8	1.391763449	842	3.587030888	0.012329752	0.022476858
0.020815082	247.3863373	1400.892578	1462.634644	9	1	6	220	2	0.477453768	846	3.419818878	0.002497566	0.008975232
0.017075779	90	570.0877075	2130.633789	9	5	14	220	15	2.134299994	848	3.88108325	8.92782E-05	0.003321555
0.012921051	800.4998169	158.1138763	2787.418213	9	1	8	219	4	1.350224495	845	4.378829956	0	0.000354652
0.009710939	1673.559082	873.2124634	3453.128906	9	1	8	219	3	1.067520261	848	3.888970375	0	0.000935903
0	934.3446655	1320.037842	34886.44141	10	3	628	191	0	25.76429749	1044	0.435839564	0.003150171	0
0	108.1665421	460.9772339	33127.89453	10	1	387	202	1	14.15548801	976	0.57663691	0.018724035	0
0	283.0194397	353.5534058	32230.69727	10	3	295	205	1	29.01640129	959	0.496065468	0.028941238	0
0	150	50	31344.8457	8	1	164	205	4	7.71820116	961	0.563307583	0.037953835	0
0	30	180.2775574	30488.33984	8	5	131	212	10	0.954841256	912	1.965524077	0.044163417	0
0	510	350	29594.29688	10	2	200	209	18	24.8479805	936	1.427650213	0.048683237	6.75682E-05
0	670.8203735	316.2277527	28712.42969	10	2	209	197	3	21.98256874	1009	0.969805539	0.053053264	0.00127588
0.000790259	254.5584412	141.4213562	27820.98438	10	3	138	206	3	11.99465942	953	1.42771244	0.056535643	0.003417527
0.003859281	416.7733154	320.1562195	26968.54883	10	2	160	210	5	22.01643372	924	1.024090171	0.057686821	0.005871671
0.008408415	120	100	26088.35938	10	2	104	210	9	11.90468788	924	1.328080177	0.056263816	0.008441964
0.013165205	364.9657593	667.0831909	25198.03516	10	2	137	205	2	9.392360687	957	0.849114358	0.054351792	0.011155402
0.017381415	1182.243652	970.8244019	24348.63672	10	2	294	211	0	24.38323975	922	0.793666005	0.054583382	0.013548367
0.020480642	1939.123535	1691.892456	23461.91797	10	2	533	201	0	15.369524	983	0.789812386	0.055110469	0.01572687
0.022225767	2777.22876	2308.679199	22589.42188	10	2	434	201	0	30.80944252	985	0.774303496	0.054710604	0.018054979
0.021595016	4189.057129	1166.19043	20867.79883	10	2	429	208	0	17.63108444	932	0.692798018	0.052035511	0.02274446
0.020078959	4557.630859	380.7886658	20004.625	10	2	241	213	0	22.46655464	902	0.763190746	0.051800247	0.02466079
0.017742746	5037.945801	353.5534058	19131.81641	10	4	115	216	0	17.14510918	884	0.715596735	0.053303376	0.025504589
0.015758332	4262.323242	531.5072632	18300	10	3	110	215	0	4.393377304	885	0.723280311	0.061017115	0.026327472
0.013815458	3517.172119	602.0797119	17427.93359	10	2	233	210	1	5.875572681	917	0.769072235	0.071945235	0.02658839
0.013285783	2798.856934	651.9202271	16570.48633	10	2	438	206	2	27.85322571	957	0.817376077	0.083336517	0.026689498
0.013453277	2130.633789	474.3416443	15744.85645	8	2	334	205	3	27.00008392	965	0.76151526	0.089179553	0.025354426
0.013762743	1456.468384	559.0169678	14884.35449	10	2	337	206	1	23.71407509	954	0.816569448	0.087126046	0.022146631
0.013006871	885.8894043	1167.261719	14045.76758	10	3	271	211	5	29.91709328	922	0.820620716	0.077527791	0.018569425
0.010991574	228.4731903	782.6237793	13196.89746	10	2	275	213	4	13.78268242	911	0.807085395	0.061908457	0.014911725
0.008402344	488.364624	250	12392.65137	10	2	219	214	1	10.48288155	895	0.786003768	0.045998521	0.014084003
0.005727814	1347.330688	50	11573.81934	10	4	154	210	0	11.00901604	925	0.796102166	0.033335689	0.015284432
0.004136544	2206.581055	380.7886658	10748.29297	10	2	254	208	1	17.98199844	934	0.785310924	0.024901515	0.017946897
0.004339329	3063.674316	604.1522827	9972.146484	10	2	244	205	1	20.29804039	962	0.875739932	0.020807533	0.023337964
0.00593036	3624.417236	1272.792236	9164.545898	10	3	541	206	2	23.98510742	950	0.704555631	0.020846583	0.031273026
0.008294272	3289.072754	1706.604858	8370.483398	10	3	343	206	2	23.97577286	950	0.805977464	0.028832983	0.04037825
0.012534834	2988.2771	2408.318848	7562.142578	10	3	213	212	4	28.73564148	915	0.955044508	0.047250174	0.048930105
0.018364349	2742.334717	2191.460693	6786.766602	9	2	84	218	2	4.100293636	866	1.886057854	0.07243485	0.0597963
0.025068616	2135.907227	1686.712769	6000	9	1	79	217	3	11.00901604	872	1.318672419	0.110341683	0.072217129
0.031462498	1527.350708	1529.705811	5196.499023	9	1	61	218	4	3.471741199	865	1.82673645	0.15587388	0.083804108
0.036144592	939.6275635	1724.093994	4428.329102	9	1	52	216	5	4.262692928	889	2.740233421	0.19638595	0.093314357
0.040539093	254.5584412	2234.390381	3611.10791	9	1	34	217	12	3.109632969	877	3.765576124	0.227532998	0.099871285
0.043557603	324.4996033	1588.238037	2808.006348	9	2	106	218	11	14.71007633	876	7.701686859	0.24137181	0.102097094
0.045033272	228.4731903	781.0249634	2043.526367	8	5	19	218	15	4.763641834	874	10.19564438	0.236851797	0.103808872
0.04471061	569.2099609	460.9772339	1315.218628	9	5	25	220	14	2.134299994	865	7.610169411	0.210252747	0.103793003
0.042943925	1020.441101	1216.55249	607.4536743	9	5	20	220	17	1.217118144	869	11.9217968	0.168716982	0.099340796
0.040051274	390	522.0153198	30	8	5	30	220	14	9.719867706	876	6.820371151	0.121870458	0.091093928
0.036215816	0	212.1320343	512.6401978	8	1	19	220	6	0	872	9.791817665	0.078304388	0.080530614
0.030587105	0	1040.432617	917.8234863	8	1	14	220	29	1.350224495	873	19.14811897	0.049424183	0.069645904
0.024932358	335.4101868	672.6812134	1259.285522	8	1	11	220	38	0.337614715	868	13.56445122	0.035306536	0.058967866
0.021062946	510	206.1552887	1623.607056	7	1	5	220	11	1.217118144	864	5.89923811	0.029135985	0.050884742
0.027423235	2546.291504	3003.747559	2624.27124	9	5	6	219	4	0.954841256	831	2.349799156	0.045127958	0.038201623
0.029206969	474.3416443	651.9202271	3360.535645	9	1	3	220	3	0.754894495	846	4.04097414	0.043246463	0.048828501
0.029538594	216.3330841	608.2762451	2460	9	1	14	220	3	3.109632969	849	4.397286415	0.040592525	0.04634152
0.030308371	331.3608398	650	1590	9	1	5	220	3	4.763641834	853	11.80918407	0.035382874	0.041343756
0.030686928	30	751.6647949	700.3570557	8	1	17	220	7	2.8624053	853	8.137136459	0.02787219	0.034517933
0.030942008	212.1320343	1308.625244	150	8	1	8	220	13	2.160789013	846	6.7585392	0.01955761	0.027258629
0.030642856	492.0365906	2083.866699	715.6116333	8	1	6	220	10	2.635026455	846	4.65255785	0.012616825	0.020998847
0.029033719	134.1640778	1802.775635	1273.145752	8	4	4	221	5	0.754894495	846	4.377197742	0.007165784	0.014476684
0.026303681	958.5927124	1070.046753	2012.461182	9	1	7	221	3	0.337614715	847	3.67303133	0.002553126	0.008144309
0.022366444	150	350	2739.051025	9	5	11	220	12	3.438912392	851	4.612202168	9.29238E-05	0.003260907
0.018260792	706.1161499	403.1128845	3394.775391	8	5	20	219	5	2.882181168	851	4.380216122	0	0.001743615
0.014674813	1615.549438	984.8858032	4052.22168	8	1	5	219	5	0.337614715	847	4.934341431	0	0.003766269
0.01318398	2514.458252	1051.189819	4738.575684	8	1	6	219	5	2.569502831	843	4.340243816	0	0.007649745
0	362.491394	604.1522827	35070.24219	10	2	672	200	0	33.53750992	989	0.400042415	0.00307952	0
0	474.3416443	403.1128845	33292.76953	10	2	393	207	1	5.808222771	947	0.591669858	0.019165531	0
0	569.2099609	500	32439.22656	10	1	402	209	1	6.990494251	933	0.97364378	0.029114729	0
0	858.0209961	680.0735474	31558.92969	10	3	351	210	0	11.54163647	928	0.517094195	0.038179923	0
0	697.7822266	806.225769	30667.58789	8	1	204	213	2	9.646224976	908	0.626057804	0.044670168	0
0	247.3863373	390.5124817	29787.47656	8	5	123	214	13	6.182929993	900	1.240338922	0.049456872	0.000496588
0.000113447	182.4828796	291.5476074	28925.04102	8	5	116	210	9	2.263636112	927	2.67870307	0.055058699	0.002354081
0.002190737	468.6149902	570.0877075	28047.80273	8	3	272	213	2	22.04178429	902	1.094036818	0.060150258	0.005133633
0.006671571	270	300	27172.58203	8	3	115	213	7	1.012750387	905	0.999717236	0.063421287	0.008255944
0.012009511	180	70.7106781	26314.94336	10	1	86	215	12	1.391763449	897	2.769282818	0.065468311	0.011878844
0.017718393	60	100	25443.99805	10	1	91	213	7	3.181812763	905	2.088652611	0.069306128	0.015859121
0.022578346	836.779541	559.0169678	24563.11328	10	2	104	211	2	4.763641834	922	1.251168966	0.073067226	0.019218659
0.02620839	1739.223999	1150	23697.51172	10	2	156	211	2	15.23762798	920	0.992278934	0.076401323	0.023095103
0.028054506	2478.588379	1500	22862.125	10	3	151	210	0	11.31949234	923	0.986159742	0.078118823	0.027886959
0.028825343	3048.212646	1812.456909	21989.50977	10	2	360	210	0	24.36137962	929	0.867383659	0.079071306	0.033759262
0.02880523	3350.477539	1591.383057	21130.8418	10	2	172	211	1	15.61612988	916	0.928155243	0.081598513	0.041073304
0.027467666	3810.354248	1044.03064	20285.61328	10	2	240	214	0	28.966959	900	0.985887885	0.085374251	0.047563497
0.02514662	4380.411133	919.2388306	19428.14453	10	2	179	215	1	21.84422684	896	0.846361041	0.092955358	0.053646151
0.021862235	3853.686523	430.116272	18575.30664	10	2	101	216	0	2.8624053	886	0.974715412	0.103636704	0.057802878
0.018871423	3045.997314	538.5164795	17739.56641	10	3	147	212	1	13.06915188	911	1.324846029	0.111500546	0.057528503
0.017278977	2253.996338	604.1522827	16897.69727	10	3	184	213	4	14.59255028	905	1.22317946	0.119989	0.056424771
0.016681876	1539.382935	200	16047.30859	10	3	138	214	2	5.051152706	898	1.082614183	0.122091979	0.051257536
0.016667571	840.5355225	0	15214.02344	10	1	112	215	2	7.860958576	890	1.121451259	0.118036389	0.044719342
0.015831944	192.0937347	565.6854248	14396.78125	10	1	110	216	2	6.255099773	884	1.258169532	0.103820413	0.03633767
0.013821899	318.9043884	250	13579.10156	10	3	86	217	12	9.508656502	881	1.697947383	0.083631173	0.030130504
0.010933956	1032.279053	111.8033981	12770.98242	10	3	91	216	2	7.33339262	888	1.437719226	0.061066475	0.028109554
0.007881667	1719.185913	696.4194336	11976.72754	10	3	177	213	1	16.11800766	898	0.903878152	0.041754629	0.028290372
0.005888266	2505.673584	300	11185.17285	10	2	255	213	1	23.58638191	898	1.106860161	0.026928905	0.030683875
0.005391685	3348.327881	100	10375.36035	10	1	160	211	1	10.04678822	915	1.26159215	0.017317139	0.035043683
0.005890214	4207.38623	427.2001953	9582.828125	10	2	250	211	1	5.438007832	919	1.063875794	0.014024037	0.043527823
0.007083398	3637.059326	1185.326904	8809.381836	10	2	287	211	2	19.80992889	919	0.932239652	0.023011856	0.052567013
0.009626427	2948.101074	2071.834961	8002.355957	10	1	95	212	2	5.427642822	910	1.073971152	0.043162253	0.060250122
0.014257959	2248.399414	2869.233398	7218.040039	9	1	54	216	4	1.391763449	887	2.43745327	0.067464091	0.068048395
0.019681491	1600.15625	2562.225586	6432.044922	9	1	45	216	3	6.201053619	885	2.437822819	0.09434431	0.075971052
0.024709262	882.3264771	2433.10498	5633.373535	9	5	33	218	10	0.954841256	877	3.366524458	0.127210826	0.082977869
0.028891947	276.5863342	2594.224365	4812.73291	9	5	27	219	9	3.769243956	872	9.888733864	0.160085902	0.088540748
0.032474849	150	2790.161377	4058.435547	9	2	32	219	3	1.012750387	873	11.49388599	0.182061881	0.090842076
0.03541775	323.1098938	2018.043579	3309.259766	9	5	72	219	18	14.82650471	869	6.578026295	0.19108808	0.089485854
0.037892051	488.364624	1470.544067	2566.885254	9	2	74	218	8	12.26014709	870	3.09483552	0.184517235	0.088002227
0.038988497	1056.834839	1328.533081	1872.778687	9	2	34	219	7	5.427642822	865	3.532223701	0.159779161	0.086336866
0.038966898	1656.804199	1562.849976	1240.201538	9	5	32	220	10	3.584252357	867	5.197635651	0.126727179	0.083131067
0.037637424	1176.520264	657.6473389	697.7822266	8	3	64	220	5	12.33420372	868	2.71746254	0.08660353	0.0757581
0.034685738	800.4998169	111.8033981	241.8677368	9	3	39	219	4	14.15548801	868	2.820946932	0.054128792	0.067311935
0.030282155	465.7252502	950	84.85281372	8	1	41	219	13	6.804089546	864	7.14552784	0.037845425	0.059965853
0.026294433	0	180.2775574	429.5346375	8	1	15	219	22	2.134299994	868	7.383414745	0.029738527	0.053914484
0.023598397	0	492.4429016	844.8076782	8	5	22	219	105	2.433138847	868	10.91488457	0.029052628	0.04840102
0.021776035	530.7541504	1054.751099	1233.28833	8	5	8	220	27	1.967863798	859	7.947915077	0.032577097	0.042558838
0.032071475	901.9978027	100	647.6110229	9	1	3	220	2	2.433138847	848	5.16113615	0.024575934	0.030577218
0.03333389	384.1874695	982.3441162	210	9	1	25	220	18	7.416536808	849	7.342095852	0.017396683	0.024241753
0.033642218	150	1858.090454	1120.089233	8	5	15	220	29	3.321432114	854	7.584845066	0.011332089	0.019492272
0.032650944	540.8327026	1557.241211	1972.942017	8	3	2	221	2	1.350224495	847	4.097737789	0.006199083	0.014629778
0.030207923	1158.015503	651.9202271	2537.97168	9	1	13	221	5	3.109632969	847	3.039417744	0.002094071	0.009658105
0.026626986	256.3200989	150	3260.2146	9	1	10	220	7	1.067520261	854	5.320106506	2.48832E-05	0.006406731
0.022788998	636.3961182	806.225769	3997.661865	8	1	6	221	3	1.012750387	854	5.215357304	0	0.006044711
0.02024379	1513.439819	943.3981323	4659.957031	8	1	6	220	3	0.954841256	851	3.015155315	0	0.009328536
0.019050859	2418.119141	750	5333.67627	8	3	46	220	2	4.262692928	844	3.838378906	0	0.015638124
0	684.7627563	403.1128845	34394.51172	10	2	551	204	0	26.36649895	965	0.382595837	0.007954949	0
0	1376.408325	1006.230591	33514.44531	10	2	518	203	0	19.71921349	970	0.388807088	0.016804287	0
0	1477.328613	1358.307739	32635.69922	10	2	484	203	0	7.014428616	971	0.613203228	0.026976433	0
0	1690.680298	1550.806274	31746.98828	8	2	555	204	0	17.60547638	971	0.478147238	0.036496822	0
0	1481.890625	1589.024902	30899.03906	8	2	303	210	2	22.65643692	931	0.482578337	0.043329354	0
0	1081.665405	1159.741333	30013.33203	9	1	144	213	2	7.804184914	907	0.786413372	0.049116995	0.000953337
0.00055661	1092.016479	1162.970337	29141.49023	8	2	169	215	3	10.22472	897	0.902254403	0.056205392	0.003388888
0.003560407	1290.348755	1408.900269	28299.20898	9	3	207	213	1	14.93838024	912	0.640265048	0.063218124	0.006478503
0.00885151	1140.394653	960.4686279	27419.29492	9	2	182	215	2	21.98256874	894	0.800337493	0.069013484	0.010489125
0.01516284	810	452.7692566	26554.54102	10	2	127	216	2	13.65578556	894	1.357114077	0.075966679	0.015445115
0.021355057	90	424.2640686	25679.50977	8	5	87	216	3	9.702926636	887	2.76688695	0.083750881	0.020207122
0.026540682	644.1273193	380.7886658	24847.19141	8	1	85	216	9	4.763641834	890	2.564455509	0.091122136	0.024684299
0.030439394	1213.795654	316.2277527	23988.54102	8	1	73	216	8	3.584252357	889	1.730774879	0.098090619	0.030957192
0.032714203	1838.096802	600	23116.47461	10	2	88	210	2	7.249252796	923	1.176092982	0.104471736	0.04063474
0.034507032	2183.414795	1131.37085	22285.82031	10	2	103	210	3	2.385944128	929	1.205896378	0.110569313	0.054347172
0.0354986	2568.462646	1929.378174	21418.33984	10	2	102	211	1	5.322852612	916	1.348837376	0.120992407	0.069665536
0.035263084	3114.369873	1250	20569.17383	10	1	126	216	1	6.201053619	885	5.046524525	0.138081416	0.084558837
0.033281755	3797.222656	492.4429016	19725.24609	10	1	115	217	2	10.36783791	886	2.014574051	0.157783747	0.096430525
0.029793998	3660	250	18897.73828	10	1	87	217	4	3.931095839	885	2.822128057	0.17129299	0.100950859
0.026594158	2760	100	18064.11133	10	1	71	216	4	1.012750387	888	3.742303371	0.180206195	0.101758644
0.023740586	1866.038574	492.4429016	17216.6543	10	5	75	217	3	1.817522049	887	3.062955141	0.177496776	0.096115015
0.022378547	1026.157837	254.9509735	16417.56641	10	1	89	216	6	3.016961336	889	3.317625999	0.170225009	0.087432869
0.02147034	268.3281555	514.7814941	15601.21191	10	1	80	217	3	4.380486965	888	2.082369804	0.155779213	0.075266846
0.019906808	408.0441284	111.8033981	14776.24121	10	1	74	217	3	5.1287117	883	2.423191071	0.134672701	0.06021421
0.017808374	1074.150879	250	13999.23535	10	5	69	218	8	2.160789013	881	1.947181463	0.109412186	0.049102638
0.014791316	1584.04541	269.2582397	13188.26758	10	2	211	216	6	21.68088913	891	1.163397551	0.079371154	0.043187875
0.011656526	2284.731934	989.9495239	12397.9873	10	3	371	206	2	17.09792328	957	1.119133115	0.052158237	0.044191919
0.008784087	3005.095703	1000	11586.09961	10	3	485	208	1	12.50650978	939	1.115021229	0.033301108	0.045974668
0.007682455	3687.92627	667.0831909	10814.53223	10	2	317	210	3	15.05617046	925	0.915044427	0.021675166	0.049671229
0.007572221	3965.564209	500	10022.2002	10	2	233	213	2	19.18841934	902	0.944994628	0.015363339	0.056775253
0.007927119	3149.857178	1236.931641	9220.499023	10	2	115	213	2	20.95764732	902	1.056420326	0.023161711	0.06473954
0.008761484	2388.158203	2055.480469	8454.306641	10	2	98	216	5	18.70367813	882	1.304844856	0.04161467	0.071318798
0.011346234	1689.082642	2500.5	7638.285156	10	1	52	217	4	3.321432114	877	2.021358013	0.063618131	0.075491682
0.015057859	990.4544678	2909.037598	6835.393066	9	1	33	218	5	0.477453768	875	3.103752375	0.084248856	0.078919515
0.018643288	342.0526123	3337.663818	6053.759277	9	5	27	219	58	0.954841256	875	11.23001957	0.104539625	0.080854103
0.021183202	362.491394	3244.996094	5291.663086	8	1	39	219	19	1.721006155	875	12.77422333	0.124444254	0.081217974
0.023266412	90	2653.770996	4560.888184	8	5	52	219	13	4.262692928	878	7.984394073	0.138199955	0.079236798
0.02648014	960	2236.067871	3818.376709	9	2	78	218	5	17.00305939	880	2.873399973	0.142245516	0.074767031
0.02965026	1328.495361	2061.552734	3156.279541	9	2	106	217	4	10.39935112	878	2.027438164	0.133204892	0.069892704
0.032367349	1718.400391	1941.648804	2504.595703	9	1	70	218	5	8.28042984	874	2.296743393	0.113724962	0.067071982
0.033765703	2322.62793	1780.449341	1945.37915	8	1	76	219	3	5.730255604	863	2.267210245	0.084925301	0.063439839
0.033891488	2001.249634	1097.724976	1481.890625	8	3	168	218	3	12.36888123	869	1.603546023	0.056194805	0.058257442
0.032092027	1653.269531	919.2388306	1070.794067	9	3	67	218	2	6.918174744	869	1.419621706	0.034660276	0.052973796
0.029098529	1247.798096	1360.147095	740.9453125	8	3	57	217	8	10.35204124	868	1.740770459	0.025128884	0.049515035
0.027061557	724.9827881	1004.987549	342.0526123	9	3	111	217	6	24.38323975	867	1.894735575	0.023212379	0.047460683
0.025609689	174.9285583	1204.159424	30	8	3	40	217	18	6.063765049	871	2.716232538	0.027364228	0.043728478
0.024446776	108.1665421	1767.766968	474.3416443	8	1	25	219	119	2.385944128	867	9.08555603	0.032895289	0.038715936
0.023835668	313.209198	2308.679199	952.9428101	8	1	11	219	10	1.721006155	862	6.291346073	0.037828829	0.032901049
0.023869187	684.7627563	1491.643433	1435.618286	7	1	7	219	10	0	859	4.105714798	0.041678548	0.027772056
0.034669694	108.1665421	1662.077026	1266.056885	8	5	20	220	51	1.687604904	858	8.538525581	0.00901243	0.022042807
0.03415475	660.6814575	1750	2135.275146	9	1	8	220	5	1.217118144	854	4.510781765	0.004564671	0.019594781
0.03215012	1050	850	3030.148438	9	1	3	220	4	1.012750387	855	3.312744617	0.001101848	0.017155083
0.029280649	180	0	3819.437012	9	1	18	220	8	0.954841256	855	6.051926136	0	0.01571426
0.026702434	720	801.5609741	4508.891113	9	1	5	221	4	0.337614715	854	4.164913654	0	0.016097279
0.025106665	1620	111.8033981	5259.249023	9	5	4	220	5	0.954841256	848	7.232553482	0	0.019416768
0.024200043	2498.839844	150	5950.143066	9	5	5	219	3	1.067520261	856	15.0787878	0	0.02612122
0	1291.394653	141.4213562	35473.86719	10	3	717	197	0	1.817522049	1011	0.399754554	0.001298983	0
0	1423.024902	851.4692993	34598.01172	10	3	734	197	0	12.33854485	1014	0.396880299	0.005472307	0
0	1988.617554	1202.081543	33723.85547	10	2	714	197	0	14.03624344	1014	0.374412149	0.014101783	0
0	2350.170166	1000	32866.81641	10	2	633	199	0	26.36005402	1002	0.37411958	0.024330113	0
0	2550	1261.942993	31996.16406	10	2	403	201	0	22.79182434	993	0.430082709	0.034549024	0
0	2238.9729	1216.55249	31115.07617	10	2	255	207	0	8.478713036	953	0.484027863	0.043250944	2.28072E-05
0	1980	1011.187439	30275.76758	9	2	205	212	1	12.04828167	918	0.647073925	0.049795974	0.001249408
0.00097375	1992.234985	447.2135925	29411.70703	8	2	313	213	0	13.05694771	908	0.567709565	0.059593894	0.003929405
0.004623642	2120.47168	776.2087402	28537.08203	9	2	402	212	0	21.30693436	918	0.549017608	0.068959393	0.007458713
0.010419767	1749.285522	1372.953003	27678.05273	9	3	157	213	1	10.69877052	911	0.733115256	0.078895457	0.012462502
0.016870495	891.9641113	1364.734375	26832.81641	9	1	110	216	2	6.063765049	893	1.06728375	0.089837976	0.01800183
0.023401422	30	820.0609741	25974.17969	9	3	106	217	3	5.385977268	891	1.576491714	0.10301473	0.023608668
0.028962761	42.42640686	316.2277527	25116.80859	9	5	81	217	18	2.8624053	888	2.968962431	0.11452698	0.029872373
0.032794256	576.281189	335.4101868	24275.63672	9	1	65	217	7	0.754894495	888	3.876485348	0.123768568	0.040667705
0.036013559	1041.393311	0	23425.4668	9	1	58	216	7	2.134299994	891	2.13257122	0.136405408	0.059432633
0.039221622	1360.624878	900	22565.10547	9	2	58	216	3	1.817522049	889	1.912294507	0.153753474	0.08299917
0.04148414	1848.350586	1432.654907	21724.06055	9	2	83	216	3	3.814074755	888	2.101385832	0.182857811	0.10794875
0.041954052	2524.460449	1092.016479	20914.30469	10	2	88	216	2	5.570960045	885	3.027260542	0.214684948	0.128962636
0.040171519	3060	223.6067963	20065.35742	10	2	71	217	3	2.698951006	886	2.291026115	0.244807124	0.144195169
0.037572335	3210	657.6473389	19235.82617	10	1	72	217	5	2.160789013	885	2.839056492	0.26902473	0.153002754
0.034502637	2714.129639	721.1102295	18422.3457	10	1	66	217	7	3.438912392	887	4.161828995	0.273345381	0.151732132
0.031635571	1813.201538	50	17606.62695	10	1	60	218	5	1.350224495	887	3.194587231	0.262560993	0.144557461
0.029579466	920.2717285	452.7692566	16798.95508	10	1	72	217	9	1.432096243	889	4.02268219	0.23674868	0.129692465
0.027858239	134.1640778	254.9509735	16004.17773	10	1	79	217	4	4.072588444	893	3.871454239	0.200894415	0.109186947
0.025778238	469.5742798	250	15210.0293	10	1	78	217	6	3.372286797	889	8.918221474	0.164558962	0.087778203
0.022493655	1348.332275	538.5164795	14403.125	10	4	65	218	9	0.754894495	887	2.858905315	0.128312781	0.069997117
0.019127047	1865.07373	269.2582397	13608.00098	10	2	82	218	5	1.687604904	886	2.271684885	0.094281569	0.060869757
0.015486781	2036.909424	500	12819.79688	10	2	167	213	3	20.07159615	915	1.71540904	0.065032788	0.059922487
0.012826971	2443.112793	1123.610229	12024.72461	10	2	329	204	2	24.44864655	982	1.386435509	0.044886008	0.062153116
0.011508944	2948.101074	1422.14624	11240.43555	10	3	567	205	2	13.31453514	968	1.131238937	0.032245684	0.064923026
0.010532298	3590.111328	1360.147095	10458.00195	10	2	265	214	8	23.34342957	902	1.452069283	0.024686281	0.069419138
0.010075542	2801.749512	1698.528809	9660.745117	10	1	63	214	5	5.885129452	902	2.068020344	0.028769387	0.07599628
0.009798913	1959.208984	1422.14624	8840.638672	10	1	44	217	4	1.909152389	878	2.109467268	0.044362336	0.081432223
0.010174907	1129.29187	1662.077026	8049.22998	10	1	31	217	5	0.954841256	877	2.901674986	0.062841445	0.083952926
0.011731258	408.0441284	2267.156738	7305.785156	8	1	34	218	26	3.389067173	875	7.353847027	0.07904429	0.083245061
0.013547153	258.0697632	2990.819336	6534.90625	9	5	37	219	74	2.698951006	880	16.74100304	0.091735527	0.079882085
0.014585377	228.4731903	2692.58252	5812.417969	8	5	38	219	63	2.134299994	887	16.68393898	0.100752361	0.074864715
0.015444431	390	1955.760742	5092.759766	8	1	61	219	18	5.479268551	885	8.423538208	0.105866566	0.068586126
0.017754979	1178.812988	1372.953003	4422.32959	9	3	204	218	8	25.27044868	885	2.644146919	0.103117242	0.060078558
0.02158175	2036.909424	1229.837402	3769.270508	9	2	295	214	2	16.30726814	904	1.65779233	0.09378583	0.052577775
0.025211589	2490.180664	1044.03064	3208.317383	9	2	260	216	4	28.82883453	884	1.9330374	0.07703387	0.047971506
0.02809535	2991.738525	1250	2711.30957	9	2	228	216	4	21.93800735	879	1.407021046	0.054774106	0.04487031
0.029351702	2812.330078	1834.393677	2258.185059	9	3	229	215	2	6.457954407	883	1.357654214	0.032712616	0.042354517
0.028647915	2473.863281	1772.004517	1913.661377	9	3	146	215	1	19.02690887	886	1.146455407	0.016782703	0.040043261
0.027551627	1972.257568	2100.595215	1537.335327	9	2	137	214	1	21.03896332	891	1.164014816	0.014588491	0.040057883
0.027041897	1435.618286	1900.657837	1158.015503	9	2	197	214	1	21.83567238	882	1.252742529	0.017587828	0.039202049
0.026642364	859.5929565	1991.230835	730.5477295	9	2	225	211	1	10.64269066	908	1.203354239	0.024227811	0.036881939
0.026351251	335.4101868	2441.822998	283.0194397	8	3	75	218	7	19.07066727	867	2.322250605	0.031654358	0.032650512
0.026443871	134.1640778	2267.708008	189.7366638	8	1	36	218	6	5.961015701	861	3.078201056	0.038820319	0.028059637
0.026620325	0	1375.681641	737.9024048	8	1	16	219	34	3.64697051	863	7.040416718	0.04465887	0.024024434
0.027210211	364.9657593	540.8327026	1314.876465	8	1	8	219	29	0	863	11.54981327	0.04758779	0.021163743
0.028964614	421.0700684	291.5476074	1939.123535	8	5	7	219	49	1.687604904	863	6.925716877	0.047942664	0.019515276
0.032145422	180	961.7692261	1061.508301	9	1	4	220	5	1.012750387	847	3.639081001	0.00944997	0.028715473
0.033403881	480	1775.528076	1731.18457	9	1	12	220	7	0.954841256	857	5.463059425	0.005865501	0.029796116
0.033423841	212.1320343	1860.779419	2462.376953	9	1	21	220	6	1.687604904	857	5.216629982	0.002743961	0.030190282
0.03193346	724.9827881	951.3148804	3281.539307	8	1	15	220	6	1.909152389	859	4.488249302	0.000575381	0.030673683
0.030193882	268.3281555	50	4124.427246	8	5	12	220	16	0.337614715	861	5.302317619	0.000148988	0.030622987
0.029009135	590.9314575	667.0831909	4993.806152	9	3	40	220	4	6.201053619	868	6.395120621	4.93624E-07	0.032372408
0.028532585	1461.095459	353.5534058	5763.904785	9	1	5	221	16	0.754894495	851	5.503826141	0	0.034044635
0.028155003	1618.054443	180.2775574	6506.958008	9	5	5	220	5	0.754894495	851	7.852758408	0	0.03918118
0.000132743	2269.317139	1253.993652	34851.33594	10	1	660	193	0	1.909152389	1044	0.463581771	0.003861704	0
0.000193373	2652.414063	700	33971.05078	10	2	681	193	0	6.729688644	1046	0.42911014	0.01176871	0
0.000171069	3253.997559	141.4213562	33105.35156	10	2	589	196	0	31.12871742	1030	0.438230604	0.022264238	0
9.15681E-05	3421.841553	500	32268.9707	10	3	683	198	0	17.15688133	1015	0.436165661	0.034311149	0
6.21947E-05	3078.327393	424.2640686	31394.68164	10	3	363	204	0	19.22152519	977	0.497585177	0.045310732	2.87689E-05
7.20911E-05	2880.15625	150	30535.75586	9	2	270	210	0	16.23188591	935	0.488882661	0.054864354	0.001328935
0.0012505	2868.100342	460.9772339	29663.68945	9	2	357	209	1	15.73115158	939	0.536413491	0.065865867	0.004069592
0.004843434	2884.527588	141.4213562	28831.87305	9	1	218	207	1	14.40869713	953	0.568429053	0.077149332	0.007886458
0.010650023	2002.822998	570.0877075	27974.49805	8	1	148	211	2	21.30693436	922	0.75470084	0.091088988	0.013970156
0.017380971	1100.227295	1000	27106.45703	9	5	224	214	1	13.82849312	903	0.863644063	0.106483325	0.020789206
0.023701446	228.4731903	1386.54248	26282.07227	9	1	110	217	8	8.380191803	894	1.391076446	0.122827336	0.027224274
0.029306298	646.2197876	1200	25420.5	9	3	88	217	14	7.506142616	890	3.342982769	0.138345212	0.036673717
0.033438135	134.1640778	838.15271	24577.49023	9	5	74	217	14	2.263636112	887	3.09902072	0.153853491	0.055447668
0.037929837	189.7366638	50	23739.27148	8	1	54	217	9	1.909152389	888	4.08099556	0.174988911	0.083800048
0.042152997	566.0388794	180.2775574	22915.64063	8	1	53	217	8	1.350224495	886	3.532348156	0.207615674	0.114244297
0.045293242	1290.348755	917.8779907	22082.93555	9	5	59	217	7	5.961015701	888	4.605401039	0.254336566	0.145675868
0.046319522	2061.285889	514.7814941	21239.59766	10	1	66	217	4	3.016961336	892	4.529934883	0.303520679	0.172393113
0.045268606	2160	141.4213562	20443.76172	10	1	62	217	2	1.012750387	888	3.333503723	0.347528785	0.192761898
0.043230467	2340	905.5385132	19612.0625	8	5	73	217	7	4.822542191	889	4.177185059	0.375452131	0.203438163
0.040746491	2208.008057	1140.175415	18804.28125	8	2	79	217	6	8.485238075	887	16.16270638	0.382498771	0.205110669
0.038050223	1797.247925	424.2640686	18026.80469	10	1	54	218	6	1.350224495	891	6.54737711	0.362508357	0.196017072
0.035631031	1350	291.5476074	17214.06641	10	1	56	218	7	3.389067173	892	5.97357893	0.31656912	0.174535483
0.033885773	569.2099609	403.1128845	16425.81445	10	1	78	217	9	2.882181168	898	8.501335144	0.258047611	0.146966204
0.030944137	323.1098938	471.6990662	15612.13965	10	1	59	218	7	1.391763449	896	23.31377792	0.195719808	0.116414927
0.027017053	960	200	14842.51367	10	1	58	218	12	1.350224495	892	3.789769173	0.144641414	0.092903145
0.022517867	960.4686279	150	14046.2168	8	5	69	218	4	3.109632969	892	2.63942647	0.106301583	0.078658268
0.019127397	1209.338623	50	13242.91895	10	2	81	217	3	7.746973515	889	2.239269495	0.078293197	0.074145563
0.01686676	1677.051025	447.2135925	12480.14453	10	2	132	212	2	13.29860306	921	1.962532997	0.059664305	0.075718351
0.015625864	2333.452393	1025.914185	11665.68066	10	1	181	213	4	27.51275444	914	1.511532068	0.047533266	0.076761216
0.014939534	2906.286377	801.5609741	10863.35547	10	1	85	216	6	3.035723686	892	3.354823589	0.041572362	0.08034566
0.013820525	2340	851.4692993	10051.11914	10	1	66	216	6	10.60683441	892	3.127022028	0.04464186	0.085265942
0.012932914	1631.349121	522.0153198	9299.854492	10	1	54	217	6	4.679912567	884	2.389546871	0.057110172	0.089632675
0.012171093	794.2921143	989.9495239	8540.46875	10	1	34	218	5	2.433138847	881	2.761199951	0.071523108	0.090687215
0.011510747	30	1803.468872	7785.274414	8	1	54	219	17	3.016961336	877	5.852858067	0.082894534	0.08769463
0.010858935	150	2593.260498	7085.209961	8	1	61	219	30	5.237475872	883	9.474014282	0.089020222	0.081010178
0.010120269	84.85281372	2285.279053	6350.724609	8	5	41	218	36	3.64697051	887	13.69663811	0.089038156	0.071464561
0.009985237	732.3933105	1456.021973	5688.382813	9	2	75	219	10	5.322852612	886	4.328943729	0.085539877	0.060960595
0.011685356	1373.790405	715.8910522	5075.677246	9	2	334	213	4	29.23979187	913	2.017242432	0.078946076	0.049881559
0.015196123	1851.512939	380.7886658	4465.870605	9	2	448	213	1	28.98757744	913	1.520333409	0.066721857	0.03938067
0.019471887	2446.977783	212.1320343	3945.541748	9	2	458	208	1	16.15607643	941	1.364767194	0.049115419	0.033284206
0.022942372	2919.263672	565.6854248	3463.018799	9	3	448	209	1	7.71820116	938	1.252740264	0.030420471	0.030911984
0.024735123	3445.692871	1054.751099	3086.50293	9	3	428	207	2	7.393958092	943	1.142857313	0.013895399	0.029636461
0.025493957	3219.937988	1735.655518	2728.680908	9	2	300	208	1	34.92799377	935	1.06869173	0.005896171	0.029146077
0.025695866	2690.817627	2350.531738	2353.423096	9	2	318	208	1	20.09079933	930	1.051704645	0.007945757	0.029611949
0.026207276	2160.208252	2302.172852	1973.626099	9	2	317	208	2	13.03657818	939	1.054245234	0.012766243	0.029775944
0.026432205	1585.181396	2577.304688	1520.85498	9	2	433	205	0	28.0623188	963	1.043545961	0.021213192	0.02821899
0.026802236	1081.665405	2514.458252	1033.150513	9	2	282	215	0	28.57867241	884	1.243924737	0.030802255	0.024650199
0.027490798	617.737793	1767.766968	523.9274902	9	2	94	217	2	19.04751778	868	1.357927561	0.039658662	0.02172246
0.028288312	182.4828796	1133.578369	60	8	3	45	218	6	6.201053619	865	1.684105039	0.046448078	0.019149134
0.029323507	210	707.1068115	674.1661377	8	5	31	219	18	2.160789013	867	3.357734203	0.049012363	0.017684566
0.031104205	30	50	1234.382446	8	1	11	219	27	1.012750387	862	10.38725281	0.047185779	0.016406525
0.032643985	30	951.3148804	1650.817993	8	1	12	219	42	2.569502831	858	14.0687952	0.042556778	0.016334938
0.032419387	201.2461243	1856.071167	1386.830933	7	1	8	219	28	1.217118144	856	6.539430618	0.035711188	0.019099703
0.031099888	390	3622.499023	192.0937347	7	1	11	220	6	3.814074755	851	6.522472382	0.023505952	0.024807112
0.029052552	323.1098938	2439.774658	1290.348755	9	1	6	220	4	0	853	3.821037292	0.011470127	0.02565513
0.027958302	300	1453.444214	510	9	1	13	220	4	1.217118144	839	3.512051821	0.007701301	0.031702373
0.030108256	540	2205.107666	2280	9	5	3	220	3	1.721006155	856	4.617154598	0.005027489	0.04027674
0.030460924	496.5883484	1931.320801	2989.331055	9	1	14	220	10	1.350224495	870	5.765267849	0.003762024	0.044191994
0.029777085	42.42640686	1051.189819	3719.27417	8	5	22	220	41	5.00628233	870	9.333331108	0.00322889	0.046713151
0.029356547	342.0526123	291.5476074	4480.356934	8	1	17	220	14	1.909152389	867	5.546490192	0.002687139	0.048679162
0.029558668	547.4486084	474.3416443	5291.323242	9	3	27	220	6	5.788832188	870	4.717716217	0.001526955	0.05001362
0.030409755	771.2976074	335.4101868	6134.248047	9	1	8	220	9	1.909152389	862	4.972235203	0.000437753	0.051259886
0.030912885	742.1589966	316.2277527	6955.084473	9	2	5	220	4	2.02486825	864	10.15016747	0	0.053124405
0.00201045	1890	636.3961182	35086.21484	10	2	336	197	0	26.66817665	1016	0.447260112	0.004231496	0
0.002715759	2124.923584	1081.665405	34252.30078	10	2	613	195	0	17.43930817	1029	0.441083491	0.011678099	0.000137025
0.003212677	2535.843018	583.0952148	33393.44922	10	2	640	197	0	19.37587929	1022	0.476677388	0.024765374	0.000572012
0.002979237	2707.655762	111.8033981	32521.38281	10	2	407	199	0	41.36896133	1009	0.521744072	0.039490331	0.00095058
0.002405818	2646.979492	150	31662.72266	10	2	207	205	0	11.44769096	972	0.561366022	0.053475928	0.001181008
0.001574855	2391.359375	269.2582397	30818.54297	9	3	244	209	0	29.11484718	944	0.574225187	0.064826109	0.002109572
0.002239585	2253.996338	502.4937744	29963.88867	9	2	246	207	0	15.51006699	952	0.681877494	0.07735084	0.004632662
0.005040107	2296.127197	474.3416443	29112.46094	9	1	142	210	2	13.52360249	935	0.824254572	0.09021493	0.009148953
0.009902744	2186.915527	50	28276.36523	9	2	96	214	3	4.393377304	909	1.002770901	0.103954017	0.015591701
0.016162476	1348.332275	158.1138763	27431.81445	9	2	126	213	3	7.725405216	915	1.139684796	0.121898301	0.023100751
0.022514222	551.5432739	790.569397	26576.35938	9	2	89	216	5	1.067520261	893	1.513186693	0.141566947	0.031172739
0.027689459	67.08203888	1581.138794	25765.9668	9	2	85	216	6	5.808222771	898	2.815012932	0.160841256	0.045232955
0.032277089	742.7650757	1290.348755	24932.47266	9	2	171	215	3	17.75279045	904	1.769477963	0.182373866	0.070665821
0.037609823	626.418396	854.4003906	24085.5918	9	1	76	218	7	3.520405054	889	3.38164258	0.213483334	0.105724648
0.042675775	134.1640778	0	23259.83008	8	1	59	218	2	5.051152706	888	6.896177292	0.262666374	0.143734008
0.046320725	798.8116455	316.2277527	22448.8418	9	5	49	218	10	1.817522049	889	12.43156433	0.321996421	0.177809328
0.047962498	1247.798096	250	21634.38867	10	1	56	217	7	1.909152389	891	18.239048	0.388020635	0.210545376
0.047463752	1260	650	20827.00195	8	1	56	217	6	2.456394672	892	14.98416042	0.443142742	0.236620724
0.046199962	1440	1389.244385	20031.91406	8	1	62	217	8	1.350224495	894	31.66961479	0.473460913	0.250491291
0.04422329	1389.748169	1662.077026	19236.06055	9	5	67	217	8	3.769243956	893	44.4805069	0.479873419	0.253808916
0.041746065	1002.646484	824.6211548	18428.74414	8	2	60	218	7	3.945476294	891	19.6806221	0.449530452	0.242066622
0.039770935	573.1491699	50	17634.00391	10	5	52	218	12	4.972358227	892	18.26896667	0.394012153	0.218209982
0.037958119	108.1665421	316.2277527	16847.85156	8	5	58	217	50	3.372286797	898	11.93814182	0.316919237	0.184144542
0.034854915	60	70.7106781	16050	8	1	54	218	35	2.719923258	896	13.33809662	0.234267473	0.147987202
0.030444846	60	212.1320343	15264.34082	10	5	66	218	12	3.054369926	889	10.49700737	0.162234724	0.115845166
0.02572727	90	917.8779907	14484.00488	8	2	78	216	10	1.067520261	892	6.636192322	0.117380828	0.093845837
0.022587692	442.9447021	335.4101868	13688.32031	8	2	75	216	8	4.044691086	890	4.854275703	0.09262228	0.084483594
0.020766288	1092.016479	70.7106781	12868.70605	10	3	81	214	5	5.322852612	904	2.058068037	0.076020643	0.084274083
0.020520622	1898.552124	600	12072.38184	10	3	193	217	2	13.32647038	891	1.804386497	0.067303255	0.084961049
0.020486087	2202.294189	50	11316.0459	10	1	90	217	4	12.71399689	891	2.644136667	0.065545581	0.087224528
0.019719055	1654.629883	206.1552887	10533.07617	8	2	126	217	4	19.92679405	891	2.016731262	0.068305284	0.090792887
0.018466344	1103.086548	180.2775574	9783.174805	8	1	46	217	5	3.945476294	890	2.385002375	0.077569924	0.093905598
0.016748644	375.8989258	559.0169678	9058.0625	8	1	43	218	7	2.385944128	884	4.72769022	0.087853722	0.093548678
0.015386546	351.1409912	1456.021973	8336.816406	8	1	53	218	21	3.109632969	884	9.601074219	0.094507858	0.089266621
0.012964445	335.4101868	2358.495361	7611.373047	9	5	57	218	14	4.857533455	887	5.44341135	0.094425872	0.080468394
0.010627226	488.364624	2207.374023	6971.951172	9	1	44	218	7	0.337614715	880	6.52791214	0.088073432	0.06870804
0.009807006	123.6931686	1298.075439	6340.228516	8	2	54	218	5	9.046031952	878	9.106210709	0.075929746	0.055625558
0.010765593	636.3961182	403.1128845	5727.171875	9	2	210	216	8	28.48546791	888	3.892437696	0.062418323	0.042797387
0.013327052	1187.939453	353.5534058	5192.166992	9	2	295	214	1	28.49254799	905	1.927414179	0.046873741	0.030764163
0.016711421	1698.381592	531.5072632	4696.317871	10	2	476	206	1	26.66817665	955	1.39193511	0.030725447	0.023367604
0.020264886	2180.114746	158.1138763	4278.65625	10	1	465	205	2	7.062044144	966	1.369937062	0.014305082	0.01943573
0.02257232	2884.995605	471.6990662	3900	10	2	463	203	2	18.28646469	982	1.212599039	0.004095166	0.018228054
0.023378653	3468.083008	1312.44043	3557.878662	10	2	392	204	1	21.2359333	973	1.064081788	0.001351287	0.018061856
0.023693867	3416.313721	1553.222412	3178.443115	10	2	284	206	1	5.269658089	951	1.019827962	0.004069748	0.019361259
0.024515079	2844.784668	1400.892578	2746.434082	9	3	220	209	27	4.072588444	925	1.112831593	0.010106456	0.020070266
0.024788067	2312.336426	1792.344849	2278.81543	9	2	226	210	2	22.71113777	918	1.046007276	0.019397832	0.018630974
0.025670215	1832.948486	2300	1771.016602	9	2	157	209	1	20.46975327	930	1.014614105	0.029978648	0.01636857
0.026907725	1398.463501	1400	1198.874512	10	2	99	214	4	21.82925415	893	1.099077344	0.039558541	0.014425642
0.028369188	657.951355	509.901947	576.281189	9	1	31	216	3	8.28042984	880	1.229679465	0.045957197	0.013803628
0.030179607	228.4731903	0	30	8	1	20	217	5	1.217118144	873	1.945606709	0.047972076	0.013443446
0.031997994	212.1320343	353.5534058	445.9820557	8	1	17	219	4	0.954841256	863	2.071032763	0.045550007	0.013601286
0.033396989	840	1110.180176	844.8076782	8	2	153	218	6	19.40354156	871	1.736860871	0.039140634	0.015019273
0.033148516	468.6149902	1950	1149.82605	7	1	31	217	13	4.058664322	877	2.833747387	0.030471124	0.017193496
0.031117041	234.3074951	2850	1320	7	2	30	220	8	17.57696724	856	3.28261447	0.02119505	0.019352309
0.02955514	123.6931686	3063.494629	859.5929565	8	1	8	219	8	2.134299994	859	6.831897259	0.014171205	0.020678136
0.028306087	67.08203888	2879.236084	127.2792206	9	2	10	220	10	2.134299994	856	13.81535149	0.009835139	0.02097421
0.026861133	445.9820557	2801.785156	607.4536743	9	1	18	220	10	0.954841256	861	11.09465313	0.006399398	0.021204993
0.025194131	362.491394	2830.635986	1092.016479	9	1	9	220	10	2.160789013	867	4.753835201	0.004217642	0.023432326
0.023978086	1110	2229.9104	241.8677368	8	5	2	220	5	0	864	4.513038635	0.004384356	0.029383318
0.023292506	330	1913.765869	600	9	1	7	221	5	1.391763449	845	3.252095938	0.00521906	0.037080038
0.023744795	276.5863342	1965.960327	1500	8	1	14	220	5	2.901821613	850	5.882493019	0.006193779	0.045109548
0.025017178	606.7124634	1998.124146	2400	8	1	11	220	3	1.217118144	858	4.02621603	0.007042178	0.052660063
0.025952956	1231.462524	1372.953003	3270	8	1	8	220	6	2.160789013	868	3.41262269	0.007793776	0.058398657
0.025994929	603.7383423	901.3878174	4170	9	1	18	220	12	4.262692928	876	5.091003418	0.008064874	0.063087545
0.026958639	30	269.2582397	4964.070801	9	1	26	220	58	2.134299994	873	8.34860611	0.007004605	0.065851614
0.029009189	67.08203888	509.901947	5704.734863	8	1	10	220	9	3.338470459	865	8.142192841	0.005227776	0.067096971
0.031269319	120	494.974762	6500.038574	9	1	10	220	9	3.814074755	863	7.086791992	0.002932183	0.066926152
0.032999597	150	291.5476074	7310.40332	9	1	7	220	15	3.438912392	859	9.584560394	0.000799111	0.066090487
0.004946553	1046.565796	602.0797119	36237.72656	10	2	431	204	0	26.9675045	962	0.448022634	0.001794573	6.26609E-06
0.007316008	990	141.4213562	35379.07031	10	2	224	207	0	24.13187027	948	0.715473831	0.007555106	0.000541573
0.009362396	1299.730713	813.94104	34520.42188	10	2	319	200	0	47.46897888	999	0.513637722	0.017964244	0.001575316
0.01018904	1855.640015	650	33676.25391	10	2	440	196	0	30.52899551	1028	0.613969505	0.032270819	0.002554032
0.010446253	1800.499878	200	32821.37109	10	2	311	206	1	30.02066231	965	1.111051559	0.049807247	0.003408164
0.009255079	1909.188354	761.5773315	31955.29492	10	2	168	208	1	17.09792328	947	0.793212295	0.065929964	0.003726364
0.007398265	1499.399902	111.8033981	31106.23828	9	1	107	213	5	6.620689869	919	0.984013379	0.080189563	0.004516696
0.006010956	1347.330688	200	30286.7793	9	5	78	212	4	0.754894495	921	2.159321547	0.09288995	0.007210484
0.006645271	1432.794434	400	29429.75586	9	2	96	211	3	14.75253963	936	1.630541325	0.105089441	0.011583188
0.009797588	1277.380127	632.4555054	28591.38477	9	1	215	215	3	18.24570084	902	1.175828218	0.120006084	0.017896764
0.014136436	1351.332642	390.5124817	27767.44336	8	1	71	216	4	1.687604904	901	1.78469944	0.136688918	0.024608178
0.019481573	1173.456421	424.2640686	26934.07031	8	2	81	217	4	5.226703644	893	1.970973849	0.155195042	0.034889143
0.0244745	509.1168823	901.3878174	26104.56836	9	1	71	217	8	8.848749161	891	2.430367947	0.177406833	0.053040568
0.029534493	84.85281372	1151.086426	25264.20313	9	1	94	216	5	9.280430794	899	2.282649994	0.203599066	0.083689019
0.034875769	573.1491699	948.6832886	24470.60547	8	1	73	218	3	5.759620667	891	3.110591888	0.244286954	0.122297697
0.040393326	442.9447021	492.4429016	23639.86719	8	1	50	217	13	1.067520261	894	5.396612644	0.304711759	0.163676605
0.044451047	60	460.9772339	22832.36523	8	5	47	217	29	2.134299994	897	12.70730877	0.378158331	0.203867942
0.046435419	342.0526123	300	22054.5918	10	1	48	217	41	0.954841256	902	13.33058834	0.449068278	0.239615127
0.046517182	394.5883789	320.1562195	21240.02148	8	1	45	216	33	2.8624053	904	20.29600143	0.507152438	0.268464863
0.045794718	540	728.0109863	20449.70508	9	1	54	216	36	3.64697051	905	39.05931473	0.543380976	0.287094116
0.044444446	510.8815918	1118.033936	19638.11133	9	5	68	217	15	2.635026455	901	38.91727829	0.545732617	0.290476054
0.042745676	212.1320343	452.7692566	18870.57227	9	5	50	218	35	2.901821613	899	30.13929939	0.514333546	0.279739648
0.041506227	212.1320343	141.4213562	18072.08008	10	1	47	217	19	1.217118144	898	28.56686592	0.451052904	0.253345907
0.040421098	657.951355	390.5124817	17265.87891	8	2	44	218	5	1.350224495	891	10.96238613	0.361635864	0.215225577
0.037817996	960	851.4692993	16506.05273	10	2	77	218	6	3.016961336	889	5.554739952	0.267360479	0.17538552
0.033447821	810	50	15693.46973	10	2	69	217	5	3.054369926	890	4.189635754	0.181076914	0.135490492
0.029115515	780	710.6335449	14891.42676	8	2	108	216	3	15.73115158	892	2.78012681	0.128740385	0.106905058
0.026376793	84.85281372	212.1320343	14076.01172	8	2	71	215	4	3.438912392	900	3.777862072	0.103001975	0.09135586
0.025987759	657.951355	70.7106781	13315.4043	8	3	135	213	3	4.495148659	916	2.693938255	0.091651171	0.088264212
0.026555201	1248.519165	400	12547.46191	10	3	186	217	2	7.085726738	892	1.963887095	0.088121198	0.088637985
0.026519377	1548.709106	335.4101868	11769.33301	8	1	46	217	7	0	892	2.1003232	0.089739375	0.089404799
0.025726452	937.2299805	860.2325439	11052.58789	8	1	39	218	5	2.361991405	888	3.971417665	0.094219849	0.091340505
0.024248088	403.6087341	400	10309.61719	8	1	50	218	8	8.056359291	887	4.344019413	0.100617975	0.093159825
0.022647399	150	492.4429016	9589.870117	8	1	50	218	5	1.067520261	884	5.256906509	0.107189164	0.091616556
0.02117735	30	1346.29126	8915.856445	8	1	80	218	4	2.8624053	886	6.133279324	0.109029815	0.086356103
0.019080842	816.0882568	2256.102783	8236.625977	8	2	111	217	7	17.76687431	887	3.017038584	0.103261225	0.076731838
0.016562156	1132.077759	2122.498535	7605.103516	9	3	196	216	7	19.35572815	891	2.103569746	0.090977743	0.063483953
0.014713481	524.7856445	1234.908936	6990.193359	8	1	135	215	9	4.072588444	901	2.229767323	0.072569452	0.049353536
0.014341068	84.85281372	350	6453.348145	9	1	80	216	18	1.817522049	890	4.669755936	0.053905811	0.036263164
0.015292866	517.8803101	509.901947	5928.549805	9	2	108	217	6	6.729688644	880	3.852146626	0.036372617	0.024300791
0.017615851	915.8602295	824.6211548	5483.520996	10	2	330	210	1	41.47546005	932	1.496476293	0.020584669	0.015476602
0.020507995	1580.91748	680.0735474	5106.172852	10	2	447	204	1	23.55381775	978	1.299208522	0.008622308	0.01017901
0.022482553	2202.294189	672.6812134	4744.27002	10	3	605	203	2	6.281942844	986	1.192309141	0.001453175	0.008644307
0.022942955	2908.143799	1394.632568	4373.934082	10	3	543	200	9	2.385944128	1010	1.195719361	0.000692854	0.008847016
0.022235001	3702.175049	790.569397	3956.020752	10	1	529	200	13	2.698951006	1007	1.480693579	0.00392022	0.010278521
0.021869255	3570	522.0153198	3528.540771	10	2	435	202	5	20.14108467	991	1.14127183	0.009851299	0.010671507
0.022084935	3037.268555	1234.908936	3018.69165	10	2	218	207	1	32.53026581	951	1.055048585	0.018500492	0.010097643
0.023163524	2131.900635	1965.960327	2462.925049	10	2	173	213	2	10.53989124	901	0.966731668	0.02842078	0.008465665
0.025196269	1260	1118.033936	1880.452026	10	2	284	213	0	23.4441452	903	0.981681645	0.036803018	0.007934881
0.028001193	360	300	1265.701416	9	2	129	214	1	14.2625494	897	1.052586913	0.042583011	0.008324961
0.030548325	517.8803101	538.5164795	752.3961792	8	1	84	218	3	6.379370213	867	1.200121641	0.044075303	0.009194001
0.032348137	885.8894043	1073.545532	323.1098938	8	1	99	217	9	12.81423664	876	1.231063008	0.041524198	0.011076361
0.033645712	1462.942261	1594.521851	0	8	3	62	217	4	8.386797905	871	1.415542006	0.03488452	0.013672025
0.033242922	1018.233765	2284.731934	300	8	1	37	218	4	6.671226501	869	1.549215555	0.025786778	0.015748426
0.0306006	296.9848633	2701.851318	420	9	1	15	220	7	1.721006155	858	2.892057896	0.016075457	0.016853102
0.027246026	403.6087341	2205.107666	540	9	5	10	219	16	1.217118144	866	3.342768431	0.00895263	0.017341403
0.024461329	123.6931686	1990.602905	615.5485229	8	1	7	220	5	1.012750387	861	3.442196131	0.004725303	0.017263761
0.022160195	335.4101868	1950	127.2792206	9	1	21	220	15	3.931095839	863	5.37229681	0.001638603	0.018390246
0.020325627	84.85281372	1972.942017	759.5393066	8	1	19	220	15	3.016961336	868	10.18559265	0.0008589	0.023080245
0.018864125	210	1581.138794	67.08203888	8	1	9	220	13	2.8624053	870	5.493358135	0.002725308	0.032172553
0.01780976	90	1029.562988	894.9860229	9	3	25	220	5	4.532714367	857	4.113278866	0.005617794	0.04311322
0.017716741	134.1640778	1106.797241	1712.104004	8	1	23	220	2	3.769243956	860	5.072515965	0.008678805	0.053752225
0.019163163	690	1411.559448	2565.306885	8	1	17	220	15	0.954841256	863	4.751930714	0.011442788	0.063435249
0.020306025	1113.238525	761.5773315	3438.895264	8	1	21	220	6	2.385944128	866	7.736347198	0.013201481	0.071608573
0.02119774	241.8677368	100	4326.661621	9	5	21	220	13	0	873	12.96421719	0.013503163	0.077409983
0.023903452	570.7889404	158.1138763	5190.780273	9	5	15	220	12	1.012750387	877	14.67708111	0.012159557	0.080209956
0.027401602	823.7717896	820.0609741	6090	9	5	18	220	6	0.754894495	871	7.610211849	0.009706411	0.080634266
0.030891931	150	430.116272	6966.850098	9	1	7	220	11	1.687604904	865	8.643136024	0.006286945	0.078432433
0.033661533	381.837677	632.4555054	7721.605957	8	5	5	220	6	2.263636112	859	8.019259453	0.003035039	0.075396791
0.004085222	1032.279053	850	38236.76172	10	2	488	197	0	26.93019104	1012	0.438581407	1.68444E-07	0
0.007829136	603.7383423	696.4194336	37378.12109	10	3	292	204	0	21.60508347	972	0.417837918	0.000298448	3.86361E-06
0.011919272	201.2461243	380.7886658	36507.23828	10	2	197	209	1	20.0427475	940	0.786103308	0.00455502	0.000695901
0.015858248	120	206.1552887	35678.89453	10	3	161	210	1	24.24244499	934	1.372801423	0.015268231	0.002144458
0.018850986	591.6925049	403.1128845	34812.42578	10	2	140	208	2	9.74803257	950	1.172495723	0.030764835	0.003856833
0.021079084	1077.079346	618.4658203	33962.66406	10	2	245	211	0	18.68257523	933	0.72107017	0.049969576	0.005498662
0.021684727	888.4255981	0	33115.99219	9	3	141	214	1	10.96952534	915	1.236735463	0.069696777	0.00669984
0.020173745	1041.393311	570.0877075	32283.91797	9	5	104	215	2	1.432096243	907	1.228975654	0.08559639	0.007152303
0.017356096	642.0280151	206.1552887	31443.73633	8	1	80	217	11	1.391763449	904	2.928817749	0.100664146	0.008252639
0.013422297	465.7252502	50	30592.05859	8	1	71	216	13	0.954841256	905	4.235971928	0.11338263	0.010835722
0.011066212	540.8327026	390.5124817	29784.25977	8	1	73	216	15	1.509526968	907	7.21362257	0.125305593	0.01463159
0.01121195	400.2499084	250	28936.20898	9	1	69	215	16	1.217118144	908	3.714107037	0.136004329	0.020066412
0.013226703	450	0	28108.0957	8	1	62	217	29	0.754894495	895	4.403911591	0.149152771	0.026204146
0.016011473	517.8803101	100	27285.0625	8	1	59	217	10	0.954841256	897	4.482940197	0.163179502	0.037568677
0.01997756	570	200	26475.8457	8	1	58	217	22	0.754894495	897	5.418446064	0.181888685	0.056831084
0.024832964	630.7138672	269.2582397	25662.27734	8	5	52	217	34	1.012750387	894	3.739616394	0.210580498	0.089507326
0.030274497	270	100	24837.75391	9	1	48	217	20	1.012750387	892	4.990591049	0.260145575	0.131277263
0.035412829	660	250	24059.79492	8	1	48	217	27	1.909152389	893	9.261874199	0.325939596	0.173629299
0.039596446	240	400	23262.15234	8	2	44	216	18	1.012750387	898	16.90666199	0.404000312	0.217009619
0.042117003	150	70.7106781	22452.76953	8	1	46	216	57	3.769243956	906	17.00123215	0.478037655	0.256778747
0.042453088	120	300	21660.33203	8	5	58	216	169	2.263636112	910	26.56306267	0.537403584	0.288112193
0.04240495	301.4962769	100	20874.41797	8	4	44	216	281	7.832625866	910	48.36499023	0.572047114	0.306854486
0.041708276	361.2478333	403.1128845	20076.43359	8	5	54	217	29	1.217118144	905	36.78026962	0.575391829	0.312395722
0.041018568	600	651.9202271	19286.52344	9	5	51	217	18	4.582314968	899	23.25737953	0.541583419	0.300949305
0.041667987	984.0731812	0	18507.73828	8	1	42	218	10	1.817522049	891	27.3593235	0.477464467	0.273331612
0.041752856	1416.050903	540.8327026	17716.16211	8	2	69	217	7	4.69196701	888	7.972980499	0.387266099	0.235088125
0.039965328	1830	781.0249634	16896.81836	8	2	97	217	3	4.393377304	891	3.771091938	0.283806682	0.191626772
0.036400642	1710	291.5476074	16098.04004	8	1	80	217	6	1.817522049	888	3.333281279	0.194599658	0.149631232
0.033056647	1317.953003	552.2680664	15334.95996	8	2	98	216	5	11.40513515	898	2.807871103	0.139818832	0.117828153
0.031359002	595.4829712	269.2582397	14542.5752	8	5	57	215	3	2.134299994	900	2.419147491	0.113922186	0.097451985
0.031771019	0	111.8033981	13780.74707	9	2	41	217	7	3.389067173	890	4.996076584	0.10672421	0.089819968
0.032480132	494.7726746	350	13033.26465	10	2	47	217	4	3.769243956	893	2.832852364	0.108163096	0.08862678
0.032597438	737.9024048	514.7814941	12303.6582	8	3	59	217	4	4.262692928	893	4.015906334	0.112872794	0.087956987
0.031418703	295.4657288	970.8244019	11561.21582	8	1	48	218	9	5.396424294	891	5.761151314	0.117059916	0.088171102
0.029561328	339.4112549	141.4213562	10845.94434	8	2	22	219	6	0.954841256	885	6.603167534	0.123812892	0.087960027
0.027876424	870	559.0169678	10178.97852	8	1	40	218	3	10.04678822	884	3.530385971	0.127269387	0.084956966
0.026981486	94.86833191	1408.012817	9501.667969	9	1	52	218	3	3.769243956	880	4.958771229	0.124447063	0.07898315
0.02547309	778.8452759	2147.091064	8870.31543	9	3	214	216	3	15.19676876	892	2.370214939	0.11421641	0.068629079
0.022790793	1659.517944	1806.239136	8268.306641	9	2	371	211	2	22.72124481	934	1.629184008	0.097143903	0.0559095
0.020743866	1331.540405	1430.034912	7704.803711	9	3	172	210	4	19.23932076	939	1.48557198	0.075240955	0.041765284
0.019423649	697.7822266	651.9202271	7166.17041	9	1	127	214	3	11.09730625	902	1.565947533	0.052050229	0.029665885
0.019329477	305.9411621	254.9509735	6713.166016	10	1	65	215	6	0.954841256	897	5.826756954	0.032474048	0.019446423
0.020546041	323.1098938	250	6299.285645	10	1	78	216	4	3.945476294	888	5.269712448	0.016712889	0.010640655
0.022312686	937.2299805	1131.37085	5909.314453	10	2	179	214	1	17.39022636	903	1.901424408	0.007090284	0.004742101
0.023411661	1681.071045	1453.444214	5569.425293	10	2	444	210	0	10.89007092	931	1.23578763	0.001308919	0.002504837
0.02304321	2439.610596	1504.160889	5170.541504	10	3	470	205	4	17.57696724	972	1.239800572	0.001618703	0.002436773
0.021332879	3129.217041	604.1522827	4763.202637	10	2	544	204	5	10.02498817	981	1.066670656	0.005563562	0.003235199
0.019668693	3750	250	4253.763184	10	2	532	201	2	5.226703644	1008	1.124006152	0.010852138	0.003794243
0.018869251	2911.391357	860.2325439	3744.235596	10	2	479	202	2	22.13438606	997	1.008451104	0.017342273	0.003731131
0.02066008	2020.94043	1726.991577	3145.425293	10	2	218	211	2	26.64443588	916	0.988905787	0.025314391	0.003077589
0.023927508	1159.180786	1029.562988	2526.598389	10	2	62	213	1	6.054498672	905	1.030629516	0.032622337	0.00299337
0.027117267	375.8989258	250	2012.461182	10	4	58	214	2	12.52359295	899	1.053361297	0.037033733	0.004001676
0.029906372	421.0700684	701.7834473	1520.85498	10	2	160	216	0	14.24415779	871	1.070787072	0.038158786	0.006227665
0.031844351	1321.362915	1600.781006	1149.82605	8	2	310	213	1	17.90136147	905	1.061885595	0.035114352	0.009023746
0.033164505	2121.744629	2300.543457	794.2921143	9	1	72	212	5	15.15577888	911	1.100742579	0.02883482	0.011648382
0.032662865	1569.7771	2881.406006	570	8	1	49	217	8	8.246892929	869	1.236219525	0.02057893	0.013436041
0.029848699	804.9844971	2127.204834	480	8	3	31	219	7	15.16945648	865	2.139708281	0.011990579	0.014361332
0.02541397	60	1415.980225	300	9	1	16	219	3	2.134299994	864	2.370064974	0.005790473	0.014348413
0.021110106	509.1168823	1118.033936	0	9	1	28	219	4	3.471741199	868	2.406647205	0.002340235	0.013862552
0.017423159	169.7056274	1050	339.4112549	9	3	62	219	2	10.68350792	866	2.967365026	0.000243075	0.016011367
0.015013105	780	1060.660156	456.9463806	8	1	15	219	5	1.687604904	874	3.951181412	0.001029811	0.022940593
0.0138062	284.6049805	1051.189819	360	8	1	5	220	5	0.337614715	866	4.514532089	0.004180522	0.034035843
0.012398559	283.0194397	316.2277527	1218.23645	9	1	11	220	9	3.321432114	865	11.89121151	0.008511848	0.047311313
0.011969028	212.1320343	412.3105774	2081.273682	9	1	27	220	6	1.909152389	865	6.810930729	0.012823544	0.060582493
0.013387023	381.837677	540.8327026	2910.463867	9	1	17	220	5	0.954841256	867	8.063911438	0.016158676	0.072528154
0.014777232	713.0918579	291.5476074	3725.802002	8	1	15	220	6	1.012750387	871	10.27258301	0.018119173	0.081204765
0.016527921	60	150	4571.925293	8	5	17	220	22	0.954841256	876	14.23453712	0.018323259	0.086710967
0.020051712	865.8521729	500	5430.994141	9	5	9	220	79	1.967863798	878	21.10725403	0.016904844	0.089630403
0.024493141	517.8803101	552.2680664	6266.554199	9	5	8	220	10	1.909152389	873	9.635252953	0.013891486	0.088766843
0.028916614	284.6049805	650	7146.362793	8	1	9	220	17	2.719923258	863	11.8371191	0.009892822	0.085194372
0.032956045	1103.086548	0	8030.255371	9	1	17	220	9	4.495148659	862	4.624494076	0.005440876	0.079499215
0.000826105	342.0526123	320.1562195	40222.39453	10	2	443	199	0	32.74174881	1000	0.810335398	0.000270463	0
0.00429844	390	300	39364.94922	10	2	402	205	0	21.50051308	964	1.089380622	0.001187062	0
0.009494545	300	150	38509.82422	10	2	265	209	0	31.90320778	936	0.887315452	0.003127691	0
0.015038435	201.2461243	141.4213562	37669.64453	10	2	233	208	0	28.99032593	950	0.588954628	0.006005954	0.000402866
0.021433966	573.1491699	427.2001953	36819.28906	10	2	323	204	1	27.82229424	982	0.548187554	0.014588004	0.002029281
0.027040258	658.6349487	777.8174438	35957.27344	10	2	376	213	0	26.22573853	921	0.728499353	0.030454226	0.004252555
0.032004513	30	400	35112.51172	10	3	140	213	1	14.23310947	920	0.975322902	0.050995506	0.006637147
0.034847591	180	200	34296.98047	10	1	104	214	2	0.477453768	915	1.151436806	0.073020518	0.008645657
0.03489149	30	291.5476074	33443.55469	9	1	136	215	4	18.02629089	910	1.315193295	0.095091037	0.010031611
0.032889847	228.4731903	250	32608.79883	9	1	89	216	11	2.134299994	907	1.945306897	0.114035383	0.011086714
0.02859639	30	180.2775574	31785.5625	9	2	99	216	61	6.629140377	908	5.842361927	0.127604991	0.012521264
0.023193333	295.4657288	950	30954.53516	8	1	89	217	31	2.698951006	907	5.806381226	0.140021071	0.014739892
0.017964946	150	1101.135742	30127.94727	8	3	86	217	25	3.389067173	907	4.9407897	0.148792088	0.017766424
0.014120837	30	1100	29289.78906	8	3	133	217	6	7.725405216	906	5.907146454	0.152618095	0.021981593
0.01336445	450	838.15271	28497.74219	8	1	79	217	7	5.550718307	901	3.7778368	0.15640071	0.026941359
0.013565465	335.4101868	618.4658203	27667.77539	8	3	85	217	16	4.787290573	900	4.644562244	0.161621287	0.037775673
0.014981284	300	570.0877075	26860.47266	8	1	60	217	17	2.882181168	899	4.080904484	0.174841106	0.057251025
0.018884523	120	250	26082.49414	8	1	62	217	48	0	900	7.519179344	0.200879425	0.088004477
0.023685565	94.86833191	763.2168579	25266.51953	8	5	63	217	88	3.769243956	897	11.98171806	0.251471013	0.129153937
0.028499696	150	570.0877075	24474.35547	8	1	53	217	17	1.350224495	897	13.34072876	0.320543885	0.173570767
0.032793861	60	500	23664.82813	8	5	54	217	53	1.909152389	902	24.59249687	0.398091853	0.218433708
0.035247888	416.7733154	707.1068115	22896.13281	8	5	60	216	30	0.754894495	911	20.78904915	0.468315572	0.257673293
0.036212143	695.8447876	1200	22080.99805	8	5	78	216	32	3.372286797	916	30.80883408	0.526971519	0.290016621
0.036385048	502.8916321	806.225769	21289.28516	8	5	60	217	26	1.350224495	912	25.2784462	0.561505377	0.309679985
0.036554191	134.1640778	212.1320343	20528.46289	8	5	45	217	37	3.769243956	903	32.51048279	0.564974427	0.3153705
0.038175579	558.0322876	70.7106781	19721.41211	9	1	32	217	13	1.721006155	902	28.30840302	0.534854054	0.304328352
0.040964719	1230	300	18919.53711	8	1	41	217	11	2.569502831	892	11.00031281	0.472695053	0.277202517
0.042356603	1352.996704	1188.48645	18102.35938	8	2	97	217	7	6.762860775	892	10.31916428	0.383920759	0.240834087
0.041695651	1371.167358	450	17336.80859	8	5	115	216	4	10.45685673	895	5.902647495	0.288621157	0.200636044
0.039006662	1324.424438	450	16559.26563	9	1	92	216	4	4.222687244	895	3.906004429	0.203651816	0.158692122
0.03683576	1252.836792	806.225769	15775.69336	8	3	184	216	6	4.168739796	899	3.121195078	0.147614002	0.124090828
0.036450017	1164.989258	1150	15040.56543	9	3	119	218	4	6.182929993	884	2.570719719	0.123707071	0.101526514
0.03752584	684.7627563	707.1068115	14279.14941	9	2	143	217	5	6.729688644	890	2.624949455	0.118481062	0.090094618
0.038644161	351.1409912	400	13555.25391	9	2	60	217	5	9.837574005	893	4.391570091	0.125041932	0.085720941
0.037961617	94.86833191	100	12812.77441	9	1	31	217	13	1.350224495	893	8.444619179	0.13147682	0.08402811
0.036276989	424.2640686	300	12124.34375	8	5	29	218	15	2.719923258	891	7.216921806	0.136736244	0.082220875
0.034062348	792.0227051	254.9509735	11442.74902	8	5	28	219	12	2.134299994	885	7.154482841	0.142248213	0.079963364
0.032295343	391.1521301	400	10766.94922	8	5	25	219	8	1.067520261	882	9.456755638	0.143130019	0.075368799
0.032106314	134.1640778	860.2325439	10152.81738	9	2	60	218	3	8.530765533	883	4.378978252	0.137866706	0.068295009
0.030795397	931.4505005	1334.166382	9530.466797	9	3	151	216	1	7.725405216	895	1.849201202	0.12456286	0.058307532
0.028272156	1790.474854	1101.135742	8960.362305	9	3	197	212	6	27.01712227	925	1.580765128	0.104134791	0.045495499
0.025788896	1997.197998	626.49823	8452.336914	9	1	51	214	16	20.59784698	910	1.545569062	0.080847554	0.033082291
0.023755573	1477.328613	552.2680664	7941.448242	9	2	78	218	9	17.39022636	883	1.466970444	0.056095861	0.023178207
0.022694644	924.175293	672.6812134	7504.138672	9	1	152	218	5	17.57696724	882	1.445543528	0.034230009	0.014784956
0.022985684	308.8688965	50	7088.384766	10	1	39	215	5	3.723867178	903	3.320322752	0.016874747	0.007449598
0.024279485	442.9447021	460.9772339	6759.659668	10	2	109	218	7	18.87922096	876	6.210392475	0.007305421	0.002799587
0.024714068	1187.939453	1131.37085	6366.01123	10	1	202	216	1	17.34677315	891	1.542406678	0.002174262	0.0003744
0.023672979	1867.966797	1612.451538	5976.70459	10	2	404	211	1	31.36478424	927	1.17279315	0.002459774	0.000315623
0.021402344	2484.210205	782.6237793	5534.73584	10	2	541	211	2	27.44048691	924	1.13055563	0.006771364	0.001079204
0.01844028	3252.199219	50	5009.191406	10	2	427	203	1	17.65380669	988	1.076070309	0.012096149	0.001861665
0.017029542	2594.089355	863.1338501	4409.897949	10	3	501	202	2	8.111279488	994	1.091456532	0.017288908	0.002275441
0.018730562	1731.704346	1543.534912	3787.373779	10	2	332	206	1	12.64666939	962	0.93329215	0.022642916	0.002034899
0.021877898	967.4709473	1530.522827	3260.2146	10	1	125	213	2	10.80494785	900	1.023633122	0.027565666	0.001699551
0.025275409	94.86833191	1051.189819	2741.678223	10	1	63	216	0	3.723867178	875	1.361359835	0.030892821	0.002556586
0.028110147	752.3961792	1274.754883	2333.838135	10	2	216	215	0	11.27640152	877	1.267964721	0.031026075	0.004347258
0.03034731	1611.365845	1924.18811	1994.492432	8	2	346	210	1	15.28851795	928	1.056675911	0.028096201	0.006545324
0.032003969	2424.252441	2740.894043	1656.804199	8	2	101	210	10	12.47226334	928	1.153897524	0.022541782	0.008832224
0.031461567	1804.993042	2650	1470	9	2	74	216	12	9.832003593	878	1.166568756	0.015388056	0.010426912
0.028589802	924.175293	1802.775635	1350	8	2	180	218	3	2.635026455	869	1.354993105	0.008690125	0.011330047
0.023662915	30	921.9544678	1164.989258	9	1	27	218	13	1.909152389	875	2.534615517	0.002947378	0.011235694
0.018214818	873.6131592	206.1552887	778.267334	9	1	24	219	7	1.391763449	868	2.382365942	0.000475088	0.01119101
0.013728447	361.2478333	212.1320343	256.3200989	9	1	23	219	4	0.337614715	870	3.085811138	3.03286E-05	0.014615355
0.011477309	268.3281555	206.1552887	134.1640778	9	1	13	219	5	1.067520261	869	4.101479053	0.001984074	0.02312398
0.010548318	90	447.2135925	666.1080933	9	1	21	219	11	2.385944128	869	7.364154816	0.006170121	0.036367081
0.009599671	295.4657288	111.8033981	1519.078613	8	5	14	220	23	1.217118144	865	11.34634399	0.011222432	0.051748548
0.009152912	890.9545288	450	2342.690674	9	1	21	220	5	1.909152389	866	10.1152792	0.015868355	0.066075638
0.010017667	169.7056274	291.5476074	3211.681885	9	1	11	220	8	1.509526968	870	13.26378155	0.019814473	0.078865461
0.010782971	420	320.1562195	4077.462402	8	5	14	220	22	3.843668222	871	24.62342834	0.021925488	0.087063879
0.012086973	450	460.9772339	4899.652832	8	5	19	220	16	2.361991405	881	19.16423225	0.02213992	0.091438316
0.015626075	1201.499023	320.1562195	5733.768555	9	5	28	220	41	1.350224495	885	19.0742588	0.020436192	0.093160599
0.020559931	330	158.1138763	6579.513672	9	1	16	220	3	1.067520261	879	10.84881592	0.017150568	0.09133891
0.025851268	570	100	7436.73291	9	1	24	220	6	2.901821613	866	6.604917049	0.012621137	0.085907049
0.030829104	1440	291.5476074	8261.828125	8	1	31	220	4	4.222687244	864	4.384464264	0.007661544	0.078285575
0.00875967	510	550	39676.07422	10	2	426	205	0	29.02737045	964	0.877537906	0.006667596	0
0.015675198	523.9274902	500	38813.39063	10	2	350	203	0	19.15268135	982	0.962451816	0.011873151	3.77674E-05
0.023787918	933.3809814	939.4147339	37967.65234	10	3	632	198	0	15.61612988	1021	0.433960944	0.017813828	0.001248141
0.031757258	1358.307739	782.6237793	37110	10	2	634	200	0	19.92679405	1010	0.449072093	0.030775629	0.003583469
0.039374586	1297.998413	651.9202271	36296.03125	10	3	453	206	0	12.77257824	968	0.437478006	0.051056385	0.006347582
0.045660201	836.779541	1000	35459.33984	10	2	440	212	0	40.19786453	933	0.488744915	0.075304322	0.009202331
0.048784353	684.1052246	1100	34610.13281	10	3	368	212	0	13.90445614	937	0.627893984	0.100093238	0.011550586
0.04906847	831.9254761	1110.180176	33802.87891	9	1	290	210	1	19.11685753	949	0.942810953	0.124113917	0.013174331
0.045799311	483.7354736	873.2124634	32957.55078	9	1	120	215	6	11.76828861	917	1.180059314	0.14318496	0.01462342
0.040297456	60	0	32132.01758	8	1	85	216	51	3.109632969	907	4.63853693	0.157006904	0.016701354
0.033167373	577.0615234	890.2246704	31311.04688	8	2	230	216	4	19.95344543	905	2.189160347	0.166753337	0.01864399
0.025355024	664.0783081	1726.991577	30502.96289	8	2	213	216	3	2.901821613	907	1.320620179	0.16928634	0.020417064
0.018685296	721.2489014	1950	29690.24023	8	2	107	214	4	6.091477871	916	1.595350742	0.165926859	0.023041666
0.014328205	67.08203888	1702.938599	28865.87695	8	3	99	217	5	5.788832188	902	2.553546667	0.15834862	0.027098866
0.012029518	469.5742798	1029.562988	28087.75586	9	2	71	217	5	3.471741199	900	2.357432604	0.152222365	0.036437884
0.010834891	844.8076782	447.2135925	27288.85547	8	1	66	217	9	1.391763449	898	2.709952831	0.154990807	0.05406848
0.012871122	611.8823242	180.2775574	26478.05469	8	1	67	217	16	2.433138847	901	4.005048752	0.17609711	0.082698047
0.016551243	268.3281555	1079.351685	25687.23633	8	1	78	217	17	4.289153099	901	4.4168787	0.220037088	0.120274186
0.020710846	715.6116333	1450	24900	8	2	74	217	7	6.063765049	900	4.569367886	0.284837216	0.162597656
0.024381706	30	1400.892578	24103.44531	8	1	63	217	42	0.337614715	903	28.83836937	0.356328517	0.205852419
0.026985968	90	1498.332397	23310.69531	8	1	79	216	8	3.109632969	905	33.08991623	0.425219119	0.244380414
0.028497024	90	1944.86499	22531.27734	8	5	80	217	6	6.281942844	902	48.18544388	0.481726319	0.274778605
0.029061487	400.2499084	1484.924194	21744.04102	8	5	57	217	2	2.134299994	903	31.47188568	0.516445518	0.293821424
0.030938778	684.1052246	750	20924.95117	8	1	42	218	15	0.754894495	900	35.8400383	0.523238719	0.300424218
0.035388421	189.7366638	0	20124.70117	9	1	30	217	34	1.391763449	895	20.23252869	0.496269524	0.290977448
0.039891805	360	522.0153198	19339.41602	8	2	76	217	19	18.20208931	895	13.868577	0.443026334	0.26861161
0.042877898	450	570.0877075	18558.38867	9	1	102	216	7	7.085726738	899	21.55630875	0.364483714	0.236311108
0.043382872	458.9117432	206.1552887	17789.41797	9	1	87	216	5	7.660316467	899	10.62855816	0.278991193	0.198034272
0.041405208	450.9989014	608.2762451	17031.78516	9	2	125	216	6	5.322852612	900	6.378118515	0.204874963	0.16038312
0.040177424	351.1409912	1491.643433	16282.15234	9	2	114	215	10	15.12837887	905	8.322372437	0.153888464	0.127570584
0.040488996	284.6049805	1967.866821	15528.29688	9	2	61	216	24	5.438007832	899	6.451273441	0.132600382	0.102889337
0.042586546	189.7366638	1443.086914	14806.81641	9	3	41	217	8	1.817522049	888	6.962131023	0.129215166	0.088737145
0.043554556	108.1665421	782.6237793	14108.07227	9	1	48	218	12	1.909152389	886	8.137422562	0.135806099	0.080987796
0.042484041	42.42640686	212.1320343	13383.7666	9	1	23	218	3	2.719923258	886	9.983478546	0.143214226	0.078044035
0.040002476	42.42640686	50	12706.97461	9	4	17	218	11	1.391763449	887	8.299775124	0.149546266	0.074945278
0.037036199	30	158.1138763	12050.8916	8	4	18	219	4	1.067520261	886	8.005358696	0.152445883	0.07104639
0.035876766	384.1874695	180.2775574	11418.45898	8	4	19	219	18	1.217118144	882	5.311885834	0.151024729	0.064628713
0.035409912	543.3231201	180.2775574	10793.54004	9	1	20	219	31	2.160789013	882	4.162261009	0.14356342	0.056554012
0.034553159	1056.834839	460.9772339	10233.69434	9	1	40	218	6	14.94881821	890	2.970529318	0.129898906	0.046550073
0.032152079	1639.329102	500	9700.072266	9	1	30	217	6	5.062306881	889	1.866660953	0.108569764	0.035232
0.028947778	2329.978516	141.4213562	9174.75293	9	1	17	218	20	1.067520261	884	1.713490009	0.084031515	0.024975702
0.026380062	2190.205566	0	8718.910156	9	1	11	219	30	3.109632969	879	1.455976844	0.059926745	0.017623054
0.024541354	1548.418579	813.94104	8291.513672	9	2	66	219	7	13.85893631	877	1.544134378	0.03769476	0.011253999
0.024023376	806.1017456	743.3034668	7923.692383	9	1	112	215	3	11.10218811	903	2.512602329	0.019250419	0.005711252
0.025025556	30	50	7561.487793	10	1	37	217	5	2.134299994	882	5.657034874	0.00819361	0.001792637
0.025100941	603.7383423	707.1068115	7191.119629	10	1	64	218	10	5.52021265	876	2.308337927	0.003130662	0.000530227
0.023660388	1233.28833	1054.751099	6775.618164	10	2	326	216	1	33.03784561	886	1.4586128	0.002769048	0.001940931
0.020937089	2066.518799	403.1128845	6263.321777	10	2	443	214	1	28.82189751	908	1.302278161	0.007152845	0.003688395
0.018016599	2724.720215	335.4101868	5674.680664	10	2	367	210	1	20.99384117	938	1.208705664	0.012614886	0.005293844
0.016614366	2013.578857	403.1128845	5067.247559	10	2	575	204	1	11.2427597	982	1.049018383	0.017629122	0.00599122
0.017503858	1389.748169	761.5773315	4507.992676	10	2	387	202	1	28.60400009	995	1.010256648	0.021612151	0.006028076
0.020563891	690	1320.037842	3972.706787	10	2	210	209	1	17.77531624	941	1.064577818	0.024279162	0.004996265
0.023920376	180	1952.562378	3539.618652	10	1	73	214	1	7.572619915	892	1.360203981	0.025687927	0.004157863
0.027149571	835.7033081	2059.125977	3157.847412	10	2	289	216	0	24.6808548	876	1.029477715	0.025105206	0.003948867
0.029736243	1686.683105	2350.531738	2806.724121	10	1	208	210	2	14.59970474	923	0.933193922	0.022361729	0.004547772
0.031436443	2550.176514	2302.172852	2531.402832	10	2	141	211	3	8.716696739	924	1.070619106	0.017667804	0.005731317
0.031115798	1877.578247	2282.54248	2340	9	2	178	214	2	19.89037132	895	1.170102596	0.011600576	0.007141714
0.028426982	976.729248	1665.08252	2250	9	2	178	216	1	15.06995583	880	1.298928738	0.005367567	0.007792321
0.023718769	67.08203888	800	1979.090698	9	1	47	213	8	5.062306881	905	1.813536167	0.000917064	0.008274317
0.018254157	764.8529053	50	1529.705811	9	5	18	218	15	1.687604904	872	5.05749321	0	0.00913682
0.013570433	982.7003784	600	912.4143677	9	1	13	219	4	2.781886339	871	4.546889782	0.000131191	0.014068761
0.011104301	577.0615234	583.0952148	127.2792206	9	1	15	220	4	0.675206006	867	4.354166031	0.002734451	0.025730947
0.010655637	84.85281372	250	516.1395264	9	1	19	219	18	0	870	12.87647629	0.007815376	0.042307839
0.010760076	721.2489014	471.6990662	1356.650269	8	1	24	220	6	0.477453768	869	6.917459011	0.014518389	0.060381997
0.01106221	1341.640747	1123.610229	2181.559082	9	1	35	219	8	1.509526968	873	13.03090286	0.02086659	0.0768914
0.010829955	798.8116455	1176.860229	3018.69165	9	1	14	220	3	2.719923258	870	16.37777519	0.024935883	0.088074669
0.010148227	180	320.1562195	3877.434814	8	5	9	220	39	1.909152389	876	20.092453	0.026851052	0.093939409
0.010244644	660.6814575	150	4749.484375	8	5	7	220	17	1.687604904	884	27.38930321	0.026113439	0.094134904
0.01234857	1050	948.6832886	5609.358398	8	5	12	220	16	0.954841256	882	39.36515427	0.023427047	0.092539445
0.01645238	180	471.6990662	6452.441406	8	1	13	220	1	1.012750387	869	13.38570595	0.01919364	0.088639848
0.022253605	720	500	7329.338379	9	1	15	220	9	1.721006155	866	5.671367645	0.014167607	0.081459783
0.027475806	1620	632.4555054	8200.981445	8	1	15	219	6	0.337614715	866	4.658282757	0.008791161	0.071606889
0.001265989	1494.59021	650	41669.73047	10	2	807	191	0	19.85873413	1057	0.411643624	0.004606291	0
0.006166651	1440	158.1138763	40823.15625	10	2	796	190	0	11.50415993	1067	0.400686055	0.010384803	0
0.013580569	1382.931641	894.4271851	39964.51563	10	2	757	194	0	19.79280853	1046	0.392769128	0.01753925	0
0.022275914	1423.024902	996.2429199	39123.27734	10	2	624	199	0	11.39565468	1013	0.400210083	0.02633106	0.000294218
0.031447515	1664.121338	1000	38295.76172	10	3	581	200	0	14.72424698	1010	0.426422656	0.034419436	0.002037499
0.04148417	2185.062988	200	37460.4375	10	2	460	203	0	27.80607033	990	0.449086845	0.050887752	0.004893452
0.050878391	2049.243652	200	36626.95313	10	3	277	204	0	25.79102135	985	0.544707179	0.075487264	0.008175376
0.057474304	1682.408936	320.1562195	35805.13672	10	3	260	207	0	23.48464012	975	0.679199457	0.101908557	0.011201712
0.061436951	1588.584229	1006.230591	34976.76953	10	3	209	209	3	24.8479805	957	0.690692604	0.129240543	0.013859468
0.061244413	1430.279663	570.0877075	34136.25781	9	2	185	213	3	3.054369926	935	0.86547339	0.152548671	0.015630916
0.057652507	540	380.7886658	33315.99609	9	1	92	215	9	5.52021265	917	1.092916608	0.170111448	0.01751535
0.051066458	256.3200989	141.4213562	32524.89844	8	2	86	216	9	0	911	4.029069901	0.179550767	0.019722488
0.041867796	980.8669434	667.0831909	31695.74805	9	2	250	213	1	16.91651535	922	1.098889828	0.183932453	0.021675333
0.032350261	1566.046021	1570.03186	30888.5957	9	2	218	212	2	22.07341576	931	1.205803037	0.181804746	0.02296418
0.023228463	1332.553955	2124.264648	30093.05078	9	2	115	215	2	3.945476294	911	1.117952228	0.17178382	0.024286855
0.016226556	774.2092896	1390.143921	29293.47461	9	3	134	215	2	14.35044765	904	1.122919798	0.155816197	0.02726184
0.011562321	241.8677368	790.569397	28500	9	2	83	217	7	5.427642822	898	1.75892508	0.137572289	0.034755364
0.007966767	30	50	27691.9668	9	1	71	217	10	1.817522049	899	3.045603275	0.129863426	0.049694188
0.007492727	120	694.6221924	26922.05469	8	2	82	216	16	6.396919727	902	2.748044968	0.138808399	0.071712352
0.010103812	30	1300	26108.24023	8	1	85	217	13	1.012750387	900	2.703314543	0.172100052	0.104569733
0.013095152	60	2128.966797	25314.20508	8	3	98	217	10	5.550718307	897	3.186399221	0.226942763	0.143565416
0.016100703	240	2254.994385	24551.67773	8	1	100	217	10	5.226703644	896	4.473064423	0.288681567	0.1823937
0.018996768	458.9117432	2371.708252	23748.02734	8	5	84	217	9	0.675206006	897	11.39630032	0.355405092	0.218793571
0.020859368	655.2098999	2670.674072	22947.62695	8	1	67	217	9	0.337614715	892	8.86736393	0.410215318	0.246008724
0.022587087	371.0794983	2011.218506	22129.36719	8	2	68	217	6	5.730255604	890	21.96202087	0.448927313	0.264249325
0.027108818	30	1234.908936	21360.75781	9	5	53	218	3	4.044691086	891	31.68549538	0.457630277	0.2706047
0.033999007	127.2792206	424.2640686	20577.46289	9	5	36	218	36	2.052775145	893	20.32297516	0.436252385	0.264455169
0.040531661	540	360.5551147	19785.5625	9	1	52	217	34	2.160789013	901	18.81978226	0.393146574	0.24642989
0.044906251	450	250	19045.46484	8	5	63	217	5	5.951584339	897	25.69256783	0.332640588	0.219580203
0.04649296	394.5883789	552.2680664	18269.43359	9	1	81	217	5	3.016961336	895	11.61923885	0.264149725	0.186872259
0.045462031	445.9820557	1051.189819	17527.24219	9	1	78	217	7	6.255099773	896	6.767423153	0.200918034	0.153303832
0.044512462	512.6401978	1773.414795	16779.6582	9	3	74	217	7	8.104435921	896	5.20897007	0.160531312	0.125281274
0.044948258	597.7457886	1662.077026	16079.6084	8	5	52	217	4	3.438912392	893	16.74788857	0.143300027	0.103337027
0.046250444	692.6037598	1346.29126	15363.10547	8	3	42	217	6	8.380191803	888	5.782317162	0.138016894	0.087217197
0.04635011	758.9466553	452.7692566	14644.33301	9	1	26	218	6	0.954841256	883	7.787704468	0.140112638	0.076155618
0.045074861	192.0937347	427.2001953	13990.42578	9	5	26	218	44	0.754894495	883	8.884663582	0.146026939	0.071405701
0.042117424	362.491394	801.5609741	13316.38477	8	3	38	219	8	2.134299994	883	4.443867207	0.151483104	0.067638986
0.038833305	429.5346375	715.8910522	12684.18262	8	2	106	219	12	24.07444	879	3.082342148	0.152473018	0.061519302
0.037464235	450	984.8858032	12082.4043	9	3	38	219	6	7.363740444	882	3.7757442	0.148079008	0.054000981
0.036768299	192.0937347	618.4658203	11493.87695	9	1	39	219	18	4.058664322	882	5.662708759	0.139512524	0.045859922
0.035957273	375.8989258	316.2277527	10948.97266	9	1	22	218	14	0.954841256	890	4.571721077	0.125657469	0.035934947
0.033684131	1129.29187	111.8033981	10413.93262	9	1	21	217	17	6.379370213	889	2.416679859	0.105468109	0.026966907
0.030300742	1504.792358	696.4194336	9955.526367	9	1	37	218	9	6.526986599	884	1.770068765	0.083606854	0.0193609
0.027085077	1800	150	9496.362305	8	1	18	218	6	1.687604904	889	1.597640753	0.061097022	0.013747877
0.024665501	2047.266479	854.4003906	9107.013672	9	1	28	219	7	4.857533455	880	1.796720147	0.03864539	0.008590762
0.023635138	1294.179321	1241.974243	8772.987305	9	2	99	219	5	17.3699646	880	2.123650074	0.021323305	0.004515511
0.024333773	642.0280151	531.5072632	8386.704102	10	1	109	216	7	15.13180637	898	1.949959159	0.009924977	0.002041152
0.024006177	67.08203888	141.4213562	7997.405762	10	1	27	216	5	3.109632969	896	5.579690933	0.003262467	0.002890015
0.022467436	848.5281372	728.0109863	7501.5	4	3	287	218	3	10.53989124	880	2.095381498	0.002997893	0.005850322
0.020355003	1606.051025	100	6956.119629	4	3	109	215	2	12.95884228	897	1.602583289	0.007797607	0.008825747
0.0185556	2324.758057	602.0797119	6331.990234	4	2	294	215	1	27.26604462	897	1.343313217	0.013681501	0.011067925
0.01766645	1517.893311	403.1128845	5760.703125	10	2	465	209	1	17.22437286	945	1.185298085	0.018828196	0.012389458
0.01791653	737.9024048	70.7106781	5259.249023	10	2	162	210	1	17.86786079	932	1.102283597	0.022197792	0.012439193
0.02093425	150	854.4003906	4757.90918	10	2	248	211	1	7.233844757	917	1.130086541	0.023628233	0.011026733
0.024806354	496.5883484	1463.728149	4351.964844	10	2	157	214	1	11.08264446	894	1.17599082	0.023111507	0.008705638
0.028282112	1295.222046	1833.712036	3973.159912	10	2	113	214	1	11.02378559	893	1.326230526	0.021372469	0.006062014
0.031260394	2080.625	1511.621704	3654.216797	10	3	398	206	0	6.379370213	957	1.051932693	0.018272754	0.004228455
0.033230457	2846.049805	1400	3382.558105	10	3	273	208	0	23.43835258	947	1.031109452	0.013696487	0.00347012
0.03375661	2052.75415	1749.285522	3242.221436	10	3	380	206	0	18.94418144	969	1.11775744	0.008311063	0.00385489
0.033014581	1221.187988	1059.480957	3148.142334	9	2	300	211	0	17.36706734	929	1.454529643	0.003620464	0.004867123
0.030193837	391.1521301	509.901947	2778.362793	10	1	99	216	4	12.92595196	889	1.935498357	0.000689986	0.006754204
0.026788376	342.0526123	0	2133.377686	9	1	27	219	6	6.201053619	874	3.813911676	0.000684575	0.010286892
0.023243807	939.1485596	70.7106781	1301.460693	9	1	10	219	4	1.067520261	871	4.16818428	0.001416409	0.019320745
0.020966327	360	651.9202271	457.9301147	9	1	8	220	14	1.012750387	870	5.394666672	0.005820866	0.035980828
0.019989451	301.4962769	1150	189.7366638	9	1	23	219	19	2.385944128	873	8.245864868	0.013917783	0.056672703
0.020874331	94.86833191	1274.754883	1046.565796	9	1	7	220	12	1.350224495	869	10.17693806	0.02317204	0.077690803
0.020728828	630.7138672	1720.465088	1891.903809	9	1	18	219	12	3.016961336	876	9.833614349	0.030365855	0.093407355
0.019731712	816.0882568	1375.681641	2753.634033	9	1	31	219	6	3.389067173	874	9.33012867	0.034881711	0.10343945
0.017150082	30	492.4429016	3622.430176	8	5	12	220	41	1.817522049	872	17.35028458	0.035391107	0.105659403
0.014450165	870.5170898	50	4474.930176	8	1	6	220	9	1.967863798	866	30.56971359	0.03212874	0.10061425
0.013065217	930	158.1138763	5345.811523	9	1	8	220	6	1.217118144	866	13.81522942	0.027054787	0.091641776
0.014675858	30	206.1552887	6225.921387	9	1	6	220	5	0.954841256	866	16.07136345	0.021061467	0.082313918
0.018422617	840	350	7067.021973	8	1	12	220	7	3.016961336	867	8.794371605	0.0147207	0.07289277
0.023225434	1484.924194	100	7950.169922	9	1	11	220	8	1.967863798	866	5.451526642	0.008877666	0.06161999
0.002813541	708.0254517	989.9495239	41977.07422	10	2	699	189	0	27.94567108	1073	0.329075754	0.012016536	0
0.009124857	1402.640381	500	41122.39453	10	2	761	190	0	33.48320389	1068	0.397922099	0.020716786	0
0.017479284	2188.355469	353.5534058	40311.34766	10	2	601	196	0	34.00516891	1034	0.367756665	0.031413354	0
0.027195172	2292.007813	111.8033981	39461.87109	10	2	345	205	0	34.80883408	976	0.38197121	0.043471325	0.000517786
0.037982307	2509.442139	100	38628.53906	10	2	256	210	0	26.66184807	948	0.501062393	0.055177115	0.002680853
0.048945267	2305.319824	636.3961182	37823.48047	10	3	318	209	0	18.69576836	958	0.408550441	0.072064981	0.005729638
0.059115473	2130.844971	884.590271	36980.375	10	2	174	210	2	9.876473427	950	0.547177851	0.097841032	0.009238985
0.066841289	1877.578247	200	36156.88281	10	2	121	213	3	2.635026455	931	0.816186726	0.126974568	0.012592261
0.070690311	1890	180.2775574	35321.00781	10	1	99	215	12	2.635026455	925	1.393060923	0.153933153	0.015345966
0.070637643	1302.497559	50	34530.20703	10	2	91	216	10	1.217118144	920	1.22437346	0.174680322	0.017178707
0.066552497	394.5883789	452.7692566	33718.25	9	2	94	216	17	0.754894495	918	4.71893692	0.188099027	0.019089624
0.058630373	494.7726746	50	32894.01172	9	1	89	216	8	1.012750387	919	2.557212353	0.192582637	0.021340434
0.048804898	1371.167358	756.6372681	32115.76758	8	2	152	213	2	9.736777306	927	1.043361545	0.190011889	0.023216803
0.037591726	2229.103027	1668.831909	31298.21094	9	3	385	210	1	22.09236336	942	0.959810376	0.181974158	0.024885796
0.027057583	2026.055298	1677.051025	30504.08594	9	2	227	212	1	22.87810516	931	0.888080716	0.165552795	0.026590716
0.017987752	1489.463013	854.4003906	29714.25391	9	3	119	213	25	9.937269211	927	1.03631103	0.143761382	0.028168913
0.011926567	1012.027649	111.8033981	28926.00586	9	2	82	217	16	2.698951006	897	1.843409896	0.120794438	0.032825522
0.006740986	924.175293	269.2582397	28130.78711	9	2	92	216	12	3.035723686	902	1.571631074	0.102839559	0.043095093
0.004203491	750	1142.365967	27318.00977	8	1	86	216	5	2.719923258	901	1.354350448	0.101300709	0.060489085
0.005083963	379.4733276	1909.188354	26553.8125	9	1	122	216	10	7.825525761	900	1.558498979	0.11666438	0.084339775
0.007511717	90	2530.316162	25769.91211	8	2	158	215	17	24.14111519	907	1.569945216	0.155171409	0.117189601
0.010045644	630	3164.253418	24952.73242	9	3	418	214	11	30.49015236	911	2.034548283	0.211395338	0.1535023
0.012536198	371.0794983	3272.995605	24151.86328	9	1	224	215	7	23.56723404	902	2.654544592	0.269816309	0.184140489
0.015219063	189.7366638	3244.996094	23364.22266	8	1	165	215	3	30.49893188	900	4.105924129	0.323718548	0.208204076
0.019051466	331.3608398	2452.040039	22578.60352	8	3	89	216	6	3.035723686	901	6.192940712	0.360531241	0.223657206
0.025754971	94.86833191	1612.451538	21802.48828	9	1	66	216	3	4.679912567	896	5.573612213	0.373884737	0.230157956
0.033920452	84.85281372	763.2168579	21040.09766	9	1	62	218	6	8.811234474	892	13.00153351	0.367503971	0.228705332
0.041802146	42.42640686	0	20280.08789	9	2	27	218	87	2.052775145	893	19.066576	0.339863747	0.214755625
0.047495507	301.4962769	380.7886658	19510.72852	8	1	65	218	7	7.371306896	894	7.21503067	0.297921747	0.192872033
0.050191	210	1029.562988	18775.13477	9	1	46	217	8	5.759620667	898	4.205979347	0.249925628	0.165791705
0.050166156	212.1320343	1450	18073.64844	9	1	71	218	8	3.945476294	894	3.426439524	0.208571449	0.140616626
0.049590725	201.2461243	1500	17331.19922	9	1	114	217	6	6.091477871	898	3.541739702	0.176985428	0.119348794
0.049920712	169.7056274	919.2388306	16619.81055	9	5	60	217	3	2.901821613	889	7.769293308	0.156967252	0.100529291
0.049449615	852.7602539	460.9772339	15925.47949	8	1	45	218	13	5.710593224	885	17.03892517	0.145518124	0.08536087
0.04775903	335.4101868	111.8033981	15255.13965	9	1	23	218	39	0.754894495	883	17.25876808	0.13933979	0.072729453
0.045352358	349.8571167	626.49823	14581.97559	8	1	47	218	9	3.372286797	883	7.0371418	0.139494002	0.066117041
0.042251784	429.5346375	1414.213623	13949.96777	8	2	55	218	15	6.853224754	885	2.869715929	0.141297281	0.060502328
0.039005682	379.4733276	1619.413452	13362.9375	8	1	130	217	3	4.495148659	893	2.498519897	0.139622405	0.053930856
0.036752872	42.42640686	1792.344849	12755.22266	9	3	70	217	5	3.945476294	893	2.252999783	0.134941027	0.045735341
0.035685871	180	1422.14624	12201.29883	9	1	31	219	4	0.675206006	882	2.21148634	0.125856578	0.036724679
0.03495441	127.2792206	1167.261719	11672.27441	9	1	55	219	5	12.45510006	879	3.623076439	0.114221111	0.028305991
0.032968044	360	982.3441162	11187.70801	9	3	73	219	4	5.720433235	879	2.508636236	0.09669546	0.020482631
0.029634081	792.0227051	820.0609741	10709.28613	9	1	113	218	5	20.60712051	889	2.246624708	0.078160062	0.01465733
0.026017077	900.4998779	158.1138763	10312.19141	8	4	12	219	43	0.337614715	880	2.342408895	0.05858954	0.010813483
0.023192376	1343.316772	111.8033981	9940.643555	8	1	11	219	60	1.067520261	880	2.760683775	0.037804697	0.007167511
0.021998938	1794.240845	450	9580.90332	9	1	15	219	12	3.389067173	878	3.090659618	0.021066735	0.004098654
0.022332173	1064.048828	874.6427612	9202.227539	10	1	114	218	5	26.12141228	885	2.397464037	0.010208061	0.00384553
0.021925231	375.8989258	250	8754.450195	10	1	40	216	8	6.526986599	901	4.895170689	0.004320305	0.006390002
0.021013267	468.6149902	494.974762	8220.657227	4	3	81	218	9	9.937269211	878	3.987788916	0.004710271	0.010839256
0.019631106	1272.792236	50	7596.637207	4	1	41	217	4	2.635026455	879	5.212814808	0.010018801	0.014776016
0.018951537	1897.366577	335.4101868	7033.384766	4	3	66	217	3	4.715981483	883	1.909760118	0.015705615	0.017960666
0.019002903	1100.63623	509.901947	6506.958008	4	3	127	217	3	22.13438606	886	1.487382412	0.020538967	0.02023462
0.020414716	305.9411621	100	5983.853516	4	1	62	214	2	7.33339262	899	1.676616549	0.023355629	0.020573489
0.023675224	484.6648254	583.0952148	5550	10	2	201	211	1	21.359972	920	1.534162164	0.023822717	0.019321615
0.027364047	1106.345337	602.0797119	5146.901855	10	2	353	208	1	10.45685673	937	1.143549919	0.022138126	0.016089614
0.031612061	1755.704956	1202.081543	4816.845215	10	2	248	211	0	11.79570961	917	1.097829819	0.018834947	0.011799821
0.035752017	2490.180664	781.0249634	4484.473145	10	3	299	208	0	16.0319519	944	1.056876063	0.015114921	0.00697063
0.038981847	3221.335205	509.901947	4268.547852	10	2	279	210	0	14.56747723	928	1.23657167	0.011001267	0.003369787
0.041561212	2413.462158	1101.135742	4146.950684	10	2	493	208	0	12.64666939	953	1.467985749	0.006456746	0.002247829
0.042411298	1633.554443	1012.422852	3994.621338	10	3	318	209	1	25.10417557	947	1.591927171	0.003482335	0.004992459
0.042715151	918.3136597	350	3302.181152	10	3	119	214	5	11.0040884	900	2.007930994	0.002791055	0.010008981
0.041984167	295.4657288	0	2428.518066	9	1	30	218	14	4.393377304	878	2.71484375	0.004390044	0.018865377
0.04178926	189.7366638	447.2135925	1569.7771	8	1	8	219	34	1.687604904	872	4.164810181	0.00787794	0.03411945
0.041205838	84.85281372	450	697.7822266	8	1	14	220	24	0.477453768	871	6.808712006	0.015930202	0.054534983
0.041597929	674.1661377	1308.625244	84.85281372	9	5	26	220	9	2.8624053	874	6.749482155	0.026550941	0.077021852
0.042680033	630.7138672	2089.258301	764.8529053	8	5	10	219	3	2.569502831	879	11.65978527	0.037341211	0.098456711
0.04095117	84.85281372	2184.032959	1650.272705	8	1	6	219	9	0	874	5.990947723	0.044811726	0.113602631
0.03759779	276.5863342	1415.097168	2495.596191	9	5	16	220	14	2.456394672	873	8.151352882	0.048688851	0.120948717
0.032102343	432.6661682	851.4692993	3369.228516	8	4	7	220	8	1.012750387	866	7.182808399	0.047226589	0.119093761
0.027012495	1148.259521	450	4240.943359	8	1	6	220	7	1.217118144	862	5.876796722	0.0412766	0.109377474
0.021206137	810	500	5097.705566	8	5	12	220	12	0.954841256	866	5.162678719	0.032239649	0.093973473
0.016973363	90	901.3878174	5967.88916	8	1	15	220	4	2.263636112	869	10.72980022	0.02291541	0.07668291
0.016156958	766.6159668	1209.338623	6847.627441	8	1	28	220	5	3.372286797	868	12.03733158	0.01490952	0.061574902
0.018881178	573.1491699	900	7719.099609	8	2	85	219	13	16.66574097	868	6.550815105	0.007824318	0.048396517
0.003971725	240	250	42312.23047	10	2	557	199	0	22.75153351	1012	0.379124254	0.019821798	0
0.010983871	1110	0	41478.73047	10	2	363	203	0	18.13367653	986	0.379376888	0.031228868	0
0.020210018	1432.794434	570.0877075	40646.11328	10	2	396	203	0	37.40410614	997	0.385061145	0.046006441	0
0.030157255	1865.07373	738.2411499	39826.44531	10	2	390	206	0	34.52079773	973	0.39152053	0.060298778	0.000582116
0.041498903	1650.272705	460.9772339	39000.23047	10	2	173	212	1	4.857533455	936	0.557793379	0.07355576	0.002824832
0.05342583	1432.794434	400	38161.42578	9	3	203	213	1	16.75085831	937	0.536744058	0.090773605	0.006075171
0.064115487	1247.798096	667.0831909	37342.625	9	1	137	213	2	4.431819916	928	0.665165424	0.116262309	0.009652373
0.071770452	977.1898193	250	36552.27734	9	1	105	215	11	2.134299994	922	1.553013086	0.143287912	0.012938811
0.075839467	990	223.6067963	35723.76563	9	1	97	216	9	3.199601412	921	2.709369183	0.168406367	0.015764045
0.075625204	874.6427612	111.8033981	34916.72656	9	1	96	216	11	1.217118144	921	1.417972565	0.186302796	0.017670814
0.071183763	152.9705811	761.5773315	34121.09375	8	5	106	216	20	0.337614715	922	4.84463501	0.194418252	0.019295953
0.062999301	632.850708	50	33320.72266	9	1	94	215	6	1.391763449	922	2.742703915	0.19347614	0.021319045
0.052121803	1504.792358	813.94104	32526.00586	8	3	146	215	2	4.520227432	920	1.134523511	0.184672371	0.023206802
0.040078625	2400	1543.534912	31717.30664	9	3	469	209	1	29.54143906	955	0.930419803	0.169623569	0.025622776
0.029297233	2753.634033	1280.624878	30948.02148	9	2	246	208	1	36.8944931	959	0.919483304	0.149057031	0.027828414
0.019522639	2227.487305	632.4555054	30135.72852	8	1	98	213	2	3.389067173	922	1.154645085	0.123688474	0.029394334
0.012370128	1712.366821	111.8033981	29340.01563	8	3	96	216	3	9.870926857	902	1.302967429	0.096886232	0.03171365
0.00645391	865.8521729	721.1102295	28574.74414	8	1	117	215	4	7.725405216	910	1.067621708	0.076320961	0.037389655
0.002415758	295.4657288	1414.213623	27772.04492	8	3	163	213	2	15.43664074	920	0.979913056	0.067493953	0.04892287
0.002116553	0	1656.804199	26975.40625	9	2	268	215	7	19.11685753	906	0.945866704	0.068919465	0.065090008
0.004106	30	2035.313232	26156.73242	9	2	145	213	11	13.00800037	920	1.745632291	0.090041786	0.090085387
0.006243257	836.779541	2653.770996	25386.04492	9	2	544	202	3	27.29042625	999	1.433849096	0.128172636	0.117516883
0.00859121	1194.361694	3420.526367	24580.45508	9	1	386	205	3	11.94526863	976	1.470804811	0.180541053	0.144546062
0.012036751	1092.016479	3620.082764	23801.47852	9	2	321	207	1	18.65086174	961	1.754111409	0.228577569	0.165015638
0.017458148	1138.419922	2773.535645	23054.85938	9	2	338	209	2	21.359972	949	2.113636255	0.266389519	0.178419054
0.025796913	646.2197876	2015.564453	22273.35938	9	3	372	209	3	11.49946594	947	2.35481143	0.293618649	0.186998799
0.035013068	391.1521301	1274.754883	21518.36719	9	3	126	218	5	5.885129452	896	3.079789639	0.301046789	0.185825199
0.043679114	0	650	20755.01367	8	1	50	218	11	2.456394672	897	12.52534008	0.293803543	0.17733933
0.05010647	127.2792206	250	20046.57813	8	1	31	218	58	1.687604904	900	13.82745934	0.274486959	0.160676286
0.05389677	848.5281372	360.5551147	19325.24023	8	2	30	218	38	0.477453768	897	5.952280045	0.249417022	0.14130345
0.054807294	1094.897217	550	18583.97656	9	1	41	217	9	3.054369926	901	11.66526699	0.225160792	0.124929525
0.054512333	1100.227295	650	17898.13672	9	1	39	217	12	1.217118144	900	21.68850136	0.201209873	0.110099725
0.05375769	402.4922485	316.2277527	17187.46094	9	4	39	218	22	9.837574005	884	17.59062767	0.175667539	0.095616214
0.051717032	108.1665421	353.5534058	16520.06055	8	5	28	218	30	0	885	12.68315411	0.152749598	0.08120846
0.048164576	247.3863373	559.0169678	15847.64063	9	1	42	218	34	3.054369926	885	7.122288704	0.135863751	0.069522969
0.044269022	30	1073.545532	15233.14844	8	2	68	217	5	9.333629608	888	4.756991386	0.12639457	0.061643377
0.040558651	361.2478333	1833.712036	14627.4541	9	2	70	217	4	5.730255604	891	2.257469416	0.120320782	0.054352067
0.03666392	474.3416443	2531.797852	14017.41797	9	1	61	217	2	2.134299994	888	2.03484273	0.11614313	0.047036435
0.033701342	787.4642944	2619.637451	13470.80176	9	1	80	217	2	11.34811974	889	1.851891518	0.110718608	0.03862023
0.032297671	690	2294.558838	12920.00781	9	3	94	218	2	5.385977268	883	1.981050014	0.104535751	0.029774284
0.031499732	510	2001.249634	12421.77539	9	1	80	218	4	3.931095839	889	2.5435884	0.095056534	0.021673867
0.029906778	150	1843.908936	11971.8418	9	1	74	218	4	10.38885784	890	3.38484478	0.082898028	0.015571821
0.027125312	0	1167.261719	11517.03125	9	1	46	216	5	4.763641834	903	2.46231246	0.068710923	0.012070871
0.023511102	84.85281372	254.9509735	11126.40137	9	1	26	218	21	2.719923258	891	5.056693554	0.050520696	0.00914432
0.020618349	670.8203735	427.2001953	10748.29297	8	1	18	219	22	8.697657585	880	4.002921104	0.032624286	0.005966314
0.01951897	1026.157837	291.5476074	10407.40625	9	4	6	219	32	0.675206006	880	3.085989475	0.018890113	0.004362996
0.019515559	626.418396	291.5476074	9989.639648	10	1	16	218	27	2.569502831	885	3.199551821	0.01034393	0.006008537
0.019428698	192.0937347	353.5534058	9485.504883	10	5	19	218	84	3.016961336	892	5.468376637	0.006223311	0.01050737
0.019144585	30	70.7106781	8903.078125	10	1	15	218	15	3.181812763	883	7.412988186	0.007554954	0.015850509
0.018534403	700.3570557	360.5551147	8293.901367	8	3	66	217	11	15.64251041	888	8.153827667	0.012610083	0.021154551
0.018764069	1382.931641	269.2582397	7754.695313	8	5	26	218	5	1.817522049	882	11.57374668	0.017981576	0.02593758
0.020050298	676.8308716	282.8427124	7220.470703	4	3	24	218	5	3.338470459	881	8.987698555	0.022106092	0.028869528
0.023171162	108.1665421	111.8033981	6776.813477	4	1	38	217	5	9.427411079	881	6.538315773	0.024146818	0.029867323
0.027738908	891.9641113	150	6342.00293	10	3	56	216	3	8.219958305	888	2.782029629	0.024365863	0.028335148
0.032668155	1698.381592	158.1138763	5984.154297	10	5	208	212	0	14.78076839	910	1.466277599	0.022488128	0.025125001
0.038404871	2389.477051	380.7886658	5668.174316	10	2	360	206	0	38.69010544	961	1.314748287	0.018740756	0.0202672
0.04404819	2917.41333	600	5358.591309	10	2	281	210	0	8.077000618	928	1.307468176	0.013709294	0.013792275
0.049773257	2684.958008	111.8033981	5161.39502	10	2	119	214	0	12.30377102	901	1.288470507	0.00917452	0.008196422
0.05374426	2730	751.6647949	5025.156738	10	2	331	214	0	29.69219971	901	1.344384313	0.006146213	0.005566944
0.055977933	2184.032959	1588.238037	4427.414551	10	5	527	203	0	16.87454033	998	1.779260397	0.005213318	0.009301501
0.057984322	1544.344482	1101.135742	3549.267578	10	2	358	209	0	17.35547447	954	1.900586247	0.007222102	0.019016346
0.061683837	778.267334	269.2582397	2683.281494	9	1	70	213	4	7.125016212	921	2.415029764	0.012052708	0.035023008
0.064819522	84.85281372	400	1838.096802	8	1	6	219	19	0.954841256	877	7.482809544	0.019323785	0.054041523
0.068124041	67.08203888	1054.751099	979.4896851	8	1	6	220	44	3.016961336	875	6.947263718	0.030695593	0.077380747
0.070226833	732.3933105	1632.482788	201.2461243	9	1	20	220	7	4.262692928	877	9.017893791	0.044389553	0.100669257
0.070141651	1213.424927	2425.386475	523.9274902	9	5	17	219	1	4.380486965	882	39.90930939	0.055380914	0.119142123
0.068107307	416.7733154	1634.77832	1387.155396	8	5	10	219	8	1.721006155	880	11.36626434	0.063101009	0.132338688
0.061491143	228.4731903	960.4686279	2269.317139	8	1	4	220	18	1.067520261	872	6.515710354	0.064706184	0.136408508
0.053094268	108.1665421	150	3139.554199	8	1	9	220	10	3.584252357	868	5.215348721	0.061573416	0.131405711
0.04403146	543.3231201	412.3105774	3994.621338	8	1	6	220	9	1.909152389	868	4.348195076	0.05260653	0.117407195
0.034858707	569.2099609	1323.82019	4864.904785	9	1	30	219	4	6.379370213	875	6.042490482	0.039631017	0.096624538
0.025295621	67.08203888	1632.482788	5732.82666	9	1	22	219	7	6.388151169	874	12.42779922	0.025470035	0.072774425
0.017963754	30	1303.840454	6588.330566	9	1	14	219	21	1.391763449	872	13.60395432	0.014652885	0.051503655
0.016057694	30	1265.898926	7456.976563	9	5	8	219	42	1.909152389	873	9.926319122	0.006828964	0.034682628
3.39423E-05	1583.192993	1423.024902	44328.99609	10	2	566	202	0	30.30851936	986	0.342464477	0.00730441	0
0.00132574	764.8529053	570.0877075	43480.0625	10	2	742	189	0	22.4171772	1073	0.327464163	0.015681755	0
0.004707613	108.1665421	494.974762	42648.48828	10	2	621	197	0	25.99005699	1028	0.345624447	0.02692987	0
0.011541782	218.4032898	585.2349854	41845.53906	10	1	382	205	1	6.379370213	975	0.434952825	0.039906632	0
0.020808641	721.2489014	141.4213562	41004.25	10	1	226	209	1	10.55538082	951	0.4507505	0.056655306	0
0.030965818	1008.017883	316.2277527	40182.41016	10	3	253	211	1	7.653048515	947	0.459366262	0.073322333	0.000490453
0.041897904	797.119812	626.49823	39372.76953	9	1	165	213	1	3.109632969	935	0.696259499	0.086254649	0.002545705
0.053754542	540.8327026	335.4101868	38557.64453	9	1	137	214	2	1.687604904	931	0.819266438	0.102436513	0.005641221
0.064352214	379.4733276	158.1138763	37746.29688	9	1	136	214	3	3.372286797	931	1.380441427	0.124764398	0.009103293
0.072218306	108.1665421	0	36922.15234	9	3	108	215	6	4.532714367	923	1.658753991	0.149416283	0.01245148
0.076058991	108.1665421	657.6473389	36143.8125	8	5	106	215	11	1.687604904	926	4.13722229	0.170428395	0.015099763
0.075794399	300	158.1138763	35325.59375	8	1	102	216	13	0.954841256	925	2.990924597	0.185010597	0.017013784
0.071114048	349.8571167	715.8910522	34530.05078	8	2	155	215	10	11.92725182	923	5.435841084	0.188352019	0.018236745
0.062663108	1113.6427	180.2775574	33738.8125	8	1	123	213	4	7.416536808	934	1.257848024	0.18194747	0.019781549
0.051959746	1838.096802	291.5476074	32952.19531	8	2	139	214	8	2.882181168	919	1.03827095	0.168715447	0.021802679
0.039804876	2641.704102	943.3981323	32158.33398	9	2	225	212	1	17.9681282	938	0.812402427	0.148933008	0.024569856
0.028636625	3461.849121	855.8621216	31344.18555	9	3	271	211	0	7.416536808	943	0.69545424	0.125230655	0.027280165
0.019536022	2647.659424	0	30577.6543	8	1	101	215	1	4.787290573	905	0.716862917	0.099017963	0.02914336
0.012466435	1771.016602	200	29792.96094	8	1	107	212	2	6.091477871	928	0.863927066	0.071766905	0.030371388
0.006349181	924.175293	200	28980.58984	9	2	196	207	0	24.14111519	961	0.81155777	0.05186718	0.03333478
0.002040847	212.1320343	650	28179.3125	9	3	394	205	3	5.427642822	975	1.19412148	0.040850345	0.039151814
0.000811112	457.9301147	790.569397	27390.01563	10	2	490	212	2	14.72424698	926	1.226610661	0.035532486	0.048543658
0.001968449	161.5549469	1382.931641	26601.22266	10	1	290	205	4	22.54646301	978	1.565431476	0.040007669	0.062765047
0.003688826	702.2819824	2214.723389	25820.25977	9	1	425	201	2	16.4846096	1005	1.17695725	0.059139982	0.081754319
0.006254113	1566.046021	3087.069824	25051.70703	9	3	517	204	2	12.33854485	980	1.079124331	0.096042477	0.10221526
0.010693927	1994.718018	3957.903564	24287.84961	10	2	408	204	1	11.0040884	982	1.234808207	0.139334902	0.120274737
0.017492907	1878.776245	3252.691162	23508.74805	9	2	479	201	1	20.15542221	1007	1.387542367	0.185815677	0.134892642
0.026862966	1477.328613	2561.249756	22759.70117	9	2	507	206	2	27.43294144	967	1.489027739	0.222330809	0.142146453
0.036736958	1266.056885	1947.434204	22023.39258	9	2	261	216	5	6.182929993	902	1.754056931	0.248945802	0.144278377
0.046026647	576.281189	1453.444214	21298.05664	8	1	69	218	8	3.931095839	899	3.274362326	0.26291886	0.139253601
0.053257473	84.85281372	848.5281372	20576.80664	8	1	30	218	13	1.067520261	902	17.30262756	0.26812607	0.129335731
0.057457794	375.8989258	460.9772339	19859.23047	8	5	32	218	22	1.432096243	902	12.56849098	0.264031202	0.119520687
0.058833119	1236.931641	350	19157.06055	9	1	30	218	34	0.954841256	901	14.43066597	0.25220558	0.110272817
0.058431629	684.7627563	223.6067963	18450	9	1	30	218	63	0.954841256	897	24.01323128	0.229983032	0.100608423
0.056320008	30	360.5551147	17785.14258	9	1	28	218	4	0.337614715	884	16.39234734	0.197184995	0.088257067
0.052735746	276.5863342	901.3878174	17155.43555	9	1	52	217	16	4.380486965	885	5.004677773	0.161127761	0.075597242
0.047719322	523.9274902	1456.021973	16499.04492	8	3	111	217	7	7.454009533	885	2.627743006	0.130013198	0.064642243
0.04199658	853.8149414	1735.655518	15892.21484	8	2	157	216	3	14.65679359	893	2.214904785	0.109347403	0.055996485
0.036866769	1098.589966	1964.688232	15296.35254	9	3	136	216	2	6.466625214	895	1.634452343	0.095939703	0.047825217
0.031953018	1376.735229	2441.311035	14727.8916	9	2	219	215	1	16.75085831	898	1.295239925	0.085549094	0.039350178
0.028457869	1585.181396	3132.490967	14168.03809	9	1	112	214	2	8.386797905	910	1.229217291	0.080748603	0.030939212
0.026641563	1594.521851	3041.381348	13661.69824	9	1	83	217	3	3.016961336	892	1.919553876	0.077120714	0.022558581
0.026107373	1290.348755	2330.772461	13200.30664	9	1	81	217	6	1.909152389	897	1.860918045	0.072381996	0.016196635
0.025018895	1020	1741.407471	12728.38184	9	1	67	217	5	1.817522049	893	1.870371222	0.065384343	0.011938541
0.022748401	878.2368774	1261.942993	12323.42871	9	1	183	217	3	14.19990349	895	1.59894383	0.053289954	0.009633874
0.020257724	391.1521301	531.5072632	11929.9707	9	3	107	216	6	21.34231186	903	2.370380402	0.039401997	0.00718016
0.017897341	123.6931686	141.4213562	11598.05566	8	5	25	218	20	1.687604904	893	6.130504131	0.025529912	0.004488528
0.016759148	212.1320343	738.2411499	11194.46289	6	5	14	218	27	2.569502831	892	14.6083231	0.015537217	0.004677127
0.016520219	241.8677368	540.8327026	10762.10059	9	1	23	219	36	1.391763449	879	12.75471401	0.00989682	0.008020543
0.01678022	182.4828796	403.1128845	10167.6543	10	1	17	218	115	2.635026455	892	15.24232006	0.008176273	0.013975455
0.01703107	120	0	9554.1875	8	4	5	218	84	0.954841256	883	14.9996357	0.011337338	0.020730579
0.016996458	169.7056274	316.2277527	9003.849609	8	3	66	219	60	20.34763908	881	14.74793911	0.015539113	0.0277155
0.018013589	540	353.5534058	8479.180664	8	3	45	218	13	2.134299994	882	4.449155807	0.019727442	0.033221964
0.020722562	323.1098938	50	7999.825195	4	1	11	218	17	0.954841256	881	3.495363235	0.023189023	0.037201609
0.025702424	390	50	7542.181152	8	1	22	218	14	2.719923258	879	8.964267731	0.025795165	0.039100453
0.032644995	1209.338623	728.0109863	7166.484375	10	3	251	215	5	27.19727707	902	2.40057826	0.026753997	0.039221872
0.040888596	2100.214355	1011.187439	6832.232422	10	2	267	210	1	28.22569275	938	1.77221024	0.025860898	0.03681637
0.048678774	2613.446045	500	6483.609863	10	1	223	212	1	24.99587631	922	1.79879272	0.022364035	0.031385187
0.056824747	2082.138428	300	6236.104492	10	1	100	213	1	8.063245773	912	1.564031601	0.016979311	0.025284382
0.064057194	1813.201538	111.8033981	6030	10	1	65	215	0	8.563128471	898	1.771703601	0.01207615	0.018668499
0.069836311	1830	559.0169678	5540.992676	10	2	170	216	0	20.15542221	887	1.483242393	0.010548234	0.015815079
0.072549522	1614.434937	1202.081543	4668.929199	10	2	396	206	0	27.53077126	975	1.752488971	0.011490765	0.019051958
0.076465383	1206.731079	855.8621216	3837.186523	10	3	141	205	2	14.15548801	989	2.358393669	0.015612875	0.031829905
0.083331846	400.2499084	223.6067963	2995.797119	9	3	70	214	7	16.0319519	907	4.205043793	0.024249047	0.053423364
0.090248205	150	600	2167.071777	9	1	10	218	51	3.723867178	881	13.48175526	0.037157681	0.076866254
0.096605666	502.8916321	806.225769	1320.34082	8	1	19	220	14	2.781886339	875	8.756541252	0.052075502	0.10014537
0.100487255	150	1432.654907	442.9447021	9	2	28	220	2	9.039936066	876	5.876348972	0.066307336	0.122486003
0.102498226	876.1849365	2083.866699	284.6049805	9	1	29	219	5	1.687604904	882	17.45437241	0.077404007	0.140811667
0.09873224	150	1372.953003	1167.304565	8	1	6	219	28	1.217118144	880	13.38914204	0.082166612	0.150763124
0.090698734	720	522.0153198	2012.461182	8	1	3	220	14	1.721006155	875	5.929923058	0.081437074	0.151523963
0.078351378	626.418396	0	2880.15625	8	1	7	220	9	1.217118144	870	3.892343044	0.074847817	0.142387927
0.063722037	300	320.1562195	3758.989258	8	1	6	220	5	0.337614715	871	5.126804352	0.063488625	0.123259664
0.050500318	42.42640686	884.590271	4601.847656	9	1	9	220	11	2.263636112	873	4.955577374	0.048041455	0.098400831
0.03621728	330	950	5477.116211	9	1	8	220	9	5.438007832	873	4.90594244	0.029651484	0.070065707
0.023717824	212.1320343	552.2680664	6348.740234	8	1	11	219	9	2.719923258	874	9.083176613	0.014038139	0.043417234
0.015569171	152.9705811	494.974762	7204.623535	9	1	9	220	17	1.067520261	869	11.62966442	0.005576087	0.023784222
0	2773.661865	2580.69751	45497.30078	10	2	400	199	0	10.60683441	1010	0.405418664	0.003499367	0
8.93505E-05	2028.71875	1806.239136	44651.14844	10	2	518	201	0	21.91248703	994	0.393201828	0.010008032	0
0.00151901	1386.830933	1298.075439	43849.01172	10	2	837	188	0	31.50104523	1089	0.380270779	0.019009287	0
0.004581739	807.7747192	1229.837402	43024.57031	10	2	879	187	0	34.090065	1094	0.362970144	0.030843107	0
0.011092462	417.8516541	1253.993652	42187.16797	10	1	502	200	0	36.81547928	1018	0.416635096	0.045324527	0
0.019501371	390	886.0022583	41394.53125	10	1	234	212	2	11.65326214	947	0.548989832	0.06227009	0
0.029067067	216.3330841	250	40563.02734	10	1	184	213	4	2.635026455	940	0.734056771	0.079208776	0.000232395
0.039421685	90	250	39751.8125	10	1	168	214	2	3.109632969	934	1.128798962	0.092327811	0.001945259
0.050481208	323.1098938	223.6067963	38944.86328	9	1	138	214	2	1.967863798	927	1.438417554	0.105832011	0.004708115
0.06037654	465.7252502	0	38149.16016	9	1	125	215	2	4.044691086	925	1.240584493	0.123277217	0.007851595
0.067704812	711.196167	447.2135925	37348.16797	8	2	155	215	2	4.763641834	926	0.940490961	0.143070832	0.010929317
0.071566083	750	715.8910522	36534.26172	8	5	116	215	9	3.438912392	922	1.429828882	0.160345629	0.01356483
0.071090989	284.6049805	50	35766.26563	8	1	106	215	12	5.961015701	922	2.320585966	0.170566306	0.01526597
0.066462353	597.7457886	850	34974.40234	8	2	162	211	6	15.7016716	944	1.00209105	0.171381339	0.016076136
0.058391146	1506.585571	651.9202271	34163.375	8	3	319	209	2	39.12737656	956	0.755608737	0.16226095	0.017037606
0.047611453	2348.82959	150	33366.39453	8	1	131	214	2	5.150652409	920	0.957615852	0.144195944	0.018993421
0.0364655	3073.79248	200	32580.88477	9	2	150	211	2	6.729688644	937	0.980514407	0.123543568	0.021891085
0.025966069	3766.165039	851.4692993	31795.35742	9	1	142	212	1	5.322852612	931	0.808003366	0.099387497	0.024704741
0.017600376	2946.879639	350	31003.2832	9	3	212	213	0	15.71805763	924	0.612713575	0.073854819	0.026887247
0.011127883	2164.162598	364.0054932	30184.30859	8	2	255	212	0	16.285326	928	0.644653559	0.050004434	0.028271297
0.005653116	1490.369141	100	29412.11914	9	2	145	210	0	16.59235382	943	0.630187154	0.033106249	0.029355403
0.001837014	764.8529053	223.6067963	28603.97266	10	2	287	207	1	16.31665993	959	0.695223749	0.022938142	0.03237237
0.00017383	0	250	27820.93555	10	2	384	206	1	23.57681084	965	0.794344425	0.015998069	0.036285359
0.000468652	375.8989258	1096.585571	27068.87891	10	2	468	206	1	28.00992966	969	0.75814712	0.013979076	0.041841693
0.001663491	502.8916321	1978.004028	26282.3457	10	2	493	202	1	18.89223671	999	0.802180827	0.023208153	0.052830264
0.0046138	1382.931641	2886.173828	25521.13281	10	1	563	200	1	10.47768211	1008	0.878569245	0.044391852	0.065963708
0.009994353	2273.081543	3700	24747.23633	10	1	489	202	1	7.085726738	998	1.113250852	0.081426471	0.081287518
0.017341528	2665.951904	3577.70874	24025.48633	10	2	552	197	1	21.25371361	1037	1.126096129	0.127077654	0.093052164
0.027241029	2342.690674	3190.611328	23293.0625	10	2	697	197	2	18.60846901	1042	1.199704289	0.174909443	0.10175395
0.038086336	1842.009766	2704.163574	22549.64453	9	2	361	212	2	21.68088913	933	1.551255345	0.219031513	0.107080489
0.047658887	1168.460571	2131.900635	21849.64063	9	3	105	216	6	13.79797268	901	2.622529268	0.253559232	0.108378224
0.05541629	655.2098999	1566.046021	21114.90625	8	1	62	218	9	5.438007832	902	5.982542515	0.278816432	0.107112363
0.060236581	212.1320343	1350	20416.86719	8	2	42	218	21	2.719923258	908	10.68841839	0.288361281	0.103910685
0.061858181	1020	1192.686035	19712.99023	8	1	37	218	12	1.687604904	909	10.69615936	0.280311257	0.099024154
0.061091911	268.3281555	509.901947	19068.98242	8	5	33	218	43	2.385944128	908	16.47580719	0.257687449	0.091242298
0.057807408	551.5432739	50	18421.19727	8	1	26	218	29	0.337614715	899	7.792819023	0.2190658	0.079982698
0.052262217	30	901.3878174	17764.96484	9	3	119	215	9	13.77120209	904	2.240895033	0.170001358	0.067820966
0.045608696	750	1360.147095	17173.52539	9	2	249	215	10	38.73544312	904	1.479947448	0.125276744	0.057783034
0.038098972	1528.82312	886.0022583	16558.31445	9	2	383	213	1	23.41709328	919	1.432432771	0.092394024	0.048578043
0.0310039	1945.37915	1192.686035	15986.39746	9	1	233	212	1	16.44437027	922	1.15124011	0.070822507	0.038867913
0.025226871	2288.864258	1900.657837	15445.10645	9	2	401	212	0	25.29799461	920	1.119963408	0.05599238	0.030086575
0.021530069	2428.518066	2478.911133	14919.2627	9	1	233	209	2	29.23979187	939	1.041062593	0.050736789	0.022736771
0.019674268	2501.539551	2507.987305	14433.21191	9	1	182	216	2	9.4448843	892	1.246735573	0.050435551	0.015633371
0.019657452	2101.071045	1767.059692	13949.45117	9	3	89	216	2	2.719923258	893	2.056527853	0.049600333	0.01106953
0.018907398	1920	1054.751099	13537.71387	9	3	213	217	3	19.68967247	896	1.284546137	0.044924952	0.008567714
0.01765505	1612.203491	608.2762451	13117.44629	9	1	96	216	2	12.5363884	902	1.390239835	0.036682718	0.006898079
0.016102284	931.9334717	364.0054932	12762.27637	9	3	140	214	5	15.00433922	926	1.721627951	0.026538543	0.004713481
0.014980664	484.6648254	0	12428.11328	9	3	41	217	20	4.972358227	902	2.87509203	0.017962229	0.002965497
0.014230965	210	715.8910522	12001.9502	9	1	23	218	17	0.954841256	890	2.775103569	0.011680217	0.004684677
0.013994398	150	1375.681641	11432.48047	6	5	37	219	45	4.262692928	886	9.499242783	0.008668219	0.009734133
0.014457038	660	1188.48645	10815.40527	6	1	38	219	7	1.509526968	885	6.63326931	0.010063179	0.016784338
0.014984515	502.8916321	873.2124634	10271.44141	6	2	46	219	9	14.35044765	886	3.742370367	0.014608189	0.024733881
0.01549317	379.4733276	460.9772339	9726.895508	4	1	31	219	72	6.182929993	883	10.06248569	0.018478602	0.032739807
0.017158948	30	158.1138763	9229.71875	4	1	14	218	73	3.843668222	883	7.464398384	0.021557707	0.039521918
0.021270474	445.9820557	141.4213562	8796.550781	8	1	17	218	75	3.520405054	881	11.93634224	0.025181502	0.045234658
0.02927684	870	300	8361.824219	8	1	9	218	28	2.781886339	878	9.752986908	0.029232807	0.049426317
0.039469361	1584.04541	150	7996.561523	10	1	81	217	19	21.83781052	888	3.641518116	0.033543024	0.051610325
0.049789961	2386.650391	403.1128845	7643.644531	10	2	133	212	2	23.57681084	925	2.293684483	0.035190921	0.050700363
0.059950735	2012.461182	250	7348.958984	10	2	63	217	1	10.37309647	889	2.275876045	0.03395338	0.048093494
0.070994325	1357.64502	764.8529053	7089.78125	10	3	317	214	1	6.654425144	913	1.94523406	0.028970612	0.043019928
0.081244841	913.8927612	494.974762	6668.170898	10	2	129	212	1	10.17652702	930	2.298876047	0.025611881	0.037737936
0.087907851	931.9334717	141.4213562	5845.767578	10	4	42	217	2	2.456394672	889	2.079462528	0.026241738	0.034739058
0.091819718	870	460.9772339	5000.649902	10	2	76	215	3	7.660316467	899	3.107902288	0.027235001	0.036612932
0.097864918	375.8989258	0	4146.733887	9	2	23	214	3	1.817522049	910	7.329967976	0.031187596	0.050336566
0.10611704	42.42640686	150	3273.713379	9	1	11	218	13	5.051152706	886	13.47014809	0.042127918	0.07230401
0.115710698	509.1168823	50	2442.375977	9	1	7	219	21	1.067520261	878	9.807909012	0.06004956	0.097993411
0.125230223	1098.589966	212.1320343	1583.192993	8	1	6	220	13	0.337614715	876	13.38489723	0.077945501	0.123469524
0.132822871	339.4112549	807.7747192	737.9024048	9	1	12	220	15	2.698951006	874	9.259235382	0.092870668	0.146249995
0.13484703	450	1450	42.42640686	9	1	15	220	25	1.217118144	880	22.60517502	0.101299293	0.161959425
0.131833345	0	1698.528809	910.9335938	9	1	13	219	68	2.719923258	885	22.21120644	0.103580028	0.169685543
0.121609673	182.4828796	919.2388306	1771.016602	9	5	11	220	17	1.817522049	885	17.07648468	0.099262178	0.166548893
0.105162784	210	250	2623.928467	8	3	12	220	7	1.217118144	884	7.526268959	0.089244865	0.152748823
0.086083367	150	250	3494.066406	8	1	2	220	14	1.012750387	873	11.71365833	0.074852429	0.1299344
0.066074312	284.6049805	180.2775574	4373.934082	8	5	7	220	13	0.954841256	867	8.43897438	0.056033574	0.099397205
0.047212228	270	50	5243.138184	8	1	7	220	13	0.954841256	869	5.901580811	0.035170868	0.066530615
0.030213941	295.4657288	212.1320343	6101.811035	8	1	5	219	12	1.217118144	875	4.444473267	0.016363235	0.03800397
0.017378591	676.8308716	667.0831909	6831.178711	9	1	8	219	7	1.067520261	869	3.490374804	0.004691074	0.016157754
0	3312.657471	3010.398682	45852.66016	10	2	551	199	0	19.71429443	1005	0.348886073	0.004415668	0
6.03172E-05	2652.244385	2182.887939	45028.89063	10	2	464	198	0	8.459106445	1012	0.407241136	0.011034263	0
0.001460819	2052.75415	1460.308228	44208.41797	10	3	670	183	0	24.19093895	1122	0.413567215	0.020389149	0
0.004091831	1555.956299	1030.776367	43399.74609	10	2	997	198	0	25.68218422	1034	0.316775024	0.031423647	0
0.009238006	829.7589722	1025.914185	42585.21875	10	3	466	208	0	33.20787048	973	0.377599925	0.045664817	0
0.016962031	480	602.0797119	41757.32813	10	5	255	211	5	12.55768108	949	0.461691648	0.062335603	0
0.025304772	582.4946289	223.6067963	40950.29688	10	1	187	212	4	5.258953094	942	0.509119928	0.078306377	2.157E-05
0.033824984	977.1898193	70.7106781	40171.88281	10	1	163	213	2	2.160789013	936	0.46856007	0.08987765	0.001059556
0.043721389	1164.989258	565.6854248	39353.14063	9	1	143	214	2	0.754894495	933	0.816758215	0.100210786	0.00331848
0.052541748	1366.235718	50	38556.47656	9	2	150	214	1	11.37191486	932	0.769853115	0.112083323	0.006044736
0.059247613	1544.344482	832.1658325	37770.04688	8	3	251	213	1	16.56780243	933	0.523807943	0.126161382	0.008770818
0.062438726	960.4686279	269.2582397	36978.81641	8	1	120	215	3	1.687604904	919	1.450330138	0.138129517	0.01107079
0.061758764	120	50	36186.01953	8	5	121	214	3	1.350224495	923	1.141585946	0.144777134	0.012641184
0.057577271	721.2489014	894.4271851	35370.8125	8	2	230	212	1	13.06915188	936	0.650543809	0.144915089	0.01339542
0.050128613	1544.344482	1343.50293	34602.5	9	2	370	207	0	29.7762394	970	0.550615966	0.135843471	0.013469497
0.040488161	2430.740723	764.8529053	33797.43359	8	1	169	211	1	8.614640236	938	0.758794546	0.118851349	0.015134553
0.030017417	3330	150	33008.52344	9	1	185	213	2	13.58599091	922	0.798295498	0.09701363	0.017983761
0.021388993	4098.597168	650	32231.25586	9	2	226	213	1	14.93141747	928	0.740683615	0.07526733	0.020978032
0.014664997	3275.362549	180.2775574	31416.41797	9	2	284	208	1	16.59235382	957	0.576367915	0.05370634	0.023623969
0.008988304	2367.530273	550	30625.29883	9	2	146	211	1	11.38616467	934	0.596076608	0.034156773	0.025245903
0.004207493	1455.231934	390.5124817	29822.26367	9	2	200	211	0	25.52179527	935	0.554329395	0.020203494	0.026160473
0.001373832	577.0615234	380.7886658	29067.89453	9	2	357	205	1	24.54265213	977	0.954239309	0.012142102	0.027036399
5.31769E-05	150	180.2775574	28297.69727	10	2	392	201	1	9.736777306	1003	1.404887319	0.007355829	0.027774824
0	550.7268066	986.1541748	27515.56055	10	2	435	203	1	30.58895874	993	0.746819437	0.007928113	0.028359497
0.00056709	313.209198	1792.344849	26757.32617	10	2	388	201	1	14.52437592	1008	1.142750859	0.015326797	0.031650476
0.003542673	1176.520264	2661.766357	26010.48438	10	2	640	197	1	12.72657585	1036	0.823051631	0.029234128	0.039323993
0.009134044	1905.88562	2804.014893	25271.41602	10	2	676	196	2	14.76313305	1044	0.88539803	0.058595933	0.049445048
0.016963178	2526.598389	2716.615479	24543.68555	10	2	446	202	1	32.68913269	999	0.921626091	0.105184197	0.060000159
0.026450016	2325.725586	2385.37207	23822.4375	10	2	470	201	1	36.33214951	1014	1.036642075	0.157613039	0.070051834
0.03722721	2012.461182	2122.498535	23102.35742	10	2	571	207	1	18.44568825	968	1.106332421	0.211330876	0.077260345
0.047391072	1776.091187	1916.376831	22371.75391	9	2	247	214	4	8.735691071	920	1.552889943	0.259018838	0.084803291
0.055465832	979.4896851	2088.659912	21677.40234	8	1	59	217	7	7.416536808	904	2.823596478	0.29307726	0.089837439
0.060712107	161.5549469	1706.604858	20995.62891	8	1	42	218	40	1.012750387	908	10.84176636	0.308159977	0.091105461
0.062537037	349.8571167	1202.081543	20334.24609	8	1	40	218	23	2.263636112	909	14.20797729	0.301792234	0.087203667
0.060685281	228.4731903	450	19686.99609	8	5	32	218	33	0.754894495	911	9.403740883	0.273767263	0.079355992
0.056511786	513.5172729	350	19048.36914	8	2	60	218	9	9.106749535	905	2.609834671	0.230756119	0.069824345
0.049829997	371.0794983	1059.480957	18438.26367	8	2	406	208	5	28.35609055	958	1.581846237	0.177508861	0.059288528
0.041481845	1123.298706	951.3148804	17820.73242	8	3	588	208	2	16.79623795	958	1.360855341	0.122048482	0.049738534
0.032480281	1953.458496	50	17246.00781	9	3	586	202	2	5.269658089	1003	1.216454864	0.076829813	0.040034138
0.024463775	2670.674072	650	16712.04688	9	2	581	203	1	31.88015938	996	1.03128469	0.050710212	0.030413229
0.018290382	3121.297852	1237.941895	16166.77148	10	2	400	207	0	22.75153351	966	0.936177015	0.033952236	0.02204665
0.013964332	3309.259766	2000	15669.10645	10	2	458	205	0	28.51376724	973	0.877035499	0.026678793	0.01508206
0.01276279	3282.499023	2122.498535	15187.02441	9	1	152	214	1	12.29941654	907	1.114871383	0.027417844	0.009879414
0.012856231	2969.848389	1323.82019	14747.92188	9	2	243	215	1	27.39061928	899	0.902099013	0.028026586	0.006783322
0.012813024	2790	540.8327026	14315.65918	9	1	118	215	3	4.679912567	907	1.176384926	0.025993902	0.00531671
0.012384504	2197.179932	206.1552887	13940.73926	9	3	78	214	3	9.015509605	919	2.222673893	0.021320337	0.003934225
0.011887373	1682.408936	300	13611.30762	8	1	73	216	4	8.543725967	902	1.769037604	0.016477991	0.002383624
0.011493508	1302.497559	320.1562195	13215.16211	8	1	64	217	12	3.64697051	897	1.634956837	0.011138249	0.00157472
0.011229847	1077.079346	180.2775574	12697.08984	8	3	85	218	13	9.970261574	888	1.182927489	0.007375424	0.004579101
0.01155177	510	790.569397	12093.61035	9	3	119	219	7	21.5790081	886	1.89201045	0.007564516	0.010471974
0.012380243	240	1644.688477	11527.80957	8	3	132	218	5	11.46183681	884	1.60585165	0.011549541	0.018312996
0.013457795	342.0526123	1697.792725	10974.62988	8	1	138	218	8	7.782782078	885	1.758754849	0.016690236	0.027408062
0.014386885	228.4731903	970.8244019	10480.99707	10	2	126	217	13	14.39779663	888	3.500422001	0.020712668	0.03590377
0.016776746	216.3330841	559.0169678	10016.40625	4	3	113	217	12	14.53875923	890	2.953960657	0.024291757	0.044481367
0.023710532	256.3200989	291.5476074	9562.802734	4	5	35	218	32	5.095619678	887	9.637270927	0.029559141	0.052886602
0.034559317	403.6087341	141.4213562	9177.891602	4	5	16	219	6	1.067520261	889	19.65296555	0.038385257	0.060376111
0.046119537	1146.29834	111.8033981	8818.62207	8	4	6	217	0	1.012750387	888	5.026164532	0.046247203	0.065790966
0.058577165	1559.134399	200	8492.967773	10	2	19	212	5	1.687604904	925	3.945815563	0.053295799	0.06948147
0.071312554	1415.097168	254.9509735	8188.40625	8	2	81	217	2	16.93147659	889	2.510775566	0.056739509	0.071307868
0.084379233	768.9603271	610.3277588	7846.075684	10	2	157	214	1	22.09236336	913	3.240232229	0.060796112	0.07212054
0.096102409	84.85281372	70.7106781	7003.827637	10	1	17	215	1	0.754894495	909	4.674283981	0.067786723	0.070676647
0.103550695	134.1640778	50	6131.312988	10	2	35	219	4	9.870926857	882	5.110628605	0.069438331	0.067071326
0.10899242	189.7366638	50	5273.262695	10	1	18	218	7	4.114075184	889	8.611003876	0.066482231	0.067869715
0.115849398	174.9285583	430.116272	4440.101563	10	5	5	219	11	1.391763449	885	10.77562523	0.062218528	0.075962156
0.127466395	660.6814575	636.3961182	3587.101807	8	1	5	220	11	0.337614715	884	19.90578842	0.069193609	0.094136722
0.140593573	1194.738525	738.2411499	2710.147705	8	1	5	220	8	0	882	10.88556862	0.086335875	0.119604245
0.152620837	1527.645264	353.5534058	1878.297119	8	1	6	220	10	0.754894495	880	16.67917824	0.105047457	0.146965608
0.162095472	732.3933105	212.1320343	1005.783264	8	5	10	220	22	0	878	29.47506714	0.120243184	0.169768453
0.164817289	94.86833191	919.2388306	123.6931686	9	1	6	220	55	2.456394672	880	28.54055405	0.127171785	0.183310077
0.161473721	42.42640686	1622.498047	644.1273193	9	1	9	220	111	2.901821613	887	35.9236412	0.127599508	0.187670022
0.149150088	436.8065796	934.0770874	1517.003662	9	5	8	220	57	1.721006155	896	23.39920044	0.11921943	0.180439338
0.130779803	692.6037598	100	2391.171143	8	1	6	220	13	1.509526968	892	15.79424953	0.105150543	0.162286922
0.106555901	42.42640686	206.1552887	3273.713379	8	1	4	220	6	0	877	16.42999077	0.08626464	0.13471128
0.082635432	713.0918579	100	4093.763428	8	1	6	220	10	0.954841256	869	4.905378819	0.065346278	0.102227442
0.057979848	67.08203888	320.1562195	4857.870117	8	1	6	219	13	2.134299994	867	3.750884056	0.041510407	0.06626188
0.035762619	417.8516541	100	5585.883789	8	1	6	219	15	1.687604904	868	4.182133675	0.020257846	0.034685638
0.01927688	1218.23645	950	6308.351563	9	1	18	219	3	4.787290573	871	2.980779648	0.007177637	0.013415253
0	3917.95874	2816.025635	46213.33203	10	2	445	202	0	30.21822357	990	0.400134563	0.004686748	0
3.41834E-06	3319.171631	1905.911865	45421.64453	10	2	557	196	0	22.20138741	1028	0.338258415	0.010454622	0
0.001068483	2780.953125	1000	44590.63672	10	3	737	189	0	35.64715195	1083	0.371789217	0.019180257	0
0.003468268	2094.421143	141.4213562	43779.87891	10	2	597	199	0	29.50286865	1023	0.322664618	0.029057652	0
0.007043731	1578.923706	250	42973.00781	10	1	362	208	0	11.91371918	970	0.389453888	0.041818053	0
0.012936329	1380	111.8033981	42177.09766	10	2	272	208	1	14.9070158	971	0.363065064	0.05586566	0
0.01989403	1437.810791	531.5072632	41375.75391	10	3	297	209	0	4.822542191	959	0.396091521	0.069758587	0
0.027019465	1789.217651	917.8779907	40560.89844	10	2	193	212	1	5.269658089	944	0.496393979	0.080550104	0.00032926
0.034308545	2016.928345	460.9772339	39792	10	2	163	213	1	5.00628233	937	0.62080127	0.086547039	0.001750961
0.041499719	2262.962646	141.4213562	39001.15234	9	1	151	213	1	4.679912567	935	0.574484706	0.093122713	0.003842281
0.047298338	1594.521851	715.8910522	38190.01172	8	2	173	212	2	11.92725182	943	0.609528005	0.100869834	0.006150065
0.049792103	692.6037598	111.8033981	37393.15625	10	1	121	215	4	4.763641834	922	0.8237257	0.106996186	0.008072134
0.049516238	150	70.7106781	36606.16016	8	1	131	214	6	1.967863798	927	0.651676059	0.111584485	0.009493484
0.045424055	1015.135437	158.1138763	35818.25391	9	1	176	213	2	3.438912392	931	0.587646484	0.110124826	0.010056227
0.038588621	1879.494629	707.1068115	35031.22656	9	2	441	207	1	8.735691071	967	0.487033337	0.10204348	0.010109
0.030769745	2699.666748	390.5124817	34236.36328	9	3	283	205	1	24.03727913	979	0.468214989	0.0890406	0.011648541
0.022234071	3550.788574	316.2277527	33438.69922	8	2	312	210	0	10.92491055	940	0.454695582	0.070920341	0.014638945
0.015813107	3444.778564	269.2582397	32628.63867	8	3	364	209	1	30.77002144	953	0.715343475	0.053838558	0.018034698
0.01070843	2821.435791	447.2135925	31842.59375	8	3	165	210	0	8.867443085	939	0.572194636	0.036958039	0.020827256
0.006321139	2372.277344	955.2486572	31067.74805	10	2	364	203	0	28.37891197	985	0.480279446	0.022718851	0.022827001
0.002702075	1585.181396	460.9772339	30294.86133	10	3	406	209	0	30.63378906	949	0.517909944	0.011743935	0.024077322
0.000680709	729.9315186	412.3105774	29529.66211	10	2	361	204	0	15.46672916	984	0.508570492	0.005848926	0.024272297
0	161.5549469	141.4213562	28749.48633	10	1	380	203	1	5.427642822	993	0.725867987	0.003579444	0.022941343
0	807.7747192	680.0735474	28018.47461	10	1	465	206	0	26.4708786	971	0.604082406	0.006582436	0.020835273
0.000535935	30	1520.690674	27253.74023	10	3	162	210	1	7.454009533	944	0.830725074	0.016284149	0.019192925
0.003464476	657.951355	2280.35083	26519.25391	10	2	184	206	2	16.36040497	971	0.757743537	0.030591628	0.021870041
0.008729371	1251.758789	1923.538452	25816.47656	10	2	300	203	1	28.54483986	995	0.775189698	0.056393471	0.028901061
0.016197026	1797.998901	1806.239136	25074.00586	10	3	248	209	2	17.15982246	952	0.872310042	0.101606682	0.038165469
0.025285127	1472.752563	1581.138794	24356.45313	10	2	201	212	8	21.67440605	938	1.705242634	0.156165868	0.047395416
0.035582758	1167.304565	1234.908936	23629.58594	10	2	341	202	4	34.362957	1004	2.420277119	0.213123947	0.057109084
0.045077045	990	1011.187439	22958.33203	10	1	118	212	4	6.423151016	935	1.427330971	0.26267454	0.065929323
0.052994762	890.4493408	1236.931641	22282.26563	9	1	76	216	8	13.83230305	913	3.422194958	0.299797177	0.072289251
0.058099978	375.8989258	919.2388306	21599.60352	9	1	50	218	46	2.719923258	911	13.77760983	0.315366387	0.074873842
0.059467081	268.3281555	618.4658203	20971.05078	8	5	40	218	18	0.954841256	913	7.895323753	0.307181239	0.072502255
0.057411738	816.0882568	0	20314.3418	8	1	38	218	20	2.385944128	905	3.897007227	0.276614815	0.066846877
0.052555226	816.0882568	412.3105774	19702.9668	8	2	67	218	16	5.720433235	903	2.254261971	0.230019212	0.059503891
0.045773506	30	1300	19083.63086	8	2	203	201	3	14.53875923	1014	1.516728997	0.174818188	0.051931515
0.037438277	678.8225098	1118.033936	18522.0293	8	2	614	201	2	13.5157814	1014	1.344558477	0.119233206	0.043380875
0.02795276	1489.463013	320.1562195	17966.86914	9	2	603	198	2	12.48511791	1034	1.043599963	0.068798646	0.033539213
0.019239295	2346.912842	50	17414.50195	9	1	556	199	1	6.091477871	1029	0.938500524	0.038553998	0.02406995
0.012980605	3133.384766	813.94104	16922.25977	10	2	631	197	0	23.55381775	1037	0.714522719	0.021926768	0.016742427
0.008696838	3998.112061	1632.482788	16418.74609	10	2	435	197	0	26.22573853	1036	0.706507564	0.013229281	0.011015498
0.007184799	4110.985352	1916.376831	15966.79395	10	1	143	207	0	6.466625214	954	0.746230841	0.011869289	0.006581773
0.007196728	3849.480469	1004.987549	15548.94531	9	1	358	214	0	20.91228485	907	0.719375432	0.012948374	0.003741715
0.007531878	3480.51709	100	15137.51953	9	1	171	210	2	19.89037132	940	0.858636498	0.013300893	0.002400796
0.007538773	2924.807617	667.0831909	14778.09863	9	3	173	215	3	11.99913883	906	0.981092215	0.011821018	0.001483946
0.007666079	2466.57666	300	14410.80859	9	3	172	216	7	27.50524139	899	0.871447265	0.009032989	0.000613461
0.007925009	2185.062988	460.9772339	13978.45508	9	2	225	216	2	26.29707909	893	0.857872128	0.005443846	0.000575344
0.007948702	1760.056763	206.1552887	13356.74023	8	3	224	215	1	24.68621635	906	1.054992795	0.004370573	0.004239221
0.008401305	1310.4198	618.4658203	12786.08984	8	3	314	217	1	17.44795227	887	1.045636535	0.006795331	0.010257934
0.009577697	1135.649536	1480.709229	12263.06641	8	2	314	216	1	29.68693352	893	1.086243749	0.011790628	0.018244825
0.011269582	1224.132324	1185.326904	11725.9707	10	2	320	216	1	16.4815197	896	0.990723431	0.017036362	0.027751399
0.013619605	1005.783264	538.5164795	11243.07813	10	2	290	214	3	27.56524849	909	1.374556899	0.021273755	0.037320547
0.017709237	499.2994995	158.1138763	10776.01465	6	3	117	214	8	14.27357101	910	1.724093318	0.0267531	0.048325889
0.026890321	268.3281555	602.0797119	10381.99414	6	1	32	217	13	3.471741199	892	3.464023829	0.037475716	0.059604026
0.039140519	108.1665421	514.7814941	9983.286133	8	5	11	218	11	1.067520261	888	21.29048538	0.05089356	0.071295448
0.052530706	530.7541504	180.2775574	9655.806641	8	5	6	219	8	0.954841256	888	15.85645866	0.067523874	0.082948394
0.066343091	732.3933105	0	9349.080078	8	1	4	219	23	0.675206006	883	8.691558838	0.086950287	0.095593534
0.081110805	510	70.7106781	8988.993164	8	1	52	219	6	12.29941654	883	3.585277081	0.112698659	0.108604729
0.09624102	445.9820557	206.1552887	8130.885742	10	3	92	215	1	22.73538589	910	2.550371885	0.142185807	0.119857192
0.108266078	394.5883789	335.4101868	7267.310547	10	5	7	215	7	0.477453768	909	3.543492794	0.160730958	0.123130828
0.115605146	174.9285583	150	6443.019531	10	1	4	219	10	2.569502831	887	11.06976414	0.166459233	0.122455657
0.12091843	457.9301147	50	5567.809082	8	1	4	219	6	0.754894495	887	8.631573677	0.152563944	0.11836376
0.130782053	956.7131348	360.5551147	4701.967773	8	1	4	220	9	0	886	6.431532383	0.132978335	0.121719286
0.144831538	1314.876465	250	3841.054443	8	1	5	220	10	0	886	8.807671547	0.11563503	0.129424363
0.161562249	924.175293	694.6221924	2963.78125	8	5	4	220	16	1.067520261	884	12.38576698	0.11624857	0.147131801
0.175793901	644.1273193	158.1138763	2083.866699	8	5	4	220	13	0.337614715	885	33.52759171	0.131816655	0.169456363
0.185904622	258.0697632	206.1552887	1204.865112	8	5	4	220	71	0.337614715	885	25.03362465	0.143930882	0.190280586
0.190162927	276.5863342	380.7886658	362.491394	8	1	6	220	71	1.817522049	879	19.18641853	0.150017306	0.202231467
0.185694069	375.8989258	970.8244019	416.7733154	8	5	16	219	106	0.754894495	895	26.99913025	0.147958815	0.202613071
0.173146725	424.2640686	626.49823	1274.558716	8	1	6	220	62	1.350224495	889	21.12789917	0.137316883	0.191993967
0.152436987	335.4101868	158.1138763	2089.042725	9	1	4	220	12	0.675206006	878	8.691602707	0.119221687	0.170823708
0.126499444	371.0794983	158.1138763	2858.04126	8	1	3	219	11	0.954841256	873	5.315010548	0.097239546	0.140757143
0.097549595	300	585.2349854	3585.094238	8	1	4	219	14	0	870	4.428250313	0.073110051	0.104982771
0.069010258	432.6661682	860.2325439	4327.493652	8	1	5	219	17	1.432096243	867	4.889233589	0.048549611	0.068693571
0.041592535	1050	632.4555054	5074.347168	8	1	6	219	9	1.687604904	870	5.132488728	0.025754463	0.036079679
0.02005613	1672.752197	1188.48645	5868.049316	8	1	11	218	4	5.062306881	875	4.138149261	0.010571709	0.012865168
0	4027.157715	2040.83313	45785.39453	10	2	633	198	0	39.51689148	1014	0.322579503	0.008962609	0.000501612
0.000554581	3360.134033	1272.792236	44978.44531	10	2	911	186	0	29.4708786	1097	0.314280748	0.016155073	0.000266346
0.002389414	2805.601563	626.49823	44199.78516	10	2	755	198	0	26.19483757	1031	0.388688326	0.023900755	3.80392E-05
0.005088842	2415.139648	559.0169678	43380.79688	10	2	491	199	0	18.65086174	1026	0.351994097	0.034051608	0
0.008875842	2283.155762	851.4692993	42583.23438	10	2	649	196	0	23.67416191	1047	0.317897916	0.045451369	0
0.014083855	2296.127197	1303.840454	41796.0625	10	2	444	204	0	33.42766571	995	0.352659762	0.056336813	0
0.01930845	2588.010742	632.4555054	41005.6875	10	1	233	210	0	8.406583786	959	0.43014285	0.064460285	0
0.024164943	2912.473145	70.7106781	40212.05469	10	1	170	212	1	4.222687244	942	0.401284575	0.068128861	0.000500146
0.029614007	2406.740479	50	39397.75781	10	1	140	214	1	1.350224495	934	0.626846015	0.069844879	0.001863573
0.033461623	1559.134399	111.8033981	38628.03906	10	5	136	214	6	1.509526968	933	0.88675797	0.071394503	0.003416762
0.035713255	774.2092896	282.8427124	37820.96875	10	1	144	214	1	2.456394672	928	0.625348151	0.074333385	0.004989874
0.034803703	0	180.2775574	37036.48047	10	2	190	212	1	12.92595196	935	0.541837692	0.075158775	0.006036168
0.031485945	865.8521729	502.4937744	36259.03125	9	2	256	209	1	18.48321152	959	0.464609057	0.073729873	0.006933249
0.026365342	1776.851196	180.2775574	35443.21875	9	2	380	204	0	26.34070396	987	0.43618691	0.06883768	0.008046629
0.019849783	2683.281494	212.1320343	34650.32422	10	3	578	197	0	25.13721848	1034	0.41281873	0.058950383	0.009805737
0.014264668	3595.622314	500	33844.80078	10	3	527	205	0	9.646224976	978	0.408423215	0.047604647	0.012635369
0.010335103	2932.183594	250	33086.99609	8	2	328	205	0	28.0623188	975	0.456895024	0.035618633	0.015790179
0.006697632	2166.033203	961.7692261	32312.10352	8	3	401	207	0	21.5790081	962	0.540287256	0.022740945	0.018770197
0.003510592	1569.7771	750	31524.91797	10	2	348	204	0	18.87922096	984	0.489872336	0.01216511	0.021188462
0.001406768	1252.836792	70.7106781	30785.6875	10	3	301	206	0	11.91371918	964	0.486404538	0.004958889	0.022689557
0.000149805	626.418396	626.49823	30008.54883	10	3	364	203	0	14.45220375	985	0.556844056	0.001588183	0.02254362
0	150	559.0169678	29259.49023	10	2	497	203	1	12.75587177	993	0.614553511	0.001695927	0.020690706
0	1050	694.6221924	28499.00586	8	1	588	201	1	7.952308655	1004	0.561404467	0.007079061	0.017752253
0.00047364	590.9314575	1513.274536	27790.10547	10	2	382	209	1	34.37781906	947	0.58859992	0.017426345	0.014614307
0.003225932	0	1423.024902	27068.04688	10	3	146	213	2	6.629140377	919	0.847708046	0.031816982	0.013671117
0.008581988	818.8406372	1096.585571	26325.66211	10	2	118	212	4	11.80483437	926	1.858263612	0.057702631	0.017392503
0.015421771	907.9647827	901.3878174	25611.72656	9	1	118	213	7	13.32647038	927	2.774651766	0.1007047	0.023588996
0.023553319	648.9992065	761.5773315	24908.47461	9	1	90	216	8	5.051152706	912	2.753504515	0.152162954	0.031493273
0.032326382	323.1098938	380.7886658	24219.88672	10	1	65	211	10	4.072588444	940	3.875716686	0.207189724	0.039707266
0.040862802	150	150	23546.17773	10	3	103	214	9	9.719867706	922	5.025241852	0.256042659	0.047699198
0.047808483	108.1665421	400	22883.55078	9	5	49	217	21	1.909152389	908	5.195777416	0.289620101	0.054206818
0.052054632	296.9848633	335.4101868	22236.88086	9	1	46	217	74	1.067520261	911	7.480050564	0.303349584	0.056919172
0.053570639	150	0	21580.32422	8	1	42	217	16	0.954841256	911	6.97167778	0.294450134	0.056892268
0.052014265	973.4988403	158.1138763	20967.83203	8	1	43	218	20	1.391763449	908	3.780925989	0.263411015	0.054461248
0.047618438	1294.179321	320.1562195	20388.37109	8	1	53	217	12	2.385944128	903	2.099013805	0.21989353	0.050815031
0.040814504	483.7354736	1097.724976	19783.37891	8	2	121	208	5	6.721369267	964	1.417023778	0.168153673	0.045356523
0.032344967	324.4996033	1570.03186	19223.16602	9	2	446	208	2	24.71299171	964	0.988048673	0.11287342	0.037880104
0.023696613	1140.394653	930.053772	18677.37891	9	2	647	198	2	15.84516716	1035	0.759292901	0.065985918	0.029402731
0.015520746	2020.717651	353.5534058	18166.5293	10	2	554	198	1	4.168739796	1038	0.723903656	0.036174126	0.02066293
0.009946012	2925.884521	380.7886658	17652.0625	10	3	525	199	1	2.134299994	1026	0.636557996	0.019832242	0.014289604
0.00659247	3738.462158	1101.135742	17191.67578	10	2	477	198	1	16.49387932	1028	0.653928578	0.011116642	0.009305398
0.004717538	3615.217773	1872.164551	16767.74609	10	3	450	203	0	30.49015236	984	0.673699617	0.008303511	0.005665975
0.003425469	3720	1229.837402	16336.37012	10	2	384	212	0	16.71444511	920	0.631889462	0.007585561	0.002968068
0.003062005	3874.183838	424.2640686	15960.02832	9	1	401	207	1	22.6544075	965	0.745340824	0.006844994	0.001183236
0.003466989	3672.887207	452.7692566	15594.14355	8	2	398	211	1	14.93838024	933	0.69644326	0.005987924	0.00013466
0.004069574	3306.539063	447.2135925	15235.30469	8	3	216	210	1	17.95702171	938	0.827180862	0.004116898	0
0.004623803	3021.075928	400	14620.37598	8	2	260	210	1	25.36323357	941	0.783769846	0.002046254	0.000311545
0.004522884	2507.109863	427.2001953	14045.76758	8	2	423	213	1	23.76524544	913	0.791158378	0.00211979	0.003372739
0.005003611	2173.29248	316.2277527	13514.15918	10	2	565	211	0	31.0852108	932	0.780560672	0.005725179	0.008702634
0.006681806	2018.043579	763.2168579	12973.67383	10	2	416	210	1	14.85106277	936	0.847729743	0.010868875	0.016851053
0.00998152	2117.285889	559.0169678	12476.57422	10	2	718	205	1	19.07066727	975	0.896010041	0.015825119	0.026127895
0.014149214	1717.352661	50	12005.77344	10	1	394	211	4	1.967863798	933	1.094795227	0.020058651	0.036588419
0.020663865	894.9860229	300	11583.45801	10	2	292	214	1	12.35155678	916	1.390303373	0.02902467	0.049874477
0.031257823	174.9285583	206.1552887	11169.3916	8	1	88	217	6	10.60683441	892	2.134876013	0.044903401	0.065306954
0.04330048	150	70.7106781	10829.29395	10	1	33	219	4	5.479268551	889	9.725111961	0.067111619	0.082390815
0.057489704	94.86833191	390.5124817	10506.68359	8	5	14	219	43	3.931095839	891	13.58362579	0.101501316	0.105366163
0.072844461	67.08203888	0	10122.94434	8	1	5	219	20	0	886	12.48943901	0.153446481	0.132799998
0.088778861	390	559.0169678	9273.542969	8	1	16	218	11	10.6784153	897	6.077479839	0.217861295	0.162075967
0.10379494	283.0194397	50	8424.874023	10	1	6	218	7	1.817522049	898	3.724822521	0.269846469	0.181884587
0.11613819	510	254.9509735	7517.080566	10	1	3	219	14	0	889	4.640318394	0.308429837	0.194490269
0.123833604	268.3281555	728.0109863	6606.133301	8	1	4	219	13	1.687604904	891	10.92669201	0.311926752	0.194146618
0.129291043	1033.150513	917.8779907	5728.429199	8	1	4	219	7	0.477453768	887	7.468725204	0.291647792	0.18982777
0.141513154	1233.28833	894.4271851	4821.047363	8	1	4	220	11	0	886	6.152843475	0.249463007	0.186748371
0.159064904	509.1168823	111.8033981	3911.521484	8	5	6	220	28	1.391763449	886	8.717963219	0.199020296	0.183814213
0.177169055	108.1665421	269.2582397	3005.395264	8	1	6	219	52	1.067520261	890	12.07153797	0.167288095	0.186116457
0.192184001	189.7366638	223.6067963	2130.211182	8	1	7	219	34	1.012750387	888	22.1532135	0.1570189	0.192358688
0.204388961	442.9447021	100	1230	8	5	4	219	26	0.477453768	884	30.78909874	0.163406461	0.204807997
0.209515914	617.737793	180.2775574	330	8	5	5	220	26	0	880	7.161581039	0.165975973	0.214576811
0.205842629	161.5549469	250	67.08203888	8	1	4	219	55	0.954841256	883	19.70418358	0.161524788	0.214004382
0.192538559	182.4828796	141.4213562	848.5281372	8	5	12	219	55	2.698951006	881	11.40634155	0.148705363	0.201331183
0.170254603	150	50	1612.203491	8	1	7	219	17	0.954841256	878	6.327727318	0.128137439	0.177156538
0.143316105	930.4837646	180.2775574	2314.670654	8	1	3	219	14	0.754894495	873	4.535428524	0.104813159	0.145906746
0.111566946	150	1012.422852	3079.496826	8	1	6	219	41	0.954841256	869	4.165286541	0.078451268	0.108356737
0.079116426	690	1500.83313	3846.790771	8	1	7	219	6	0.337614715	865	2.911380529	0.05249612	0.06991794
0.047062039	1590	1540.292236	4656.189453	8	1	4	219	14	1.350224495	862	2.494124651	0.029090172	0.036705777
0	4644.189941	2546.566406	46204.99609	10	2	649	198	0	29.14753342	1014	0.327874899	0.006678384	0.002644673
8.62906E-05	4053.553955	1900.657837	45403.44141	10	2	655	190	0	21.90610123	1069	0.342658848	0.011728171	0.002056603
0.001295543	3568.865479	1457.737915	44587.8125	10	2	917	187	0	20.55371857	1095	0.322272092	0.0180938	0.001155067
0.003275607	3303.407227	939.4147339	43818.00781	10	2	988	184	0	23.06113625	1119	0.291740596	0.024200687	0.00038519
0.00571845	3159.129639	500	43009.00391	10	2	963	187	0	28.83576775	1107	0.367672235	0.032710761	0
0.008697295	3202.139893	1081.665405	42216	10	3	466	200	0	14.20359707	1020	0.304187089	0.040070806	0
0.012153204	3435.884277	860.2325439	41420.19141	10	1	274	208	0	20.11955452	969	0.393243462	0.045111436	0
0.015305602	3271.238281	390.5124817	40632.00781	10	1	188	212	1	12.40776348	941	0.409797192	0.047474943	0
0.017800687	2365.628906	200	39842.21484	10	2	164	213	2	16.50622749	935	0.509204805	0.045870721	0.000354602
0.020363962	1455.231934	550	39039.03906	10	5	219	212	7	9.280430794	939	0.61845088	0.043391783	0.001252156
0.021261193	577.0615234	70.7106781	38264.19922	10	2	203	212	1	19.13989639	937	0.560965836	0.041612368	0.002158742
0.020341281	305.9411621	430.116272	37465.61719	10	2	363	208	0	20.4252491	964	0.418372005	0.041675128	0.003167231
0.018069303	1036.194946	492.4429016	36654.07031	9	3	571	200	0	13.5157814	1013	0.395283073	0.04207705	0.004987957
0.014181365	1879.494629	602.0797119	35865.71094	10	2	680	193	0	20.26251221	1057	0.423652321	0.038624533	0.006899548
0.010655095	2619.637451	300	35088.01172	10	2	731	191	0	13.91959095	1071	0.398896873	0.034072109	0.009024215
0.007739993	3389.070557	70.7106781	34311.04297	10	2	310	197	0	36.16361237	1032	0.35517779	0.026957305	0.012035622
0.005462677	2525.17334	583.0952148	33540.65625	10	2	647	204	0	25.83102417	986	0.371767908	0.019517483	0.0152232
0.003350852	1731.704346	1334.166382	32780.44531	10	3	705	195	0	17.6764946	1043	0.397684187	0.012200722	0.018175127
0.001578878	913.8927612	776.2087402	32020.27539	10	3	593	200	0	12.19878006	1009	0.59438473	0.005280539	0.020765344
0.000350348	371.0794983	50	31247.34375	10	2	436	203	0	13.72132587	990	0.697736263	0.001818365	0.021894936
0	67.08203888	790.569397	30502.56641	10	2	449	204	0	12.81423664	986	0.470200807	0.000109723	0.021324197
0	617.737793	1216.55249	29788.44336	10	3	353	205	1	17.57696724	976	0.55071795	0.001709057	0.019349851
0	1368.539307	1457.737915	29040.88281	8	2	496	198	1	8.716696739	1024	0.534059048	0.007515922	0.016356617
0.000292935	1080	1188.48645	28319.63477	8	2	459	201	0	29.59449387	1005	0.488880634	0.017248591	0.012927946
0.002461082	210	570.0877075	27599.36328	10	3	202	210	2	19.05009079	944	0.681512654	0.029929735	0.010591737
0.007185116	295.4657288	471.6990662	26888.58594	8	1	131	213	3	17.99031258	916	1.199680924	0.053475898	0.010814653
0.013363558	30	0	26167.74023	9	1	71	215	28	2.160789013	911	1.496934533	0.091867656	0.013995933
0.02046399	201.2461243	70.7106781	25481.88672	9	1	62	215	14	1.067520261	915	1.175180078	0.139685839	0.018736979
0.027635761	510	291.5476074	24829.36328	9	1	68	216	20	3.181812763	908	1.474887013	0.18758364	0.024905154
0.03469928	690	618.4658203	24149.01172	9	5	69	216	15	2.719923258	907	2.134757042	0.233489022	0.031950772
0.04027367	724.9827881	400	23502.73633	9	1	64	217	16	0	907	1.879447818	0.263703734	0.037200969
0.044125579	1008.464172	447.2135925	22846.31445	9	1	58	217	21	1.721006155	906	1.869048715	0.27507028	0.040923297
0.045790814	201.2461243	111.8033981	22249.64648	8	1	57	217	31	2.719923258	909	5.036736965	0.265162289	0.042711269
0.044940565	617.737793	604.1522827	21652.02148	8	5	51	217	18	1.391763449	909	4.339491367	0.236919507	0.043091036
0.041460235	1352.996704	111.8033981	21045.29492	9	5	51	217	16	1.012750387	905	1.710392356	0.198202595	0.041706398
0.035434157	517.8803101	901.3878174	20495.62109	8	3	122	213	8	22.03333855	932	1.160800815	0.152776659	0.037999295
0.027619714	361.2478333	1811.077026	19928.89844	9	2	561	213	2	24.49933243	932	0.91491574	0.103577703	0.032215942
0.019474108	1218.23645	1390.143921	19413.54688	10	2	712	195	2	7.363740444	1056	0.693641782	0.060741428	0.025090404
0.012780977	2047.266479	651.9202271	18889.2832	10	2	656	197	1	18.44837189	1038	0.672171235	0.035241146	0.018511068
0.008862413	2857.726318	50	18431.74609	10	2	269	203	1	9.321835518	984	0.620168626	0.021080406	0.013980432
0.006690469	2871.393311	743.3034668	17984.89453	10	3	473	202	1	7.431549549	996	0.58440882	0.012433283	0.009989955
0.00442104	2732.471436	1350.925659	17541.17773	10	2	460	202	0	4.495148659	996	0.570902884	0.007885079	0.00686779
0.002167391	2820.159668	800	17157.74414	10	2	558	203	1	8.691301346	991	0.61441952	0.005433122	0.004506584
0.000749492	3014.962646	158.1138763	16766.10938	10	2	528	203	0	3.814074755	992	0.642272651	0.003079353	0.002175816
0.000920314	3248.876709	250	16430.60938	10	3	357	205	1	15.17970562	981	0.627669632	0.001828341	0.000503802
0.001432563	3435.884277	304.1381226	15909.50684	10	3	255	209	2	20.29804039	946	0.684354782	0.000859875	0
0.00177552	3631.98291	100	15321.80762	8	3	210	212	1	11.08264446	919	0.665457666	0.000128	7.06407E-05
0.001706247	3325.808105	884.590271	14767.80273	10	3	312	209	1	13.05694771	948	0.715328097	0.000892289	0.001942026
0.002469723	3021.522705	250	14221.39258	10	2	468	206	1	14.03998756	969	0.940942883	0.004239366	0.006538647
0.005498413	2924.807617	70.7106781	13728.76172	10	2	622	201	1	8.543725967	1015	1.048368335	0.008522075	0.013535629
0.010675066	2898.223633	50	13230.85059	10	2	526	200	1	4.972358227	1015	0.974496365	0.013095268	0.02236902
0.016941724	2142.638672	604.1522827	12795.06152	10	2	542	205	0	27.94420815	980	1.048098087	0.017614001	0.034065597
0.025251111	1472.752563	335.4101868	12402.34277	10	2	328	211	0	19.2951088	939	1.293654799	0.029519938	0.049044076
0.035589337	976.729248	353.5534058	12000.78711	10	2	180	215	0	13.05694771	912	1.461012483	0.051700395	0.06851574
0.047947481	706.1161499	412.3105774	11670.92578	10	1	96	216	2	10.22472	901	2.340230227	0.08993613	0.096250862
0.062521771	573.1491699	680.0735474	11106.84961	10	1	116	219	5	15.04236889	891	4.561463356	0.155335337	0.1346035
0.077244908	108.1665421	471.6990662	10229.07617	10	5	9	219	35	5.479268551	891	16.2574234	0.246859193	0.178075403
0.092354462	360	50	9316.678711	10	1	4	219	42	0.954841256	893	27.07530785	0.345276326	0.219937742
0.107532553	618.4658203	70.7106781	8409.476563	10	1	3	219	12	0.954841256	891	11.14694977	0.429623395	0.253524482
0.120138928	67.08203888	430.116272	7531.97168	10	5	5	219	36	0.675206006	892	26.46545792	0.479009867	0.272260308
0.12903811	697.7822266	141.4213562	6619.675293	8	5	4	219	13	0.477453768	896	26.96108437	0.484285235	0.27451092
0.135453686	1489.463013	738.2411499	5713.01123	8	1	4	219	5	1.067520261	892	9.011346817	0.45408538	0.268335491
0.148107663	730.5477295	450	4800.9375	8	1	5	220	16	0.754894495	892	7.219230652	0.384379178	0.255555272
0.166353777	0	250	3924.5	8	1	6	219	38	1.067520261	892	12.59657097	0.309141695	0.243507162
0.18628408	684.7627563	269.2582397	3013.171143	8	1	5	219	18	1.067520261	890	8.098643303	0.236513063	0.229538232
0.20449239	1072.054077	141.4213562	2110.260742	8	1	5	219	25	1.067520261	888	11.69671249	0.192684352	0.220156893
0.217308417	1281.600586	150	1230	8	1	11	219	23	1.432096243	884	10.50139046	0.176534399	0.218076766
0.224833876	1026.157837	100	335.4101868	8	1	15	220	26	1.012750387	880	5.456445694	0.174416661	0.220693633
0.22254324	268.3281555	50	318.9043884	8	1	8	219	21	2.635026455	879	5.895274639	0.166085944	0.219877899
0.20900932	210	100	361.2478333	8	1	3	219	59	0.754894495	878	23.9035759	0.149959117	0.207253978
0.187508762	421.0700684	0	1082.081299	8	1	3	219	27	0.954841256	875	8.196865082	0.128457233	0.183902308
0.157275692	740.9453125	180.2775574	1848.594116	8	1	3	219	27	0.337614715	874	4.399472713	0.103836074	0.149809048
0.123803265	0	250	2634.027344	8	1	4	219	16	0	868	4.058677673	0.076983944	0.110715955
0.089326151	844.8076782	984.8858032	3428.541992	8	5	8	218	23	1.350224495	864	5.246649265	0.052318223	0.07152877
0	5310.084961	3138.470947	46610.23047	10	2	529	199	0	26.20460129	1011	0.370008796	0.004063285	0.005787286
0	4790.991699	2252.221191	45822.03125	10	2	557	197	0	5.759620667	1027	0.36727792	0.007719098	0.00479612
0.000311189	4412.754395	1372.953003	45030.64063	10	2	666	191	0	21.62244415	1071	0.412761569	0.011563786	0.003458434
0.001616886	4170	602.0797119	44220.08984	10	2	779	189	0	9.577706337	1086	0.331468701	0.015663682	0.001865782
0.003289821	4065.968506	100	43449.13672	10	2	815	189	0	13.91959095	1094	0.322447389	0.019575855	0.000606498
0.005016905	4103.864258	1000	42654.07031	10	2	689	192	0	25.40600967	1075	0.297394753	0.023874158	1.57542E-06
0.006762974	4240.625	886.0022583	41845.39844	10	2	297	203	0	11.54163647	996	0.325081021	0.027087998	0
0.008268477	3353.699463	50	41059.52344	10	2	167	209	0	5.550718307	953	0.379105806	0.02699017	0
0.009358748	2490.180664	269.2582397	40269.39844	10	3	219	211	0	3.438912392	945	0.538942993	0.025032742	0
0.009615348	1611.365845	851.4692993	39470.30078	10	2	300	207	0	24.21487236	964	0.395808727	0.021122148	4.67865E-05
0.009448188	737.9024048	0	38676.00391	10	2	220	210	0	16.07983017	948	0.386420667	0.017891711	0.000352513
0.008815635	134.1640778	901.3878174	37868.53125	10	2	513	206	0	28.27166367	975	0.362748981	0.017962148	0.001802013
0.007250186	624.2595825	1167.261719	37108.05859	10	2	661	197	0	20.82114983	1032	0.43946287	0.017718153	0.004098849
0.005596549	1422.392334	820.0609741	36310.71094	10	2	690	194	0	26.05586624	1053	0.406065047	0.017230367	0.006737329
0.004069761	2296.519043	180.2775574	35538.03516	10	2	500	196	0	30.01033401	1035	0.374035895	0.014642322	0.0092696
0.003198907	2997.749268	390.5124817	34794.73828	10	2	643	200	0	18.6614399	1014	0.37811482	0.011762589	0.012399303
0.002208919	2278.61792	1167.261719	34013.71484	10	3	750	196	0	14.32121849	1039	0.408084452	0.008052354	0.015999731
0.001138121	1400.714111	900	33257.23047	10	2	825	191	0	1.067520261	1070	0.402953207	0.003787952	0.019192731
0.000287928	531.6013794	111.8033981	32488.24023	10	3	554	198	0	17.35547447	1024	0.522137821	0.001447032	0.021239413
0	268.3281555	380.7886658	31769.26367	10	2	448	204	0	23.25965881	986	0.437687099	0.000178397	0.021832595
0	740.9453125	282.8427124	31037.01172	10	2	273	208	0	12.64666939	958	0.45240432	0	0.020903725
0	1176.137695	427.2001953	30292.45508	8	2	315	209	1	11.99913883	954	0.481093735	0.001441714	0.018550314
0	1260.357056	930.053772	29592.42578	8	1	395	201	0	16.61380005	1006	0.482166886	0.006465366	0.01522139
6.03855E-05	644.1273193	1054.751099	28853.07617	10	2	291	211	0	15.17970562	932	0.532084286	0.01547178	0.011294561
0.001443125	94.86833191	158.1138763	28145.62891	10	2	106	214	2	3.769243956	914	0.609666049	0.026057744	0.007792194
0.005192961	550.7268066	291.5476074	27449.98438	8	3	94	212	4	4.058664322	930	0.651476562	0.045106299	0.006647922
0.010382066	845.3401489	602.0797119	26763.80078	9	3	218	208	4	14.22205067	962	0.575617611	0.076980762	0.007842371
0.016072961	1040.096191	820.0609741	26093.61914	8	2	415	205	4	17.76687431	988	0.586719275	0.11712236	0.01073497
0.022280002	1341.640747	1170.469971	25414.5332	8	2	261	216	3	12.5363884	917	0.675296307	0.15960595	0.015483903
0.027659366	1590	1480.709229	24768.61133	8	2	140	216	4	8.478713036	913	0.759254336	0.197085604	0.020559447
0.031841137	1584.329468	1258.967773	24129.86719	9	1	108	216	4	2.433138847	911	0.793430805	0.22410053	0.02478645
0.035095289	1213.424927	850	23514.81445	9	1	62	217	4	4.044691086	908	0.899801016	0.233123198	0.027813023
0.036960155	305.9411621	0	22915.93555	8	5	60	217	6	0.754894495	911	2.829697132	0.223447338	0.030481899
0.03700668	553.1726685	250	22323.62891	8	1	57	217	18	1.217118144	908	2.753391504	0.202026427	0.032373477
0.034308504	1382.931641	514.7814941	21754.2832	9	2	55	217	7	1.012750387	904	1.567065001	0.16926752	0.031940598
0.029613119	530.7541504	1323.82019	21182.14648	9	2	185	213	6	21.80569649	931	1.118375659	0.130657122	0.029670691
0.023335898	30	2071.834961	20661.26758	9	2	396	200	0	15.04236889	1019	0.805231988	0.089104749	0.025457634
0.017245736	907.9647827	1874.166504	20170.01953	10	2	612	195	1	14.93838024	1051	0.665300906	0.056166865	0.020848205
0.01265335	1820.137329	1081.665405	19664.49023	10	2	664	195	1	25.57430649	1053	0.593034863	0.03626693	0.017069679
0.01030973	2497.759033	380.7886658	19208.36523	10	2	390	203	0	15.16945648	986	0.655502498	0.023737829	0.014318938
0.008308073	2064.558105	50	18759.50195	10	2	181	209	1	17.56269073	942	0.935894787	0.015366267	0.011851214
0.005899159	1824.828735	636.3961182	18357.08398	10	2	296	207	0	14.65679359	960	0.638079762	0.010006623	0.009413966
0.003329167	1958.290039	1060.660156	17950.43164	10	2	484	201	0	39.17660141	1008	0.535646439	0.005874128	0.006546285
0.001219549	2147.044434	651.9202271	17601.10547	10	2	542	199	0	21.97197151	1021	0.599149525	0.002216644	0.003710821
7.74414E-05	2367.530273	1025.914185	17190.28711	10	2	571	200	1	15.81919384	1015	0.564419508	0.000126909	0.001397592
7.5349E-05	2586.271484	430.116272	16582.29492	8	3	425	204	3	30.75891685	988	0.539250612	0	6.85537E-05
0.000142636	2730.164795	380.7886658	16023.39844	8	2	312	208	1	15.04236889	950	0.649152219	0	0
0.000553204	3017.349854	1209.338623	15482.58691	10	2	540	205	1	14.2515173	973	0.693168759	0.00014284	0.000696906
0.002139351	3474.953125	1123.610229	14973.0957	10	2	546	204	1	29.72507858	985	0.751481831	0.002164238	0.003657572
0.006724295	3162.546387	380.7886658	14460.77832	10	2	628	199	1	8.646670341	1021	0.938601375	0.005668745	0.009586582
0.013246016	2680.764893	335.4101868	14013.37207	10	2	669	196	1	7.371306896	1049	1.926002622	0.009329499	0.017244903
0.02017937	2444.77002	200	13604.13184	10	2	639	199	1	15.06995583	1035	2.056047678	0.013772	0.028762668
0.029450387	2178.462646	680.0735474	13189.76855	10	2	447	204	1	17.77531624	992	2.141007185	0.028771069	0.046022911
0.039942924	1824.828735	50	12835.51367	10	2	234	210	1	19.5336113	948	1.924817085	0.059326734	0.070943937
0.051685687	1544.344482	790.569397	12078.38184	10	2	300	211	1	15.42324543	941	4.021272182	0.115313321	0.110314339
0.065917328	1355.322876	1443.086914	11176.15723	10	5	154	217	4	9.702926636	901	3.157273293	0.217334434	0.164533168
0.080714844	700.3570557	894.4271851	10266.5332	10	5	12	218	13	1.012750387	899	10.14484882	0.348780841	0.222784773
0.094565585	123.6931686	608.2762451	9393.880859	8	2	19	219	40	5.730255604	900	30.21589279	0.475931972	0.276033461
0.10921561	218.4032898	707.1068115	8493.444336	8	5	9	219	42	1.721006155	903	33.97906876	0.581145644	0.318921775
0.122802801	375.8989258	100	7586.441895	8	5	5	219	38	1.067520261	904	38.66623688	0.637950778	0.342750043
0.133201838	1166.919067	180.2775574	6688.452637	8	5	4	219	28	0.754894495	903	51.60469818	0.648725152	0.349554092
0.140170589	1098.589966	300	5810.404297	8	1	5	219	20	2.263636112	900	19.96253014	0.605768979	0.338745415
0.151296943	301.4962769	50	4914.509277	8	1	4	219	15	0.954841256	896	19.6800499	0.523004174	0.320711315
0.169649839	483.7354736	150	4009.912598	8	1	5	219	33	1.391763449	895	21.37481689	0.411787927	0.295772225
0.190545216	1234.382446	180.2775574	3140.84375	8	5	5	219	26	0.754894495	893	20.40521812	0.312344551	0.271485835
0.21115455	1889.047363	350	2248.399414	8	1	4	219	16	0.954841256	886	12.9277668	0.231760412	0.247329444
0.227012187	2140.327148	180.2775574	1339.290894	8	5	5	219	17	0.754894495	886	9.934340477	0.185703978	0.230704427
0.236587688	1273.499146	254.9509735	445.9820557	8	1	7	220	7	0.954841256	886	5.352108002	0.176609963	0.225038648
0.235452697	496.5883484	291.5476074	417.8516541	8	1	4	219	11	0	879	5.584689617	0.170508265	0.222433075
0.223359719	0	223.6067963	67.08203888	8	1	7	219	49	1.391763449	878	14.74784946	0.156738624	0.21179451
0.20134376	782.3042603	50	632.850708	8	1	4	219	37	0.337614715	879	8.599535942	0.133315265	0.188995928
0.172196463	283.0194397	100	1406.165039	8	1	6	219	23	1.817522049	874	3.493588448	0.107013859	0.156743348
0.137162477	296.9848633	250	2248.399414	8	1	3	219	9	2.719923258	870	3.071086645	0.075755641	0.116211921
0	6026.118164	3104.834961	47034.27734	10	2	605	193	0	19.45120049	1047	0.269414186	0.001550371	0.009172076
0	5589.105469	2213.594482	46242.22266	10	2	757	194	0	14.75253963	1047	0.343508899	0.003998121	0.008016137
0	5248.285645	1365.650024	45453.96094	10	2	789	191	0	13.26267624	1071	0.347371936	0.006580689	0.00618172
0.000315581	5070	531.5072632	44658.27344	10	2	849	189	0	15.369524	1086	0.303566843	0.008508114	0.004071636
0.00124825	4976.203613	111.8033981	43866.94531	10	2	487	189	0	27.43595886	1094	0.325777918	0.00981324	0.001993163
0.002451859	4985.147949	813.94104	43061.82031	10	2	712	192	0	34.61477661	1075	0.325232297	0.011367621	0.000416645
0.003419562	4380.924316	608.2762451	42292.09375	10	2	419	204	0	27.43595886	992	0.339871317	0.01203398	0
0.004131712	3557.878662	0	41475.0625	10	2	199	209	0	0.477453768	953	0.372163266	0.011893419	0
0.004273522	2690.817627	559.0169678	40680.04297	10	2	447	208	0	33.86473846	963	0.341921419	0.0100051	0
0.003900737	1812.456909	917.8779907	39889.84766	10	3	500	204	0	17.45659065	990	0.337002754	0.007708114	0
0.003247234	984.0731812	250	39109.89844	10	3	437	201	0	17.75279045	1000	0.392745972	0.006909497	0.000254604
0.002366091	330	250	38329.74219	10	2	527	201	0	18.74316406	1000	0.513950527	0.005975982	0.002007107
0.001665304	540	304.1381226	37536.28125	10	2	535	197	0	11.50415993	1029	0.439927101	0.005043335	0.004773749
0.001182381	1388.128296	180.2775574	36790.61719	10	2	503	198	0	19.82702827	1023	0.401179522	0.004018495	0.007847691
0.001067647	2280.197266	380.7886658	36027.95313	10	2	588	193	0	20.18643761	1054	0.391624153	0.003163709	0.010921335
0.000822544	2146.625244	992.4716797	35248.8125	10	1	683	193	0	14.03998756	1058	0.437599957	0.002388662	0.013837283
0.000380631	1782.161621	1680.029785	34496.29688	10	2	743	189	0	5.396424294	1085	0.436714828	0.001139117	0.016979564
5.81428E-05	1120.892456	1060.660156	33753	10	3	775	190	0	23.48464012	1078	0.439187467	0.000451875	0.019504039
0	271.6615601	667.0831909	33015.625	10	3	584	206	0	17.03574181	974	0.470681667	4.42635E-06	0.02104087
0	569.2099609	50	32286.94141	10	3	262	206	0	12.70980072	975	0.453743368	0	0.021158611
0	1406.165039	403.1128845	31565.24609	10	2	361	208	1	9.427411079	958	0.464642763	0	0.019874899
0	1347.664673	300	30844.11523	10	2	258	209	1	10.2885952	949	0.512166262	0.000701584	0.017137943
0	624.2595825	111.8033981	30107.82031	10	3	230	209	1	14.85106277	955	0.552751124	0.004580297	0.013402984
0	30	452.7692566	29403.44336	10	2	236	210	1	15.17970562	940	0.775229275	0.012146311	0.009158106
0.00049596	432.6661682	335.4101868	28730.41602	10	2	216	213	2	10.74441624	924	0.673495233	0.02087478	0.005374253
0.002870561	349.8571167	50	28026.43945	9	2	142	208	4	32.69023132	962	0.552073717	0.033781778	0.003401509
0.006907357	1154.123047	955.2486572	27358.04297	8	3	431	201	1	14.56747723	1009	0.464389473	0.058156837	0.003488326
0.011584229	1865.07373	1677.051025	26698.5332	9	3	565	194	1	17.83147621	1064	0.538989902	0.090171091	0.005671359
0.016023133	2186.915527	2057.303955	26052.66406	8	3	619	209	2	30.20546722	964	0.564681232	0.122815289	0.00904786
0.020035001	2490	2277.05957	25420.19922	8	2	338	212	1	16.44437027	944	0.573176146	0.152398959	0.012242727
0.023563407	2117.285889	1795.132324	24780.07227	8	2	228	213	2	12.6255455	935	0.597001612	0.174425513	0.015233725
0.026466887	1239.112549	934.0770874	24196.53906	8	3	159	215	7	12.31682396	917	0.926809967	0.18150425	0.017546512
0.028606988	330	111.8033981	23586.37305	9	1	73	216	28	0.754894495	912	2.248651505	0.176946759	0.020286581
0.028824417	560.446228	50	23013.75391	8	1	63	216	7	1.217118144	911	3.231488228	0.160315037	0.022004485
0.02738883	1197.747925	761.5773315	22436.83203	9	2	79	215	14	5.00628233	911	1.356588602	0.136542112	0.02266215
0.024277268	573.1491699	1612.451538	21923.10352	8	2	213	212	4	14.53875923	937	0.892710567	0.107262634	0.02165935
0.020263854	313.209198	2071.834961	21413.94922	9	2	585	201	5	39.17660141	1016	0.712162852	0.076442517	0.019660933
0.016591055	1223.764648	1234.908936	20898.89258	10	2	676	194	1	9.937269211	1059	0.582171857	0.053185251	0.017828388
0.014477652	1994.492432	651.9202271	20446.27148	10	2	656	196	2	21.04572105	1041	0.54609406	0.038489439	0.016893987
0.012932696	1667.093262	70.7106781	19975.44922	10	2	214	204	1	14.12950325	976	0.56079942	0.026633903	0.015764119
0.010716238	1294.179321	559.0169678	19561.88672	10	2	315	206	1	31.45614433	959	0.54258889	0.018573416	0.014033327
0.007936154	912.4143677	50	19169.27148	10	3	114	210	2	13.96111298	935	0.556885898	0.013208849	0.011458891
0.004985757	1080	206.1552887	18783.95313	10	3	206	207	2	11.91371918	956	0.610079646	0.008435979	0.008368406
0.002287996	1288.603882	657.6473389	18450	10	2	240	202	1	15.16945648	999	0.569746017	0.00384812	0.005110304
0.000413783	1500.299927	1220.655518	17843.57031	10	2	442	200	1	30.10947227	1008	0.549950778	0.000625693	0.002185628
0	1706.575562	559.0169678	17295.43555	10	2	560	198	1	13.15421963	1031	0.565769196	0	0.00036142
0.000186782	1866.038574	777.8174438	16732.20313	10	2	433	202	1	17.62255287	998	0.597190857	0	0
0.001536682	2227.487305	1518.222656	16220.45898	10	3	333	204	2	10.86011124	983	0.697267115	0	8.61595E-05
0.004119276	2762.607422	1650.757446	15723.80664	10	2	435	201	1	25.67041969	1004	0.923232913	0.000493135	0.001311425
0.008923819	2526.598389	1073.545532	15247.61621	10	2	632	198	1	12.17677879	1028	0.788085699	0.002529846	0.005028601
0.015661972	1889.047363	206.1552887	14814.56348	10	2	452	195	0	31.59986877	1051	1.520317078	0.005125964	0.011027378
0.022921236	1566.046021	158.1138763	14385.24219	10	2	460	197	1	5.759620667	1046	1.041361213	0.009845477	0.022358363
0.031897239	1624.438354	111.8033981	13938.6084	10	2	415	203	4	13.27865696	1006	2.561644554	0.025020948	0.039618336
0.042577412	1862.901001	460.9772339	13032.4707	10	2	308	209	12	0.954841256	957	3.523856878	0.062751949	0.071097404
0.055027705	2354.76123	1253.993652	12128.35156	10	1	192	211	5	8.935631752	949	4.514166832	0.141931191	0.123569317
0.069127299	1982.044434	1996.24646	11224.85156	10	1	195	214	6	8.219958305	921	3.019452333	0.276218712	0.190151528
0.083126388	1355.654785	1150	10351.56543	10	1	169	218	2	16.75388908	899	3.145221233	0.431032091	0.257387251
0.097173743	872.0665283	291.5476074	9450.19043	8	5	41	218	10	8.104435921	903	10.89212132	0.584424615	0.321546167
0.111006789	169.7056274	565.6854248	8550	10	5	22	218	63	2.052775145	914	38.29535294	0.701039195	0.370485991
0.12479423	379.4733276	254.9509735	7680	8	5	12	218	87	1.012750387	916	45.11606216	0.766211569	0.40030098
0.136808261	630	0	6780	8	5	5	218	54	2.263636112	914	65.48793793	0.774338722	0.408842444
0.145515501	318.9043884	50	5880	8	5	7	219	78	1.909152389	900	58.77111053	0.728821397	0.398006529
0.154976457	150	212.1320343	5010	8	1	4	219	348	1.217118144	899	27.12712288	0.630905926	0.371126324
0.171500832	859.0692749	0	4104.741211	8	1	7	219	0	0.337614715	900	22.98582077	0.500012338	0.339090168
0.192727059	1677.051025	223.6067963	3197.076904	8	5	4	219	39	0.954841256	896	38.59413147	0.367498368	0.303098261
0.213563055	2495.776367	206.1552887	2287.094238	8	1	3	219	46	0	890	29.5568409	0.25948602	0.266836435
0.229851723	2036.909424	353.5534058	1411.276001	8	5	4	219	23	1.012750387	886	10.4994669	0.198323369	0.241324142
0.240969092	1124.499878	460.9772339	510	8	1	3	219	9	1.067520261	888	5.763971806	0.18426685	0.22767733
0.241882622	218.4032898	50	390	8	1	7	220	27	1.687604904	880	14.82704258	0.184798852	0.223334566
0.231881753	391.1521301	250	509.1168823	8	5	4	219	33	1.067520261	882	7.781291008	0.17564483	0.214640677
0.212369353	335.4101868	150	241.8677368	8	5	3	219	6	0	879	3.905952454	0.155413315	0.195009083
0.183905274	216.3330841	0	1087.060303	8	5	4	219	17	1.067520261	874	4.144220352	0.126057163	0.164003104
0	7848.369141	4852.318848	49056.11719	10	2	514	201	0	17.0268364	1006	0.273987532	0	0.012531519
0	7271.891113	4099.390137	48246.51172	10	2	500	194	0	31.61042213	1045	0.281552494	0	0.012957299
0	6808.414063	3361.547363	47476.50391	10	2	696	191	0	6.317550659	1064	0.320903718	5.69251E-05	0.012515835
0	6424.834473	2530.316162	46680.47266	10	3	686	190	0	3.109632969	1072	0.318779647	0.000986011	0.01115899
0	6122.499512	1820.027466	45870.48047	10	2	731	188	0	7.853885651	1087	0.315131873	0.002484377	0.00893664
0	5970	1167.261719	45082.74219	10	2	781	199	0	17.78937721	1028	0.363609225	0.003651534	0.006332466
9.33428E-05	5437.205078	460.9772339	44297.33594	10	2	523	196	0	21.94013405	1042	0.328130364	0.004311442	0.003642428
0.000527965	4669.604004	206.1552887	43497.57813	10	2	405	204	0	27.19727707	992	0.328510642	0.00399909	0.001355642
0.001027983	3939.263916	206.1552887	42702.15234	10	2	251	209	0	19.77076912	953	0.314720839	0.003496254	7.98448E-05
0.00143616	3186.926514	269.2582397	41916.98828	10	2	355	203	0	12.36888123	994	0.350390345	0.003195557	0
0.001492946	2362.392822	1081.665405	41130.51563	10	2	357	199	0	23.49811554	1020	0.325932413	0.002640373	0
0.001300015	1537.335327	1457.737915	40330.45703	10	2	675	195	0	22.61986542	1044	0.412115067	0.002608543	0
0.000801817	713.0918579	1092.016479	39554.21094	10	3	509	197	0	2.433138847	1029	0.792106271	0.002131862	0.000571878
0.000286573	0	632.4555054	38806.71484	10	2	647	195	0	2.02486825	1045	4.074023247	0.001245682	0.002675385
2.92875E-06	778.8452759	50	38022.5	10	2	566	194	0	27.6979866	1044	0.601569712	0.000344706	0.005800067
3.52925E-06	1637.681274	291.5476074	37261.52344	10	3	636	193	0	9.304115295	1049	0.983197808	8.18714E-06	0.009270544
4.55256E-06	1873.018921	300	36486.03125	10	2	629	194	0	4.532714367	1042	1.869296193	0	0.012534153
0	1308.013794	1073.545532	35759.39453	10	2	704	190	0	18.88442802	1075	0.568545341	0	0.015137831
0	1065.316895	1555.634888	35017.85156	10	2	798	189	0	12.0571928	1082	0.513512611	0	0.017392484
0	590.9314575	751.6647949	34263.42969	10	3	713	191	0	10.72415543	1073	0.442644	0	0.019239599
0	30	70.7106781	33559.28906	10	2	490	202	0	21.20922279	1000	0.414031327	0	0.020102493
0	865.8521729	180.2775574	32816.83203	10	3	408	203	0	10.55538082	993	0.424146652	0	0.019770397
0	1718.13855	838.15271	32096.76172	10	2	390	208	0	21.39522743	956	0.412355125	0	0.018004285
0	1170	400	31363.47461	10	2	286	209	0	20.8872757	947	0.454709828	0.000108646	0.015033728
0	300	180.2775574	30682.19922	10	1	209	211	2	11.85033894	938	0.508898377	0.002065982	0.011246945
0	600	364.0054932	29991.31445	10	3	188	210	1	7.653048515	941	0.485494763	0.007350626	0.006989818
3.16665E-05	666.1080933	353.5534058	29289.37305	10	2	266	211	1	18.69576836	937	0.433258832	0.014800004	0.003241397
0.0008945	150	111.8033981	28641.51758	9	2	129	211	2	11.72702408	936	0.406567276	0.022820858	0.000992635
0.003461226	1050	901.3878174	27964.11914	9	3	459	200	0	37.09326935	1014	0.411258101	0.038461819	0.000844468
0.006856524	1950.230713	1800	27318.55469	10	3	729	192	1	9.920728683	1077	0.427939802	0.061577983	0.002151302
0.010247379	2853.94458	1970.406006	26686.20898	10	2	666	201	1	42.00674057	1022	0.479326069	0.085444495	0.004201096
0.013137568	2377.771973	1775.528076	26062.38672	9	3	705	202	1	33.34453201	1013	0.486117035	0.106956877	0.006320422
0.015756754	1652.18042	1253.993652	25460.93555	9	3	374	206	2	16.30726814	980	0.490338057	0.12207558	0.007726005
0.018962424	984.0731812	626.49823	24848.49414	9	2	255	211	3	16.80831528	950	0.660319507	0.129244789	0.009777186
0.021168528	212.1320343	50	24273.91211	9	1	88	215	28	3.321432114	919	1.566716075	0.126046613	0.012056794
0.022032766	570.7889404	447.2135925	23733.56445	8	1	85	215	9	3.389067173	916	1.920154095	0.116678253	0.013962717
0.021645477	853.8149414	1123.610229	23173.40234	8	2	166	212	5	15.04236889	933	0.760638118	0.1023717	0.015406162
0.020098321	60	1882.153076	22660.32813	9	2	409	210	1	34.02137375	946	0.617063165	0.083384775	0.016045691
0.018441705	573.1491699	1550.806274	22149.36719	9	2	666	201	2	8.00104332	1017	0.524871767	0.06568855	0.01664914
0.017309254	1347.330688	884.590271	21677.38281	10	3	743	194	1	13.51969242	1063	0.532161355	0.050703757	0.017666891
0.016469764	1622.498047	200	21197.26563	10	3	490	196	2	22.59136009	1041	0.520863056	0.039160788	0.018036488
0.014887182	876.1849365	565.6854248	20769.64453	10	2	527	201	1	5.601181984	1004	0.514645159	0.029868096	0.017276827
0.012553353	630	1096.585571	20377.79688	10	2	586	198	0	20.29804039	1025	0.492569178	0.022413639	0.015505427
0.0094718	42.42640686	657.6473389	19969.47852	8	3	331	202	1	16.44437027	996	0.482197642	0.015659394	0.012749965
0.00618411	180	430.116272	19616.33008	8	2	142	211	3	5.570960045	928	0.571627736	0.010020427	0.009434362
0.00315693	450	150	19121.32227	10	3	128	210	3	11.00901604	935	0.658126712	0.005012098	0.00600232
0.000850293	618.4658203	585.2349854	18553.97461	10	2	164	210	9	10.16040802	938	0.793498993	0.001178657	0.002820998
0	853.2877808	855.8621216	17984.11719	10	3	252	206	5	25.21348381	968	0.745215833	0	0.000582118
0.000821202	1005.783264	1100	17468.16797	10	3	234	206	1	4.431819916	960	0.606878936	0	0
0.002833973	1481.890625	1511.621704	16976.52734	10	3	249	208	1	18.18843269	944	0.634923756	0	0
0.006200128	2174.120605	1996.24646	16474.61719	10	2	343	206	1	29.21948433	961	0.664464176	0	0.000184863
0.011339259	2071.52124	1118.033936	16032.38281	10	2	499	202	0	13.64418125	990	0.641790628	0.00037375	0.001560015
0.017565554	1276.322876	320.1562195	15596.36523	10	1	164	196	1	16.31040001	1042	0.873758376	0.001697425	0.005343649
0.024413891	684.7627563	390.5124817	14700	10	5	138	204	2	14.83352566	987	1.233731627	0.005604116	0.014238698
0.032958031	780	100	13800	10	2	157	208	2	13.51969242	960	1.225321293	0.020728515	0.032207213
0.043879643	1090.779541	921.9544678	12900	10	5	342	208	3	4.044691086	964	2.075285912	0.063267052	0.069330119
0.056132067	1761.845581	1680.773682	12030	10	1	219	209	4	4.380486965	958	2.218195677	0.15339376	0.127407193
0.070614122	2556.344971	2124.264648	11130	10	1	227	213	3	13.08946323	933	3.616612196	0.305672586	0.201795697
0.085434221	2128.097656	1250	10230	10	2	368	214	8	22.53215027	925	2.737483025	0.482369423	0.279501319
0.099555247	1442.497803	400	9360	10	5	70	214	24	12.0571928	926	5.655618191	0.643000662	0.347805738
0.113352254	845.3401489	452.7692566	8460	10	5	31	217	152	4.100293636	913	50.56364822	0.770706296	0.404443413
0.127743572	390	206.1552887	7558.869141	8	5	21	218	144	3.109632969	919	39.09859467	0.840405345	0.440243989
0.140053108	270	111.8033981	6651.95459	8	5	12	217	55	4.058664322	922	41.44068909	0.849260211	0.452471197
0.149757415	445.9820557	50	5775.291992	8	1	5	218	37	0	921	74.51120758	0.799449325	0.440983534
0.158634633	894.9860229	111.8033981	4867.494141	8	1	5	218	462	0.337614715	911	41.51420975	0.69138664	0.408346832
0.173038006	1447.791382	158.1138763	3962.839844	8	1	8	219	18	2.569502831	902	34.3491478	0.546483517	0.367212892
0.192296371	2114.734131	360.5551147	3090	8	5	5	219	13	0.954841256	894	28.25357628	0.398227602	0.322016299
0.211257577	2710.645752	335.4101868	2190	8	1	5	219	34	0.675206006	890	20.21697807	0.278531194	0.278459013
0.22725521	1841.765503	50	1290	8	1	7	219	0	2.8624053	887	5.756730556	0.210733891	0.246281162
0.238580957	1060.660156	390.5124817	420	8	5	6	219	11	1.721006155	884	6.312097073	0.196870387	0.228193209
0.241806135	295.4657288	254.9509735	480	8	5	6	219	64	0	885	11.64016914	0.204256862	0.221536607
0.21890831	256.3200989	111.8033981	0	8	5	5	219	0	0	880	4.373026848	0.186467066	0.198154777
0.194416344	870	150	804.9844971	7	5	3	219	19	0.477453768	873	7.79417038	0.157166615	0.171382293
0.161620378	1332.216187	70.7106781	1663.850952	7	5	12	219	0	1.217118144	872	3.269859314	0.123995073	0.135445997
0.124374934	469.5742798	400	2535.843018	7	5	7	219	0	2.134299994	870	5.863312721	0.088590845	0.096123226
0	8537.938477	4396.020996	49481.41406	10	3	798	194	0	31.21178436	1048	0.316877216	0	0.015189327
0	8035.969238	3600.694336	48684.85156	10	2	685	196	0	0.754894495	1033	0.450990736	0	0.015766418
0	7609.599121	2862.254395	47892.25391	10	2	692	191	0	2.635026455	1067	0.353630871	0	0.015260609
0	7242.686035	2196.588379	47085.52344	10	1	695	191	0	0.954841256	1074	0.363630086	0	0.013642354
0	6742.262207	1733.49353	46320.03906	10	2	717	189	0	3.109632969	1085	0.353789121	0.000134773	0.011327245
0	5879.158203	1110.180176	45502.44531	10	2	761	194	0	2.569502831	1055	0.301432401	0.000556129	0.008295015
0	5021.125488	751.6647949	44706.41406	10	2	767	203	0	7.917304993	998	0.284140438	0.000757161	0.005148205
0	4212.837402	390.5124817	43938.625	10	2	432	205	0	24.09484291	980	0.271486312	0.000635177	0.002388887
5.74644E-06	3423.813721	50	43132.95703	10	2	246	208	0	17.98199844	959	0.360127091	0.000302968	0.000421706
5.23012E-05	2690.817627	70.7106781	42350.23438	10	1	257	207	1	27.17735672	969	0.402545035	2.7694E-06	0
7.91908E-05	1938.659302	707.1068115	41553.73438	10	3	440	199	0	28.498209	1024	0.347162247	7.53042E-05	0
3.11498E-05	1166.919067	1422.14624	40804.33594	10	3	733	193	0	8.406583786	1057	0.338236898	0.000108746	0
0	342.0526123	552.2680664	40037.27734	10	3	654	194	0	15.82569218	1048	0.468854964	3.05402E-05	0.000700575
0	94.86833191	50	39255.74219	8	2	573	194	0	21.39302635	1046	0.457274795	0	0.003054926
0	662.7216797	494.974762	38497.20313	8	2	741	191	0	10.85010433	1065	0.438007861	0	0.006336859
0	1209.338623	618.4658203	37747.45313	10	2	684	190	0	22.25977898	1072	0.406437457	0	0.009812455
0	1124.499878	70.7106781	37001.92188	10	2	634	192	0	4.044691086	1058	0.388633728	0	0.013182339
0	603.7383423	854.4003906	36263.79688	10	3	717	192	0	28.73564148	1059	0.383578956	0	0.015931724
0	189.7366638	996.2429199	35533.94531	10	2	767	190	0	6.182929993	1074	0.368378431	0	0.017717963
0	0	335.4101868	34810.875	10	2	632	193	1	23.88025284	1056	0.568351209	0	0.018654021
0	524.7856445	100	34068.40625	10	2	532	198	0	13.12188721	1024	0.448395342	0	0.018831436
0	1215.647949	50	33350.42188	10	2	435	204	0	17.27404594	983	0.382384896	0	0.01788622
0	1636.856689	50	32662.33984	10	3	285	207	0	30.75891685	963	0.400212169	0	0.015847491
0	898.9994507	300	31941.19531	10	2	260	203	0	13.23866272	988	0.422350675	0	0.012746677
0	234.3074951	538.5164795	31252.62891	10	3	302	207	0	17.72175598	960	0.44531098	0.000445246	0.008877877
0	589.4064941	900	30571.89844	10	5	331	207	1	1.721006155	959	0.449345022	0.002945827	0.005057809
0	30	70.7106781	29906.16406	10	1	163	211	1	21.34231186	938	0.723022103	0.007735037	0.001701234
6.87042E-05	582.4946289	412.3105774	29229.74609	9	2	248	206	1	21.22925949	971	0.452257365	0.013309052	4.15926E-05
0.000878556	1320.34082	1096.585571	28584.45898	9	2	421	199	0	23.25965881	1021	0.445830822	0.021213567	4.08752E-06
0.002669969	2124.923584	1721.91748	27969.81641	9	3	768	190	0	6.423151016	1088	0.450533599	0.033942387	0.000385874
0.005272468	2823.986572	1261.942993	27327.82617	10	3	778	188	0	2.160789013	1103	0.443282455	0.051146369	0.001183976
0.007859888	1938.891479	863.1338501	26725.48828	10	3	833	190	1	11.92725182	1100	0.448078513	0.064734355	0.002029329
0.010882691	1103.086548	761.5773315	26110.99805	10	2	377	202	0	17.0268364	1015	0.470935017	0.074727193	0.002857888
0.013938462	402.4922485	0	25550.20898	9	2	176	210	3	8.935631752	948	0.510432422	0.079164527	0.004315325
0.016483732	283.0194397	150	24990.55859	9	1	156	212	5	4.222687244	935	0.592799127	0.079732612	0.006620075
0.018119598	986.8130493	694.6221924	24425.32422	9	3	227	210	6	25.90410614	949	0.507298112	0.078651957	0.009292487
0.018925272	416.7733154	1498.332397	23921.45898	9	2	411	206	0	26.99543381	978	0.451012462	0.073475078	0.011733729
0.019149719	323.1098938	1792.344849	23390.65234	9	2	704	205	3	17.08905602	987	0.491562545	0.06576366	0.014282809
0.019333245	1124.499878	1110.180176	22910.45703	9	3	685	192	2	16.44437027	1076	0.49067083	0.056445893	0.016605319
0.019630466	1440.624878	360.5551147	22422.84766	10	1	596	193	2	13.58210182	1069	0.584017277	0.047630578	0.018120857
0.018967794	1167.304565	111.8033981	21994.41992	10	2	597	194	2	4.100293636	1056	0.694765508	0.040153183	0.018493136
0.016959725	531.6013794	680.0735474	21582.59766	10	2	627	196	0	16.73873138	1040	0.519370556	0.03293965	0.017723816
0.013831786	182.4828796	1578.765381	21160.95508	10	3	479	195	0	21.5790081	1047	0.512940705	0.025509298	0.015849486
0.01039342	362.491394	1500	20802.35547	10	2	315	201	1	24.07444	1003	0.461466908	0.017778149	0.013171392
0.006872385	666.1080933	874.6427612	20383.86914	8	5	121	208	3	2.882181168	949	0.615778148	0.010542849	0.009783464
0.003595909	445.9820557	200	19813.47266	8	3	124	212	4	3.945476294	924	0.671658278	0.005241824	0.006202716
0.001154994	247.3863373	0	19264.22852	8	1	105	212	16	1.509526968	922	0.671467721	0.001275847	0.002943419
0.000410868	30	50	18729.32422	10	1	101	212	14	3.181812763	919	0.73068589	0	0.000690743
0.002081913	228.4731903	223.6067963	18220.44922	10	2	192	212	1	28.05505371	919	0.643277824	0	0
0.004722623	912.4143677	1000	17707.04102	10	2	175	211	0	24.54265213	929	0.567268252	3.24663E-06	0
0.008380433	1590.282959	1838.477661	17160.02539	10	2	321	209	0	21.93800735	935	0.673879206	0.000374898	0
0.013533384	1812.208618	1520.690674	16350	10	2	473	204	0	19.83191109	973	0.669818699	0.000894784	9.10606E-05
0.019281764	942.019104	813.94104	15450	10	1	152	198	1	16.49387932	1023	0.980353594	0.001243784	0.00148293
0.025301574	90	200	14550	10	1	93	207	2	4.822542191	951	1.078318	0.003733519	0.007087803
0.032222152	120	50	13680	8	1	78	215	3	4.582314968	910	1.20652473	0.01529341	0.022783196
0.042865764	534.1348267	838.15271	12780	8	2	213	214	2	28.16804504	917	1.245251775	0.055464499	0.06102122
0.055920664	1382.931641	1735.655518	11880	10	2	359	209	2	11.56032372	961	1.362029552	0.151702106	0.124346316
0.070145331	2238.9729	2245.55127	11010	10	1	336	211	2	7.233844757	943	2.97182107	0.302391857	0.199943542
0.08589565	2379.285645	1400.892578	10110	10	1	289	209	6	18.94158936	965	3.66491127	0.484318346	0.283282727
0.101446301	2093.131592	604.1522827	9210	10	1	192	209	22	22.25977898	962	6.32189703	0.653276801	0.358549923
0.115633853	1576.641968	269.2582397	8310	8	5	25	216	208	4.857533455	915	38.91907501	0.781687975	0.419957727
0.128639951	1290	430.116272	7440	8	5	30	217	181	1.817522049	913	31.30278015	0.849943101	0.459085584
0.141197115	603.7383423	604.1522827	6540	8	5	16	216	129	1.391763449	920	39.31658554	0.858010828	0.473480344
0.152299941	268.3281555	223.6067963	5640	8	5	6	217	89	2.433138847	921	54.01271057	0.802922964	0.461287379
0.161950707	1129.29187	50	4770	8	1	4	218	278	0.337614715	918	56.07994843	0.696383297	0.429824859
0.17517601	2031.600342	0	3870	8	1	7	218	18	1.721006155	908	32.92915344	0.548398435	0.382630497
0.192737103	2713.300537	111.8033981	2970	8	5	5	218	21	1.687604904	898	11.68448925	0.396285385	0.329688638
0.209004194	2610.172363	400	2100	8	1	5	219	35	1.012750387	894	6.886169434	0.281575888	0.282233745
0.222205907	1731.704346	471.6990662	1200	8	5	4	219	23	0.477453768	891	5.216644287	0.217576578	0.245680764
0.23208043	829.7589722	291.5476074	300	8	5	3	219	11	1.012750387	885	5.669296265	0.210346475	0.224440187
0.236756384	60	250	600	8	5	11	219	50	1.067520261	884	14.50252533	0.227387488	0.217868343
0.233816296	874.6427612	900	1140.394653	8	5	6	219	19	1.391763449	883	6.916430473	0.23339656	0.213084504
0.223019898	192.0937347	565.6854248	276.5863342	7	1	5	219	69	1.687604904	879	6.134011745	0.221512944	0.201335713
0.172765315	1092.016479	70.7106781	1348.332275	8	1	6	219	35	0.337614715	877	4.983097553	0.164499149	0.148555323
0.137777567	724.9827881	873.2124634	2128.097656	8	1	7	219	6	0.954841256	875	3.9792099	0.127842709	0.113344915
0	9273.882813	4030.198486	49896.0625	10	2	763	186	0	12.97935009	1095	0.345632166	0	0.017107816
0	8827.34375	3226.840576	49130.58594	10	2	695	190	0	5.00628233	1074	0.305194139	0	0.017675355
0	8109.771973	2387.990723	48325.30859	10	1	706	190	0	1.012750387	1078	0.37166971	0	0.01708949
0	7285.986328	1632.482788	47525.00781	10	1	693	190	1	5.139693737	1073	0.438182265	0	0.015457264
0	6437.219727	955.2486572	46710.78125	8	2	710	190	0	4.495148659	1077	0.355840683	0	0.012846784
0	5602.856445	471.6990662	45942.26563	10	2	674	191	0	15.16945648	1073	0.320434898	0	0.009754563
0	4739.715332	50	45153.98828	10	2	461	196	0	28.63350105	1042	0.294802755	0	0.006310588
0	3882.074219	0	44351.73047	10	2	350	205	0	15.53334236	981	0.362128675	0	0.003076636
0	3013.469727	492.4429016	43572.60156	10	2	423	204	2	13.01208782	986	0.789534152	0	0.000751994
0	2201.272461	100	42802.69531	10	3	271	205	1	18.71421814	978	1.377053738	0	0
0	1431.223267	948.6832886	42033.52344	10	2	438	199	0	17.29444885	1024	0.409456104	0	0
0	697.7822266	1159.741333	41269.99219	10	2	723	193	0	16.16557693	1057	0.411459565	0	0
0	30	250	40512.5	10	2	613	194	0	17.66231918	1048	0.412414044	0	0.00062177
0	456.9463806	460.9772339	39757.19922	8	2	733	194	0	21.359972	1046	0.393307358	0	0.002874921
0	0	1277.693237	38988.18359	10	2	657	189	0	3.64697051	1077	0.334056944	0	0.006110714
0	607.4536743	650	38245.98828	10	2	755	189	0	22.65643692	1074	0.332626134	0	0.009630497
0	680.1470337	100	37532.6875	10	2	660	189	0	14.04373074	1077	0.365300864	0	0.012842042
0	60	905.5385132	36784.08594	10	3	758	189	0	15.10091877	1078	0.474440724	0	0.015596842
0	617.737793	800	36062.44531	10	3	875	187	0	7.853885651	1093	0.382306039	0	0.017404182
0	276.5863342	50	35320.14453	8	2	665	191	1	15.06995583	1067	0.445505917	0	0.018151583
0	67.08203888	390.5124817	34625.79688	8	2	677	194	0	15.40312576	1050	0.419746786	0	0.017738286
0	648.9992065	158.1138763	33919.50781	10	2	486	202	0	22.29512405	1000	0.430387586	0	0.016246337
0	975.807373	141.4213562	33200.73047	10	2	340	201	0	20.19835091	1006	0.409078956	0	0.013871028
0	390	874.6427612	32534	10	3	512	199	0	16.75994682	1020	0.478880525	0	0.010797678
0	323.1098938	1320.037842	31835.25781	10	3	447	203	0	9.870926857	988	0.415866345	0	0.007212865
0	458.9117432	813.94104	31170.92383	10	2	467	205	0	13.20254803	978	0.713649571	0.000390908	0.0037371
0	424.2640686	150	30519.14258	10	2	166	211	1	17.4220047	936	0.691879869	0.002159733	0.001125036
0	1272.792236	100	29868.50586	10	2	204	209	0	26.62858963	948	0.453933299	0.005253504	7.46855E-06
2.93861E-06	1863.866943	500	29235.8418	9	2	344	205	0	26.21110916	975	0.389049172	0.008201349	0
0.000832886	2562.674316	948.6832886	28593.32031	9	3	700	198	0	38.04442596	1028	0.430783987	0.014235044	0
0.00278581	2802.231201	921.9544678	28006.84375	10	3	761	188	0	25.89581871	1103	0.386260629	0.022207739	2.36102E-05
0.005196482	1897.366577	50	27389.88477	10	2	665	190	0	31.86169815	1096	0.363687843	0.030879086	0.000236362
0.008061342	1020	50	26811.55859	10	2	430	200	0	3.843668222	1021	0.401660502	0.036482446	0.00042197
0.011422467	295.4657288	424.2640686	26248.42188	10	3	359	205	1	19.04751778	981	0.434976012	0.040793516	0.0015704
0.014596759	342.0526123	350	25692.91211	9	2	364	203	2	14.78076839	995	0.493579537	0.046218857	0.0039804
0.017680997	424.2640686	500	25169.35547	9	2	518	205	0	25.04836845	980	0.456419438	0.051161386	0.007042563
0.020109059	234.3074951	1400.892578	24634.45703	9	2	702	197	0	6.795864582	1044	0.504968822	0.054440178	0.010418967
0.021977855	510	1234.908936	24145.97461	9	2	640	196	1	8.00104332	1051	0.625368834	0.053978376	0.013537006
0.02298783	806.1017456	559.0169678	23690.88477	9	3	592	192	1	1.391763449	1078	0.576204717	0.051766038	0.015885998
0.022713011	697.7822266	50	23214.68945	10	1	579	195	1	1.217118144	1050	0.643367887	0.048452683	0.017406644
0.021617323	360	550	22789.93164	10	2	684	196	0	9.208987236	1047	0.504005253	0.043040574	0.017764384
0.019240612	30	943.3981323	22370.02539	8	2	684	192	0	13.59765244	1071	0.440818846	0.036080912	0.017057491
0.015649779	577.0615234	1746.424927	21898.45898	10	2	357	193	0	21.83781052	1065	0.446576715	0.027231997	0.015221814
0.011264273	1106.751953	2086.264648	21197.28711	10	1	142	203	1	11.00901604	981	0.468445688	0.018194746	0.012519459
0.006985122	1519.078613	1432.654907	20491.99805	10	3	216	209	2	19.51367378	943	0.467588633	0.01003829	0.009205218
0.004122385	1320.34082	1100	19827.82227	8	3	293	211	2	29.94045258	924	0.442155719	0.00468494	0.005837075
0.002393766	1100.227295	806.225769	19162.13477	8	3	359	211	2	22.4418869	931	0.458692044	0.00101282	0.002696336
0.002414121	912.4143677	494.974762	18488.20508	8	2	195	210	2	14.05495262	939	0.54360497	0	0.000531452
0.004625683	361.2478333	158.1138763	17850.42773	8	2	150	211	2	23.22837639	930	0.550029397	0.000181081	0
0.007737737	324.4996033	939.4147339	17173.9707	8	3	112	212	1	7.667577267	919	0.553031623	0.001467224	0
0.011421317	1158.79248	1640.121948	16524.85352	10	2	260	210	0	21.27147484	934	0.591639876	0.00308083	0
0.016322926	1567.194946	2050.609619	15870.11328	10	2	373	205	0	18.94158936	969	0.803070307	0.004499918	0
0.021253189	690.6518555	1431.782104	15191.32031	10	2	157	201	1	7.832625866	999	0.77075696	0.005159975	3.51334E-05
0.025910461	161.5549469	960.4686279	14340.28223	10	3	88	208	1	8.582483292	951	0.96612519	0.006238325	0.002352089
0.031096289	465.7252502	150	13484.99121	12	4	74	215	2	2.719923258	905	1.01705122	0.014660408	0.014768073
0.040455505	394.5883789	680.0735474	12660	8	2	256	216	2	10.03044319	906	1.144141436	0.046551548	0.04915626
0.053014629	1295.222046	1578.765381	11760	10	2	463	211	1	23.41709328	949	1.249765277	0.127647564	0.109816946
0.068310425	1382.931641	2098.809082	10860	10	2	417	207	3	14.23310947	978	2.581075907	0.273768127	0.188913718
0.085165583	1513.439819	1188.48645	9960	10	1	296	210	5	17.34387207	956	3.349445105	0.444514394	0.272575974
0.101036623	1806.239136	291.5476074	9090	10	1	100	213	21	4.168739796	925	3.617368937	0.600208819	0.347570032
0.115639783	1337.946167	0	8190	10	5	33	216	56	2.635026455	907	15.9541626	0.72571969	0.411821246
0.129706964	954.829834	832.1658325	7290	8	2	42	215	44	5.00628233	918	34.0678215	0.792169094	0.453849673
0.142594531	510.8815918	651.9202271	6420	8	5	39	216	97	11.2427597	919	47.56872177	0.801419199	0.470355719
0.154278785	295.4657288	0	5520	8	1	5	217	43	0	912	43.83534241	0.747384608	0.460154861
0.165328369	1170	180.2775574	4620	8	5	4	218	91	0.754894495	909	43.54880142	0.642579377	0.428212643
0.179564878	2060.412598	316.2277527	3720	8	1	5	218	69	0.754894495	899	18.79374123	0.500095665	0.380964994
0.19433932	2871.236572	70.7106781	2850	8	1	4	218	52	0.754894495	894	9.574252129	0.366211236	0.328270763
0.208188578	2040.220581	150	1950	8	1	5	219	38	1.012750387	890	7.63960743	0.263102025	0.279149801
0.218804926	1302.497559	50	1050	8	5	3	219	0	0.337614715	889	6.757789135	0.215464726	0.241019085
0.226250097	971.6480713	250	180	8	1	5	219	29	0.954841256	891	6.522063255	0.222170398	0.219732061
0.231080443	134.1640778	223.6067963	720	8	5	4	219	15	0	886	13.53489494	0.248814493	0.214291275
0.23088403	740.9453125	492.4429016	1422.392334	8	5	4	219	0	0.754894495	885	9.754480362	0.261294991	0.212375492
0.223506317	810.5553589	447.2135925	632.850708	8	1	4	219	10	1.509526968	885	9.544154167	0.256587148	0.205597982
[truncated: 2,513 more rows]
