# Supplementary material for: A study on the spatial distribution characteristics and driving factors of traditional villages in the southeast coast of China: A case study of Puxian, Fujian
Source: PLoS One. 2024 Jun 7;19(6):e0303746. doi: 10.1371/journal.pone.0303746 (PMC11161066; doi:10.1371/journal.pone.0303746)
Supplement: S2 Data — (ZIP) [file pone.0303746.s002.zip › Quantile Discretization Data Sampling/F3000.csv]

Y	X1	X2	X3	X4	X5	X6	X7	X8	X9	X10	X11	X12	X13
0.033731747	421.0700684	4379.783203	6058.291992	9	5	16	219	4	1.687604904	807	3.785169125	0.022338903	0.058738321
0	84.85281372	3573.513672	16901.05273	10	1	285	204	1	10.16040802	945	0.655124247	0.024260875	0
0	1080.416626	1533.786133	14140.47363	10	2	209	208	0	17.34677315	916	0.565449595	0.03989511	0
0.022466071	1782.414063	1400.892578	2755.104248	9	5	5	221	4	2.901821613	825	6.493619919	0.021486893	0.019248728
0.005259365	1344.656128	1167.261719	13129.58496	9	2	271	212	0	13.83230305	884	0.64558816	0.119248807	0
0.001595084	270	350	10229.64844	9	2	90	215	6	9.374782562	875	1.994589686	0.102781571	0
0	2518.034912	2657.066162	7417.526367	10	2	435	207	0	15.18653393	937	0.669502616	0.042071212	0
0.005036967	60	2342.007568	2030.270874	9	1	8	219	2	0.337614715	826	7.655973911	0.018170601	0
0.009299073	499.2994995	838.15271	891.9641113	7	5	9	219	7	0	829	12.6849308	0.002418136	0.002788975
0.023101866	876.1849365	2088.061279	3851.700928	9	1	12	220	5	2.719923258	837	5.332577229	0.016306015	0.022756863
0.033608403	295.4657288	3132.490967	6802.065918	9	1	5	219	2	0.954841256	839	11.02912712	0.036751501	0.034264486
0.012483548	2220	2482.941895	15765.73535	10	2	507	198	0	37.98202133	995	0.484984994	0.07736855	0
0.015534092	597.7457886	1569.235474	12761.88867	9	1	134	215	3	8.485238075	875	0.958093345	0.137375325	0
0.008322418	1087.474121	1012.422852	9758.073242	9	2	80	217	2	11.90468788	859	1.601949215	0.106399134	0
0.002831681	1656.804199	1711.724243	6758.527832	10	2	118	207	2	12.19438362	941	0.68601948	0.039561991	0
0.009323301	3652.73877	3716.51709	3754.796875	10	2	486	201	0	28.46846581	987	0.795853078	0.033617429	0.014789811
0.003773529	5259.848145	1054.751099	18986.39844	10	2	618	196	0	7.506142616	1004	0.493178606	0.007045493	0
0.013813199	2526.064209	570.0877075	16032.74805	10	2	783	197	0	5.601181984	1004	0.49478063	0.052842341	6.31527E-07
0.017013447	655.2098999	672.6812134	13082.88965	9	3	283	207	1	22.11548996	937	0.527583539	0.08571519	0
0.009582863	1698.381592	1453.444214	10155.83105	9	2	321	210	0	14.48473358	909	0.562668741	0.053809341	0
0.009201359	458.9117432	100	7271.705566	9	1	26	217	12	1.067520261	859	1.189667225	0.035868738	0.000792009
0.027879853	1030.970459	1050	4420.599609	9	2	185	214	2	13.78268242	881	1.144444346	0.10962034	0.039755594
0.042912941	573.1491699	850	1692.01062	9	2	22	217	7	2.052775145	863	5.401958466	0.266748339	0.100598201
3.36797E-05	5803.740234	1350.925659	11817.41113	4	1	134	215	7	28.93391418	880	0.762994528	0	0.020747026
0.016256249	1771.016602	3400.367676	20827.73633	1	1	11	218	8	2.456394672	841	2.118940115	0.023443218	0.034550831
0	553.1726685	710.6335449	31355.74023	8	1	398	202	1	29.52282906	974	0.612955093	0.033608869	0
0	1315.90271	1051.189819	28406.64258	10	2	549	197	0	34.28346252	1009	0.725636661	0.048302237	0.000621052
0.007074373	201.2461243	390.5124817	25481.35742	10	2	177	210	4	13.08946323	924	0.999554396	0.046099901	0.006764303
0.013689164	5303.21582	50	19646.97656	10	3	244	210	0	26.8756237	915	0.630837381	0.028825322	0.012867847
0.011700422	3632.354492	150	16783.94727	8	2	299	210	1	9.333629608	917	0.650550663	0.057235088	0.012953019
0.011840394	1523.220215	743.3034668	13929.08105	10	2	495	201	2	20.36648941	992	0.626424253	0.064482808	0.008343527
0.00494373	1325.443359	380.7886658	11128.54395	10	2	238	210	1	17.86786079	925	0.71075201	0.029728847	0.00736834
0.00815158	2751.181641	2121.320313	8412.418945	10	3	281	213	4	34.62940979	898	0.715477586	0.029804889	0.02596792
0.027736748	1832.211792	1110.180176	5785.645996	9	1	73	217	4	12.40776348	872	1.264757037	0.113755956	0.064818688
0.04575127	732.3933105	1581.138794	3144.280518	8	3	132	218	22	7.832625866	867	3.874285698	0.262226075	0.105500318
0.047003224	742.1589966	460.9772339	509.1168823	8	1	26	220	23	4.262692928	865	11.3997364	0.225590095	0.112626992
0.02523735	2185.062988	3359.31543	3384.154297	9	1	3	219	5	0.337614715	831	2.999849081	0.040467497	0.037265465
0.027571205	218.4032898	1328.533081	3364.416748	9	1	18	220	10	3.723867178	853	9.964673042	0.043793231	0.049899727
0.02241955	450	1570.03186	1440.624878	9	4	3	220	2	0.754894495	846	4.485645771	0.003197913	0.009920615
0.010016598	1819.148193	965.6604004	3668.964355	9	5	6	219	4	1.909152389	848	5.056805611	0	0.001595075
0.001807236	3173.200195	180.2775574	9157.521484	7	4	5	219	13	3.109632969	838	1.638472319	0	0.068889871
0.006613523	2871.236572	1553.222412	12078.0459	4	3	14	214	0	5.875572681	900	2.974730968	0	0.064620219
0.013675493	1604.649536	2040.220581	15031.91602	8	1	22	220	9	1.687604904	858	4.3081007	0	0.021710115
0.018528908	630.7138672	403.1128845	18001.22461	9	1	11	220	9	2.052775145	855	4.443659306	0.005261321	0.017090147
0	1075.40686	1718.284058	44929.56641	9	1	2	217	4	0.675206006	884	0.905611753	0	0.002543868
0	835.7033081	212.1320343	34918.82813	10	2	733	197	0	19.47622108	1011	0.389792413	0.003855335	0
0	2080.625	1600.781006	32018.11133	10	2	521	204	0	8.898507118	971	0.396862477	0.033850107	0
0.001147797	1549.870972	855.8621216	29124.73242	8	2	271	213	2	15.17970562	908	0.623874366	0.059120968	0.004239733
0.019445652	351.1409912	1012.422852	26255.91406	9	5	82	216	6	1.817522049	894	1.361124396	0.087688759	0.019480841
0.034096926	1368.539307	150	23414.03516	10	1	73	216	7	1.687604904	891	1.576920748	0.118307114	0.046699796
0.03859406	2927.729492	1000	20592.5918	10	1	84	216	2	3.109632969	885	2.372546911	0.177636862	0.108678721
0.029079366	2253.197754	100	17818.13086	10	1	62	218	4	1.817522049	887	3.363603592	0.221055433	0.123296015
0.023136063	582.4946289	250	15128.62891	10	1	74	217	3	4.582314968	883	4.850657463	0.154450789	0.07687223
0.013048245	2495.596191	832.1658325	12480.32422	10	2	373	213	5	24.41234207	915	1.371887326	0.054659709	0.052691936
0.008826646	3389.070557	1131.37085	9840.045898	10	2	143	213	3	2.635026455	902	1.101123333	0.020163748	0.066807032
0.012767674	823.7717896	2469.817871	7177.966309	8	1	33	218	4	0.954841256	875	2.790804863	0.07806351	0.080596827
0.019412536	330	2156.965576	4709.331055	8	1	61	219	6	4.679912567	878	5.348791599	0.120772891	0.072512522
0.029985905	2354.76123	1553.222412	2575.985352	9	2	178	216	5	19.74869537	879	2.083052635	0.081527345	0.055507332
0.028665654	1690.680298	1594.521851	1195.491577	8	3	126	217	2	20.97801781	868	1.414151311	0.019942435	0.044893254
0.025468441	123.6931686	2170.829346	174.9285583	8	1	37	218	12	3.016961336	861	6.064013481	0.033329077	0.035133593
0.032710258	1020.441101	1051.189819	2983.906738	8	1	10	221	5	3.109632969	850	3.481825352	0.000967541	0.023643907
0.02696839	1710.263184	100	5634.891113	9	5	3	221	7	0.754894495	851	7.024157524	0	0.02695859
0.021633545	258.0697632	100	10334.16211	9	4	5	220	15	3.769243956	846	7.949941635	0	0.132494256
0.021662185	108.1665421	206.1552887	13005.92578	9	1	9	220	0	1.350224495	849	13.0748806	0	0.107066453
0.022381663	0	514.7814941	15797.47168	9	2	35	220	7	5.961015701	864	20.11922646	0	0.037116397
0.016037788	912.4143677	364.0054932	18655.29688	9	1	16	219	5	4.262692928	862	2.999429941	0	0.003944698
0	660.6814575	4756.574219	39241.9375	9	2	17	217	3	3.945476294	884	1.215886474	0	0.017619895
0.005121654	1113.238525	111.8033981	35768.15234	10	2	171	207	0	23.65130806	948	0.444950253	0.003454445	7.92834E-05
0.009049282	1950	0	32899.33203	10	2	239	206	2	28.82189751	965	1.111051559	0.045153819	0.002870295
0.005053861	1504.792358	364.0054932	30068.09766	9	5	103	211	4	12.81007767	936	2.258649349	0.092225328	0.007338167
0.017358338	1360.294067	70.7106781	27273.43164	8	1	66	217	5	1.012750387	893	1.938579679	0.144080475	0.028755778
0.034620043	566.0388794	1140.175415	24529.65625	9	1	92	217	3	7.594643593	892	3.110591888	0.233539551	0.114276886
0.047042057	488.364624	223.6067963	21827.82031	10	1	47	217	23	2.901821613	902	13.33058834	0.453345299	0.241619185
0.043693375	540.8327026	905.5385132	19176.00781	9	5	69	217	13	0.954841256	901	35.95765686	0.525307715	0.281599134
0.03785222	810	707.1068115	16531.74219	8	2	83	218	12	0.954841256	891	6.265634537	0.275326401	0.17673184
0.025594626	84.85281372	50	13890.03223	8	2	79	215	9	4.168739796	900	5.411338329	0.098790035	0.089315169
0.025167154	1350	585.2349854	11317.15918	8	1	40	217	6	0.954841256	892	2.355832338	0.087871365	0.090413176
0.020277308	189.7366638	1216.55249	8901.712891	8	1	85	218	5	14.99394798	886	6.159062862	0.106194973	0.088225603
0.013694183	335.4101868	1030.776367	6799.154297	8	1	109	215	12	9.702926636	901	3.823364735	0.069667168	0.048189037
0.018853733	1337.946167	955.2486572	5151.358887	10	2	402	210	1	33.78174591	932	1.393531919	0.014944843	0.013412839
0.022521684	3631.115479	1012.422852	3899.192139	10	1	524	200	11	2.901821613	1007	1.480693579	0.00289006	0.011446854
0.023919122	2010	1843.908936	2246.597412	10	2	145	213	2	26.11323357	901	0.966731668	0.030407943	0.009510222
0.031532165	657.951355	782.6237793	408.0441284	8	1	67	218	3	14.07363415	867	1.125064731	0.044055898	0.010476909
0.031264048	339.4112549	2912.902344	540	8	1	12	220	10	1.817522049	858	2.892057896	0.018409442	0.017062172
0.022715641	123.6931686	2100	339.4112549	9	1	17	220	34	1.391763449	863	11.82447052	0.001865459	0.019264385
0.01860342	300	1154.3396	1253.195923	9	1	16	220	6	2.052775145	860	3.592768908	0.00672135	0.047476146
0.021936044	450	291.5476074	4140.978027	8	5	21	220	11	2.263636112	873	6.957300663	0.012535048	0.074196503
0.031506166	169.7056274	212.1320343	7015.703613	9	1	6	220	7	0.954841256	865	6.688211918	0.005240115	0.07661701
0.040327094	390	1141.27124	9677.87207	8	1	3	220	5	1.067520261	855	4.180390358	0	0.084538884
0.035303179	108.1665421	150	12148.03711	8	1	11	220	8	0.954841256	854	3.486148119	0	0.119103163
0.019628502	958.5927124	1019.803894	17040.02734	9	1	19	220	6	2.052775145	857	2.389432192	0	0.023618583
0.009891199	1871.095947	1382.931641	19718.40039	4	2	165	214	6	6.721369267	907	1.317573786	0	0.002756154
0.002722125	1320	1237.941895	22485.99609	4	3	310	216	12	15.64251041	891	1.113035798	0	0.012708501
0.010012753	123.6931686	1040.432617	25300.97656	1	1	22	217	9	1.067520261	874	2.669664383	0	0.015817348
0.017858893	67.08203888	3201.562012	28152.80664	1	3	32	217	5	7.431549549	861	9.755812645	0	0.008315585
0.010766166	641.3267212	700	39574.77734	10	2	417	205	0	19.78056908	964	0.494693041	0.009042605	0
0.037495319	1692.01062	550	36764.69141	10	2	486	200	0	10.03044319	1010	0.467571616	0.043741118	0.005204263
0.051212415	920.2717285	1274.754883	33983.37891	9	2	328	210	0	14.71007633	949	0.942810953	0.124747828	0.013377571
0.033478823	740.9453125	939.4147339	31251.88086	8	2	215	213	3	10.66312027	922	1.487045288	0.170971185	0.019452553
0.013158356	84.85281372	1334.166382	28551.69531	9	2	78	217	5	2.635026455	902	2.680477381	0.153702885	0.030670034
0.014886475	84.85281372	905.5385132	25896.95117	8	1	79	217	87	3.723867178	900	4.4168787	0.20388326	0.110885955
0.025957994	210	1656.049561	23264.87891	8	1	78	216	9	2.385944128	905	33.08991623	0.424868435	0.245981574
0.032289524	284.6049805	492.4429016	20611.76758	9	5	35	218	32	1.350224495	893	35.93809509	0.505358815	0.294085741
0.043864634	330	150	18000.90039	9	1	75	216	5	7.117176533	899	18.22815323	0.292521179	0.204236001
0.041516766	94.86833191	1983.053223	15506.86621	8	2	59	217	21	13.73669529	893	13.7791481	0.132762581	0.099900797
0.041903526	150	70.7106781	13136.74609	9	1	18	218	14	0.954841256	887	9.153077126	0.147777528	0.075256959
0.035869371	342.0526123	50	11009.83691	9	4	19	219	0	1.509526968	882	4.837015152	0.145174205	0.056039717
0.028777393	2258.58374	380.7886658	9214.298828	9	1	17	218	19	0	884	1.500983119	0.079922989	0.022486979
0.024480719	510	500	7902.024902	10	1	66	216	7	5.730255604	898	4.09213686	0.012896837	0.003343591
0.021294156	1871.095947	403.1128845	6476.109863	10	2	376	214	1	36.00673294	908	1.302278161	0.006285418	0.00417133
0.017913921	1173.456421	761.5773315	4534.765625	10	2	280	210	1	24.8479805	932	0.99416846	0.022142999	0.006834874
0.028618004	1310.4198	2390.08374	3107.426514	10	3	380	210	1	8.063245773	923	0.98606658	0.02331852	0.004097594
0.029370373	1138.419922	1627.88208	2430	9	2	219	212	1	22.31587791	910	1.274899125	0.005792988	0.007100801
0.013812908	1015.135437	715.8910522	885.8894043	9	1	13	220	5	2.02486825	867	4.409851551	0.000380777	0.016057435
0.011830196	969.3296509	919.2388306	1714.205322	9	1	17	220	7	5.051152706	869	7.426642418	0.019088214	0.071608819
0.01036462	577.0615234	0	4561.578613	8	5	8	220	22	1.391763449	876	30.29490471	0.027246492	0.095247835
0.022660922	900	364.0054932	7445.079102	9	1	12	220	5	2.456394672	867	5.671367645	0.013341945	0.078676492
0.03376573	823.7717896	1201.04126	10323.5752	9	2	236	217	1	20.0788002	888	2.999004364	8.15535E-06	0.044000529
0.031293783	510.8815918	570.0877075	13216.7959	8	1	10	220	8	1.217118144	860	3.944707632	0	0.040195752
0.000604854	886.3972168	850	21158.08398	9	3	159	213	5	7.506142616	901	1.192979813	0	0
0	615.5485229	1680.029785	23752.13867	1	3	111	214	6	13.32647038	907	0.975006282	0	0.003639285
0.000827629	735.4590454	651.9202271	43444.08203	8	2	856	189	0	14.78076839	1073	0.385185838	0.01196316	0
0.022370465	1132.077759	300	40688.01953	10	1	271	203	0	15.04582119	997	0.41089496	0.054706309	0
0.059717894	902.496521	250	37949.82031	9	1	130	214	2	3.109632969	931	0.634051025	0.109186403	0.007702655
0.076653376	720	70.7106781	35251.10938	8	1	99	216	12	1.067520261	921	1.685355186	0.185230613	0.017235922
0.05051396	1776.851196	776.2087402	32611.66992	8	2	155	212	3	16.22873688	938	1.03827095	0.17520231	0.023078568
0.015961818	2135.907227	200	29958.3457	8	1	90	216	2	1.817522049	902	0.891960382	0.097435556	0.030133978
0.001275138	349.8571167	1151.086426	27310.43164	9	2	366	210	5	20.78454208	940	1.089473128	0.050235882	0.054082602
0.007811692	1620.27771	3380.088867	24696.43359	9	1	472	207	1	8.563128471	961	1.284523606	0.141462982	0.12567766
0.030980421	912.4143677	1914.418945	22149.77344	9	3	180	212	3	13.27066994	925	1.876828671	0.265920639	0.165031835
0.055245411	466.6904907	50	19707.07813	8	1	31	218	24	2.134299994	900	12.24561977	0.257027656	0.13234134
0.054851733	254.5584412	70.7106781	17373.9375	9	1	27	218	56	2.385944128	884	18.56750488	0.181058466	0.090050451
0.041156989	523.9274902	1677.051025	15268.14355	8	1	106	217	5	4.582314968	888	2.408764124	0.112683021	0.055194754
0.029830508	1170	2795.084961	13389.58203	9	1	72	217	3	1.721006155	892	2.636417627	0.09199094	0.027551161
0.02470218	394.5883789	1030.776367	11849.08887	9	5	163	216	7	17.39022636	903	2.858742952	0.059287086	0.010570543
0.018072406	787.4642944	141.4213562	10596.79688	6	1	10	219	71	3.64697051	880	13.33838367	0.013361492	0.005408674
0.017785881	296.9848633	600	8752.239258	8	3	80	217	22	22.62393188	888	8.893538475	0.013150983	0.023443751
0.025208393	417.8516541	100	7097.394043	8	1	27	218	5	2.160789013	879	7.662586212	0.025031067	0.034382813
0.046400905	2723.563721	100	5918.825684	10	1	141	206	0	14.20359707	961	1.397315741	0.017338835	0.022265788
0.06319505	2089.688965	1386.54248	4697.65918	10	2	651	206	0	27.68758583	975	1.749187112	0.007306846	0.012056855
0.07888294	308.8688965	721.1102295	1863.866943	9	5	5	219	32	1.067520261	877	8.344944954	0.029641125	0.069476277
0.085312046	660	1902.629761	853.8149414	9	2	8	219	2	0.754894495	880	23.12512016	0.070318587	0.137028217
0.055422839	60	400	3743.273926	8	1	8	220	10	2.569502831	868	4.210402489	0.060241308	0.12342304
0.019046208	256.3200989	832.1658325	6628.370605	9	1	17	219	18	2.134299994	874	11.20712566	0.012463248	0.043248408
0.018442774	617.737793	650	9467.174805	8	1	9	219	13	0.337614715	866	11.66981506	0	0.007112165
0.012738182	737.9024048	250	11985.17871	7	4	5	219	11	0.477453768	864	5.39720726	0	0.002990583
0.002571661	2053.411865	2408.318848	14645.80859	9	1	36	217	4	6.620689869	872	6.459870338	0	0
0.000825886	2753.634033	1204.159424	44672.91016	10	3	645	189	0	21.55942154	1083	0.435800642	0.017853221	0
0.014813874	1203.370239	0	41974.70703	10	2	240	208	3	11.80483437	971	0.363065064	0.059774421	0
0.040026758	2026.055298	141.4213562	39306.14844	9	1	145	214	2	1.509526968	933	0.619814456	0.093027182	0.003111041
0.051944613	42.42640686	158.1138763	36654.08203	8	1	127	214	4	0.754894495	927	0.651676059	0.116834156	0.009860011
0.030841148	2806.724121	353.5534058	34009.49609	9	3	247	211	1	15.79642487	938	0.468107373	0.091026813	0.012650856
0.008959764	2684.958008	610.3277588	31382.53906	10	3	170	210	0	16.50622749	939	0.556844711	0.031382646	0.022300705
1.5522E-05	30	180.2775574	28807.28125	10	1	402	202	1	15.79967976	999	0.725867987	0.004216355	0.023747411
0.00416374	872.0665283	2405.202637	26307.79297	10	2	247	206	3	25.1875248	971	0.746484518	0.033133965	0.025369676
0.030541314	1449.03418	1540.292236	23914.14063	10	2	329	202	3	28.45853996	1004	0.976589501	0.184210747	0.055060994
0.058116589	494.7726746	1131.37085	21617.59766	9	5	48	218	35	0.477453768	911	10.8457756	0.314421386	0.077627599
0.05238191	600	550	19486.63477	8	2	85	218	14	6.182929993	905	2.254261971	0.222393066	0.059885263
0.02423609	1972.257568	141.4213562	17555.30664	9	1	566	199	1	6.201053619	1029	0.970729589	0.052760985	0.029720208
0.007864103	4038.873535	2052.4375	15921.63574	10	1	171	207	1	14.39779663	954	0.720782757	0.01317628	0.007554017
0.008368338	2710.147705	680.0735474	14574.01074	9	3	127	215	2	12.77257824	906	0.904471636	0.012818037	0.001695524
0.008615999	1381.955078	250	12955.69336	8	2	305	217	1	9.4448843	887	1.047664881	0.005442915	0.007100513
0.013332004	930.4837646	738.2411499	11175.99707	10	2	318	214	3	23.27332687	909	1.374556899	0.020664653	0.035537276
0.04047573	84.85281372	650	9808.165039	8	5	9	219	8	0.337614715	888	21.29048538	0.050982714	0.071336053
0.087056912	720	450	8519.418945	10	2	153	215	3	9.629144669	910	2.837954283	0.111746982	0.106288977
0.118134551	241.8677368	100	5678.248047	8	1	3	219	9	0.954841256	887	9.706710815	0.137315735	0.108543515
0.16066736	1020	514.7814941	2785.480225	8	1	5	220	17	0	884	17.03564453	0.112398006	0.14508979
0.185426712	174.9285583	806.225769	30	8	1	5	220	77	1.012750387	886	18.42458725	0.147063449	0.20148547
0.128436282	161.5549469	50	2801.428223	8	1	8	220	9	1.432096243	878	6.887089252	0.099704094	0.145677835
0.036680527	1026.157837	570.0877075	5281.533691	8	1	6	219	5	1.067520261	870	5.132488728	0.021783045	0.031433016
0.006532377	2212.080566	200	7921.647461	7	4	7	219	6	1.391763449	868	2.691990137	9.40879E-05	0
0	5003.079102	2400	46026.00391	10	1	590	197	0	15.35942554	1027	0.325228184	0.006478822	0.005548086
0.00323019	4204.818848	300	43375.16406	10	2	847	189	0	17.77531624	1094	0.322447389	0.018458577	0.00059021
0.007805498	2970.151611	150	40750.61328	10	2	220	208	0	12.71399689	963	0.551710844	0.023035014	0
0.0074696	60	670.8203735	38097.17578	10	2	403	206	0	30.10947227	975	0.362748981	0.015062531	0.001326694
0.003322508	2402.436279	50	35499.63672	10	2	398	197	0	16.11800766	1025	0.357237518	0.01204095	0.009843824
0.00047384	942.019104	450	32982.5	10	3	642	198	0	14.9070158	1024	0.492348731	0.00180179	0.020403646
0	1209.338623	180.2775574	30504.58594	8	2	286	209	1	14.52437592	954	0.528525352	0.000913483	0.018820547
0.001735291	161.5549469	0	28111.39258	10	2	89	214	2	4.431819916	914	0.730862796	0.027427329	0.006955022
0.018418964	1328.495361	1220.655518	25839.21484	8	2	318	205	2	14.20359707	988	0.624569774	0.134265423	0.011878529
0.033041563	1361.947144	1000	23731.13867	9	1	74	216	4	4.380486965	911	0.899801016	0.224295527	0.02528098
0.032470167	1276.322876	738.2411499	21768.0957	9	2	57	217	8	1.687604904	904	1.567065001	0.157996252	0.030111039
0.014601122	1381.303711	1491.643433	20024.6582	10	2	513	195	1	19.29004669	1051	0.61837709	0.044502933	0.018341577
0.006712749	1673.559082	460.9772339	18565.73438	10	3	303	207	0	5.322852612	960	0.77396071	0.011337992	0.010256149
3.42833E-05	2250.799805	951.3148804	17192.48633	10	2	558	200	1	10.17652702	1015	0.540671349	4.65357E-05	0.001193376
0.001242486	3101.048096	1382.931641	15348.39453	10	2	425	205	1	25.6519165	973	0.723402262	0.000711062	0.001610119
0.019380149	2333.838135	50	13784.63281	10	2	549	199	1	20.1291275	1035	2.056047678	0.012066001	0.025714448
0.054661501	1680.267822	996.2429199	11940.03809	10	5	222	211	1	18.24570084	941	4.199901104	0.135720819	0.121959619
0.102399826	30	680.0735474	8954.535156	8	5	22	219	28	2.719923258	900	28.29985809	0.555960417	0.309037566
0.139844492	1041.393311	150	5977.45752	8	1	6	219	24	0.477453768	900	38.44787979	0.640679121	0.3528409
0.194785312	1449.03418	141.4213562	3005.095703	8	4	5	219	39	1.817522049	893	20.40521812	0.3057625	0.272455156
0.238848746	825.4089966	158.1138763	30	8	1	6	220	11	2.719923258	880	4.968198776	0.175441876	0.224208802
0.179773316	308.8688965	0	1209.338623	8	1	4	219	5	1.391763449	874	4.052857876	0.113943681	0.163977757
0	7578.07373	2015.564453	47449.98438	10	1	707	191	0	5.385977268	1074	0.497702628	0	0.015023311
0	4735.060547	335.4101868	44790.8125	10	2	680	196	0	30.59519196	1042	0.284140438	4.25497E-05	0.005238631
0	2068.912842	335.4101868	42177.95313	10	2	366	207	1	35.99149704	969	0.527674079	0	0
0	254.5584412	158.1138763	39637.46094	8	2	669	194	0	13.03657818	1046	0.381350964	0	0.002545426
0	699.7142334	141.4213562	37135.92969	10	2	692	192	0	22.31172943	1058	0.37345323	0	0.013653971
0	268.3281555	141.4213562	34704.80078	8	2	646	191	1	5.095619678	1067	0.57360059	0	0.018443324
0	764.8529053	460.9772339	32357.98633	10	2	330	203	0	5.759620667	988	0.385673851	0	0.012250174
0	456.9463806	150	30103.63672	10	2	209	211	2	28.27166367	936	0.82614243	0.005350349	0.000948444
0.002398492	2707.489502	1463.728149	27969.0918	10	3	806	188	0	4.857533455	1103	0.428625256	0.029184036	0.000191081
0.011794199	247.3863373	0	26007.78516	10	2	246	205	2	7.264626503	981	0.48674044	0.057305761	0.002225863
0.019371074	30	1578.765381	24190.51172	9	2	647	206	0	41.83254242	978	0.451012462	0.062026747	0.011506098
0.02087114	859.0692749	141.4213562	22598.58398	10	2	600	196	1	11.44769096	1047	0.71344918	0.044639625	0.018234696
0.011393684	642.0280151	1998.124146	21252.05078	10	3	191	201	1	15.73115158	1003	0.458117753	0.01946786	0.01342112
0.001446566	641.3267212	403.1128845	19342.06836	10	3	158	211	4	12.95884228	931	0.574415267	0.000772583	0.002410554
0.00783474	966.0745239	1315.294678	17149.00781	10	2	203	210	0	29.66189384	934	0.575550377	0.000949973	0
0.024623604	90	657.6473389	14632.2832	10	3	91	208	2	1.721006155	951	0.887369871	0.003979812	0.003320405
0.057093676	1477.328613	1786.756836	11670	10	1	454	207	2	9.870926857	978	1.301766992	0.163776904	0.130533278
0.108713649	1939.81958	50	8700	8	1	42	213	49	3.109632969	925	8.797657013	0.703027368	0.389102727
0.151431069	108.1665421	50	5730	8	5	8	217	78	1.909152389	921	50.01538086	0.79543519	0.467250198
0.196164086	2914.32666	50	2760	8	1	6	218	66	1.217118144	894	8.057717323	0.363880932	0.321482122
0.208915755	42.42640686	141.4213562	216.3330841	8	1	5	219	24	1.391763449	885	6.549869537	0.221269384	0.187764347
0	6495.537109	776.2087402	48904.27734	10	2	857	188	0	11.69481659	1092	0.270427465	0	0.015211416
0.002268577	3697.796631	500	46303.91016	10	2	481	195	0	36.81292343	1044	0.33698076	0	0.005307162
0.004428364	917.8234863	743.3034668	43772.87891	10	2	788	191	0	8.300483704	1062	1.635130048	0	0
0.001600417	1900.447266	650	41324.71484	8	3	795	188	0	4.520227432	1081	0.441427916	0	0.000511963
0	1341.640747	626.49823	38910.21875	10	3	1001	184	0	16.72355843	1112	0.3495996	0	0.007925378
0	603.7383423	1360.147095	36566.76172	10	2	750	191	0	23.79926872	1074	0.374227166	0	0.011623067
0	1544.344482	70.7106781	34326.34375	10	2	218	205	0	26.284132	977	0.360362381	0	0.006238442
0	480	269.2582397	32215.54492	10	2	271	203	0	18.45641899	991	0.407893896	0.000312184	4.76463E-06
0.006373453	3051.311279	150	29950.54883	10	1	565	197	0	16.55551147	1031	0.344597667	0	0
0.016393224	1961.733887	570.0877075	27269.62109	10	5	779	190	0	12.04828167	1089	0.331009865	0.008618078	0
0.033000212	120	141.4213562	24648.48242	8	5	595	195	2	4.262692928	1057	0.665495634	0.044038147	0.005414936
0.030110475	1110	1000	22137.07227	8	2	809	191	0	11.76371193	1079	0.458652049	0.053033452	0.010502621
0.015125026	2676.060547	1386.54248	19740.13672	10	2	589	198	0	8.386797905	1026	0.41658476	0.014838179	0.007016757
0.009039186	2778.524902	1209.338623	17390.32422	10	2	510	198	0	22.58932304	1030	0.479834735	0.000414821	0.000304071
0.017888837	30	50	15095.45605	9	3	71	213	1	2.698951006	915	0.555287421	0.013550087	0
0.029501319	1106.751953	316.2277527	12900.87207	12	1	102	215	2	8.327142715	907	0.653559744	0.019128801	0
0.051384166	787.4642944	158.1138763	10770.37598	12	4	66	214	0	1.687604904	925	1.28598702	0.051431756	0.051373959
0.098512426	241.8677368	50	7954.470215	10	3	42	209	8	11.10218811	972	3.6393857	0.305202872	0.255404443
0.151846498	807.7747192	180.2775574	5131.491211	9	1	10	217	19	0.337614715	911	13.86258602	0.366016954	0.337728888
0.196834311	1194.361694	403.1128845	2280.197266	8	1	4	218	12	1.350224495	908	6.33597517	0.158601284	0.239950091
0.211009622	30	141.4213562	660	8	5	7	218	41	0.954841256	905	27.64059067	0.250812501	0.197535589
0.19113633	268.3281555	111.8033981	1348.332275	8	5	13	218	91	5.52021265	904	45.28196335	0.280350834	0.191194892
0.131033063	617.737793	250	1449.03418	8	1	8	219	5	1.391763449	894	7.673727036	0.147835657	0.109772645
0.010695294	2471.679688	807.7747192	47966.16406	10	2	624	184	0	35.74485779	1105	0.258839637	0	0.000704602
0.015077815	436.8065796	667.0831909	45523.53516	10	3	1026	177	0	2.901821613	1139	0.313542187	0	0
0.009187389	2257.188477	254.9509735	42956.36328	10	5	945	184	0	10.19797707	1100	0.285417289	0	0
0.000491072	2190	206.1552887	40095.99609	11	2	584	190	0	39.00326157	1067	0.326469839	0	0.000184599
0	474.3416443	300	37268.67188	10	4	422	193	0	12.0927639	1055	0.359806746	0	0.001047976
0	1529.705811	901.3878174	34441.93359	10	2	631	193	0	17.28570938	1060	0.365422726	0.008263942	1.25737E-05
9.97667E-05	445.9820557	1850	31611.98633	10	2	494	202	0	12.19438362	993	0.709570587	0.015185404	0
0.008833391	2530.335938	2302.172852	28782.24414	10	2	765	187	0	11.63010502	1095	0.357136279	0.006805008	0
0.026065869	2504.595703	930.053772	25983.01367	10	2	658	191	0	6.526986599	1076	0.394082636	0.007724358	0
0.042165361	429.5346375	1060.660156	23234.95703	10	1	643	193	2	1.721006155	1063	0.994986832	0.04568005	0
0.034683768	1682.408936	141.4213562	20545.61914	10	1	600	193	1	4.058664322	1064	0.802244425	0.048749663	0.00049958
0.016158624	2514.458252	150	17963.1875	10	2	386	198	0	14.76313305	1030	0.397230327	0.011707178	0.000198434
0.015324563	966.0745239	254.9509735	15520.4707	8	1	149	204	2	10.17652702	985	0.526563942	0.001176587	0.000599703
0.021821452	993.1766968	632.4555054	13168.76953	9	2	266	211	1	21.1824646	936	0.505767703	0.016714269	0
0.034499098	276.5863342	380.7886658	10874.94824	12	1	90	212	5	2.385944128	927	0.730036914	0.022979422	0
0.050833549	1306.981201	1250	8677.003906	9	2	317	208	1	16.30726814	965	0.739083111	0.010422189	0.006935214
0.083538719	1731.704346	636.3961182	6522.223633	9	2	574	206	1	14.39779663	991	1.351449847	0.024538755	0.066391364
0.127050102	540.8327026	335.4101868	4096.840332	9	5	23	216	14	5.396424294	916	13.95895958	0.053994939	0.122559898
0.136545524	1247.798096	538.5164795	1282.653442	8	2	11	217	8	2.361991405	910	6.919530869	0.071093589	0.101835452
0.136603519	1548.418579	502.4937744	1520.85498	8	5	19	217	13	1.909152389	903	15.90378284	0.152823582	0.118203647
0.120814018	780	180.2775574	2315.253662	8	1	7	217	19	1.350224495	913	26.25097084	0.156017333	0.121609293
0.102764726	30	813.94104	254.5584412	8	5	13	218	31	1.509526968	912	20.00196648	0.074255846	0.079596177
0.078659721	829.7589722	100	2079.543213	8	1	4	219	2	0.337614715	903	12.74900723	0.057755001	0.046411488
0.012909426	2821.435791	1392.838867	47603.26953	10	3	1262	161	0	15.24102688	1225	0.255070359	0	0
0.01763643	1271.377197	540.8327026	44767.44922	10	5	1021	173	0	7.804184914	1160	0.234279558	0	0
0.011206621	402.4922485	50	41943.35938	8	1	896	177	0	6.804089546	1144	0.437641978	0	0
0.001063142	108.1665421	618.4658203	39113.46484	10	3	907	184	0	21.04797173	1110	0.284197062	0	0
0	201.2461243	650	36283.44531	10	2	696	195	0	20.35706711	1050	0.397859722	0.000369505	0
0	1341.640747	790.569397	33453.58984	10	2	444	200	0	7.746973515	1015	0.353152961	0.015385699	0
0	174.9285583	150	30600.01563	10	1	352	200	1	2.052775145	1008	1.750833631	0.024441309	0
0.003984069	870	2404.163086	27765.10938	10	2	547	190	0	19.80014801	1074	0.441741824	0.015541133	0
0.019900359	432.6661682	764.8529053	24940.10547	10	2	705	192	0	16.49387932	1066	0.283922791	0.009268263	0
0.033966493	1368.210449	250	22115.92188	10	6	616	192	1	4.763641834	1072	0.473334432	0.027228851	0
0.027936835	2460.731689	427.2001953	19289.50977	10	2	619	194	0	31.37073135	1058	0.373695791	0.028438492	0.001099474
0.023742223	108.1665421	70.7106781	16512.13281	10	1	196	207	0	15.57314587	960	0.857748032	0.011879035	0.00847665
0.028483292	849.5881348	450	13834.4248	9	2	236	208	0	11.54163647	953	0.45211345	0.008379881	0.010598285
0.025665529	2970.151611	141.4213562	11310.99512	10	2	391	204	0	22.83803368	992	0.412584543	0.007016493	0.004384421
0.028790792	1423.024902	300	8949.106445	9	1	193	210	1	13.89309216	945	0.520578682	0.008696348	0
0.057357211	1273.145752	961.7692261	6631.628906	8	3	424	207	0	22.95197105	960	0.544397652	0.01013144	0.001189211
0.083771221	1158.015503	602.0797119	4429.040527	10	2	318	201	0	19.85873413	1014	0.776752055	0.027400278	0.022847375
0.094666101	134.1640778	694.6221924	2298.281982	10	2	445	208	1	32.92242813	978	1.374528885	0.037092235	0.05074957
0.076080911	1142.365967	180.2775574	60	8	2	45	215	2	9.015509605	922	1.974265695	0.059383832	0.051390827
0.060390055	1026.157837	777.8174438	2575.985352	9	2	202	214	4	17.9681282	935	2.480003357	0.055245213	0.035443094
0.048899632	2278.61792	180.2775574	3671.416504	9	1	82	215	4	15.69182968	926	2.168285131	0.030923955	0.030097984
0.053618427	2093.131592	2347.871338	1461.095459	9	2	311	216	3	28.82189751	919	1.679632664	0.009610952	0.026323784
0.064327322	30	141.4213562	0	9	1	13	217	36	3.843668222	905	2.740133762	0.034123369	0.037280653
0.064992547	1023.962891	335.4101868	1400.714111	8	5	15	218	14	4.727942467	898	3.488338232	0.039979033	0.030488197
0.006048617	403.6087341	1432.654907	46585.44922	11	2	1363	153	0	26.73761749	1263	0.241755739	0	0
0.009969077	445.9820557	70.7106781	43755.48047	10	2	999	167	0	41.45270157	1186	0.27065739	0	0
0.004867965	787.4642944	700	40925.54297	10	2	934	171	0	30.61885834	1171	0.238184959	0	0
0	2294.558838	1415.097168	38101.48828	11	2	879	176	0	6.201053619	1147	0.233598158	0	0
0	1890.952148	832.1658325	35271.49219	11	2	1078	165	0	15.48341465	1231	0.235285401	0	0
0	2958.462402	2050	32441.58398	10	2	560	195	0	10.43076038	1051	0.29971984	0.007306404	0
0.000494039	534.1348267	1204.159424	29611.58008	10	2	464	200	0	22.05866241	1015	0.903789043	0.013913996	0
0.0014733	894.9860229	1614.001221	26787.58203	10	2	580	197	0	11.99465942	1035	0.39139691	0.018967869	0
0.007040727	1471.223999	3114.883545	23922.25	10	2	721	191	0	15.48341465	1078	0.368043363	0.022553835	0
0.016757622	1323.064575	1735.655518	21098.25586	2	2	553	192	0	13.64031124	1068	0.31084165	0.020888688	0
0.018439403	606.7124634	474.3416443	18268.22656	10	2	611	194	0	2.160789013	1054	0.455617636	0.008602569	0.00415707
0.030645279	1295.569336	1012.422852	15444.17383	10	2	628	193	0	11.38616467	1065	0.339742661	0.01624372	0.015103331
0.038344681	3597.624268	824.6211548	12611.60156	10	2	656	199	0	13.31453514	1024	0.40472573	0.02304084	0.017901065
0.024272641	5040.446289	2750	9801.555664	10	2	474	197	0	19.85873413	1040	0.365949422	0.011046382	0.009421003
0.012814108	2305.319824	0	7134.010254	10	3	302	201	1	13.42150879	1011	0.404117137	0.001605745	0.000484963
0.056121837	547.4486084	1141.27124	4726.30957	10	3	342	208	0	12.26451778	955	0.425921828	0.03608992	0.007409623
0.096776254	1090.779541	1676.30542	2388.34668	10	1	151	209	0	6.063765049	947	0.6370731	0.074853994	0.019587521
0.081098974	870	743.3034668	189.7366638	8	2	583	198	1	11.39565468	1047	0.89018023	0.055001367	0.020333603
0.04092792	540	651.9202271	1930.518066	10	3	311	206	1	23.63033104	988	0.847267807	0.025358154	0.017337631
0.028293775	90	141.4213562	4116.017578	10	2	91	214	7	17.72175598	926	2.448484898	0.025005978	0.008185207
0.026815997	150	250	5638.882813	8	1	76	214	3	10.17652702	921	1.705411553	0.020131964	0.002943131
0.02071595	362.491394	223.6067963	4077.903809	10	2	40	214	2	13.12188721	929	1.546157598	0.008116313	0.001893374
0.037796915	330	412.3105774	2496.497559	9	2	81	216	1	15.87756157	906	0.848064363	0.006076111	0.011768444
0.051010467	3274.950439	602.0797119	474.3416443	9	1	29	216	5	3.584252357	900	2.477173328	0.008688012	0.011232362
0.010722413	829.7589722	982.3441162	42743.51563	11	3	1419	153	0	9.392360687	1260	0.297670513	0	0
0.006859452	1529.705811	522.0153198	39911.42188	11	2	1246	162	0	16.55551147	1212	0.2678819	0	0
0.000266562	2107.05957	696.4194336	37083.60547	10	2	837	172	0	16.60461235	1155	0.281386256	0	0
0	2647.659424	447.2135925	34257.55859	10	1	964	170	0	17.48247337	1183	0.231221482	0	0
0.002921807	2670	2277.05957	31423.69336	11	3	931	176	0	26.97526741	1174	0.26139164	0.00022427	0
0.014427462	150	1150	28598.41992	10	2	461	204	0	22.33453369	994	0.332289457	0.012803131	0
0.015864005	192.0937347	602.0797119	25769.70313	8	2	361	201	0	6.317550659	1015	0.434421152	0.026966859	0
0.014733184	1440	1655.294556	22944.90234	8	1	501	197	0	1.217118144	1040	0.356959015	0.03409775	0
0.016658675	1084.158691	3884.906738	20109.80273	2	3	430	199	0	20.64878273	1027	0.367291451	0.041774996	0
0.020851173	474.3416443	2740.894043	17285.67578	8	5	577	194	1	14.03624344	1064	0.497048974	0.026520614	0.002249207
0.038757682	2564.254395	3076.117676	14426.47559	10	2	585	193	0	15.52004719	1064	0.289781183	0.015873723	0.011363642
0.043442469	2541.515381	2102.974121	11602.28418	10	2	641	188	0	13.45695019	1105	0.353343874	0.025376378	0.013784732
0.020989219	4245.291504	3394.849121	8766.675781	10	2	503	195	0	14.86507416	1055	0.351288319	0.014176509	0.006447526
0.006690576	3744.355713	2942.787842	5942.423828	10	2	486	205	0	19.27991486	979	0.374500722	0.002862238	0.004107011
0.043830853	1745.422607	2934.706055	3112.635498	10	2	402	202	0	6.629140377	1002	0.463751197	0.048772287	0.014452136
0.084252343	956.7131348	1070.046753	510	8	2	298	206	0	7.454009533	971	0.512592614	0.085523903	0.022215413
0.078511424	30	531.5072632	1838.831177	10	1	122	209	2	4.380486965	946	1.880536914	0.055687014	0.01727654
0.03115624	690.6518555	291.5476074	4043.772949	10	2	290	211	0	25.20656586	936	0.869000316	0.010651331	0.004915136
0.017484341	371.0794983	782.6237793	6176.285156	10	2	428	205	0	18.70367813	988	0.544244349	0.016558386	0
0.020910252	3060.588135	50	8134.647949	10	1	69	210	1	7.249252796	944	0.91285634	0.022141682	0
0.00976491	2329.978516	1360.147095	6678.757324	10	2	329	208	0	17.80061722	963	0.610763073	0.009302457	0
0.020365698	4435.538086	764.8529053	2238.771973	9	2	118	213	0	7.233844757	915	0.635581136	0	0
0.011537494	630.7138672	1006.230591	44599.87109	11	3	1446	149	0	25.03088951	1276	0.248744994	0	0
0.017938547	0	111.8033981	41756.43359	11	3	1021	162	0	19.1271019	1200	0.24123086	0	0
0.013028488	30	1382.931641	38931.08984	10	3	928	169	0	7.725405216	1165	0.277590364	0	0
0.002244734	450	254.9509735	36067.26172	10	2	695	176	0	40.5193367	1127	0.24086614	0	0
0.000294796	804.9844971	917.8779907	33241.76172	10	2	707	177	0	25.48612595	1142	0.236543387	0	0
0.012066117	1276.322876	1118.033936	30413.20898	10	2	1004	187	0	4.380486965	1116	0.220756561	0.010271517	0
0.029844034	494.7726746	1364.734375	27581.86328	10	2	387	201	0	31.63853264	1035	0.54248476	0.038101699	0
0.030915961	1410.319092	1265.898926	24753.63672	10	1	354	200	1	1.967863798	1035	0.692311645	0.039391439	0
0.025867065	3518.195557	1220.655518	21927.7832	10	2	503	199	0	12.57468605	1037	0.324872673	0.029759098	0
0.026565051	742.7650757	3740.655029	19099.70703	10	3	510	197	1	10.92491055	1054	0.331680715	0.043457355	0
0.036628481	825.4089966	5110.772949	16267.88574	10	2	509	196	1	6.063765049	1055	0.400833011	0.039105408	0
0.04759676	420	2984.124756	13440.60254	8	3	501	199	0	16.44437027	1031	0.317731023	0.015079774	0.001804547
0.048412815	174.9285583	0	10613.81152	10	2	217	199	1	20.72026443	1026	0.381539106	0.024165053	0.002889935
0.024430687	1908.009399	1166.19043	7760.496094	10	2	380	197	0	23.13218307	1040	0.357320547	0.026907042	0.000278779
0.019135743	2125.135254	1720.465088	4924.479492	10	2	512	205	0	15.04582119	986	0.375250548	0.011049246	0.003916314
0.046726372	180	1250.999634	2101.071045	10	2	237	209	1	24.27546883	960	0.958369672	0.027212434	0.014043993
0.077940725	1138.419922	1166.19043	706.1161499	8	2	201	210	0	9.937269211	952	0.556433618	0.057163022	0.016083818
0.062556833	2484.210205	2750	3530.580811	10	5	443	205	0	9.046031952	976	0.401847005	0.029877808	0.007811043
0.028316449	941.5412598	2995.413086	6043.343262	10	2	560	198	0	11.76828861	1039	0.416252226	0.00339742	3.77602E-07
0.022874769	1520.85498	1718.284058	8287.225586	8	1	440	199	0	16.75994682	1032	0.489761353	0.003984143	0
0.021155654	4420.904785	2862.254395	10423.99609	10	3	448	201	0	28.31035423	1019	0.464054614	0.006929145	0
0.009881618	2713.300537	694.6221924	37967.40234	5	2	1375	150	0	27.68015289	1295	0.214960814	0	0
0.001108842	2518.034912	1264.911011	35100.83203	11	3	1088	159	0	15.02163982	1245	0.246704519	0	0
0.000432656	2117.285889	943.3981323	32253.47461	10	2	810	176	0	35.80392456	1161	0.223139629	0	0
0.010897649	284.6049805	700	29429.18945	10	2	582	194	0	31.9170208	1079	0.280537397	0.010043601	0
0.025964787	840.5355225	950	23739.85938	10	2	337	206	0	27.30716705	1004	0.320864648	0.030805077	0
0.021134729	1950.230713	1944.86499	20910.06445	10	2	563	198	0	10.96952534	1060	0.270700097	0.008175465	0
0.025576944	192.0937347	1004.987549	18085.8457	10	2	544	196	0	5.00628233	1066	0.283560455	0.019709041	0
0.040246487	750	3377.128906	15255.96582	10	3	791	186	0	22.4418869	1133	0.260957599	0.018746408	0
0.050290164	534.1348267	4186.287109	12425.94043	10	2	652	186	0	19.18841934	1118	0.35909003	0.007796481	0
0.051475164	174.9285583	1507.481323	9596.108398	2	2	365	199	1	9.333629608	1029	1.432798982	0.027069602	0
0.037335496	60	1059.480957	6772.097168	8	1	212	204	4	5.720433235	989	0.388083398	0.040107556	0
0.039654244	210	70.7106781	3942.004639	8	1	146	208	1	8.582483292	972	2.391964674	0.027215565	0.00018548
0.053761855	1381.955078	738.2411499	1084.158691	8	2	171	210	1	10.93980408	962	0.947187901	0.033586785	0.004814916
0.063948251	624.2595825	943.3981323	1718.13855	8	2	302	210	0	26.99543381	950	0.699361622	0.049125358	0.006037948
0.048738018	384.1874695	2039.607788	4548.241211	10	2	478	195	0	24.89213753	1058	0.433171153	0.029111279	0.001475068
0.025642816	550.7268066	2814.693604	7372.007813	10	2	515	195	0	9.191033363	1064	0.401576847	0.003468408	0
0.019360572	2117.285889	4220.189453	10202.20605	10	2	599	194	0	23.04134369	1070	0.402889937	0	0
0.016179984	5070	5280.151367	12530.70215	10	2	590	194	0	8.478713036	1071	0.437737465	0	0
0	5291.323242	3455.792236	34286.16797	11	2	1186	156	0	28.34466934	1264	0.232122645	0	0
0	4079.669189	2864.000732	31370.89258	10	2	602	176	0	25.30143547	1160	0.2376706	0	0
0.006192389	930	873.2124634	19898.0293	10	2	356	206	0	15.00433922	1013	0.383826315	0	0
0.01438034	361.2478333	1702.938599	17067.99609	10	1	516	197	1	2.719923258	1073	0.360460103	7.16097E-05	0
0.021924844	2227.2854	3788.469238	14244.06152	10	2	877	183	0	2.433138847	1154	0.274521023	0.000364816	0
0.029379668	2248.399414	4563.441895	11413.96484	10	3	932	176	0	5.269658089	1192	0.268187076	0	0
0.032072976	2764.072998	2173.131348	8584.24707	10	2	503	178	0	29.19508362	1176	0.280415833	0.010338478	0
0.033831406	2068.912842	350	5754.05957	10	1	254	196	0	10.3573103	1054	0.348297894	0.026814394	1.15975E-05
0.047860935	579.3962402	552.2680664	2930.187744	10	2	468	197	0	30.10947227	1054	0.347027779	0.03516629	0.002891114
0.052582685	2214.723389	1261.942993	108.1665421	10	2	535	199	0	7.609288692	1040	0.352521151	0.039909866	0.003194554
0.040308598	1134.063477	450	2707.323486	8	2	199	206	1	5.438007832	985	0.572619021	0.041879114	0.001640611
0.024934322	30	538.5164795	5565.788574	8	1	198	206	8	4.380486965	982	1.962051034	0.023298062	0.00123809
0.009806445	1975.904907	0	8389.922852	10	2	250	200	0	11.08264446	1021	0.450250834	0.002582164	0
0.008993629	3459.508545	2462.214355	11216.14941	10	2	678	188	0	18.86358833	1130	0.41571489	0	0
0.004083045	2979.832275	4372.928223	16064.15234	8	2	643	190	0	20.97349358	1124	0.275726229	0	0
0.003925926	5231.539063	5738.466797	10402	10	2	716	187	0	33.21425247	1130	0.243666887	0	0
0.00544679	5397.08252	2890.069092	7572.430176	10	2	695	189	0	27.37244797	1112	0.453570098	1.45388E-05	0
0.020623291	2559.863281	948.6832886	4742.088379	10	2	400	193	0	11.56032372	1073	0.31233567	0.007670532	0.004102318
0.037140217	342.0526123	380.7886658	1913.661377	10	2	283	202	0	9.321835518	1020	0.33134082	0.020930083	0.013090313
0.040843576	2736.420898	750	888.4255981	10	2	410	200	0	15.38297558	1034	0.322216302	0.020575926	0.019969294
0.03128067	1803.995605	1655.294556	3719.032227	10	2	367	202	0	14.83352566	1017	0.404045641	0.010501121	0.025287291
0.016397618	787.4642944	1950	6542.476563	10	2	388	199	0	6.853224754	1037	0.352127641	0.00263042	0.020024385
0.00548876	600	2164.486084	9408.001953	10	2	484	199	0	23.25184441	1039	0.421263158	0	0.005988962
0.000249058	870	3134.08667	12231.79883	10	3	606	194	0	17.97922516	1080	0.435853839	0	0
0.008592407	2126.405518	2724.426514	3730.147461	10	2	834	184	0	28.29316902	1147	0.284563303	0	0.005974655
0.025257561	442.9447021	1720.465088	902.496521	10	2	529	192	0	25.79602623	1083	0.344916344	0.004440833	0.016458852
0.033953093	300	2785.677734	1906.829834	10	2	312	200	0	10.02498817	1037	0.392198741	0.00455139	0.030509591
0.032036506	323.1098938	2830.635986	4730.687012	10	1	393	201	1	11.34811974	1035	0.426745743	0	0.040236671
0.025772976	720.6247559	1741.407471	7560.297852	10	1	344	200	1	1.012750387	1041	0.539024651	0	0.033077192
0.012242873	1565.183716	1312.44043	10384.55078	10	1	415	198	1	24.31756783	1057	0.419686168	0	0.01377258
0.001794258	42.42640686	1110.180176	13220.2002	10	1	337	201	0	15.95176601	1029	0.551085949	0	0.00024458
0.023536431	1991.105225	1208.304565	5748.190918	10	3	657	179	0	34.81269073	1195	0.298480302	0	0.026390361
0.02108407	1925.850464	150	8572.287109	8	3	388	196	1	13.93470669	1078	0.381940931	0	0.024043385
0.010232569	1412.2323	1159.741333	11402.28906	8	1	351	199	1	2.781886339	1052	0.496235758	0	0.00849233
0.001066229	2460.731689	1150	14226.26465	10	2	338	202	0	7.014428616	1023	0.436672688	0	0
