# Supplementary material for: A study on the spatial distribution characteristics and driving factors of traditional villages in the southeast coast of China: A case study of Puxian, Fujian
Source: PLoS One. 2024 Jun 7;19(6):e0303746. doi: 10.1371/journal.pone.0303746 (PMC11161066; doi:10.1371/journal.pone.0303746)
Supplement: S2 Data — (ZIP) [file pone.0303746.s002.zip › Quantile Discretization Data Sampling/F2700.csv]

Y	X1	X2	X3	X4	X5	X6	X7	X8	X9	X10	X11	X12	X13
0.034308434	429.5346375	3987.793945	6173.953125	7	5	7	218	22	0.954841256	808	8.529809952	0.023204628	0.072562702
0	361.2478333	3905.124756	17268.14648	10	2	333	204	1	13.07321739	945	0.581876576	0.023319574	0
0	840	1732.772339	14758.32324	10	1	272	208	1	23.91028023	916	0.602003634	0.039606106	0
0.015690614	402.4922485	1589.024902	780	7	5	5	219	7	1.967863798	821	8.622832298	0.002342512	0
0.004904515	1755.704956	1457.737915	13879.40234	10	3	182	210	1	10.60170078	898	0.738332808	0.106250867	0
0.002779063	0	111.8033981	11268.50488	9	3	110	213	3	12.81423664	886	1.061908245	0.114752263	0
0	1308.013794	1442.220459	8717.826172	10	2	114	210	1	13.06915188	910	0.852753282	0.068583861	0
0.00663383	499.2994995	1379.311401	664.0783081	9	1	8	219	3	1.012750387	829	6.485589981	0.010656886	0
0.013489656	1357.64502	1702.938599	1954.379639	7	1	4	220	6	0.337614715	830	6.954814434	0.002967433	0.008840145
0.027140068	711.196167	2250	4610.639648	7	5	5	220	5	0.954841256	838	8.807419777	0.024110775	0.027363546
0.014622119	42.42640686	1806.239136	13523.44629	9	1	121	215	3	3.931095839	875	0.981151581	0.130761921	0
0.010734314	1552.192017	1680.773682	10827.0498	8	3	84	215	2	5.550718307	877	1.378224969	0.131840169	0
0.002445441	416.7733154	500	8129.335938	9	2	76	213	2	5.730255604	896	1.182636261	0.068870567	0
0.006559253	30	364.0054932	1531.176025	9	1	5	219	23	0.337614715	835	13.48887825	0	0.005777176
0.018074203	283.0194397	424.2640686	13700.05078	9	2	266	210	1	14.40869713	911	0.608148217	0.097390331	0
0.013718245	1251.758789	1261.942993	11043.26074	9	2	259	211	0	16.15607643	905	0.828822076	0.086786211	0
0.00707419	402.4922485	223.6067963	8395.552734	9	3	57	217	3	10.17652702	857	0.727468312	0.040988453	0
0.01340077	912.4143677	955.2486572	5775.291992	10	2	276	213	0	21.51143837	891	0.744387627	0.038997516	0.006436462
0.030593995	1994.492432	2102.379639	3206.633789	9	1	84	214	8	14.54953671	883	1.306177497	0.14811638	0.056664992
0.037802346	1020	921.9544678	690.6518555	9	1	36	215	7	4.380486965	884	3.422153711	0.250483841	0.100697085
0.001929915	295.4657288	0	1100.227295	9	3	16	219	3	3.109632969	834	8.075784683	0	0.002276639
0.018025335	778.267334	3647.259277	19809.83789	1	1	45	218	16	8.485238075	837	3.237216234	0.024074059	0.036447506
0	1686.683105	2136.000977	32786.92578	10	1	554	192	0	14.54953671	1036	0.439176172	0.011998698	0
0	1534.698608	1600	30122.52539	10	2	468	197	1	5.479268551	1011	0.685845673	0.032687921	0
0.007546791	5967.285645	291.5476074	19531.47461	10	3	387	204	0	13.79797268	958	0.499246746	0.009815661	0.004277399
0.010109253	4098.158203	827.6472778	16911.08789	10	2	547	202	0	22.81795883	972	0.532779455	0.036669035	0.004286299
0.012795448	2292.59668	813.94104	14316.91699	10	2	362	203	1	19.47372055	970	0.561563134	0.059893101	0.001575815
0.008824771	390	70.7106781	11752.80371	8	2	200	213	1	18.6614399	896	0.88977015	0.041513015	6.53189E-05
0.005846193	2720.588135	2300	9178.626953	10	2	257	211	3	21.8698597	909	0.663497269	0.031690918	0.007466783
0.017108936	1277.380127	1059.480957	6720.602539	8	1	42	218	4	1.909152389	864	1.410474181	0.050304923	0.025812825
0.039043069	570	206.1552887	4344.203125	9	1	15	219	9	0.954841256	862	2.155828476	0.192770287	0.076965079
0.050862543	720	848.5281372	1978.408447	8	1	15	220	13	4.100293636	861	10.62532806	0.303034335	0.115821548
0.046309423	134.1640778	158.1138763	402.4922485	8	1	7	220	30	1.721006155	866	22.95697212	0.232229963	0.116675124
0.024507795	30	2662.705322	4683.268066	9	1	12	219	19	1.817522049	848	8.525127411	0.040163897	0.047686853
0.010948025	60	269.2582397	1523.220215	7	1	8	220	17	5.322852612	840	4.63313961	1.09291E-06	0.003218344
0.004472207	2489.2771	1557.241211	3842.460205	9	1	16	219	6	5.875572681	841	4.898634911	0	0.000347034
0	4167.733398	430.116272	9090.198242	4	1	5	219	16	1.012750387	843	2.359617472	0	0.046046659
0.002534579	3896.305908	2001.249634	11764.62891	4	2	214	212	0	11.54163647	919	1.289587498	0	0.046442103
0.009979626	2598.249512	1386.54248	14449.47754	8	1	32	220	5	3.338470459	859	2.489011526	0	0.021197947
0.018069213	582.4946289	1341.640747	17137.95703	9	1	6	220	11	1.067520261	856	7.592667103	0.006835753	0.020903589
0.01615095	1650.817993	1170.469971	19829.11523	1	2	31	218	4	0.754894495	855	1.683216572	0.015494495	0.029165121
0	2753.470459	3848.376221	46833.60156	9	2	33	215	6	10.19797707	903	0.387309432	0	0
0	474.3416443	403.1128845	33292.76953	10	2	393	207	1	5.808222771	947	0.591669858	0.019165531	0
0	697.7822266	806.225769	30667.58789	8	1	204	213	2	9.646224976	908	0.626057804	0.044670168	0
0.002190737	468.6149902	570.0877075	28047.80273	8	3	272	213	2	22.04178429	902	1.094036818	0.060150258	0.005133633
0.017718393	60	100	25443.99805	10	1	91	213	7	3.181812763	905	2.088652611	0.069306128	0.015859121
0.028054506	2478.588379	1500	22862.125	10	3	151	210	0	11.31949234	923	0.986159742	0.078118823	0.027886959
0.027467666	3810.354248	1044.03064	20285.61328	10	2	240	214	0	28.966959	900	0.985887885	0.085374251	0.047563497
0.018871423	3045.997314	538.5164795	17739.56641	10	3	147	212	1	13.06915188	911	1.324846029	0.111500546	0.057528503
0.016667571	840.5355225	0	15214.02344	10	1	112	215	2	7.860958576	890	1.121451259	0.118036389	0.044719342
0.010933956	1032.279053	111.8033981	12770.98242	10	3	91	216	2	7.33339262	888	1.437719226	0.061066475	0.028109554
0.005391685	3348.327881	100	10375.36035	10	1	160	211	1	10.04678822	915	1.26159215	0.017317139	0.035043683
0.009626427	2948.101074	2071.834961	8002.355957	10	1	95	212	2	5.427642822	910	1.073971152	0.043162253	0.060250122
0.024709262	882.3264771	2433.10498	5633.373535	9	5	33	218	10	0.954841256	877	3.366524458	0.127210826	0.082977869
0.03541775	323.1098938	2018.043579	3309.259766	9	5	72	219	18	14.82650471	869	6.578026295	0.19108808	0.089485854
0.038966898	1656.804199	1562.849976	1240.201538	9	5	32	220	10	3.584252357	867	5.197635651	0.126727179	0.083131067
0.030282155	465.7252502	950	84.85281372	8	1	41	219	13	6.804089546	864	7.14552784	0.037845425	0.059965853
0.021776035	530.7541504	1054.751099	1233.28833	8	5	8	220	27	1.967863798	859	7.947915077	0.032577097	0.042558838
0.033642218	150	1858.090454	1120.089233	8	5	15	220	29	3.321432114	854	7.584845066	0.011332089	0.019492272
0.026626986	256.3200989	150	3260.2146	9	1	10	220	7	1.067520261	854	5.320106506	2.48832E-05	0.006406731
0.019050859	2418.119141	750	5333.67627	8	3	46	220	2	4.262692928	844	3.838378906	0	0.015638124
0.011666547	1508.674927	403.1128845	9845.943359	9	5	4	219	22	1.012750387	842	4.102108955	0	0.109929763
0.014608285	1200.749756	1006.230591	12370.04492	9	1	6	220	0	1.350224495	851	4.296144009	0	0.095267519
0.018737769	1171.537476	919.2388306	14943.85449	9	1	31	220	6	7.416536808	863	4.28615427	0	0.04008738
0.017784201	1142.365967	460.9772339	17556.79297	9	1	17	220	5	3.438912392	856	2.512524843	0	0.005474706
0.011647004	2800.303467	335.4101868	20220.49023	1	1	11	219	6	5.226703644	852	2.169023037	0.001338124	0.016199345
0	84.85281372	1185.326904	44290.05078	1	1	3	218	113	0.754894495	884	2.992448807	0	0.007561852
0.000193373	2652.414063	700	33971.05078	10	2	681	193	0	6.729688644	1046	0.42911014	0.01176871	0
6.21947E-05	3078.327393	424.2640686	31394.68164	10	3	363	204	0	19.22152519	977	0.497585177	0.045310732	2.87689E-05
0.004843434	2884.527588	141.4213562	28831.87305	9	1	218	207	1	14.40869713	953	0.568429053	0.077149332	0.007886458
0.023701446	228.4731903	1386.54248	26282.07227	9	1	110	217	8	8.380191803	894	1.391076446	0.122827336	0.027224274
0.037929837	189.7366638	50	23739.27148	8	1	54	217	9	1.909152389	888	4.08099556	0.174988911	0.083800048
0.046319522	2061.285889	514.7814941	21239.59766	10	1	66	217	4	3.016961336	892	4.529934883	0.303520679	0.172393113
0.040746491	2208.008057	1140.175415	18804.28125	8	2	79	217	6	8.485238075	887	16.16270638	0.382498771	0.205110669
0.033885773	569.2099609	403.1128845	16425.81445	10	1	78	217	9	2.882181168	898	8.501335144	0.258047611	0.146966204
0.022517867	960.4686279	150	14046.2168	8	5	69	218	4	3.109632969	892	2.63942647	0.106301583	0.078658268
0.015625864	2333.452393	1025.914185	11665.68066	10	1	181	213	4	27.51275444	914	1.511532068	0.047533266	0.076761216
0.012932914	1631.349121	522.0153198	9299.854492	10	1	54	217	6	4.679912567	884	2.389546871	0.057110172	0.089632675
0.010858935	150	2593.260498	7085.209961	8	1	61	219	30	5.237475872	883	9.474014282	0.089020222	0.081010178
0.011685356	1373.790405	715.8910522	5075.677246	9	2	334	213	4	29.23979187	913	2.017242432	0.078946076	0.049881559
0.022942372	2919.263672	565.6854248	3463.018799	9	3	448	209	1	7.71820116	938	1.252740264	0.030420471	0.030911984
0.025695866	2690.817627	2350.531738	2353.423096	9	2	318	208	1	20.09079933	930	1.051704645	0.007945757	0.029611949
0.026802236	1081.665405	2514.458252	1033.150513	9	2	282	215	0	28.57867241	884	1.243924737	0.030802255	0.024650199
0.029323507	210	707.1068115	674.1661377	8	5	31	219	18	2.160789013	867	3.357734203	0.049012363	0.017684566
0.032419387	201.2461243	1856.071167	1386.830933	7	1	8	219	28	1.217118144	856	6.539430618	0.035711188	0.019099703
0.030108256	540	2205.107666	2280	9	5	3	220	3	1.721006155	856	4.617154598	0.005027489	0.04027674
0.029356547	342.0526123	291.5476074	4480.356934	8	1	17	220	14	1.909152389	867	5.546490192	0.002687139	0.048679162
0.030912885	742.1589966	316.2277527	6955.084473	9	2	5	220	4	2.02486825	864	10.15016747	0	0.053124405
0.034091808	30	254.9509735	9152.556641	9	1	4	220	19	0	835	14.83033085	0	0.100045301
0.0286863	1046.565796	531.5072632	11218.43555	8	1	4	220	11	0.337614715	848	5.905870914	0	0.138796777
0.025992349	67.08203888	509.901947	13483.32324	9	1	6	220	0	0.954841256	852	3.396479845	0	0.111073598
0.023953617	764.8529053	0	15894.05566	8	5	7	220	15	0.337614715	864	9.195333481	0	0.046537869
0.01656195	570.7889404	150	18384.88477	9	2	53	219	7	12.50650978	866	4.737155437	0	0.00309744
0.008548864	180	751.6647949	20922.04883	8	1	41	218	6	6.063765049	870	9.923617363	0	0.011221712
0.004501394	729.9315186	0	23495.8418	8	1	9	218	4	0.337614715	861	4.774151802	0	0.018161029
0.013098647	931.4505005	851.4692993	26093.0332	7	1	8	218	14	0.954841256	854	1.844063163	0	0.015668709
0	0	5586.591309	39282.47656	9	1	14	216	2	2.635026455	882	4.729938507	0	0.015980346
0.007829136	603.7383423	696.4194336	37378.12109	10	3	292	204	0	21.60508347	972	0.417837918	0.000298448	3.86361E-06
0.018850986	591.6925049	403.1128845	34812.42578	10	2	140	208	2	9.74803257	950	1.172495723	0.030764835	0.003856833
0.020173745	1041.393311	570.0877075	32283.91797	9	5	104	215	2	1.432096243	907	1.228975654	0.08559639	0.007152303
0.011066212	540.8327026	390.5124817	29784.25977	8	1	73	216	15	1.509526968	907	7.21362257	0.125305593	0.01463159
0.016011473	517.8803101	100	27285.0625	8	1	59	217	10	0.954841256	897	4.482940197	0.163179502	0.037568677
0.030274497	270	100	24837.75391	9	1	48	217	20	1.012750387	892	4.990591049	0.260145575	0.131277263
0.042117003	150	70.7106781	22452.76953	8	1	46	216	57	3.769243956	906	17.00123215	0.478037655	0.256778747
0.041708276	361.2478333	403.1128845	20076.43359	8	5	54	217	29	1.217118144	905	36.78026962	0.575391829	0.312395722
0.041752856	1416.050903	540.8327026	17716.16211	8	2	69	217	7	4.69196701	888	7.972980499	0.387266099	0.235088125
0.033056647	1317.953003	552.2680664	15334.95996	8	2	98	216	5	11.40513515	898	2.807871103	0.139818832	0.117828153
0.032480132	494.7726746	350	13033.26465	10	2	47	217	4	3.769243956	893	2.832852364	0.108163096	0.08862678
0.029561328	339.4112549	141.4213562	10845.94434	8	2	22	219	6	0.954841256	885	6.603167534	0.123812892	0.087960027
0.02547309	778.8452759	2147.091064	8870.31543	9	3	214	216	3	15.19676876	892	2.370214939	0.11421641	0.068629079
0.019423649	697.7822266	651.9202271	7166.17041	9	1	127	214	3	11.09730625	902	1.565947533	0.052050229	0.029665885
0.022312686	937.2299805	1131.37085	5909.314453	10	2	179	214	1	17.39022636	903	1.901424408	0.007090284	0.004742101
0.021332879	3129.217041	604.1522827	4763.202637	10	2	544	204	5	10.02498817	981	1.066670656	0.005563562	0.003235199
0.02066008	2020.94043	1726.991577	3145.425293	10	2	218	211	2	26.64443588	916	0.988905787	0.025314391	0.003077589
0.029906372	421.0700684	701.7834473	1520.85498	10	2	160	216	0	14.24415779	871	1.070787072	0.038158786	0.006227665
0.032662865	1569.7771	2881.406006	570	8	1	49	217	8	8.246892929	869	1.236219525	0.02057893	0.013436041
0.021110106	509.1168823	1118.033936	0	9	1	28	219	4	3.471741199	868	2.406647205	0.002340235	0.013862552
0.0138062	284.6049805	1051.189819	360	8	1	5	220	5	0.337614715	866	4.514532089	0.004180522	0.034035843
0.013387023	381.837677	540.8327026	2910.463867	9	1	17	220	5	0.954841256	867	8.063911438	0.016158676	0.072528154
0.020051712	865.8521729	500	5430.994141	9	5	9	220	79	1.967863798	878	21.10725403	0.016904844	0.089630403
0.032956045	1103.086548	0	8030.255371	9	1	17	220	9	4.495148659	862	4.624494076	0.005440876	0.079499215
0.041292939	967.4709473	514.7814941	10530.81152	8	1	8	220	8	0.675206006	861	4.900942802	0	0.075722754
0.03561645	254.5584412	70.7106781	12963.61035	8	1	11	219	10	1.012750387	857	4.363886356	0	0.094571613
0.01634137	0	50	17186.09961	7	1	3	220	0	0	848	7.81404686	0	0.019527789
0.008081734	2133.377686	1382.931641	19512.6875	4	3	226	215	4	12.23388958	895	1.465035439	0	0.000286142
0.002602782	2496.497559	2383.799561	21916.04297	4	2	313	208	4	6.466625214	964	1.055933356	0	0.007041516
0.004382768	1035.76062	304.1381226	24389.41016	8	3	95	216	5	9.191033363	888	0.892367363	0	0.012711215
0.013777572	1637.681274	1786.756836	26906.05273	1	1	6	218	5	1.909152389	861	1.04066062	0	0.010641135
0.006166651	1440	158.1138763	40823.15625	10	2	796	190	0	11.50415993	1067	0.400686055	0.010384803	0
0.031447515	1664.121338	1000	38295.76172	10	3	581	200	0	14.72424698	1010	0.426422656	0.034419436	0.002037499
0.057474304	1682.408936	320.1562195	35805.13672	10	3	260	207	0	23.48464012	975	0.679199457	0.101908557	0.011201712
0.057652507	540	380.7886658	33315.99609	9	1	92	215	9	5.52021265	917	1.092916608	0.170111448	0.01751535
0.032350261	1566.046021	1570.03186	30888.5957	9	2	218	212	2	22.07341576	931	1.205803037	0.181804746	0.02296418
0.011562321	241.8677368	790.569397	28500	9	2	83	217	7	5.427642822	898	1.75892508	0.137572289	0.034755364
0.010103812	30	1300	26108.24023	8	1	85	217	13	1.012750387	900	2.703314543	0.172100052	0.104569733
0.018996768	458.9117432	2371.708252	23748.02734	8	5	84	217	9	0.675206006	897	11.39630032	0.355405092	0.218793571
0.027108818	30	1234.908936	21360.75781	9	5	53	218	3	4.044691086	891	31.68549538	0.457630277	0.2706047
0.044906251	450	250	19045.46484	8	5	63	217	5	5.951584339	897	25.69256783	0.332640588	0.219580203
0.044512462	512.6401978	1773.414795	16779.6582	9	3	74	217	7	8.104435921	896	5.20897007	0.160531312	0.125281274
0.04635011	758.9466553	452.7692566	14644.33301	9	1	26	218	6	0.954841256	883	7.787704468	0.140112638	0.076155618
0.038833305	429.5346375	715.8910522	12684.18262	8	2	106	219	12	24.07444	879	3.082342148	0.152473018	0.061519302
0.035957273	375.8989258	316.2277527	10948.97266	9	1	22	218	14	0.954841256	890	4.571721077	0.125657469	0.035934947
0.027085077	1800	150	9496.362305	8	1	18	218	6	1.687604904	889	1.597640753	0.061097022	0.013747877
0.024333773	642.0280151	531.5072632	8386.704102	10	1	109	216	7	15.13180637	898	1.949959159	0.009924977	0.002041152
0.020355003	1606.051025	100	6956.119629	4	3	109	215	2	12.95884228	897	1.602583289	0.007797607	0.008825747
0.01791653	737.9024048	70.7106781	5259.249023	10	2	162	210	1	17.86786079	932	1.102283597	0.022197792	0.012439193
0.028282112	1295.222046	1833.712036	3973.159912	10	2	113	214	1	11.02378559	893	1.326230526	0.021372469	0.006062014
0.03375661	2052.75415	1749.285522	3242.221436	10	3	380	206	0	18.94418144	969	1.11775744	0.008311063	0.00385489
0.026788376	342.0526123	0	2133.377686	9	1	27	219	6	6.201053619	874	3.813911676	0.000684575	0.010286892
0.019989451	301.4962769	1150	189.7366638	9	1	23	219	19	2.385944128	873	8.245864868	0.013917783	0.056672703
0.019731712	816.0882568	1375.681641	2753.634033	9	1	31	219	6	3.389067173	874	9.33012867	0.034881711	0.10343945
0.013065217	930	158.1138763	5345.811523	9	1	8	220	6	1.217118144	866	13.81522942	0.027054787	0.091641776
0.023225434	1484.924194	100	7950.169922	9	1	11	220	8	1.967863798	866	5.451526642	0.008877666	0.06161999
0.030131156	30	728.0109863	10545.54395	9	1	41	215	2	8.614640236	900	3.894432783	0	0.030037193
0.026812518	488.364624	1180.042358	13139.65723	8	5	5	220	7	0.337614715	860	6.264309406	0	0.023203932
0.012587893	210	1543.534912	15579.82324	7	1	13	219	0	3.723867178	859	5.107247353	0	0.009230864
1.30635E-05	615.5485229	970.8244019	20351.96484	9	3	77	215	4	7.71820116	873	2.02614975	0	0
0	351.1409912	827.6472778	22829.68555	4	3	28	216	4	13.01208782	883	2.201248884	0	0.000569997
3.39423E-05	1583.192993	1423.024902	44328.99609	10	2	566	202	0	30.30851936	986	0.342464477	0.00730441	0
0.011541782	218.4032898	585.2349854	41845.53906	10	1	382	205	1	6.379370213	975	0.434952825	0.039906632	0
0.041897904	797.119812	626.49823	39372.76953	9	1	165	213	1	3.109632969	935	0.696259499	0.086254649	0.002545705
0.072218306	108.1665421	0	36922.15234	9	3	108	215	6	4.532714367	923	1.658753991	0.149416283	0.01245148
0.071114048	349.8571167	715.8910522	34530.05078	8	2	155	215	10	11.92725182	923	5.435841084	0.188352019	0.018236745
0.039804876	2641.704102	943.3981323	32158.33398	9	2	225	212	1	17.9681282	938	0.812402427	0.148933008	0.024569856
0.012466435	1771.016602	200	29792.96094	8	1	107	212	2	6.091477871	928	0.863927066	0.071766905	0.030371388
0.000811112	457.9301147	790.569397	27390.01563	10	2	490	212	2	14.72424698	926	1.226610661	0.035532486	0.048543658
0.006254113	1566.046021	3087.069824	25051.70703	9	3	517	204	2	12.33854485	980	1.079124331	0.096042477	0.10221526
0.026862966	1477.328613	2561.249756	22759.70117	9	2	507	206	2	27.43294144	967	1.489027739	0.222330809	0.142146453
0.053257473	84.85281372	848.5281372	20576.80664	8	1	30	218	13	1.067520261	902	17.30262756	0.26812607	0.129335731
0.058431629	684.7627563	223.6067963	18450	9	1	30	218	63	0.954841256	897	24.01323128	0.229983032	0.100608423
0.047719322	523.9274902	1456.021973	16499.04492	8	3	111	217	7	7.454009533	885	2.627743006	0.130013198	0.064642243
0.031953018	1376.735229	2441.311035	14727.8916	9	2	219	215	1	16.75085831	898	1.295239925	0.085549094	0.039350178
0.026107373	1290.348755	2330.772461	13200.30664	9	1	81	217	6	1.909152389	897	1.860918045	0.072381996	0.016196635
0.020257724	391.1521301	531.5072632	11929.9707	9	3	107	216	6	21.34231186	903	2.370380402	0.039401997	0.00718016
0.016520219	241.8677368	540.8327026	10762.10059	9	1	23	219	36	1.391763449	879	12.75471401	0.00989682	0.008020543
0.016996458	169.7056274	316.2277527	9003.849609	8	3	66	219	60	20.34763908	881	14.74793911	0.015539113	0.0277155
0.025702424	390	50	7542.181152	8	1	22	218	14	2.719923258	879	8.964267731	0.025795165	0.039100453
0.048678774	2613.446045	500	6483.609863	10	1	223	212	1	24.99587631	922	1.79879272	0.022364035	0.031385187
0.069836311	1830	559.0169678	5540.992676	10	2	170	216	0	20.15542221	887	1.483242393	0.010548234	0.015815079
0.083331846	400.2499084	223.6067963	2995.797119	9	3	70	214	7	16.0319519	907	4.205043793	0.024249047	0.053423364
0.100487255	150	1432.654907	442.9447021	9	2	28	220	2	9.039936066	876	5.876348972	0.066307336	0.122486003
0.090698734	720	522.0153198	2012.461182	8	1	3	220	14	1.721006155	875	5.929923058	0.081437074	0.151523963
0.050500318	42.42640686	884.590271	4601.847656	9	1	9	220	11	2.263636112	873	4.955577374	0.048041455	0.098400831
0.015569171	152.9705811	494.974762	7204.623535	9	1	9	220	17	1.067520261	869	11.62966442	0.005576087	0.023784222
0.016192937	30	353.5534058	9579.587891	8	1	9	219	6	1.817522049	865	14.97581768	0	0.003270403
0.01003484	1206.731079	250	11898.05469	7	4	5	219	6	0.337614715	864	3.686671734	0	0.001631225
0.001785201	2482.0354	2067.002686	14319.93359	9	1	37	218	7	4.679912567	865	5.058476925	0	0
3.41834E-06	3319.171631	1905.911865	45421.64453	10	2	557	196	0	22.20138741	1028	0.338258415	0.010454622	0
0.007043731	1578.923706	250	42973.00781	10	1	362	208	0	11.91371918	970	0.389453888	0.041818053	0
0.027019465	1789.217651	917.8779907	40560.89844	10	2	193	212	1	5.269658089	944	0.496393979	0.080550104	0.00032926
0.047298338	1594.521851	715.8910522	38190.01172	8	2	173	212	2	11.92725182	943	0.609528005	0.100869834	0.006150065
0.045424055	1015.135437	158.1138763	35818.25391	9	1	176	213	2	3.438912392	931	0.587646484	0.110124826	0.010056227
0.022234071	3550.788574	316.2277527	33438.69922	8	2	312	210	0	10.92491055	940	0.454695582	0.070920341	0.014638945
0.006321139	2372.277344	955.2486572	31067.74805	10	2	364	203	0	28.37891197	985	0.480279446	0.022718851	0.022827001
0	161.5549469	141.4213562	28749.48633	10	1	380	203	1	5.427642822	993	0.725867987	0.003579444	0.022941343
0.003464476	657.951355	2280.35083	26519.25391	10	2	184	206	2	16.36040497	971	0.757743537	0.030591628	0.021870041
0.025285127	1472.752563	1581.138794	24356.45313	10	2	201	212	8	21.67440605	938	1.705242634	0.156165868	0.047395416
0.052994762	890.4493408	1236.931641	22282.26563	9	1	76	216	8	13.83230305	913	3.422194958	0.299797177	0.072289251
0.057411738	816.0882568	0	20314.3418	8	1	38	218	20	2.385944128	905	3.897007227	0.276614815	0.066846877
0.037438277	678.8225098	1118.033936	18522.0293	8	2	614	201	2	13.5157814	1014	1.344558477	0.119233206	0.043380875
0.012980605	3133.384766	813.94104	16922.25977	10	2	631	197	0	23.55381775	1037	0.714522719	0.021926768	0.016742427
0.007196728	3849.480469	1004.987549	15548.94531	9	1	358	214	0	20.91228485	907	0.719375432	0.012948374	0.003741715
0.007666079	2466.57666	300	14410.80859	9	3	172	216	7	27.50524139	899	0.871447265	0.009032989	0.000613461
0.008401305	1310.4198	618.4658203	12786.08984	8	3	314	217	1	17.44795227	887	1.045636535	0.006795331	0.010257934
0.013619605	1005.783264	538.5164795	11243.07813	10	2	290	214	3	27.56524849	909	1.374556899	0.021273755	0.037320547
0.039140519	108.1665421	514.7814941	9983.286133	8	5	11	218	11	1.067520261	888	21.29048538	0.05089356	0.071295448
0.081110805	510	70.7106781	8988.993164	8	1	52	219	6	12.29941654	883	3.585277081	0.112698659	0.108604729
0.115605146	174.9285583	150	6443.019531	10	1	4	219	10	2.569502831	887	11.06976414	0.166459233	0.122455657
0.144831538	1314.876465	250	3841.054443	8	1	5	220	10	0	886	8.807671547	0.11563503	0.129424363
0.185904622	258.0697632	206.1552887	1204.865112	8	5	4	220	71	0.337614715	885	25.03362465	0.143930882	0.190280586
0.173146725	424.2640686	626.49823	1274.558716	8	1	6	220	62	1.350224495	889	21.12789917	0.137316883	0.191993967
0.097549595	300	585.2349854	3585.094238	8	1	4	219	14	0	870	4.428250313	0.073110051	0.104982771
0.02005613	1672.752197	1188.48645	5868.049316	8	1	11	218	4	5.062306881	875	4.138149261	0.010571709	0.012865168
0	5310.084961	3138.470947	46610.23047	10	2	529	199	0	26.20460129	1011	0.370008796	0.004063285	0.005787286
0.001616886	4170	602.0797119	44220.08984	10	2	779	189	0	9.577706337	1086	0.331468701	0.015663682	0.001865782
0.006762974	4240.625	886.0022583	41845.39844	10	2	297	203	0	11.54163647	996	0.325081021	0.027087998	0
0.009615348	1611.365845	851.4692993	39470.30078	10	2	300	207	0	24.21487236	964	0.395808727	0.021122148	4.67865E-05
0.007250186	624.2595825	1167.261719	37108.05859	10	2	661	197	0	20.82114983	1032	0.43946287	0.017718153	0.004098849
0.003198907	2997.749268	390.5124817	34794.73828	10	2	643	200	0	18.6614399	1014	0.37811482	0.011762589	0.012399303
0.000287928	531.6013794	111.8033981	32488.24023	10	3	554	198	0	17.35547447	1024	0.522137821	0.001447032	0.021239413
0	1176.137695	427.2001953	30292.45508	8	2	315	209	1	11.99913883	954	0.481093735	0.001441714	0.018550314
0.001443125	94.86833191	158.1138763	28145.62891	10	2	106	214	2	3.769243956	914	0.609666049	0.026057744	0.007792194
0.016072961	1040.096191	820.0609741	26093.61914	8	2	415	205	4	17.76687431	988	0.586719275	0.11712236	0.01073497
0.031841137	1584.329468	1258.967773	24129.86719	9	1	108	216	4	2.433138847	911	0.793430805	0.22410053	0.02478645
0.03700668	553.1726685	250	22323.62891	8	1	57	217	18	1.217118144	908	2.753391504	0.202026427	0.032373477
0.023335898	30	2071.834961	20661.26758	9	2	396	200	0	15.04236889	1019	0.805231988	0.089104749	0.025457634
0.01030973	2497.759033	380.7886658	19208.36523	10	2	390	203	0	15.16945648	986	0.655502498	0.023737829	0.014318938
0.003329167	1958.290039	1060.660156	17950.43164	10	2	484	201	0	39.17660141	1008	0.535646439	0.005874128	0.006546285
7.5349E-05	2586.271484	430.116272	16582.29492	8	3	425	204	3	30.75891685	988	0.539250612	0	6.85537E-05
0.002139351	3474.953125	1123.610229	14973.0957	10	2	546	204	1	29.72507858	985	0.751481831	0.002164238	0.003657572
0.02017937	2444.77002	200	13604.13184	10	2	639	199	1	15.06995583	1035	2.056047678	0.013772	0.028762668
0.051685687	1544.344482	790.569397	12078.38184	10	2	300	211	1	15.42324543	941	4.021272182	0.115313321	0.110314339
0.094565585	123.6931686	608.2762451	9393.880859	8	2	19	219	40	5.730255604	900	30.21589279	0.475931972	0.276033461
0.133201838	1166.919067	180.2775574	6688.452637	8	5	4	219	28	0.754894495	903	51.60469818	0.648725152	0.349554092
0.169649839	483.7354736	150	4009.912598	8	1	5	219	33	1.391763449	895	21.37481689	0.411787927	0.295772225
0.227012187	2140.327148	180.2775574	1339.290894	8	5	5	219	17	0.754894495	886	9.934340477	0.185703978	0.230704427
0.223359719	0	223.6067963	67.08203888	8	1	7	219	49	1.391763449	878	14.74784946	0.156738624	0.21179451
0.137162477	296.9848633	250	2248.399414	8	1	3	219	9	2.719923258	870	3.071086645	0.075755641	0.116211921
0	7609.599121	2862.254395	47892.25391	10	2	692	191	0	2.635026455	1067	0.353630871	0	0.015260609
0	5879.158203	1110.180176	45502.44531	10	2	761	194	0	2.569502831	1055	0.301432401	0.000556129	0.008295015
5.74644E-06	3423.813721	50	43132.95703	10	2	246	208	0	17.98199844	959	0.360127091	0.000302968	0.000421706
3.11498E-05	1166.919067	1422.14624	40804.33594	10	3	733	193	0	8.406583786	1057	0.338236898	0.000108746	0
0	662.7216797	494.974762	38497.20313	8	2	741	191	0	10.85010433	1065	0.438007861	0	0.006336859
0	603.7383423	854.4003906	36263.79688	10	3	717	192	0	28.73564148	1059	0.383578956	0	0.015931724
0	524.7856445	100	34068.40625	10	2	532	198	0	13.12188721	1024	0.448395342	0	0.018831436
0	898.9994507	300	31941.19531	10	2	260	203	0	13.23866272	988	0.422350675	0	0.012746677
0	30	70.7106781	29906.16406	10	1	163	211	1	21.34231186	938	0.723022103	0.007735037	0.001701234
0.002669969	2124.923584	1721.91748	27969.81641	9	3	768	190	0	6.423151016	1088	0.450533599	0.033942387	0.000385874
0.010882691	1103.086548	761.5773315	26110.99805	10	2	377	202	0	17.0268364	1015	0.470935017	0.074727193	0.002857888
0.018119598	986.8130493	694.6221924	24425.32422	9	3	227	210	6	25.90410614	949	0.507298112	0.078651957	0.009292487
0.019333245	1124.499878	1110.180176	22910.45703	9	3	685	192	2	16.44437027	1076	0.49067083	0.056445893	0.016605319
0.016959725	531.6013794	680.0735474	21582.59766	10	2	627	196	0	16.73873138	1040	0.519370556	0.03293965	0.017723816
0.006872385	666.1080933	874.6427612	20383.86914	8	5	121	208	3	2.882181168	949	0.615778148	0.010542849	0.009783464
0.000410868	30	50	18729.32422	10	1	101	212	14	3.181812763	919	0.73068589	0	0.000690743
0.008380433	1590.282959	1838.477661	17160.02539	10	2	321	209	0	21.93800735	935	0.673879206	0.000374898	0
0.025301574	90	200	14550	10	1	93	207	2	4.822542191	951	1.078318	0.003733519	0.007087803
0.055920664	1382.931641	1735.655518	11880	10	2	359	209	2	11.56032372	961	1.362029552	0.151702106	0.124346316
0.101446301	2093.131592	604.1522827	9210	10	1	192	209	22	22.25977898	962	6.32189703	0.653276801	0.358549923
0.141197115	603.7383423	604.1522827	6540	8	5	16	216	129	1.391763449	920	39.31658554	0.858010828	0.473480344
0.17517601	2031.600342	0	3870	8	1	7	218	18	1.721006155	908	32.92915344	0.548398435	0.382630497
0.222205907	1731.704346	471.6990662	1200	8	5	4	219	23	0.477453768	891	5.216644287	0.217576578	0.245680764
0.233816296	874.6427612	900	1140.394653	8	5	6	219	19	1.391763449	883	6.916430473	0.23339656	0.213084504
0.172765315	1092.016479	70.7106781	1348.332275	8	1	6	219	35	0.337614715	877	4.983097553	0.164499149	0.148555323
0	7540.033203	1750	49160.00391	10	2	742	187	0	8.792412758	1094	0.333546966	0	0.0175997
6.29229E-05	4932.058594	600	46820.12109	8	2	793	192	0	10.90501785	1069	0.292918563	0	0.010108455
0.001785337	2461.097412	254.9509735	44520.82031	10	2	393	205	1	25.2549324	981	1.644081712	0	0.00089996
0.001528233	108.1665421	223.6067963	42237.19922	10	2	701	190	0	6.804089546	1070	0.497250736	0	0
0	1154.123047	447.2135925	40030.57813	10	2	847	186	0	17.15688133	1095	0.335183233	0	0.003939884
0	912.4143677	212.1320343	37847.23047	10	2	927	188	0	21.39302635	1085	0.310019761	0	0.012061144
0	254.5584412	1390.143921	35741.12109	10	2	531	191	0	5.570960045	1074	0.335548401	0	0.013914471
0	975.807373	100	33719.49219	10	2	202	205	0	8.767251015	977	0.399643749	0	0.007687354
0	362.491394	158.1138763	31785.53516	9	2	271	208	0	20.06919479	959	0.410739571	0	0.00036013
0.003605623	3012.57373	700	29941.75781	10	2	490	195	0	10.60170078	1046	0.399643093	0	0
0.010764483	1998.324341	50	28203.27148	10	2	522	201	0	37.99072647	1005	0.354428083	0.003667614	0
0.024636772	730.5477295	50	25931.95898	10	5	607	195	1	1.067520261	1058	0.616668463	0.030666603	0.004268689
0.030977212	276.5863342	282.8427124	23666.73047	8	1	587	195	4	0.337614715	1048	0.581503093	0.053871892	0.011668931
0.022369131	1081.665405	1944.86499	21489.08984	10	2	698	191	0	19.45370483	1079	0.423588395	0.038702045	0.012609498
0.009895307	3053.080322	1408.900269	19383.27344	10	2	492	203	0	14.6247139	987	0.478835911	0.006310918	0.006161503
0.008316828	1775.077515	715.8910522	17273.43555	10	2	329	204	0	17.42489052	981	0.484598845	0.001411249	2.29389E-05
0.017225569	536.656311	710.6335449	15277.74805	9	3	166	214	1	20.35706711	911	0.569304109	0.01202357	0
0.028834535	630.7138672	750	13338.16309	12	4	88	215	2	3.321432114	906	0.722071469	0.015156912	2.3305E-05
0.048988707	30	806.225769	11186.62109	9	2	144	214	0	23.69127846	925	1.253558874	0.065506049	0.064409792
0.094110928	516.1395264	884.590271	8648.849609	10	2	322	208	14	29.75133514	973	4.377920151	0.374384791	0.271375865
0.142697811	782.3042603	350	6105.939941	9	1	11	217	18	3.931095839	903	18.04592514	0.530388534	0.393819183
0.183820158	1082.081299	522.0153198	3480	8	1	4	218	26	1.012750387	909	10.81569862	0.314121187	0.322327644
0.214514449	750	250	780	8	1	3	218	17	1.067520261	892	8.460319519	0.193791658	0.218827188
0.218145281	400.2499084	200	1890	8	5	9	218	83	3.016961336	905	32.59133911	0.287547588	0.212201193
0.181565046	953.414917	0	84.85281372	8	5	7	219	9	0.754894495	901	20.96801376	0.253006041	0.174018323
0.109286346	94.86833191	50	2388.158203	7	5	4	218	13	0.954841256	881	11.88845062	0.101502568	0.081065483
0	6374.276367	1237.941895	50526.42188	10	2	708	186	0	21.19362068	1098	0.286890954	0	0.010755613
0.005033037	3833.431885	412.3105774	48248.09766	10	2	474	201	0	28.99032593	1003	0.295243025	0	0.005124588
0.011131449	1764.652954	50	45989.6875	10	2	848	185	0	7.249252796	1097	0.31931895	0	0
0.010412993	810.5553589	430.116272	43805.26953	10	2	760	186	0	7.054131508	1090	0.368933499	0	0
0.003746802	3240	806.225769	41654.48828	8	2	868	178	0	11.09730625	1137	0.316302776	0	5.64628E-05
0	1855.397583	919.2388306	39544.14063	11	2	784	181	0	29.14753342	1130	0.310756087	0	0.003024072
0	94.86833191	200	37218.98828	10	3	493	201	0	25.1875248	999	0.330816507	0	0.003985137
0	2526.42041	777.8174438	34647.92188	10	3	589	199	0	15.04236889	1017	0.35952732	0.004333151	0.001035557
2.61651E-05	212.1320343	873.2124634	32100.30859	10	2	386	202	0	11.37191486	993	0.343141764	0.008948017	0
0.007180756	2281.775635	1140.175415	29580.44141	10	2	618	190	0	17.99031258	1074	0.302348971	0.00407657	0
0.018739538	3365.352783	1188.48645	27087.93945	10	2	669	191	0	4.520227432	1072	0.423890769	0.002665464	0
0.036259614	676.8308716	316.2277527	24638.8418	8	1	592	194	2	3.109632969	1056	1.023744702	0.035020355	3.69418E-05
0.040771652	240	250	22243.67969	10	1	595	195	1	2.8624053	1054	0.783467829	0.056780227	0.002378084
0.024433943	2820	1320.037842	19909.71875	10	1	717	187	0	19.65266418	1107	0.460364848	0.035598807	0.002870689
0.013404396	2962.11084	1101.135742	17693.5918	10	2	369	196	0	25.43844414	1042	0.439987123	0.001355555	0.00035892
0.0153707	721.2489014	570.0877075	15568.6416	9	1	141	210	4	6.671226501	942	0.532042861	0.004721306	0
0.023344083	318.9043884	632.4555054	13464.8877	9	1	159	213	3	17.54840088	918	0.566179216	0.019823855	0
0.033395194	658.6349487	380.7886658	11482.32129	12	4	75	213	7	1.967863798	922	0.788136423	0.023825269	0
0.050431836	429.5346375	1358.307739	9522.15332	9	1	269	210	1	28.85101318	942	0.767266929	0.015555387	0.010671994
0.081786945	662.7216797	585.2349854	7599.243164	9	3	233	214	2	19.33302498	920	1.249263406	0.055507638	0.096468456
0.125679731	1800.999756	403.1128845	5177.586426	8	5	16	216	20	0.754894495	913	16.54603958	0.101119682	0.183920026
0.155158818	335.4101868	180.2775574	2629.924072	8	2	4	218	39	0	916	27.02035141	0.080823265	0.158126488
0.168766871	67.08203888	141.4213562	94.86833191	8	5	6	217	12	1.067520261	906	17.11722946	0.145678982	0.1396534
0.162677094	0	1274.754883	2422.581299	9	1	16	217	40	2.052775145	913	14.20660782	0.227613822	0.159308806
0.141461447	450	200	966.0745239	8	1	6	218	21	0.754894495	912	19.50559044	0.192036629	0.13837789
0.107543983	697.7822266	0	1452.446167	8	5	5	219	5	0	903	15.50585938	0.082659498	0.080952048
0.009443189	3318.086914	1100	49032.98047	10	2	649	182	0	9.629144669	1111	0.254911125	0	1.2299E-05
0.017183486	702.9224854	680.0735474	46491.32813	10	3	1122	168	0	28.6503334	1188	0.283898413	0	0
0.016287934	531.6013794	450	43944.46875	10	2	968	177	0	10.89007092	1141	0.359680921	0	0
0.007502582	674.1661377	100	41408.01953	10	1	869	180	0	3.769243956	1122	0.384622127	0	0
6.97745E-05	1146.29834	50	38864.77734	10	2	707	185	0	38.66056824	1102	0.299557358	0	0
0	0	492.4429016	36289.33594	10	2	510	199	0	3.945476294	1019	0.557523787	0.001186618	0
0	120	141.4213562	33747.66797	10	2	399	201	0	7.140668869	1008	0.476130456	0.014809241	0
0	180	667.0831909	31200.12891	10	2	479	195	0	10.2885952	1039	1.513228655	0.022638364	0
0.005247818	2248.599609	2651.88623	28664.33594	10	2	653	191	0	5.427642822	1070	0.393631518	0.014486027	0
0.019326752	1893.805664	502.4937744	26121.80078	10	3	711	185	0	25.84932518	1115	0.293156326	0.002621579	0
0.037419591	84.85281372	838.15271	23547	10	1	623	192	1	4.857533455	1071	1.01559937	0.025484823	0
0.039145865	1400.714111	550	21035.66992	10	2	746	193	0	28.0506916	1066	0.413364321	0.042517908	0
0.024183966	1871.095947	364.0054932	18585.98633	10	2	731	191	0	19.31028748	1084	0.429474473	0.027121251	0.001299994
0.019311646	865.8521729	707.1068115	16200.13867	10	2	432	202	0	15.369524	1004	0.388368726	0.00406559	0.005149779
0.022839818	512.6401978	559.0169678	13926.23828	9	2	292	208	0	19.15268135	955	0.439531207	0.003029956	0.004767912
0.023313632	2400.1875	223.6067963	11792.44238	9	1	142	207	1	7.454009533	968	0.494801253	0.013030539	0.000732714
0.034345012	1140	585.2349854	9652.077148	8	2	245	210	1	22.25977898	939	0.562986553	0.01623019	0
0.050287552	1188.696777	250	7646.705078	8	2	151	212	1	12.13706398	928	0.72050643	0.006904648	0.001601508
0.07663542	1584.04541	158.1138763	5682.050781	8	2	403	202	0	32.48252487	1022	0.826257408	0.008518388	0.027785646
0.105277479	510.8815918	100	3777.737305	10	3	108	215	3	18.28646469	922	1.777799845	0.027684234	0.064787462
0.104424007	1800.499878	360.5551147	1660.873291	8	5	35	218	6	3.64697051	910	29.90094566	0.061242513	0.075390473
0.092046611	429.5346375	492.4429016	800.4998169	8	2	51	218	27	9.136945724	911	12.68795967	0.074649341	0.064875141
0.083366632	2670	559.0169678	3324.590088	9	5	11	217	13	0.675206006	908	10.53151512	0.082015879	0.068898566
0.071042635	2220	50	2076.078125	9	5	7	218	9	1.012750387	902	8.116199493	0.044998623	0.059201162
0.075423352	1075.40686	1443.086914	60	9	1	17	218	13	1.350224495	904	7.325049877	0.03152366	0.044454649
0.071846753	67.08203888	269.2582397	898.9994507	8	1	6	219	20	0	906	7.234357834	0.047690962	0.044882499
0.014231197	1170	316.2277527	45591.12891	11	3	1338	161	0	10.85010433	1225	0.249097988	0	0
0.013417277	600	320.1562195	43049.45703	10	2	949	176	0	20.15781021	1142	0.317424536	0	0
0.005554914	1302.497559	1555.634888	40478.37109	11	2	1243	163	0	11.48537064	1233	0.271987617	0	0
0	764.8529053	1050	37936.70703	10	2	976	176	0	37.73071671	1162	0.298001647	0	0
0	1298.345093	300	35389.17969	10	3	899	193	0	33.69213486	1068	0.27348721	0.001013485	0
0	2497.218506	1025.914185	32847.53516	10	1	430	199	0	1.909152389	1025	0.407446146	0.014180324	0
0	453.9823914	890.2246704	30308.09375	10	2	405	202	0	7.062044144	1001	0.378638774	0.021961605	0
0.000518608	189.7366638	1308.625244	27764.26758	10	3	436	197	0	1.687604904	1025	0.315127522	0.019413328	0
0.009752203	655.2098999	2061.552734	25193.17773	10	2	586	195	0	18.35144806	1047	0.594296396	0.014998442	0
0.021399075	1636.856689	1059.480957	22645.54883	10	6	649	192	0	5.438007832	1074	0.358346909	0.019683339	0
0.023827497	2575.985352	100	20109.80273	10	2	568	192	0	11.0040884	1071	0.400102496	0.019549819	0.000122146
0.024355169	657.951355	0	17564.76367	10	2	481	197	0	14.35044765	1036	0.341146648	0.014788117	0.007255111
0.02818021	1532.644775	427.2001953	15027.36523	10	2	505	202	0	28.58148766	1001	0.355061591	0.01488011	0.014612814
0.033677116	2408.422607	403.1128845	12524.05664	10	2	440	205	0	21.26259804	981	0.348290652	0.015076162	0.013918363
0.024150217	4242.640625	1430.034912	10167.69922	10	2	520	195	0	10.21937752	1068	0.353739768	0.00536073	0.0057752
0.022917718	1830	141.4213562	7978.195313	10	3	225	203	0	16.13388252	999	0.4598611	0.001982157	0
0.057189852	276.5863342	873.2124634	5856.995605	10	2	326	203	0	13.79797268	1000	0.457010001	0.019328058	0.00232556
0.089208506	90	1526.433716	3852.401855	10	2	452	201	0	6.063765049	1019	0.571965158	0.045204133	0.013865393
0.089085728	882.3264771	763.2168579	1884.038208	10	1	372	202	0	17.18333054	1012	0.879700661	0.045345258	0.028052906
0.066346735	1710	50	30	10	2	227	205	0	24.63432312	1004	1.025877833	0.042324957	0.034281313
0.049915165	890.4493408	250	2079.543213	10	3	158	212	3	15.369524	946	1.521475792	0.040339917	0.025285766
0.038721882	547.4486084	350	4373.522461	10	2	99	212	4	12.90947056	947	2.012020588	0.032393686	0.016200893
0.03371105	1116.467651	1403.566895	3711.280029	10	2	534	203	1	24.42687416	1023	1.298343658	0.013036753	0.009050875
0.039192542	725.6032104	1151.086426	2268.325439	9	3	272	206	1	12.40776348	1001	1.206965208	0.005841689	0.01618075
0.056725487	977.1898193	738.2411499	973.4988403	8	3	124	217	3	12.48939991	901	1.269198418	0.025052534	0.026589949
0.062032837	2213.503906	50	496.5883484	9	5	10	216	5	0.954841256	897	2.123224735	0.026521983	0.022493681
0.007558432	1183.765137	360.5551147	44691.33984	5	2	1199	161	0	21.5790081	1217	0.25576058	0	0
0.007391734	284.6049805	364.0054932	42125.74609	10	2	1088	170	0	3.372286797	1175	0.256293058	0	0
0.001037158	1931.450195	282.8427124	39579.82422	11	3	932	174	0	7.506142616	1150	0.293460399	0	0
0	2714.129639	1924.18811	37036.58984	10	2	889	173	0	11.80483437	1158	0.25285852	0	0
0	3017.051514	206.1552887	34493.60938	11	2	1036	172	0	20.17928696	1184	0.282095581	0	0
0	2418.677246	2516.445801	31947.33789	10	2	739	188	0	20.95764732	1100	0.286451757	0.003362899	0
0.002843472	134.1640778	1581.138794	29382.17773	10	2	376	199	0	20.54441261	1025	1.604448199	0.008360742	0
0.00485632	1140	761.5773315	26834.57617	10	2	439	199	0	29.23979187	1026	0.370915413	0.017951973	0
0.006002055	247.3863373	2961.840576	24292.90625	10	1	494	193	0	10.75958347	1060	1.465034604	0.024804926	0
0.014155833	212.1320343	3112.073242	21746.17188	2	2	671	191	0	31.16849709	1081	2.548771858	0.027879016	0
0.016179025	1218.23645	1346.29126	19209.58398	10	2	535	190	0	9.719867706	1089	0.380725235	0.01759647	0.000473283
0.025168441	982.7003784	538.5164795	16667.93555	10	1	571	193	0	14.88256645	1059	0.377928436	0.009911759	0.00919298
0.039375767	2690.817627	2413.503662	14091.09277	10	2	684	191	0	13.06915188	1082	0.324376494	0.021698972	0.017358592
0.038958956	4596.661621	1838.477661	11549.53223	10	2	693	190	0	14.74193764	1098	0.36307314	0.022768337	0.016542451
0.019615885	5059.693848	2641.968994	9008.046875	10	2	415	201	0	11.44769096	1014	0.615342796	0.00918813	0.007579223
0.009024471	2821.435791	1012.422852	6500.038574	8	4	290	207	0	28.20697975	964	0.413995206	0.003329765	0.001927003
0.04768832	1221.187988	1850.675537	4190.131348	10	3	198	207	0	15.73115158	965	0.415282845	0.042195171	0.009808377
0.091057055	371.0794983	2483.948486	2083.866699	10	1	118	211	0	0.337614715	934	1.036025286	0.083315924	0.02072924
0.089632757	1053.422974	1453.444214	30	10	2	403	205	0	37.81012726	986	0.576022863	0.073160715	0.021991666
0.050044563	323.1098938	559.0169678	1939.123535	10	1	209	206	0	8.842508316	983	0.678010583	0.026359413	0.013803556
0.023404462	458.9117432	670.8203735	3840.117188	10	2	272	211	1	22.48298073	944	0.975690842	0.015716825	0.007260656
0.024032075	917.8234863	1806.931152	5834.82666	10	2	281	210	0	21.03896332	954	0.763260126	0.022762692	0.002291292
0.021829836	1070.794067	781.0249634	5936.741699	10	2	301	208	0	8.543725967	971	0.718328416	0.020327475	4.75679E-06
0.015457552	241.8677368	460.9772339	4601.358398	10	2	133	210	1	26.72501373	944	0.764440656	0.005748802	0.000741362
0.030745612	1240.201538	1328.533081	2962.11084	9	2	292	211	1	26.76751328	935	0.732580304	0.000679518	0.005360581
0.040500227	3631.859131	360.5551147	1023.962891	8	2	118	211	1	25.03088951	937	0.935776234	0.000892557	0.004157277
0.004593415	3113.213867	380.7886658	46338.35938	10	2	1264	155	0	30.48513412	1244	0.252915531	0	0
0.01184293	543.3231201	206.1552887	43767.05078	11	3	1212	155	0	45.07935715	1247	0.302496582	0	0
0.012396833	684.7627563	750	41225.64453	11	3	1088	166	0	17.32935333	1178	0.63069433	0	0
0.005909843	1480.067627	180.2775574	38683.96094	10	2	815	177	0	24.14111519	1119	0.267696083	0	0
2.53875E-05	1239.112549	1450.861816	36136.36719	10	2	1066	162	0	24.27546883	1215	0.235954374	0	0
0	2305.124756	100	33594.69531	10	2	754	172	0	34.90979385	1178	0.230184764	0	0
0.006133906	2750.363525	2180.022949	31023.96094	11	2	1089	185	0	17.34677315	1123	0.262032658	0.002516611	0
0.018796464	228.4731903	1297.112183	28481.94727	10	2	474	202	0	11.94526863	1012	0.504934251	0.019376593	0
0.021403523	42.42640686	282.8427124	25936.80078	8	2	309	205	0	32.99048233	994	0.295201063	0.030793203	0
0.018690631	2102.783936	657.6473389	23392.80664	8	2	420	198	0	13.62869263	1037	0.321046561	0.033370085	0
0.017991796	1925.850464	2773.535645	20856.99219	10	2	443	198	0	18.87140656	1039	0.300354064	0.042970065	0
0.020155776	560.446228	3861.670654	18280.14453	8	2	515	196	1	10.37309647	1053	0.420520008	0.040705994	0
0.030680658	1566.046021	3255.76416	15738.45313	10	2	566	193	0	12.95884228	1072	0.324675053	0.023393637	0.00471846
0.045523502	1868.689331	2454.587646	13190.79199	10	2	578	191	0	9.520201683	1088	0.327880144	0.018238794	0.010810786
0.039950192	2213.707275	1364.734375	10655.06934	10	2	445	192	0	28.41308594	1075	0.388589591	0.02577256	0.010265543
0.015969649	3895.497314	3324.530029	8113.211426	10	2	480	196	0	13.99497986	1048	0.386831582	0.012629858	0.003564604
0.008549216	3263.525635	3677.295166	5565.788574	10	2	540	201	0	7.140668869	1011	0.382758409	0.003922655	0.005119926
0.042093635	1124.499878	2530.316162	2994.745361	8	2	323	202	0	20.46273613	1003	0.507563353	0.041876845	0.015013763
0.078631975	390	672.6812134	453.9823914	10	3	212	208	4	15.84516716	961	2.098127842	0.076320902	0.020696556
0.082519546	212.1320343	854.4003906	1708.15686	8	2	263	210	2	13.04473019	942	1.452001095	0.060863856	0.017809378
0.044768374	657.951355	1070.046753	3777.737305	10	3	263	208	0	17.32935333	957	0.541720033	0.015883755	0.006406664
0.018663663	474.3416443	1562.849976	5736.200684	10	2	515	200	0	0.477453768	1033	0.526856184	0.007637583	0.000357855
0.021676825	1935.406982	360.5551147	7680.234375	10	2	255	209	0	12.95884228	953	0.50929445	0.01882926	0
0.018084059	3772.969727	992.4716797	8284.020508	8	3	69	212	0	4.072588444	932	0.965933204	0.016546277	0
0.014335975	5020.76709	1552.41748	2770.73999	9	2	300	212	0	17.41623306	927	0.56248498	0	0
0.016527107	150	728.0109863	42883.86328	11	2	1377	151	0	26.96905708	1270	0.229345486	0	0
0.01728267	84.85281372	970.8244019	40326.47266	11	2	1131	155	0	20.92363739	1245	0.281751484	0	0
0.009408613	1081.665405	1320.984497	37783.73438	10	2	1114	164	0	7.454009533	1195	0.258472949	0	0
0.000633081	458.9117432	250	35239.73438	10	2	698	183	0	27.43595886	1094	0.242739066	0	0
0.00124726	241.8677368	450	32665.13672	10	2	526	186	0	43.22871017	1095	0.21214287	6.35953E-07	0
0.013719877	885.8894043	1265.898926	30129.33594	10	3	938	185	0	21.55288696	1129	0.220756561	0.012682562	0
0.030048657	711.196167	1258.967773	27581.86328	10	2	401	201	0	32.86930084	1035	0.371806711	0.03856666	0
0.032493256	1120.089233	901.3878174	25040.20703	10	1	358	203	1	5.095619678	1020	0.56514895	0.042111397	0
0.027193086	3721.088623	1550	22463.16992	10	1	541	196	0	11.20417595	1059	0.306966394	0.027054626	0
0.027005386	1520.85498	2934.706055	19927.43164	10	2	517	200	1	25.35294914	1036	0.285301536	0.035397697	0
0.031892464	780	3985.599121	17380.38477	8	1	490	197	1	1.350224495	1051	0.513614058	0.044232547	0
0.044580188	787.4642944	4644.620605	14838.14648	10	2	817	193	0	10.03044319	1076	0.277470022	0.025340402	6.22773E-06
0.049627658	241.8677368	1950	12295.49902	8	1	388	195	1	3.389067173	1060	0.509322405	0.015118879	0.001427285
0.045082729	210	158.1138763	9754.844727	10	1	202	202	1	2.719923258	1002	0.812713444	0.028259417	0.001263529
0.023400296	1897.366577	961.7692261	7183.794434	10	1	222	200	0	21.88905716	1026	0.382511556	0.029149529	0
0.022849042	1820.137329	1484.924194	4636.723145	10	2	469	205	0	18.45641899	986	0.38428697	0.012477281	0.003853388
0.045235168	161.5549469	813.94104	2101.071045	10	2	194	208	2	21.71973038	971	0.865641475	0.023849424	0.012688661
0.074684612	690	743.3034668	421.0700684	10	1	153	210	0	5.479268551	952	0.643571913	0.053482428	0.015465531
0.0685305	2462.925049	2670.674072	2965.299316	10	2	525	198	0	5.269658089	1038	0.411440939	0.039415892	0.0095372
0.037784919	1740	3505.709717	5510.943848	10	2	486	199	0	6.063765049	1033	0.428069621	0.008516808	0.001007627
0.022485444	318.9043884	2787.92041	7597.17041	10	1	579	193	0	2.456394672	1086	0.457549632	0.000233942	0
0.022292605	2883.903564	2263.846191	9576.016602	10	2	287	202	0	6.317550659	1004	0.431570113	0.004249259	0
0.017054101	5565.626465	3464.462402	10608.72266	10	1	545	195	0	14.15548801	1071	0.438267738	0.003203439	0
0.013045006	2288.274414	1817.278198	39521.21875	11	2	1561	147	0	20.55371857	1316	0.246663541	0	0
0.006257505	3216.022461	111.8033981	36898.45313	5	2	1146	157	0	20.99384117	1251	0.229404852	0	0
4.70097E-05	2363.154785	1726.2677	34321.69141	11	2	1093	159	0	28.37891197	1245	0.207421497	0	0
0.0012293	1884.038208	640.312439	31770.91992	10	2	697	176	0	9.046031952	1161	0.209654465	1.67856E-07	0
0.0114394	361.2478333	905.5385132	29229.20703	10	2	674	193	0	33.80638123	1091	0.280537397	0.010700483	0
0.0265752	381.837677	494.974762	24110.52148	10	2	282	206	0	24.63790703	1004	0.321463227	0.031997703	0
0.020623943	1760.82373	1916.376831	21573.73438	10	2	524	198	0	6.317550659	1060	0.314359069	0.011349907	0
0.023019735	874.6427612	1140.175415	19027.19141	10	2	558	197	0	10.36783791	1065	0.26238659	0.012727575	0
0.03121992	531.6013794	2067.002686	16485.53906	10	2	764	191	0	21.1824646	1097	0.324348927	0.020848367	0
0.046223711	641.3267212	4648.655762	13938.12402	10	2	603	189	0	8.386797905	1105	0.311854035	0.010364751	0
0.051654339	169.7056274	3246.921631	11372.84961	10	1	341	196	1	2.569502831	1046	0.76140821	0.010064765	0
0.048398647	42.42640686	764.8529053	8825.508789	2	2	304	198	1	10.68350792	1028	1.02363658	0.032913618	0
0.036146522	241.8677368	800	6283.836426	8	2	245	204	2	16.66574097	994	0.392203212	0.038993962	0
0.041319888	241.8677368	50	3738.462158	8	2	138	208	2	1.909152389	972	2.391964674	0.027768318	0.000179532
0.053294983	1332.216187	707.1068115	1200.749756	8	2	159	210	1	4.058664322	962	0.947187901	0.033121802	0.004146057
0.062924705	169.7056274	776.2087402	1347.330688	8	3	164	210	0	7.543149948	950	1.347492814	0.048212651	0.005762814
0.053802975	872.0665283	1775.528076	3895.150879	10	2	561	196	0	8.543725967	1061	0.409062654	0.036991883	0.002380332
0.031334423	84.85281372	2482.438232	6430.715332	10	2	497	197	0	7.233844757	1042	0.490472347	0.009632456	0
0.020801863	998.598999	3231.098877	8976.21875	10	1	556	193	0	12.22512245	1077	0.431993246	0	0
0.017796051	3458.337646	4854.12207	11411.12598	10	2	613	193	0	13.34236336	1080	0.44775328	0	0
0	5010	3679.673828	33589.67188	11	2	1068	157	0	27.5172596	1256	0.215456933	0	0
0.005868899	900	403.1128845	20674.59375	8	2	281	208	0	23.56148529	997	0.291287154	6.25255E-07	0
0.012472154	662.7216797	1274.754883	18127.17578	10	2	571	202	0	14.86507416	1040	0.362790018	0	0
0.017804375	1472.752563	2580.69751	15556.0918	2	2	592	193	0	11.79570961	1095	0.311400205	0.000889313	0
0.027551273	2036.909424	4913.501953	13011.32227	10	2	825	183	0	29.64077759	1151	0.248632684	3.67401E-05	0
0.032129601	2438.134521	3530.226563	10472.70703	10	2	923	175	0	15.07339954	1199	0.276598901	0.000836173	0
0.032771938	2583.660156	1756.416748	7931.015137	10	2	416	187	0	35.65813828	1108	0.273701042	0.016321266	0
0.035539839	1779.129028	50	5383.391113	10	2	231	196	0	14.78076839	1054	0.326364547	0.029841969	9.57548E-05
0.04882618	488.364624	492.4429016	2818.244141	10	2	450	197	0	21.86345482	1054	0.347027779	0.035635535	0.002580866
0.053203173	2047.486206	1081.665405	271.6615601	10	2	474	202	0	14.45220375	1020	0.326646477	0.039996285	0.002848279
0.043623902	1368.210449	180.2775574	2248.599609	8	3	216	208	1	12.9465189	965	0.813369274	0.044251852	0.001144136
0.029298501	216.3330841	0	4794.371582	8	1	185	206	7	1.217118144	983	1.694438219	0.030538898	0.001219745
0.014972875	1449.03418	180.2775574	7331.057129	10	2	264	202	0	22.43365479	1004	0.547200263	0.008085088	3.82031E-06
0.008459553	2896.981201	1400.892578	9872.598633	10	2	593	195	0	18.26473808	1062	0.406408489	0	0
0.004315841	2561.269287	3555.980957	17207.6875	10	2	717	191	0	13.49228382	1118	0.295418441	0	0
0.0062402	3251.230469	4713.013672	14655.75977	2	2	694	194	0	27.68758583	1088	0.231259659	0	0
0.005962439	4698.808594	6411.123047	12120	10	2	815	185	0	24.14111519	1147	0.250313789	0	0
0.007507775	4978.644531	4588.027832	9572.445313	10	2	882	183	0	20.78454208	1154	0.250235498	0	0
0.010118747	4832.235352	2040.220581	7030.825195	10	2	726	188	0	22.4768219	1112	0.298077524	0.001625691	0
0.02582627	2117.285889	806.225769	4454.267578	10	2	344	200	0	20.76620483	1027	0.309757501	0.013314014	0.004747474
0.039362334	569.2099609	364.0054932	1918.593262	10	2	376	201	0	18.94418144	1024	0.355245382	0.024171585	0.01200153
0.042481493	3074.670654	680.0735474	602.9925537	10	2	350	200	0	21.3312664	1034	0.29182446	0.023554577	0.016723676
0.034067839	2322.434082	1431.782104	3147.713379	10	2	370	203	0	10.17652702	1006	0.33043462	0.017189246	0.021406513
0.019360043	60	1379.311401	5683.555176	10	1	409	200	0	9.256682396	1030	0.39957881	0.006918293	0.018472811
0.007456614	595.4829712	2040.220581	8260.411133	10	2	421	199	0	3.769243956	1043	0.392622948	0.000549846	0.008997826
0.001291561	606.7124634	1914.418945	10802.08301	10	3	532	195	0	20.17928696	1065	1.026971817	0	0.00036071
0.001259728	2248.599609	4004.060547	13343.7627	10	2	712	189	0	26.79421425	1123	0.411034346	0	0
0.001497076	4431.275391	3645.888184	6101.516113	10	2	925	184	0	16.93147659	1145	0.268936813	0	8.73192E-05
0.029916739	94.86833191	1180.042358	1018.675598	10	2	340	199	0	6.654425144	1036	0.360148281	0.008752565	0.017188206
0.03671141	806.1017456	2265.502197	1500.299927	8	2	299	200	0	4.315448761	1038	0.365464121	0.008836548	0.029187867
0.033018254	1158.79248	2086.264648	4071.387939	10	1	337	203	0	10.04678822	1009	0.365516156	0.001268853	0.038893566
0.026070911	678.8225098	2811.138672	6613.078125	10	2	416	198	1	17.35547447	1051	0.375338316	0	0.034348503
0.015345758	2270.704834	1897.366577	9155.457031	10	2	472	198	0	11.72702408	1055	0.395556271	0	0.020475585
0.005464627	1363.598145	1800.694336	11702.5	10	2	425	198	0	6.063765049	1055	0.389867336	0	0.003154769
0	152.9705811	1628.64978	14238.15332	10	2	230	204	0	32.51251602	1000	0.375604868	0	0
0.02230759	1650	4351.149414	2430.740723	10	3	743	182	0	29.20050812	1172	0.278360248	0	0.023345364
0.027950361	1274.558716	1758.550537	4965.883789	10	3	619	190	0	22.85006523	1124	0.285289079	0	0.033679724
0.02718574	975.807373	254.9509735	7513.487793	10	2	537	197	1	29.46020126	1066	0.3873173	0	0.031736467
0.016335592	391.1521301	608.2762451	10055.01367	10	1	334	201	3	3.931095839	1039	2.170875788	0	0.018912433
0.005960857	834.0863037	850	12626.04492	10	1	382	201	0	6.526986599	1036	0.440330476	0	0.002782074
0.007912121	3090	531.5072632	10984.46582	10	3	598	189	0	3.109632969	1129	0.386134148	0	0.00616777
0.001948104	3238.054932	2901.723633	13520.25195	10	2	620	194	0	25.9438324	1094	0.357602745	0	0.000161812
0	4603.313965	2863.564209	16067.82227	8	2	346	199	0	4.431819916	1059	0.42848748	0	0
