# Supplementary material for: A study on the spatial distribution characteristics and driving factors of traditional villages in the southeast coast of China: A case study of Puxian, Fujian
Source: PLoS One. 2024 Jun 7;19(6):e0303746. doi: 10.1371/journal.pone.0303746 (PMC11161066; doi:10.1371/journal.pone.0303746)
Supplement: S2 Data — (ZIP) [file pone.0303746.s002.zip › Quantile Discretization Data Sampling/F300.csv]

Y	X1	X2	X3	X4	X5	X6	X7	X8	X9	X10	X11	X12	X13
0	120	4670.385254	17057.97461	10	2	617	196	0	13.91580868	1000	0.694246948	0.009678388	0
0	268.3281555	4534.864746	16802.49023	10	1	635	196	0	9.421579361	1000	0.79282552	0.009253644	0
0	366.1966553	4373.213867	16537.04883	10	1	601	199	0	14.65679359	978	0.79282552	0.008874264	0
0	134.1640778	4372.928223	16892.87695	10	2	541	196	1	30.50519943	1000	0.694246948	0.011486846	0
0	0	4231.430176	16634.85742	10	1	602	196	0	4.289153099	1000	0.79282552	0.011023692	0
0	182.4828796	4065.095215	16367.24805	10	1	589	199	1	3.769243956	978	0.79282552	0.010594364	0
0	335.4101868	4003.123779	16112.31836	10	1	535	199	0	20.48144341	978	0.730900586	0.009851936	0
0	516.1395264	3873.628906	15847.41309	10	1	464	199	0	26.25982666	978	0.646258652	0.009163217	0
0	402.4922485	4143.97168	16759.93359	10	2	532	198	1	6.671226501	984	0.631190002	0.013281521	0
0	201.2461243	3990.614014	16499.29102	10	2	568	198	0	17.48534584	984	0.737440944	0.01279949	0
0	84.85281372	3855.191406	16229.44531	10	1	604	200	0	4.903792381	972	0.717230976	0.012336543	0
0	94.86833191	3739.652344	15971.75293	10	1	585	200	0	9.256682396	972	0.717230976	0.011549857	0
0	283.0194397	3645.888184	15704.47754	10	1	524	199	0	14.6247139	978	0.626816869	0.010832143	0
0	492.0365906	3528.810059	15450.0293	10	1	449	203	0	11.63010502	943	0.603774309	0.009910586	0
0	632.850708	3889.72998	16603.04102	10	2	482	198	0	13.77120209	984	0.548875213	0.01501956	0
0	458.9117432	3725.922607	16339.89551	10	2	498	198	0	12.36888123	984	0.564464748	0.014506676	0
0	323.1098938	3580.502686	16067.93359	10	2	542	200	0	10.89007092	972	0.717230976	0.014001762	0
0	108.1665421	3455.792236	15807.60938	10	2	564	200	0	10.86011124	972	0.717230976	0.013270409	0
0	67.08203888	3354.102051	15538.08887	10	2	549	200	0	7.746973515	972	0.626816869	0.01273519	0
0	218.4032898	3231.098877	15308.73242	10	2	477	205	0	13.20656681	931	0.603774309	0.011977974	0
0	305.9411621	3228.002441	15041.82129	10	2	473	205	0	13.91580868	931	0.603774309	0.011463964	0
0.017652156	134.1640778	254.9509735	483.7354736	7	5	15	219	2	5.550718307	813	2.041097641	0	0
0	740.9453125	3467.708252	16213.13379	10	3	451	198	0	17.03870964	984	0.564464748	0.016230298	0
0	534.1348267	3310.966553	15948.85938	10	2	493	200	0	6.526986599	972	0.583185256	0.015758578	0
0	349.8571167	3175.688965	15675.96875	10	2	533	200	0	10.75958347	972	0.583185256	0.01550186	0
0	182.4828796	3064.718506	15404.14551	10	2	502	200	0	10.55538082	972	0.567428827	0.015252201	0
0	60	2934.706055	15144.05859	10	2	530	205	0	21.21145058	931	0.544739902	0.014778349	0
0	30	2926.175049	14874.79785	10	2	515	205	0	3.520405054	931	0.544739902	0.014641718	0
0	1288.254639	3623.53418	16608.73242	10	2	290	203	1	11.179986	948	0.552522302	0.018501686	0
0	1120.892456	3397.057617	16339.51074	10	2	377	203	1	19.21134567	948	0.552522302	0.018319765	0
0	966.0745239	3217.530029	16062.44336	10	2	464	203	0	21.45892334	948	0.542873383	0.018371688	0
0	751.7978516	3047.950195	15795.64844	10	2	530	200	0	0.754894495	970	0.565597296	0.018193372	0
0	577.0615234	2900.430908	15520.64453	10	2	498	200	0	11.50415993	970	0.565597296	0.018276582	0
0	429.5346375	2778.48877	15284.8457	10	2	470	200	0	8.459106445	972	0.543473244	0.01808545	0
0	331.3608398	2640.075684	15012.05469	10	2	410	205	0	10.47768211	931	0.544739902	0.018298713	0
0	218.4032898	2624.880859	14750.79004	10	2	427	205	0	28.0986042	931	0.559995353	0.018113675	0
0	150	2549.509766	14480.55566	10	2	521	205	0	15.02163982	931	0.559995353	0.018379917	0
0.017726146	90	1443.086914	1140	7	5	13	219	8	3.708616734	822	4.267573833	0.000171323	0
0.017792679	390	1140.175415	840	7	1	30	219	6	6.423151016	822	3.709550858	3.36136E-05	0
0	403.6087341	4092.06543	17303.52539	10	2	460	203	0	30.2691555	946	0.613843381	0.01942423	0
0	657.951355	3851.298584	17021.21289	10	2	462	203	1	23.63033104	946	0.613843381	0.019864887	0
0	912.4143677	3593.396729	16747.55273	10	1	383	203	1	24.18540955	946	0.58904171	0.020100253	0
0	1124.499878	3400.367676	16495.66211	10	2	279	203	1	12.77257824	948	0.569780648	0.020395093	0
0	1379.021362	3162.672852	16224.00977	10	2	269	203	1	17.68782234	948	0.569780648	0.020587737	0
0	1198.874512	2970.690186	15944.93652	10	2	327	203	0	22.6544075	948	0.542873383	0.021052172	0
0	993.6296997	2793.295654	15675.56738	10	2	467	200	0	29.14753342	970	0.565597296	0.021218009	0
0	844.8076782	2631.539551	15398.41895	10	1	481	200	0	20.80971909	970	0.543473244	0.021811392	0
0	700.3570557	2496.497559	15131.57324	10	1	404	200	0	23.83321762	970	0.543473244	0.022038668	0
0	611.8823242	2347.871338	14856.57422	10	2	327	202	0	22.01643372	955	0.527719498	0.022675104	0
0	502.8916321	2324.327881	14592.52539	10	2	350	202	0	20.68341255	955	0.542190909	0.022894228	0
0	450.9989014	2245.55127	14319.93359	10	2	430	202	0	17.87903595	955	0.542190909	0.02360397	0
0	510.8815918	2258.871338	14058.99316	10	2	444	202	1	23.04728317	956	0.573183417	0.023684269	0
0	469.5742798	2300.543457	13817.10938	10	2	503	202	1	29.94304657	956	0.667348921	0.024105925	0
0	192.0937347	2375.920898	13559.50195	10	2	484	204	1	22.99175453	949	0.676761925	0.023902224	0
0	90	2486.463379	13292.53906	10	2	463	209	1	11.46183681	909	0.676761925	0.024112539	0
0.01736578	150	1453.444214	1116.467651	7	5	13	219	15	4.393377304	822	8.378053665	0.000618024	0
0.017419437	212.1320343	1141.27124	814.9846802	7	1	4	219	7	0.754894495	822	6.306051731	0.000306127	0
0	0	4178.516602	17485.49609	10	1	391	202	0	14.40869713	951	0.607097507	0.020057002	0
0	234.3074951	3919.502441	17200.88672	10	1	333	204	1	10.86511135	945	0.655124247	0.020831222	0
0	466.6904907	3667.424072	16916.86133	10	2	357	204	1	25.00638771	945	0.655124247	0.021627879	0
0	721.2489014	3400	16640.94336	10	2	386	203	1	23.22837639	946	0.58904171	0.022169802	0
0	960.4686279	3190.611328	16358.36523	10	2	322	203	1	15.33245945	948	0.569780648	0.02300041	0
0	1231.097046	2941.088135	16084.39258	10	1	291	203	1	13.40967178	948	0.525759995	0.023601642	0
0	1356.650269	2733.587402	15803.42383	10	2	248	200	0	14.35044765	970	0.525759995	0.024511699	0
0	1236.931641	2545.584473	15531.59961	10	2	346	200	0	32.53469849	970	0.560433209	0.025176974	0
0	1120.089233	2405.202637	15281.16504	10	2	463	200	0	7.125016212	970	0.540933967	0.026142064	0
0	989.5453491	2250	15011.63574	10	1	382	202	0	17.20679855	955	0.540933967	0.02679899	0
0	904.4888306	2127.204834	14734.39844	10	2	296	202	0	18.88442802	955	0.524067163	0.028036172	0
0	789.1767578	2042.6698	14467.49805	10	2	310	202	0	30.24625587	955	0.513311744	0.028670091	0
0	752.3961792	1952.562378	14192.50488	10	2	423	202	0	13.45695019	956	0.513311744	0.029800657	0
0	778.267334	1955.760742	13928.53223	10	2	402	202	1	14.36503601	956	0.573183417	0.030088807	0
0	624.2595825	2002.498413	13656.06445	10	3	407	202	1	9.421579361	956	0.667348921	0.03082931	0
0	436.8065796	2088.659912	13395.36133	10	2	395	204	1	9.832003593	949	0.676761925	0.030619383	0
0	390	2213.594482	13125.74609	10	2	408	204	1	18.24570084	949	0.676761925	0.030868588	0
0.016878784	180	1610.124268	1142.365967	7	5	21	219	6	3.181812763	822	8.378053665	0.00132967	0
0.016931683	0	1312.44043	844.8076782	7	1	4	219	5	1.687604904	822	6.306051731	0.000846871	0
0.020192411	1380.32605	807.7747192	2130.844971	9	5	4	221	4	4.857533455	825	5.211849213	0.015655173	0.013987575
0.021237044	1350	921.9544678	2351.701416	9	5	8	221	4	1.012750387	825	8.740122795	0.018506855	0.01776677
0	169.7056274	4032.678955	17359.86719	10	2	389	204	1	14.91050434	945	0.607097507	0.02158015	0
0	67.08203888	3763.641846	17073.68945	10	1	321	204	1	8.530765533	945	0.655124247	0.022752387	0
0	318.9043884	3500.357178	16794.88281	10	1	283	204	1	7.594643593	945	0.646898508	0.023682289	0
0	550.7268066	3223.73999	16539.14453	10	2	306	207	1	19.56097794	916	0.646898508	0.024722852	0
0	810.5553589	2997.082031	16262.02051	10	2	403	207	1	7.853885651	916	0.622086942	0.025722485	0
0	1064.048828	2735.415771	15978.48535	10	1	358	207	0	17.23022652	916	0.590833127	0.027076783	0
0	1064.048828	2510.97583	15695.62012	10	1	250	206	0	23.69127846	922	0.590833127	0.028647164	0
0	1053.850098	2304.88623	15421.31348	10	2	194	206	0	13.07321739	922	0.714154363	0.029878778	0
0	1080	2121.320313	15140.10547	10	2	290	206	0	34.14842606	922	0.752055585	0.031614397	0
0	1140	1952.562378	14868.01953	10	1	371	208	0	18.96231842	916	0.540933967	0.032876965	0
0	1143.547119	1817.965942	14588.66992	10	1	266	202	0	17.77531624	955	0.524067163	0.034719169	0
0	1081.665405	1726.991577	14319.05371	10	2	226	202	0	22.14068031	955	0.513311744	0.035753362	0
0	1056.834839	1686.712769	14041.79492	10	2	285	202	0	30.49140739	956	0.585676432	0.03726707	0
0	1050	1653.027466	13803.42383	10	2	335	202	1	19.08864784	956	0.585676432	0.037552949	0
0	872.0665283	1756.416748	13528.43652	10	2	342	202	1	17.78094292	956	0.651500165	0.038491413	0
0	725.6032104	1806.931152	13264.54688	10	3	372	204	1	17.3931179	949	0.66536814	0.03828666	0
0	690.6518555	1950	12992.2168	10	2	359	204	1	2.385944128	949	0.66536814	0.038527228	0
0	711.196167	2055.480469	12731.77539	10	2	325	204	1	16.18455505	949	0.648494422	0.037643187	0
0.015391218	692.6037598	2538.700439	2010	7	5	4	219	5	0.754894495	816	14.0494709	0.004324161	0
0.015781112	400.2499084	2261.08374	1710	7	5	11	219	4	1.067520261	816	13.75061512	0.003662661	0
0.016124599	94.86833191	1991.230835	1410	7	5	16	219	16	1.350224495	816	11.75291538	0.002857163	0
0.016283412	0	1767.766968	1110	7	5	10	219	12	3.321432114	821	9.254318237	0.002185247	0
0.016387749	212.1320343	1491.643433	810.5553589	7	5	4	219	10	1.350224495	821	9.254318237	0.001458481	0
0.016307468	432.6661682	1250	513.5172729	7	5	3	219	8	0	821	6.282389641	0.000901012	0
0.020593408	1681.071045	1092.016479	2339.615234	9	5	20	221	8	1.067520261	825	5.89149189	0.016433721	0.014008278
0.021669468	1650.272705	1166.19043	2538.85791	9	5	10	221	5	2.698951006	825	6.493619919	0.019419072	0.0173735
0.022785639	1653.269531	1345.362427	2773.175049	9	1	3	221	4	0.337614715	825	16.77037239	0.022510756	0.021249147
0.023859756	1608.01123	1303.840454	3005.544922	9	5	2	221	1	0	823	16.77037239	0.025585728	0.025658838
0.024937985	1532.351074	1051.189819	3262.422363	9	1	2	221	2	1.217118144	823	17.42518234	0.028870432	0.030205231
0	615.5485229	4187.182617	17550.51367	10	2	423	202	0	18.05390358	951	0.581876576	0.021934355	0
0	361.2478333	3905.124756	17268.14648	10	2	333	204	1	13.07321739	945	0.581876576	0.023319574	0
0	108.1665421	3626.637451	16980.42383	10	1	309	204	1	10.39935112	945	0.634559751	0.024853954	0
0	150	3352.61084	16699.52148	10	1	258	204	2	9.577706337	945	0.696837962	0.026164403	0
0	403.6087341	3067.572266	16412.96094	10	2	268	207	1	12.40776348	916	0.696837962	0.02792309	0
0	674.1661377	2823.118896	16133.66992	10	2	366	207	1	23.87273598	916	0.639666855	0.029479327	0
0	886.3972168	2549.509766	15848.40723	10	2	302	207	1	16.87454033	916	0.757379651	0.03153751	0
0	792.0227051	2307.054443	15570.89551	10	2	270	206	1	21.95924377	922	0.590833127	0.033313192	0
0	750.5997314	2080.865234	15287.08301	10	3	252	206	0	16.30726814	922	0.714154363	0.035610717	0
0	810	1914.418945	15040.56543	10	2	197	206	1	30.55400658	922	0.752055585	0.037148885	0
0	840	1732.772339	14758.32324	10	1	272	208	1	23.91028023	916	0.602003634	0.039606106	0
0	842.1401367	1570.03186	14476.85742	10	3	315	208	0	17.56269073	916	0.602003634	0.041999027	0
0	900	1453.444214	14204.48535	10	2	218	208	0	22.58932304	916	0.565449595	0.04343323	0
0	953.414917	1394.632568	13924.94531	10	2	220	208	0	20.82114983	917	0.631435692	0.045312077	0
0	1103.086548	1350.925659	13655.1416	10	2	289	208	1	12.77257824	917	0.631435692	0.045997217	0
0	1129.29187	1463.728149	13377.78027	10	2	281	208	1	17.69631386	917	0.612473726	0.04708153	0
0	1020.441101	1533.786133	13110.8584	10	2	303	207	1	5.808222771	925	0.62336427	0.046862312	0
0	994.0825195	1700	12835.96875	10	3	342	204	1	11.54631138	949	0.622976243	0.047053844	0
0	1008.464172	1761.391479	12572.29102	10	2	324	204	0	4.763641834	949	0.648494422	0.045959868	0
0.015421669	150	2156.965576	1361.947144	7	5	8	219	3	3.109632969	816	10.08920288	0.004043636	0
0.01557699	120	1903.943237	1070.794067	7	5	12	219	22	0.754894495	821	8.622832298	0.003235765	0
0.015690614	402.4922485	1589.024902	780	7	5	5	219	7	1.967863798	821	8.622832298	0.002342512	0
0.01561206	582.4946289	1320.984497	480	7	1	14	219	7	1.350224495	821	6.282389641	0.001618156	0
0.021045206	1983.633057	1394.632568	2588.010742	9	1	12	221	4	3.199601412	825	5.89149189	0.01729925	0.014543955
0.022145649	1952.075806	1453.444214	2769.44043	9	5	6	221	5	1.012750387	825	6.493619919	0.020402908	0.017504852
0	768.374939	4087.175049	17435.98828	10	2	435	202	0	14.76313305	956	0.528413355	0.02371449	0
0	509.1168823	3797.696777	17151.73828	10	1	347	208	1	24.05215454	913	0.528413355	0.025458453	0
0	254.5584412	3510.697998	16862.5625	10	1	270	208	1	10.02498817	913	0.612650335	0.027403569	0
0	30	3275.667969	16579.66211	10	1	245	208	2	6.795864582	913	0.696837962	0.029346611	0
0	276.5863342	2995.413086	16320.9375	10	2	228	207	1	7.71820116	916	0.696837962	0.031475898	0
0	509.1168823	2720.294189	16039.48242	10	1	322	207	1	19.40354156	916	0.639666855	0.033614557	0
0	603.7383423	2452.040039	15752.51367	10	3	242	207	1	26.18017769	916	0.757379651	0.036364879	0
0	510	2173.131348	15472.70215	10	1	177	206	1	14.62114429	922	1.428372025	0.038726714	0
0	450	1923.538452	15187.05371	10	1	152	206	1	7.917304993	922	1.428372025	0.041722178	0
0	510	1691.892456	14909.06445	10	1	148	206	1	5.788832188	922	1.252745152	0.044197991	0
0	540	1486.606934	14624.90039	10	1	190	208	1	17.71328163	916	0.806572437	0.047247797	0
0	570	1308.625244	14348.94043	10	1	272	208	1	20.07159615	916	0.806572437	0.049370181	0
0	600	1166.19043	14066.44922	10	2	202	208	1	16.87454033	916	0.70250845	0.051927112	0
0	713.0918579	1092.016479	13792.75879	10	2	237	208	1	25.40600967	917	0.740672171	0.053267185	0
0	835.7033081	1050	13541.00391	10	2	225	208	0	22.14068031	917	0.612473726	0.054731611	0
0	993.1766968	1176.860229	13261.25586	10	2	234	208	0	12.50650978	917	0.612473726	0.055981413	0
0	1198.874512	1274.754883	12991.24707	10	2	320	207	1	25.79102135	925	0.62336427	0.055806819	0
0	1295.569336	1400	12713.77246	10	2	357	207	0	17.57696724	925	0.622976243	0.055987321	0
0	1299.730713	1471.393921	12446.7832	10	2	301	207	0	16.0319519	925	0.622976243	0.054754823	0
0	1399.428467	1597.654541	12171.90625	10	2	291	208	0	20.09799194	917	0.607049584	0.05394702	0
0.014632943	90	2207.374023	1290	7	5	5	219	3	1.350224495	816	10.08920288	0.005249696	0
0.014773019	67.08203888	1930.025879	990	7	1	8	219	19	2.160789013	821	8.622832298	0.004313428	0
0.014883676	371.0794983	1644.688477	690	7	1	18	219	4	5.710593224	821	8.622832298	0.003270972	0
0.014816688	510	1365.650024	390	7	1	12	219	13	4.763641834	821	6.288960457	0.002395802	0
0.017645976	2113.669678	955.2486572	2225.061768	7	1	3	220	4	0.337614715	818	3.654706001	0.007302176	0.007345635
0.018468508	2340.192383	1253.993652	2388.34668	7	1	4	221	4	0.337614715	818	3.654706001	0.009449096	0.009212705
0.019268697	2314.86499	1507.481323	2512.846924	7	5	4	221	7	0	818	4.019664764	0.011731427	0.0109488
0.020251248	2284.928955	1702.938599	2642.72583	7	5	4	220	10	0.754894495	823	5.532341957	0.014575441	0.01288831
0.021331387	2284.928955	1697.792725	2821.435791	7	5	4	220	10	0.954841256	823	5.532341957	0.017622128	0.01505237
0.022443226	2253.197754	1746.424927	2991.738525	9	5	10	220	10	1.817522049	823	6.775151253	0.020807624	0.017545719
0	1188.696777	4304.648438	17647.16602	10	2	493	202	0	21.56377602	956	0.511587322	0.02320873	0
0	918.3136597	4007.804932	17360.56836	10	2	463	202	0	22.25977898	956	0.528413355	0.025286669	0
0	630.7138672	3712.142334	17069.60547	10	2	371	208	1	19.07837486	913	0.528413355	0.027622698	0
0	361.2478333	3417.967285	16779.01367	10	1	289	208	1	14.82299232	913	0.612650335	0.030166209	0
0	127.2792206	3125.699951	16494.13477	10	1	242	208	2	9.629144669	913	0.74936074	0.032714132	0
0	84.85281372	2835.930176	16204.49902	10	5	218	208	2	5.550718307	909	0.771740615	0.035703164	0
0	318.9043884	2549.509766	15920.98633	10	1	271	208	1	19.31028748	909	0.771740615	0.038512055	0
4.41381E-07	305.9411621	2267.708008	15632.41797	10	1	219	208	2	11.20417595	909	0.87103349	0.041917708	0
3.58787E-06	234.3074951	1978.004028	15350.41699	10	3	183	211	2	6.457954407	888	1.35030961	0.044919662	0
1.18762E-05	150	1773.414795	15092.38574	10	1	171	211	2	5.788832188	888	1.35030961	0.048189599	0
1.42172E-05	210	1498.332397	14812.01172	10	1	142	211	2	9.719867706	888	1.252745152	0.051265035	0
2.20788E-05	240	1261.942993	14525.94922	10	1	152	212	1	12.0571928	888	0.806572437	0.054853793	0
1.65778E-05	270	1060.660156	14247.44141	10	1	192	208	1	14.2625494	916	0.70250845	0.057428207	0
1.65004E-05	300	890.2246704	13962.89746	10	2	149	208	1	17.28279305	916	0.70250845	0.060369324	0
6.16654E-06	442.9447021	790.569397	13686.47852	10	2	152	208	1	13.03657818	917	0.740672171	0.062007822	0
2.35926E-06	590.9314575	750	13403.65625	10	2	177	208	1	11.69020748	917	0.674717546	0.063933328	0
0	792.0227051	901.3878174	13129.58496	9	2	183	208	1	11.33381653	917	0.674717546	0.064385928	0
0	984.0731812	1040.432617	12848.72363	9	2	254	207	1	22.75153351	925	0.624270082	0.065110058	0
0	1206.731079	1100	12577.30078	9	2	356	207	1	34.88197327	925	0.632632732	0.064311661	0
0	1389.748169	1176.860229	12327.37207	9	2	271	207	1	19.89037132	925	0.632632732	0.063813716	0
0	1590	1320.037842	12049.77148	9	2	220	208	1	14.12950325	917	0.61074543	0.062834293	0
0.013878701	0	1817.278198	937.7099609	7	1	12	219	24	5.479268551	826	7.460235119	0.005527397	0
0.020612022	2588.532471	1852.700684	2916.024658	7	5	4	220	7	0	823	4.53228569	0.014913333	0.013951622
0.021676844	2558.632568	2001.249634	3059.411621	7	5	9	220	6	1.909152389	823	4.53228569	0.018041365	0.015948322
0.022804851	2556.344971	2035.313232	3245.689453	9	5	9	220	5	1.687604904	823	6.775151253	0.021255113	0.018160891
0	1291.394653	4250	17543.33203	10	2	492	202	0	39.45000076	956	0.520503342	0.024892902	0
0	1008.017883	3950	17255.00781	10	2	420	202	0	14.56747723	956	0.52661413	0.027460419	0
0	764.8529053	3650	16962.76563	10	2	390	208	1	12.97935009	913	0.545044065	0.030340385	0
0	530.7541504	3350.373047	16675.52148	10	1	324	208	1	22.22852516	913	0.545044065	0.033257414	0
7.02727E-06	339.4112549	3101.612549	16413.70117	10	1	252	208	1	15.53334236	913	0.680435002	0.036287155	0
2.86191E-05	108.1665421	2804.014893	16127.61621	10	5	215	208	2	9.74803257	909	0.63690114	0.039473187	0
7.35098E-05	67.08203888	2507.987305	15837.07324	10	2	209	208	2	3.054369926	909	0.63690114	0.043285187	0
0.000128399	30	2214.158936	15546.94824	10	2	232	208	1	20.76620483	909	0.87103349	0.047271792	0
0.000158944	30	1916.376831	15262.77832	10	2	221	211	1	28.44292831	888	1.35030961	0.05094745	0
0.000208141	150	1637.833984	14973.72656	10	1	254	211	1	10.47768211	888	1.35030961	0.055274509	0
0.000217606	90	1346.29126	14691.08887	10	3	169	211	2	6.379370213	888	1.370496631	0.058905795	0
0.000244407	60	1077.032959	14403.25	10	3	135	212	1	7.454009533	888	0.856266439	0.062965162	0
0.000225189	30	832.1658325	14122.32324	10	5	141	212	2	9.191033363	888	0.851900935	0.065935306	0
0.00022352	30	636.3961182	13835.85547	10	5	133	212	2	3.321432114	888	0.851900935	0.069182768	0
0.000177945	174.9285583	492.4429016	13586.05859	10	2	146	212	1	5.385977268	882	0.921768785	0.070735045	0
0.00015357	342.0526123	502.4937744	13301.10156	10	2	145	212	1	9.970261574	882	0.863590539	0.072869182	0
9.81705E-05	558.0322876	651.9202271	13024.18164	9	2	168	212	1	4.532714367	882	0.863590539	0.073472962	0
6.437E-05	757.1657715	750	12740.99707	9	2	171	211	1	11.58363628	897	0.727517366	0.074260011	0
2.10429E-05	982.7003784	801.5609741	12466.50684	9	2	262	211	1	19.31534386	897	0.632632732	0.073462553	0
3.11343E-06	1182.243652	919.2388306	12185.35645	9	2	298	207	1	15.19676876	925	0.61074543	0.072895989	0
0	1405.844971	1110.180176	11913.62695	9	3	296	208	1	20.2553978	917	0.61074543	0.0708111	0
0	1597.623291	1343.50293	11634.81836	9	3	204	208	1	22.99969864	917	0.600505173	0.069066614	0
0.012782875	192.0937347	2050.609619	1183.765137	7	5	12	219	12	0.337614715	826	6.858613014	0.007832371	0
0.012903322	30	1750	882.8363647	7	1	7	219	9	3.016961336	826	7.804489136	0.006666772	0
0.020826789	2889.982666	1941.648804	3178.443115	7	1	4	220	1	0	823	4.53228569	0.014726103	0.014750637
0.021900354	2824.623779	2227.666992	3307.763672	7	1	5	220	1	2.160789013	823	5.365550041	0.017879123	0.016776251
0.023017256	2710.147705	2150.581299	3481.292969	9	1	7	220	5	1.067520261	823	5.365550041	0.021095477	0.018818812
0.024156205	2623.928467	1882.153076	3648.670898	9	1	7	221	2	1.687604904	821	5.675725937	0.024414971	0.020938052
0	1444.991333	4257.34668	17474.01563	10	2	439	202	0	9.719867706	957	0.587757349	0.026465839	0
2.21401E-07	1190.965942	3957.903564	17184.00391	10	2	415	202	0	21.50051308	957	0.526028395	0.029535005	0
3.05138E-05	976.729248	3653.080811	16890.5332	10	2	353	207	0	20.814291	920	0.517352641	0.032934386	0
8.41682E-05	742.7650757	3353.356445	16601.49609	10	1	305	207	1	11.56032372	920	0.545044065	0.036413204	0
0.000176623	530.7541504	3051.638916	16308.74609	10	1	277	207	1	5.885129452	920	0.680435002	0.040342025	0
0.000255641	323.1098938	2750.45459	16020.78613	10	5	235	208	2	4.393377304	909	0.63690114	0.044144381	0
0.000367361	182.4828796	2450	15728.84277	10	2	204	208	1	3.109632969	909	0.63690114	0.048548985	0
0.000437389	241.8677368	2150	15442.0752	10	1	290	208	1	11.54163647	909	0.769785523	0.052668247	0
0.000536108	335.4101868	1850	15151.04004	10	1	291	211	1	7.210668564	888	0.787158489	0.057482295	0
0.000561485	403.6087341	1550.806274	14895.14355	10	3	238	211	1	8.614640236	888	0.81049937	0.061234791	0
0.000627215	390	1250.999634	14605.10156	10	3	207	211	2	4.903792381	888	0.81049937	0.065980986	0
0.000672173	360	955.2486572	14315.5332	10	3	177	212	1	10.6784153	888	0.730246663	0.070476905	0
0.000642383	330	667.0831909	14032.20898	10	3	168	212	1	10.05222988	888	0.824539304	0.073853903	0
0.000639562	228.4731903	403.1128845	13743.86426	10	5	138	212	1	7.062044144	888	0.824539304	0.077413216	0
0.000564392	60	212.1320343	13462.28027	10	2	120	212	1	10.60683441	882	0.921768785	0.079574257	0
0.000518176	127.2792206	223.6067963	13175.3291	10	2	130	212	1	14.03998756	882	0.863590539	0.081831992	0
0.000411248	349.8571167	471.6990662	12895.70898	9	2	152	211	1	14.33949471	897	0.727517366	0.082524091	0
0.000336651	550.7268066	500	12610.35254	9	2	131	211	1	4.69196701	897	0.727517366	0.083297476	0
0.000222374	774.2092896	502.4937744	12332.95605	9	2	167	211	1	14.82299232	897	0.632279336	0.082452551	0
0.000149981	956.7131348	694.6221924	12078.49316	9	2	203	210	1	17.98199844	906	0.606565416	0.081756994	0
6.24956E-05	1173.456421	884.590271	11803.54199	9	2	281	210	0	11.37191486	906	0.606565416	0.079557672	0
1.71802E-05	1368.539307	1140.175415	11522.07031	9	2	235	210	1	8.478713036	906	0.620298684	0.077602945	0
0	1556.534668	1415.097168	11250	9	3	216	214	1	16.58315277	882	0.661094785	0.074267998	0
0	1719.185913	1680.029785	10970.97949	9	3	191	214	1	7.085726738	882	0.661094785	0.071353607	0
0	1918.593262	1910.497314	10702.22363	9	2	125	214	1	15.69182968	882	0.677943289	0.06736064	0
0.01074278	169.7056274	2942.787842	2045.507324	9	5	5	219	3	1.391763449	821	19.13448143	0.012595222	0
0.011747791	390	2030.394043	1170.384521	7	5	14	219	13	3.389067173	826	6.858613014	0.009159078	0
0.011969489	90	1726.2677	870	7	1	6	219	28	1.721006155	826	7.804489136	0.007761728	0
0.021001276	2665.951904	2055.480469	3293.174805	7	1	3	220	4	0.337614715	823	4.841108322	0.014600508	0.015648482
0.02217824	2537.97168	2342.007568	3582.080322	7	1	3	220	6	0	823	5.673672676	0.017765362	0.017730255
0.023330245	2414.953369	2300.543457	3745.317139	9	5	6	220	7	1.721006155	823	5.673672676	0.020965023	0.019796921
0.024348648	2347.871338	2086.264648	3882.537842	9	1	12	220	4	3.109632969	831	7.138230801	0.02397926	0.021524886
0.025503624	2227.2854	1850.675537	4072.935059	9	1	3	221	3	1.067520261	821	9.704713821	0.027188011	0.0235602
3.04937E-08	1845.670654	4490.26709	17674.99023	10	2	530	202	0	16.51856613	957	0.587757349	0.024987167	0
3.74492E-05	1621.110718	4186.287109	17379.81641	10	2	484	202	0	17.89020348	957	0.587757349	0.028476426	0
0.000114952	1382.931641	3889.087402	17088.20703	10	2	432	202	0	16.80831528	957	0.526028395	0.032027073	0
0.000247395	1168.460571	3578.407471	16793.59766	10	2	374	207	0	10.89007092	920	0.517352641	0.035970341	0
0.000375552	937.2299805	3330.540527	16502.86328	10	2	357	207	0	25.41967392	920	0.517352641	0.039990481	0
0.000527758	764.8529053	3026.549072	16238.64844	10	1	285	210	1	30.02582359	896	0.572088361	0.043936845	0
0.000661414	563.6488037	2722.590576	15948.85938	10	1	238	210	1	10.60683441	896	0.610655904	0.048303254	0
0.000834971	483.7354736	2418.677246	15655.57422	10	2	243	210	1	13.32647038	896	0.660748541	0.05320989	0
0.00094183	531.6013794	2114.828613	15366.85352	10	3	319	209	1	14.71007633	903	0.660748541	0.057941087	0
0.001084346	617.737793	1817.278198	15074.36523	10	3	334	209	1	16.79623795	903	0.592146337	0.063300721	0
0.001140492	684.7627563	1507.481323	14786.83496	10	2	301	209	1	20.4393177	903	0.6237306	0.068125755	0
0.001230156	690	1209.338623	14495.24707	10	3	264	212	1	19.02690887	890	0.81049937	0.073298253	0
0.001222463	630	905.5385132	14209.04688	10	2	231	212	1	9.898628235	890	0.730246663	0.077505939	0
0.001248096	626.418396	602.0797119	13918.48047	9	2	182	212	1	9.046031952	888	0.824539304	0.081859723	0
0.001169807	469.5742798	350	13663.2793	9	3	153	212	1	15.95176601	882	0.858944237	0.084505245	0
0.001134043	283.0194397	50	13373.84375	9	2	108	212	1	8.543725967	882	0.858944237	0.087657869	0
0.001068119	84.85281372	141.4213562	13084.95313	9	2	137	212	1	16.41954613	882	0.807789445	0.090082705	0
0.000914702	127.2792206	200	12802.65625	9	2	113	211	1	8.28042984	897	0.680048168	0.090938441	0
0.000801617	324.4996033	200	12515.17871	9	2	110	211	1	7.264626503	897	0.680048168	0.091763288	0
0.000621166	550.7268066	223.6067963	12234.88867	9	2	152	211	1	12.29941654	897	0.658082664	0.09096241	0
0.00048639	740.9453125	494.974762	11949.04199	9	2	172	210	1	4.262692928	906	0.634701073	0.090183742	0
0.00031375	966.0745239	738.2411499	11671.04102	9	2	234	210	0	25.40600967	906	0.634701073	0.08783707	0
0.000193385	1127.297607	1030.776367	11387.08496	9	2	239	210	1	11.34811974	906	0.620298684	0.085633546	0
7.41912E-05	1314.876465	1250	11111.70996	9	2	205	214	1	18.44031906	882	0.661094785	0.082036801	0
1.81629E-05	1475.80481	1484.924194	10858.88086	9	2	126	214	1	11.37191486	882	0.677943289	0.079036728	0
0	1650	1700	10586.42969	9	3	128	214	1	12.10607338	882	0.677943289	0.07469894	0
0	1680	1700	10307.17188	9	3	245	212	2	6.379370213	891	0.680405736	0.070926733	0
0.009693554	30	2960.1521	2050.780273	9	1	5	219	4	1.217118144	821	19.13448143	0.014070997	0
0.010069194	254.5584412	2644.333496	1749.285522	9	1	28	219	7	10.03044319	821	9.861294746	0.012972306	0
0.010468342	445.9820557	2356.374268	1444.991333	9	4	29	219	10	2.901821613	821	6.221699238	0.011617112	0
0.010664011	429.5346375	2055.480469	1143.547119	9	1	23	219	52	4.972358227	830	6.221699238	0.010320553	0
0.010875286	123.6931686	1755.704956	840.5355225	9	1	8	219	70	2.385944128	830	7.728917599	0.008833691	0
0.020896491	2412.902832	2214.158936	3318.086914	7	5	8	220	4	2.052775145	823	9.046019554	0.013957025	0.016198307
0.022175493	2274.071289	2488.473389	3624.417236	7	5	5	220	4	1.687604904	823	5.673672676	0.017087322	0.018329311
0.023413964	2135.907227	2478.911133	3918.073486	9	5	5	220	6	1.391763449	823	5.673672676	0.020236243	0.020428
0.02463424	2052.75415	2250	4143.150879	9	1	6	220	4	1.350224495	831	7.138230801	0.023547962	0.022398602
0.025814913	1934.941895	2040.83313	4327.493652	9	1	3	220	2	0.754894495	831	9.704713821	0.026710587	0.024286708
0.000207747	1809.226318	4236.153809	17323.12305	10	2	527	202	0	9.870926857	957	0.602119386	0.029997105	0
0.000395501	1594.521851	3942.714844	17027.24023	10	2	485	207	0	15.26818657	920	0.536095202	0.034091718	0
0.000619732	1386.830933	3628.360596	16731.55664	10	2	425	207	0	16.73873138	920	0.502350509	0.038510866	0
0.000817445	1168.460571	3335.416016	16439.17969	10	2	396	207	0	10.21937752	920	0.502350509	0.04302213	0
0.001066705	993.6296997	3031.913574	16144.04199	10	2	350	210	1	25.2549324	896	0.492620617	0.047969624	0
0.001253545	829.7589722	2728.552734	15852.52344	10	1	239	210	1	12.97935009	896	0.502958238	0.052910689	0
0.001485112	789.1767578	2425.386475	15558.00098	10	2	264	210	1	18.56861115	896	0.660748541	0.058381978	0
0.001626551	831.9254761	2122.498535	15267.43555	10	3	359	209	1	14.35044765	903	0.660748541	0.063730307	0
0.001784069	902.496521	1820.027466	15003.35938	10	3	455	209	1	16.05750847	903	0.592146337	0.069006413	0
0.001859869	966.0745239	1518.222656	14713.83008	10	2	417	209	1	9.837574005	903	0.6237306	0.074311301	0
0.001973901	990	1217.57959	14420.7666	10	2	360	212	1	13.77120209	890	0.6237306	0.079904817	0
0.00196825	930	939.4147339	14132.41992	10	2	293	212	1	33.38352203	890	0.532647133	0.084452622	0
0.002000739	891.9641113	651.9202271	13840.24609	9	2	185	212	1	15.80618763	890	0.673497677	0.089079775	0
0.001910946	690.6518555	390.5124817	13553.22852	9	3	133	214	1	3.321432114	873	0.693453014	0.092365012	0
0.00186117	492.0365906	200	13262.07031	9	2	150	214	1	20.82114983	873	0.693453014	0.095609322	0
0.001695334	268.3281555	141.4213562	12976.55176	9	2	150	214	1	25.80936813	873	0.705924273	0.097348504	0
0.001573201	67.08203888	50	12686.55957	9	2	122	214	2	21.97409058	872	0.631846666	0.098966196	0
0.001350205	150	100	12402.74121	9	2	111	214	2	8.935631752	872	0.680048168	0.098986462	0
0.001188017	318.9043884	111.8033981	12143.5166	9	2	168	211	3	26.42760277	897	0.658082664	0.098877691	0
0.000998476	516.1395264	403.1128845	11855.4668	9	2	235	210	1	15.19676876	906	0.634701073	0.098044783	0
0.000745487	711.196167	626.49823	11574.44141	9	2	160	210	1	8.300483704	906	0.689838707	0.095653757	0
0.000552105	872.0665283	820.0609741	11288.05566	9	2	152	210	2	21.80569649	906	0.689838707	0.09328942	0
0.000333071	1073.312622	1060.660156	11009.38672	9	2	180	214	2	22.22852516	882	0.792689741	0.089532085	0
0.000182407	1234.382446	1308.625244	10724.94727	9	2	105	214	3	20.89182663	882	0.854421496	0.085994236	0
5.33999E-05	1350	1400	10449.00488	9	3	110	214	2	7.653048515	882	0.854421496	0.081345193	0
2.64169E-06	1380	1450	10166.8584	9	3	119	212	2	9.74803257	891	0.843525171	0.077173941	0
0	1459.863037	1520.690674	9894.088867	9	3	181	212	2	31.99966049	891	0.76782608	0.072276764	0
0	1566.046021	1644.688477	9614.661133	9	3	140	212	3	14.51357651	891	0.770168006	0.067824923	0
0.008639199	0	3008.321777	2044.627075	9	1	20	219	7	4.532714367	821	21.26051331	0.01535148	0
0.008985262	276.5863342	2692.58252	1747.226318	9	1	26	219	3	4.262692928	821	11.99056911	0.014185668	0
0.009351473	540.8327026	2462.214355	1470.918091	9	1	17	219	5	2.698951006	821	6.168306351	0.01288627	0
0.009536459	510	2169.101318	1171.537476	9	4	22	219	12	1.067520261	830	6.668096542	0.011518681	0
0.009745503	216.3330841	1879.494629	865.8521729	9	4	9	219	25	0.337614715	830	7.728917599	0.009959043	0
0.020802582	2166.033203	2392.697266	3296.862061	7	5	5	220	6	0.337614715	823	9.046019554	0.013500958	0.016815057
0.022131739	2001.249634	2661.296631	3594.49585	7	5	6	220	7	1.217118144	823	8.489089966	0.016460139	0.01899239
0.023481235	1873.018921	2680.018555	3899.653809	9	1	6	220	8	1.687604904	823	9.488101959	0.019680761	0.021086907
0.024648556	1771.016602	2496.497559	4166.54541	9	1	7	220	5	1.012750387	831	9.488101959	0.02251078	0.022903763
0.025918718	1663.850952	2303.258545	4462.84668	9	1	4	220	4	0	831	12.51940536	0.025612101	0.024809903
0.027161572	1569.7771	2136.000977	4730.591797	7	5	3	220	4	0.754894495	831	14.93194675	0.028777691	0.026542934
0.001393997	1415.097168	3367.862793	16380.79688	10	2	301	205	0	22.58116722	937	0.492620617	0.046101291	0
0.001648248	1225.601929	3067.572266	16087.30273	10	2	274	208	1	12.33854485	909	0.492620617	0.051282581	0
0.001953366	1120.089233	2768.12207	15791.40234	10	1	257	210	1	10.43598557	896	0.502958238	0.057105772	0
0.002239997	1090.366943	2469.817871	15495.71875	10	2	255	210	1	18.68257523	896	0.535366833	0.063209541	0
0.002417509	1114.854248	2173.131348	15203.37109	10	2	336	209	1	18.35414886	903	0.535366833	0.069152564	0
0.002638069	1204.865112	1878.829468	14908.2793	10	2	394	209	1	19.79280853	903	0.545747697	0.075606406	0
0.002730073	1264.634277	1588.238037	14616.86719	10	2	309	209	0	24.06887245	903	0.575184047	0.081346303	0
0.002862925	1290	1303.840454	14322.44727	10	2	258	212	0	18.64027596	890	0.56529665	0.087286845	0
0.002856119	1230	1063.014526	14032.08105	10	2	240	212	0	15.2206192	890	0.56529665	0.092084281	0
0.002890259	1123.298706	777.8174438	13738.42773	9	3	159	212	0	6.926249027	890	0.611383975	0.096868448	0
0.002776787	915.8602295	626.49823	13478.9502	9	3	139	214	1	12.4422102	873	0.693453014	0.099784918	0
0.002716717	715.6116333	474.3416443	13186.15137	9	2	178	214	0	19.73396301	873	0.693453014	0.103086285	0
0.002520188	492.0365906	412.3105774	12898.25586	9	2	218	214	0	16.44437027	873	0.705924273	0.104818568	0
0.002370778	296.9848633	350	12606.46289	9	2	184	214	1	9.629144669	872	0.631846666	0.106385663	0
0.002099323	84.85281372	250	12320.06934	9	2	163	214	1	11.44769096	872	0.631846666	0.106379703	0
0.001880939	108.1665421	50	12029.43848	9	2	126	214	2	13.77120209	872	0.674708724	0.10620214	0
0.001563879	308.8688965	254.9509735	11744.76074	9	2	166	213	3	19.1194191	886	0.721093118	0.104458019	0
0.001307515	469.5742798	390.5124817	11455.4834	9	2	196	213	2	17.93200302	886	0.920861065	0.102622412	0
0.000984962	666.1080933	636.3961182	11172.77539	9	2	128	213	2	4.715981483	886	0.920861065	0.099366114	0
0.000732245	831.9254761	884.590271	10885.08105	9	2	116	215	3	2.635026455	875	1.267757893	0.096119478	0
0.000514203	979.4896851	1054.751099	10627.45508	9	1	95	215	2	10.05222988	875	1.284072876	0.092638634	0
0.000273042	1050	1100	10348.04297	9	1	84	215	3	0.337614715	875	0.854421496	0.087772466	0
0.000117544	1080	1150	10063.06641	9	1	95	212	2	12.45510006	891	0.843525171	0.083276242	0
1.39733E-05	1171.537476	1236.931641	9786.485352	9	4	103	212	2	6.457954407	891	0.76782608	0.078035988	0
0	1301.460693	1386.54248	9503.893555	9	3	117	212	2	5.759620667	891	0.770168006	0.073115103	0
0	1475.80481	1540.292236	9230.644531	9	2	140	210	2	11.37191486	909	0.770168006	0.067441173	0
0	1656.532471	1806.239136	8950.916016	10	1	170	210	2	12.19438362	909	0.766052246	0.062226441	0
0	1890.952148	2015.564453	8681.618164	10	2	242	210	2	16.39467621	909	0.664361179	0.056403652	0
0.007537367	108.1665421	2841.2146	2089.042725	9	1	8	219	5	6.182929993	826	13.34967709	0.016596265	0
0.007860834	152.9705811	2634.862305	1789.972046	9	5	19	219	6	2.719923258	826	11.99056911	0.015383195	0
0.008222333	456.9463806	2390.08374	1484.317993	9	1	12	219	6	2.263636112	821	6.168306351	0.01392116	0
0.008387385	615.5485229	2193.171143	1186.802368	9	1	9	219	10	1.687604904	830	6.668096542	0.012482051	0
0.00859209	361.2478333	1960.229614	882.3264771	9	1	6	219	12	1.067520261	830	6.668096542	0.010856178	0
0.008765806	127.2792206	1698.528809	589.4064941	9	5	6	219	14	1.817522049	830	7.612012386	0.009304672	0
0.009174518	108.1665421	1486.606934	284.6049805	7	1	8	220	36	1.817522049	830	10.54540443	0.007646023	0
0.009533239	161.5549469	1261.942993	30	7	1	4	220	9	0.754894495	830	10.54540443	0.00626282	3.79844E-05
0.018938288	2058.664551	2303.258545	2939.540771	7	1	3	220	5	0	824	13.69685268	0.009710279	0.01486165
0.020400548	1913.42627	2526.855713	3242.360352	7	1	3	220	10	1.067520261	833	13.69685268	0.012465803	0.017088454
0.021804968	1747.741455	2795.084961	3532.364746	9	5	4	220	8	1.067520261	833	8.821293831	0.015312722	0.01927851
0.02325077	1608.01123	2846.049805	3833.07959	9	1	6	220	7	1.067520261	833	8.136310577	0.018452486	0.021401651
0.024629001	1475.80481	2729.46875	4122.571777	9	5	9	220	7	2.698951006	831	8.136310577	0.021488417	0.023428041
0.026012389	1395.564453	2553.918457	4424.161133	9	5	13	220	6	1.909152389	831	9.020072937	0.02468067	0.025323955
0.02733705	1274.558716	2404.163086	4716.11084	7	5	4	220	4	1.350224495	831	14.93194675	0.027608149	0.027075576
0.002438452	1491.878052	3132.490967	16002.82813	10	2	401	208	0	15.69182968	909	0.540742218	0.055751629	0
0.002801877	1412.869385	2839.894287	15705.91016	10	1	322	208	1	15.38297558	909	0.526191652	0.062175993	0
0.003051846	1366.235718	2550	15411.59277	10	1	300	208	1	10.48288155	909	0.526171207	0.068473585	0
0.00334753	1415.097168	2307.054443	15115.14844	10	2	365	206	1	25.75761032	930	0.564771652	0.075389177	0
0.003474466	1465.401001	2024.845703	14851.48438	10	2	357	206	1	12.94240856	930	0.564771652	0.081043452	0
0.003680531	1555.956299	1750	14555.56641	10	2	262	206	1	20.82114983	930	0.575184047	0.087705851	0
0.003834531	1590	1486.606934	14259.88086	10	3	192	210	1	9.876473427	898	0.56529665	0.093966186	0
0.003832371	1530.294067	1274.754883	13967.56934	10	3	167	210	1	8.543725967	898	0.56529665	0.099037737	0
0.003871902	1348.332275	1012.422852	13672.53125	9	3	147	212	1	2.134299994	890	0.611383975	0.103999488	0
0.003752243	1123.298706	886.0022583	13381.24414	9	2	182	214	1	12.10607338	873	0.614147604	0.107486479	0
0.003676757	924.175293	756.6372681	13086.94727	9	2	225	214	0	14.27357101	873	0.614147604	0.110737011	0
0.003447523	702.9224854	715.8910522	12796.82031	9	2	209	214	0	28.21417809	873	0.611172795	0.112367831	0
0.003267103	510	559.0169678	12503.37988	9	2	154	214	1	15.61282825	872	0.637841046	0.113728784	0
0.002947003	283.0194397	282.8427124	12214.56934	9	2	138	214	2	19.60317421	872	0.846106887	0.113469541	0
0.002701553	123.6931686	70.7106781	11951.79102	9	1	102	214	2	4.058664322	872	0.846106887	0.113016598	0
0.002323123	60	0	11664.44629	9	2	93	213	2	8.104435921	886	0.986846089	0.111143507	0
0.002008156	216.3330841	212.1320343	11373.12598	9	2	126	213	5	16.60461235	886	0.920861065	0.109098315	0
0.00160666	416.7733154	471.6990662	11087.50684	9	2	114	213	2	4.822542191	886	0.920861065	0.105659179	0
0.001278712	577.0615234	761.5773315	10797.54102	9	2	117	215	2	10.75958347	875	1.267757893	0.102207214	0
0.000904698	720.6247559	751.6647949	10513.91895	9	2	123	215	2	9.304115295	875	1.284072876	0.097608954	0
0.000615852	750	800	10225.55664	9	2	106	215	3	4.822542191	875	1.247042298	0.093139671	0
0.000330653	810.5553589	851.4692993	9944.264648	9	2	98	214	2	9.629144669	879	1.247042298	0.087789722	0
0.000143623	902.496521	965.6604004	9657.810547	9	1	79	214	2	1.687604904	879	1.172865629	0.082800448	0
3.4978E-05	1036.194946	1123.610229	9401.494141	9	1	94	214	2	7.454009533	879	1.06996417	0.07792373	0
0	1231.462524	1308.625244	9124.193359	9	2	118	210	4	19.96796417	910	1.06996417	0.071831323	0
0	1443.121582	1591.383057	8841.097656	10	2	195	210	2	23.29088211	910	0.852753282	0.066130333	0
0	1701.82251	1820.027466	8567.297852	10	2	213	210	1	10.60683441	910	0.807362497	0.059991207	0
0	1956.450928	2094.039063	8287.225586	10	2	309	204	0	32.05794525	965	0.807362497	0.054154124	0
0.006457383	134.1640778	2665.520508	2115.584961	9	1	4	219	11	1.067520261	826	10.31969452	0.017587343	0
0.006863256	152.9705811	2482.438232	1812.208618	9	1	10	219	6	3.321432114	826	10.31969452	0.016208738	0
0.007077425	424.2640686	2220.92334	1542.595215	9	5	13	219	10	3.016961336	826	6.670998096	0.014946427	0
0.007346022	729.9315186	2000	1236.931641	9	5	11	219	10	2.052775145	830	6.085708618	0.01334835	0
0.007436948	551.5432739	1803.468872	939.6275635	9	5	10	219	10	0	830	6.085708618	0.011779387	0
0.007749578	318.9043884	1640.121948	635.6885986	9	5	8	219	7	1.067520261	830	6.485589981	0.010064762	0
0.008074578	94.86833191	1500	342.0526123	7	5	18	219	6	3.931095839	829	8.429231644	0.008437106	0
0.008499979	67.08203888	1360.147095	60	7	5	11	219	38	2.901821613	829	15.96662426	0.006831697	9.1386E-05
0.018453196	1794.491577	2504.49585	2886.243164	7	1	3	220	7	0	833	8.918450356	0.008871876	0.015185925
0.019995904	1640.152466	2674.415771	3188.479248	7	5	8	220	10	1.909152389	833	13.69685268	0.011512257	0.017427448
0.021472324	1476.109741	2624.880859	3481.680664	9	5	11	220	11	0	833	8.821293831	0.014234466	0.019614018
0.023009164	1337.946167	2546.075439	3785.353271	9	5	14	220	10	1.432096243	837	8.136310577	0.0172734	0.021747665
0.024329154	1198.874512	2559.785156	4050.888672	9	1	13	220	6	0.754894495	837	9.020072937	0.019921185	0.02356966
0.025816284	1113.6427	2512.468994	4354.549316	9	1	14	220	4	1.350224495	837	9.020072937	0.023032777	0.025485918
0.027234882	998.598999	2550	4648.54834	7	5	6	220	2	1.067520261	838	11.35542107	0.025868276	0.0272389
0.003275775	1776.851196	3224.903076	15953.73926	10	2	473	208	0	0.754894495	909	0.545731664	0.059695035	0
0.003694995	1711.052368	2941.513184	15655.89063	10	2	390	208	1	24.12632179	909	0.526191652	0.066614263	0
0.003987091	1667.363159	2662.705322	15360.0293	10	2	343	208	1	15.79642487	909	0.526171207	0.073425457	0
0.004324081	1707.629883	2390.08374	15062.56934	10	2	373	206	1	11.92725182	930	0.564771652	0.080779403	0
0.00451088	1766.182373	2126.029053	14767.37598	10	3	308	206	1	22.42335892	930	0.564771652	0.08757586	0
0.0047389	1852.241943	1874.166504	14470.35938	10	3	235	206	2	18.89223671	930	0.698727369	0.0945305	0
0.004801576	1860	1632.482788	14175.91309	10	3	189	210	1	13.00800037	898	0.738332808	0.100451134	0
0.004904515	1755.704956	1457.737915	13879.40234	10	3	182	210	1	10.60170078	898	0.738332808	0.106250867	0
0.004931062	1572.927246	1253.993652	13612.99414	9	3	197	210	2	21.359972	898	0.661730051	0.110749364	0
0.004802304	1350	1154.3396	13319.72949	9	2	224	212	1	21.8099823	884	0.64558816	0.114363641	0
0.004716856	1152.562378	1051.189819	13024.04297	9	2	240	212	1	23.14202499	884	0.606527805	0.117628753	0
0.004462896	931.9334717	750	12731.77539	9	2	210	212	1	24.31939507	884	0.606527805	0.119258411	0
0.004257286	732.3933105	452.7692566	12436.7998	9	1	129	214	1	15.17970562	881	0.707950056	0.120503381	0
0.003896482	523.9274902	180.2775574	12145.66602	9	1	91	214	2	3.016961336	881	0.846106887	0.120106816	0
0.003591248	362.491394	100	11851.51855	9	1	86	214	3	3.631393433	881	0.846106887	0.11938373	0
0.003152749	174.9285583	100	11561.68262	9	1	80	213	2	1.217118144	886	0.986846089	0.117157064	0
0.002779063	0	111.8033981	11268.50488	9	3	110	213	3	12.81423664	886	1.061908245	0.114752263	0
0.002302803	174.9285583	403.1128845	10980.16406	9	3	124	213	3	12.05273819	886	1.580203533	0.111065648	0
0.00193526	323.1098938	559.0169678	10717.77051	9	5	124	215	3	1.967863798	875	1.580203533	0.107617669	0
0.001471251	420	452.7692566	10431.11719	9	2	119	215	3	2.134299994	875	1.994589686	0.102793768	0
0.001095283	450	500	10140.39941	9	2	118	215	8	6.918174744	875	2.078125238	0.098114617	0
0.000702714	513.5172729	552.2680664	9855.764648	9	2	98	214	7	4.058664322	879	2.078125238	0.092625313	0
0.000412463	644.1273193	694.6221924	9566.661133	9	2	109	214	6	2.882181168	879	1.913729668	0.087326124	0
0.000163105	823.7717896	919.2388306	9284.40625	9	2	82	214	4	2.052775145	879	1.563661337	0.081135318	0
3.17414E-05	1039.663452	1140.175415	8997.25	9	1	84	210	3	8.582483292	910	1.06996417	0.07511007	0
0	1308.013794	1442.220459	8717.826172	10	2	114	210	1	13.06915188	910	0.852753282	0.068583861	0
0	1574.357056	1700	8433.041992	10	2	214	210	0	38.26208878	910	0.807362497	0.062484801	0
0	1851.512939	1990.602905	8149.459961	10	2	353	204	0	26.60479164	965	0.702042937	0.056301218	0
0	2119.834961	2280.898926	7904.074707	10	2	459	204	0	41.4432106	965	0.702042937	0.050457034	0
0	2401.687012	2573.907471	7623.601563	10	2	484	204	0	40.16210938	965	0.669502616	0.044532422	0
0.005044851	469.5742798	2850.438477	2466.57666	9	1	6	219	5	2.134299994	826	7.850661278	0.019660244	0
0.005371544	182.4828796	2577.304688	2168.317383	9	1	4	219	6	1.217118144	826	7.655973911	0.018516487	0
0.005749269	108.1665421	2311.925537	1862.901001	9	5	5	219	4	0	826	7.655973911	0.017120114	0
0.005952105	400.2499084	2035.927368	1566.046021	9	5	6	219	3	0.954841256	826	5.918802261	0.015684249	0
0.006198633	684.7627563	1792.344849	1261.784424	9	5	12	219	2	2.635026455	830	6.085708618	0.014046102	0
0.00629298	742.7650757	1570.03186	968.4007568	9	1	7	219	2	0.477453768	830	6.485589981	0.012419272	0
0.00663383	499.2994995	1379.311401	664.0783081	9	1	8	219	3	1.012750387	829	6.485589981	0.010656886	0
0.006962054	335.4101868	1234.908936	400.2499084	7	1	7	219	6	1.067520261	829	8.429231644	0.009127094	9.93342E-08
0.007526956	134.1640778	1096.585571	94.86833191	7	5	9	219	77	3.321432114	829	15.96662426	0.007380433	0.000128277
0.008058188	30	961.7692261	182.4828796	7	5	8	219	31	2.02486825	829	15.96662426	0.00577182	0.000479776
0.008755148	283.0194397	912.4143677	483.7354736	7	5	5	219	24	0.337614715	829	17.14564133	0.004206436	0.001097836
0.009379597	499.2994995	905.5385132	768.9603271	7	5	11	219	8	1.350224495	829	12.6849308	0.002878355	0.002095257
0.010169977	715.6116333	1077.032959	1072.054077	7	5	12	219	7	3.814074755	830	12.6849308	0.002012364	0.003431035
0.011067938	915.8602295	1220.655518	1359.30127	7	5	7	219	6	1.067520261	830	9.002906799	0.001744641	0.005025387
0.012152386	1110.405273	1450	1650.817993	7	1	10	219	6	1.350224495	830	7.605520725	0.002034987	0.00683561
0.013489656	1357.64502	1702.938599	1954.379639	7	1	4	220	6	0.337614715	830	6.954814434	0.002967433	0.008840145
0.017718785	1548.709106	2247.220459	2817.605469	7	1	4	220	6	0.754894495	833	8.918450356	0.00769696	0.015143565
0.019332053	1400.071411	2396.351318	3121.297852	7	5	4	220	8	0	833	8.918450356	0.010162138	0.017389331
0.020874966	1224.132324	2340.939941	3415.259766	9	1	8	220	4	1.687604904	833	6.490970135	0.012716147	0.019566474
0.022498492	1083.74353	2246.107666	3719.032227	9	1	13	220	4	1.067520261	837	5.332577229	0.01561573	0.021708643
0.024039838	918.3136597	2256.102783	4012.94165	9	1	11	220	4	2.569502831	837	6.264389038	0.018397156	0.023718026
0.025627144	818.8406372	2209.072266	4316.769531	7	1	14	220	2	3.769243956	837	6.264389038	0.021398535	0.025632661
0.027140068	711.196167	2250	4610.639648	7	5	5	220	5	0.954841256	838	8.807419777	0.024110775	0.027363546
0.004701945	2010	3040.147949	15581.55664	10	2	459	204	0	7.973233223	947	0.545731664	0.071657233	0
0.005030735	1972.942017	2804.014893	15284.25684	10	2	437	208	0	16.18139458	909	0.570119739	0.07892976	0
0.005356935	2002.822998	2583.118164	15015.86133	10	1	306	206	1	28.69514084	930	0.614511728	0.085831597	0
0.005571521	2053.411865	2333.452393	14719.12012	10	1	240	206	2	15.51006699	930	0.614511728	0.092981681	0
0.005824621	2139.275635	2093.442139	14421.10938	10	5	203	206	2	5.396424294	930	0.822704732	0.10019242	0
0.005901179	2113.669678	1872.164551	14124.99902	10	1	215	210	1	12.26014709	898	0.936807156	0.106376216	0
0.006015238	1963.797363	1721.91748	13827.39648	10	2	238	210	1	6.804089546	898	0.825736284	0.112329461	0
0.00594538	1758.010254	1518.222656	13531.99512	9	2	264	210	1	14.36503601	898	0.661730051	0.116915882	0
0.005914745	1560.288452	1360.147095	13234.86328	9	2	305	212	1	19.31028748	884	0.64558816	0.121086478	0
0.005700868	1339.626831	1059.480957	12940.2627	9	2	215	212	1	18.50460815	884	0.606527805	0.123682171	0
0.005530515	1140.394653	761.5773315	12643.67383	9	2	199	212	1	15.73115158	884	0.606527805	0.125779226	0
0.00529463	952.9428101	471.6990662	12347.32324	9	2	147	214	2	13.42150879	881	0.707950056	0.1268031	0
0.004912711	778.267334	206.1552887	12083.89453	9	1	123	214	2	11.04344368	881	0.953803658	0.126188204	0
0.004569213	617.737793	70.7106781	11788.20605	9	1	77	214	4	0.675206006	881	1.307276249	0.125236347	0
0.00407867	416.7733154	141.4213562	11495.99023	9	3	87	216	5	12.33420372	868	1.307276249	0.122778535	0
0.00365202	256.3200989	250	11201.09375	9	2	116	216	7	18.10072136	868	1.604474187	0.120026045	0
0.003107934	67.08203888	424.2640686	10910.14648	9	2	81	216	4	6.603754997	868	2.046625137	0.11604014	0
0.002639758	84.85281372	250	10616.18555	9	3	78	216	3	9.577706337	868	2.046625137	0.11197897	0
0.002092503	120	150	10326.71289	9	2	82	216	4	14.50637245	868	1.994589686	0.106887825	0
0.001635059	150	200	10033.86719	9	2	65	216	10	6.492565632	868	2.078125238	0.101851612	0
0.001145792	241.8677368	291.5476074	9746.12207	9	2	87	216	7	6.182929993	866	2.078125238	0.096176229	0
0.000761969	391.1521301	531.5072632	9454.618164	9	2	77	214	10	5.438007832	879	1.913729668	0.090537496	0
0.000427489	618.4658203	763.2168579	9198.461914	9	2	85	210	5	7.609288692	910	1.563661337	0.084645949	0
0.00018329	885.8894043	1029.562988	8908.535156	10	2	118	210	3	8.543725967	910	1.028043866	0.078263514	0
2.59606E-05	1180.720093	1341.640747	8625.195313	10	3	126	210	2	4.727942467	910	1.028043866	0.071407691	0
0	1462.634644	1615.549438	8337.248047	10	3	156	204	1	19.78791428	965	0.902205706	0.064927615	0
0	1760.82373	1913.765869	8056.82959	10	2	229	204	0	26.41957474	965	0.777942359	0.058208078	0
0	2050.560791	2213.594482	7771.332031	10	2	272	204	0	22.4171772	965	0.777942359	0.051778913	0
0	2353.040527	2514.458252	7494.478027	10	2	362	207	0	20.99158287	937	0.762924135	0.045351066	0
0.006478332	295.4657288	820.0609741	150	7	4	4	219	0	1.217118144	829	6.286127567	0.007745542	0.000190209
0.00704303	0	680.0735474	123.6931686	7	5	9	219	69	2.134299994	829	6.286127567	0.006083925	0.000591558
0.007779228	94.86833191	608.2762451	429.5346375	7	5	10	219	32	0.954841256	829	8.549132347	0.004473479	0.001223131
0.008447212	283.0194397	608.2762451	721.2489014	7	5	5	219	9	1.217118144	829	8.190197945	0.003069985	0.002214008
0.009200278	492.0365906	806.225769	997.2462158	7	5	12	219	3	3.723867178	830	9.002906799	0.002084482	0.003402246
0.010097251	684.1052246	989.9495239	1290.348755	9	5	9	219	3	0.754894495	830	9.002906799	0.001575066	0.004961142
0.011298275	933.3809814	1250	1594.239624	9	1	12	219	3	0.954841256	830	7.605520725	0.001671267	0.006769584
0.012549187	1166.919067	1491.643433	1888.094238	9	2	7	220	6	1.909152389	830	6.954814434	0.002324099	0.008719674
0.014031469	1410.319092	1634.77832	2191.643311	9	1	6	220	5	0.337614715	830	6.954814434	0.003500354	0.010831872
0.015498994	1463.864746	1817.965942	2485.839844	9	1	4	220	3	0.954841256	830	5.787947655	0.004860694	0.012984589
0.01713581	1314.876465	2030.394043	2789.193359	9	1	5	220	3	0.675206006	835	5.434373379	0.006788872	0.01522007
0.01871451	1129.29187	2102.379639	3083.585693	9	1	5	220	7	1.067520261	835	5.033299923	0.00892694	0.017409315
0.02032212	954.829834	2040.220581	3377.365723	9	1	5	220	3	1.687604904	835	5.033299923	0.011301991	0.01956057
0.021874113	829.7589722	1944.86499	3652.73877	9	1	6	220	4	0.337614715	841	5.225110531	0.013805005	0.021493435
0.023494584	666.1080933	1952.562378	3946.568115	9	1	7	220	4	1.012750387	841	6.460715294	0.01642336	0.023486175
0.025180727	536.656311	1905.911865	4250.270508	7	1	10	220	4	3.372286797	837	6.264389038	0.01929328	0.025404371
0.026786052	429.5346375	1950.640869	4544.282227	7	1	16	220	4	2.134299994	838	8.807419777	0.021875	0.02712198
0.00569824	2310.194824	3226.840576	15542.89551	10	1	429	204	0	13.49228382	947	0.52808547	0.07561484	0
0.006066825	2274.071289	3005.411865	15244.25098	10	1	404	204	0	30.77865219	947	0.542542994	0.083239548	0
0.006473484	2307.661133	2758.622803	14945.08984	10	1	263	208	1	24.31025314	911	0.623448908	0.091216072	0
0.006709166	2185.062988	2522.399658	14646.91406	10	1	173	208	1	12.19878006	911	0.822704732	0.098630778	0
0.006978913	1994.041138	2302.172852	14348.03125	10	1	169	208	2	16.06707954	911	0.822704732	0.105985634	0
0.007062691	1836.627319	2102.974121	14050.38086	10	1	223	212	2	12.64666939	889	0.936807156	0.1123254	0
0.007179589	1686.683105	1931.320801	13751.81836	10	1	155	212	3	17.78094292	889	0.825736284	0.118306816	0
0.007091602	1578.923706	1700.735107	13484.72461	9	2	159	212	3	18.49123955	890	0.825736284	0.122433677	0
0.00705814	1398.463501	1432.654907	13186.52734	9	1	235	212	2	22.01643372	884	0.706267297	0.126625746	0
0.006831956	1157.626831	1151.086426	12890.12402	9	2	129	212	4	15.8969593	884	0.77900219	0.12927945	0
0.006645345	934.3446655	874.6427612	12592.35449	9	2	110	214	7	8.697657585	881	0.77900219	0.131307036	0
0.00627427	763.675354	602.0797119	12296.70703	9	2	126	214	4	14.92096519	881	0.992538452	0.131720513	0
0.005949944	600	320.1562195	11999.4375	9	5	92	214	3	6.721369267	881	1.272733092	0.131523162	0
0.005457602	483.7354736	70.7106781	11704.65332	9	5	82	216	6	6.926249027	868	1.506831646	0.129770786	0
0.005021625	335.4101868	111.8033981	11407.9707	9	1	72	216	11	3.016961336	868	1.307276249	0.127522349	0
0.004540698	228.4731903	111.8033981	11111.54785	9	1	64	216	11	2.456394672	868	1.604474187	0.124376476	0
0.003931492	201.2461243	158.1138763	10818.19336	9	1	64	216	10	0.754894495	868	2.046625137	0.120024785	0
0.00344256	150	70.7106781	10552.36914	9	1	67	216	3	0.337614715	868	2.046625137	0.115953639	0
0.002817999	150	141.4213562	10260.21973	9	1	62	216	3	1.217118144	868	2.378185749	0.11066588	0
0.002282623	150	100	9965.419922	9	5	60	216	10	2.456394672	866	3.946517706	0.105362833	0
0.001700465	0	100	9674.708984	9	5	62	216	22	3.843668222	866	4.506853104	0.09941113	0
0.001224365	228.4731903	380.7886658	9380.986328	9	1	73	216	12	5.601181984	866	4.506853104	0.093409427	0
0.000756207	523.9274902	680.0735474	9091.980469	9	5	76	214	5	3.016961336	884	2.895059347	0.086734757	0
0.000412727	816.0882568	982.3441162	8799.568359	10	2	91	214	4	5.730255604	884	1.263527632	0.080023035	0
0.000140953	1120.892456	1285.495972	8512.602539	10	2	100	214	2	4.114075184	884	1.263527632	0.072902299	0
1.40708E-05	1418.908081	1589.024902	8221.806641	10	2	139	208	1	22.87210083	931	1.0386765	0.066075861	0
0	1724.673828	1874.166504	7937.310547	10	2	174	208	0	12.9465189	931	0.777942359	0.059169885	0
0	1994.718018	2131.900635	7677.94873	10	2	262	204	0	25.29799461	965	0.762924135	0.053140637	0
0	2300.630371	2400.520752	7396.384277	10	2	401	207	0	7.249252796	937	0.762924135	0.046501528	0
0.006751071	42.42640686	304.1381226	362.491394	7	5	12	219	7	2.8624053	829	8.549132347	0.004794643	0.001254017
0.007453806	67.08203888	403.1128845	655.2098999	7	5	14	219	24	3.389067173	829	8.190197945	0.003336996	0.002185042
0.008296262	276.5863342	640.312439	958.5927124	7	1	14	219	2	0.337614715	830	6.365388393	0.002084211	0.003462699
0.00920052	509.1168823	917.8779907	1252.836792	9	1	10	219	2	1.067520261	830	6.365388393	0.001387529	0.004992278
0.010416947	763.675354	1110.180176	1555.956299	9	2	11	219	2	0.754894495	830	5.84920454	0.001300642	0.006777108
0.011689491	979.4896851	1234.908936	1850.540405	9	2	15	220	4	1.721006155	830	6.203685284	0.001781312	0.008694942
0.01307027	1210.826172	1389.244385	2125.135254	9	2	11	220	4	5.051152706	830	6.388640404	0.002720692	0.010580747
0.014565742	1230.365845	1600.781006	2419.607422	9	1	7	220	4	1.391763449	830	6.388640404	0.003851307	0.012693875
0.016246499	1061.508301	1838.477661	2722.737549	9	1	3	220	6	0	835	5.434373379	0.005514355	0.014905356
0.017873652	890.9545288	1811.76709	3017.051514	9	1	6	220	6	1.350224495	835	5.033299923	0.007411545	0.01706106
0.019636463	740.9453125	1739.252686	3320.391602	9	1	6	220	4	0.754894495	835	5.033299923	0.009760018	0.019246491
0.021321233	558.0322876	1644.688477	3614.595459	9	1	6	220	10	0.954841256	841	5.225110531	0.012104952	0.021300778
0.023103045	424.2640686	1649.24231	3918.073486	9	5	7	220	7	1.687604904	841	6.460715294	0.014779186	0.023324544
0.024800031	254.5584412	1603.121948	4212.196777	9	5	8	220	9	1.350224495	841	6.460715294	0.017250251	0.025155887
0.026481364	161.5549469	1653.027466	4515.772461	9	1	9	219	11	3.723867178	842	9.019003868	0.019943412	0.026905179
0.005056271	2847.630615	4130.980469	16380.43945	10	3	492	205	0	13.40572262	937	0.53927201	0.056750216	0
0.005615014	2718.271484	3866.846191	16080.1123	10	3	457	204	0	11.79570961	947	0.556478798	0.064175226	0
0.006218845	2648.339111	3643.144287	15780.02832	10	2	472	204	0	21.76062393	947	0.52808547	0.071983807	0
0.006680442	2502.259033	3358.943359	15480.0293	10	2	426	204	0	7.371306896	947	0.542542994	0.079692468	0
0.007177899	2292.59668	3185.121582	15180.11816	10	1	366	208	1	21.91248703	911	0.542542994	0.087845393	0
0.007560921	2121.320313	2951.694336	14910.27148	10	1	233	208	1	17.34677315	911	0.623448908	0.095160253	0
0.00782363	1951.614746	2732.215332	14610.76953	10	1	155	208	2	14.24415779	911	0.849740446	0.102801822	0
0.008114708	1760.82373	2530.316162	14311.13184	10	1	123	212	2	5.479268551	889	0.849740446	0.110280365	0
0.008213398	1591.131714	2350.531738	14012.05566	10	1	147	212	2	13.03657818	889	0.927134693	0.116795957	0
0.008339423	1423.024902	2083.866699	13712.6582	9	1	137	212	2	10.48288155	889	0.943522871	0.122837149	0
0.008265529	1297.998413	1802.775635	13414.05957	9	2	115	212	2	8.710354805	890	0.943522871	0.127591833	0
0.008221022	1145.512939	1526.433716	13114.94141	9	1	142	212	2	22.22852516	890	0.97158128	0.131674349	0
0.007976769	975.807373	1277.693237	12816.88379	9	1	106	212	5	6.466625214	890	1.047168255	0.134270936	0
0.00776688	711.196167	970.8244019	12518.09082	9	1	95	215	7	3.931095839	873	1.411372066	0.136107743	0
0.00736528	509.1168823	777.8174438	12220.64648	9	1	88	215	7	4.262692928	873	0.992538452	0.136386737	0
0.007033684	339.4112549	531.5072632	11952.20508	9	1	81	215	6	4.168739796	873	1.272733092	0.135981336	0
0.006504899	216.3330841	353.5534058	11655.4541	9	1	76	217	6	4.532714367	866	1.506831646	0.13412711	0
0.006028094	67.08203888	320.1562195	11357.48633	9	3	70	216	12	1.350224495	868	1.506831646	0.131648079	0
0.005398588	30	111.8033981	11061.54102	9	1	66	216	9	2.052775145	868	1.639409542	0.127850547	0
0.004833751	84.85281372	111.8033981	10764.10742	9	3	74	216	11	8.543725967	868	1.821243286	0.123645402	0
0.004148373	120	158.1138763	10469.09766	9	3	70	216	3	2.901821613	868	2.221269369	0.118446685	0
0.003542655	123.6931686	250	10172.30078	9	1	65	216	7	8.439450264	868	2.221269369	0.113153957	0
0.002933955	60	50	9875.789063	9	5	63	216	14	3.945476294	866	3.168030977	0.107580259	0
0.002268225	60	180.2775574	9582.358398	9	1	74	216	16	8.380191803	866	4.037605286	0.101326287	0
0.001756574	210	412.3105774	9316.533203	9	1	72	216	12	1.067520261	866	4.037605286	0.095505483	0
0.001187904	510	701.7834473	9024.466797	9	5	71	214	7	5.875572681	884	2.895059347	0.088549487	0
0.000744333	804.9844971	1000	8729.793945	10	1	87	214	5	4.262692928	884	1.263527632	0.081593126	0
0.000356656	1090.779541	1241.974243	8439.389648	10	2	99	214	2	8.530765533	884	1.0386765	0.07428401	0
0.000115865	1358.307739	1486.606934	8145.980469	10	2	172	208	2	12.95884228	931	1.0386765	0.06720861	0
2.00318E-06	1647.543579	1720.465088	7857.595215	10	3	257	208	0	19.71429443	931	0.837246716	0.060215831	0
0	1920.234375	2018.043579	7565.771484	10	3	322	208	0	27.44048691	931	0.80848521	0.053474892	0
0.00734872	84.85281372	509.901947	891.9641113	7	5	20	219	4	2.263636112	832	5.757465839	0.002202987	0.003339126
0.00822756	318.9043884	813.94104	1186.802368	9	5	19	219	3	2.385944128	832	5.635442257	0.00126962	0.004798772
0.009426474	553.1726685	813.94104	1489.463013	9	5	15	219	3	1.350224495	832	5.635442257	0.000943751	0.006523578
0.010695939	798.8116455	1006.230591	1783.928223	9	5	9	219	4	2.052775145	830	6.203685284	0.001202434	0.008380117
0.012220078	1087.060303	1171.537476	2087.103271	9	1	5	219	7	0.954841256	830	6.388640404	0.002054215	0.010420899
0.013745209	990.4544678	1415.980225	2381.365234	9	5	5	220	7	1.217118144	830	6.388640404	0.003006156	0.012486134
0.015467325	806.1017456	1640.121948	2684.790527	9	1	7	220	8	2.698951006	835	6.481895447	0.004406586	0.014662049
0.01714321	624.2595825	1520.690674	2978.926025	9	1	7	220	5	0.754894495	835	6.329548836	0.006060982	0.016770253
0.018968418	466.6904907	1439.618042	3282.499023	9	1	8	220	6	1.817522049	835	6.329548836	0.008178201	0.01892326
0.020554949	318.9043884	1346.29126	3548.126221	9	1	7	220	13	0.954841256	841	6.843328953	0.010109488	0.020742616
0.022415482	169.7056274	1346.29126	3851.700928	9	5	4	220	25	0.954841256	841	7.108253956	0.012577924	0.022748427
0.024111055	0	1300.961182	4145.756836	9	1	6	220	10	0.337614715	841	7.260103226	0.014861474	0.024549149
0.025774224	108.1665421	1358.307739	4449.415527	9	5	5	219	9	1.687604904	842	7.260103226	0.017395044	0.026289236
0.005935082	3047.769775	4207.434082	16355.39355	10	3	527	201	0	11.61618614	968	0.556478798	0.059065871	0
0.006546688	2793.223877	4032.989014	16054.03711	10	2	512	203	0	16.51856613	959	0.556478798	0.066777699	0
0.007197463	2536.020508	3834.709961	15753.45703	10	2	458	203	0	15.98068905	959	0.549439549	0.074769184	0
0.007701534	2305.515137	3575.262207	15452.35938	10	2	365	203	0	31.25615692	959	0.611843288	0.082687065	0
0.008234997	2076.078125	3381.197998	15151.90039	10	2	266	208	1	16.33542633	911	0.611843288	0.090961464	0
0.00859622	1888.094238	3162.277588	14851.09082	10	1	241	208	2	23.63033104	911	0.692823231	0.099007256	0
0.008980701	1697.056274	2958.462402	14550.77344	10	1	145	208	2	10.19797707	911	0.809768379	0.106976539	0
0.009174549	1527.350708	2761.340332	14250.28418	10	1	116	212	2	3.438912392	889	0.809768379	0.114230968	0
0.009389005	1336.60022	2482.438232	13950.12891	10	1	106	212	2	6.671226501	889	0.928717077	0.121030852	0
0.009494915	1168.460571	2205.107666	13680.0332	9	5	101	212	3	3.769243956	889	1.086743474	0.126418814	0
0.009425025	1040.096191	1929.378174	13380.0332	9	1	98	212	2	3.016961336	890	0.97158128	0.131264985	0
0.009377494	890.4493408	1650.757446	13080.1377	9	1	109	212	3	7.896224976	890	0.97158128	0.135314852	0
0.009125325	742.7650757	1415.980225	12780.56348	9	1	85	212	4	5.52021265	890	1.047168255	0.137956172	0
0.008900736	551.5432739	1131.37085	12480.90137	9	1	79	215	4	2.134299994	873	1.411372066	0.139708057	0
0.008478949	313.209198	930.053772	12181.81055	9	1	75	215	7	0.675206006	873	1.411372066	0.139977351	0
0.00809291	84.85281372	743.3034668	11882.42383	9	1	71	215	8	0	873	1.446367621	0.139374658	0
0.007524955	60	650	11583.88574	9	1	75	217	7	2.719923258	866	1.256633759	0.137342453	0
0.007003706	192.0937347	514.7814941	11284.82617	9	3	89	217	6	9.298199654	866	1.136074185	0.13456285	0
0.006323817	318.9043884	400	10986.92383	9	3	84	217	7	7.543149948	866	1.136074185	0.130537406	0
0.005758107	371.0794983	412.3105774	10718.23242	8	3	85	217	8	2.635026455	864	1.155851483	0.12645185	0
0.005014207	408.0441284	403.1128845	10421.06055	8	3	70	217	3	0	864	2.221269369	0.121036723	0
0.004345896	417.8516541	150	10122.85547	8	1	63	217	6	2.901821613	864	2.221269369	0.115414135	0
0.003588091	301.4962769	100	9826.545898	8	1	59	217	11	5.438007832	863	3.168030977	0.109273873	0
0.002924136	123.6931686	250	9528.908203	9	1	52	217	13	3.181812763	863	4.037605286	0.102969505	0
0.002218499	161.5549469	380.7886658	9233.618164	9	1	61	216	16	3.372286797	866	4.037605286	0.095991738	0
0.001627138	426.380127	602.0797119	8936.676758	9	1	74	214	5	5.269658089	884	2.604774475	0.088859916	0
0.001096145	697.7822266	813.94104	8640.051758	10	3	74	214	6	3.321432114	884	1.375054598	0.081649333	0
0.000610631	982.7003784	1070.046753	8346.526367	10	3	99	214	3	6.173847675	884	1.056184292	0.074338689	0
0.000273687	1256.423462	1343.50293	8050.851074	10	2	137	208	2	16.4846096	931	1.056184292	0.067230724	0
6.41271E-05	1518.189697	1530.522827	7788.741699	10	2	233	208	1	22.02700233	931	0.812976539	0.06092269	0
0	1790.474854	1830.983398	7494.237793	10	3	345	208	0	31.57639313	931	0.755537748	0.054180123	0
0.006511257	84.85281372	583.0952148	853.8149414	7	1	16	219	19	2.8624053	832	5.757465839	0.002177562	0.003307522
0.007390099	134.1640778	509.901947	1148.259521	9	1	20	219	4	1.687604904	832	5.635442257	0.001142231	0.004703413
0.008575961	436.8065796	538.5164795	1451.516479	9	1	14	219	3	1.721006155	832	5.635442257	0.000636596	0.00637011
0.009848041	724.9827881	781.0249634	1745.68042	9	1	8	219	3	2.569502831	830	5.932403088	0.000736208	0.008163737
0.01124426	993.1766968	1000	2020.717651	9	1	10	219	4	2.134299994	830	6.229640484	0.001358109	0.009960936
0.012781719	782.3042603	1277.693237	2314.86499	9	1	5	219	4	0.954841256	830	6.229640484	0.002145483	0.011959612
0.014528063	582.4946289	1379.311401	2618.43457	9	1	14	219	3	7.393958092	834	6.996108532	0.003227066	0.014084311
0.016242044	381.837677	1234.908936	2912.473145	9	1	9	219	7	4.044691086	834	7.472723961	0.004582058	0.016135711
0.01811873	234.3074951	1142.365967	3216.162354	9	5	7	219	14	1.391763449	834	6.961627483	0.006413187	0.01824962
0.019917838	60	1092.016479	3510.128174	9	5	7	220	9	2.882181168	833	6.961627483	0.008288189	0.020210119
0.021757623	94.86833191	1044.03064	3813.895752	9	5	5	220	9	0	833	7.108253956	0.010529599	0.022177259
0.023393581	254.5584412	1050	4107.80957	9	5	3	220	5	0	841	7.260103226	0.012603853	0.023925699
0.02501687	402.4922485	1068.87793	4411.632324	9	5	7	219	6	1.067520261	842	7.260103226	0.014947857	0.025632888
0.006891144	2896.981201	3965.476074	16305.9043	10	3	564	201	0	12.6255455	968	0.49179703	0.061788831	0
0.007549011	2627.869873	3783.186523	16003.61523	10	2	532	203	0	10.39935112	959	0.49179703	0.069722414	0
0.008238303	2356.480469	3612.478271	15702.64355	10	2	484	203	0	22.30965614	959	0.4913252	0.07782571	0
0.008776996	2106.418701	3460.130127	15400.55176	10	2	386	203	0	36.08090591	959	0.539181888	0.085881449	0
0.009274601	1883.08252	3328.66333	15129.63965	10	1	218	211	1	16.77507973	900	0.539181888	0.093349628	0
0.009666791	1668.172607	3176.476074	14827.77148	10	1	174	211	1	15.49341583	900	0.692823231	0.10149461	0
0.010074257	1463.864746	3092.329102	14526.97168	9	5	141	211	2	5.385977268	900	0.809768379	0.10947369	0
0.010288876	1294.179321	2884.440918	14225.34668	9	1	125	215	2	5.788832188	874	0.928717077	0.116818547	0
0.01051591	1103.086548	2607.680908	13924.6543	9	1	111	215	3	2.719923258	874	0.928717077	0.123603925	0
0.010538871	933.3809814	2330.772461	13623.30371	9	1	104	215	4	3.769243956	874	1.086743474	0.129391983	0
0.010574887	757.1657715	2061.552734	13322.73633	9	1	95	212	3	4.715981483	890	1.216765761	0.134349838	0
0.01040289	632.850708	1803.468872	13021.69336	9	1	91	212	3	3.109632969	890	1.216765761	0.138062149	0
0.010247932	483.7354736	1591.383057	12721.27344	9	5	85	212	5	1.350224495	890	1.744524717	0.140792906	0
0.010000604	296.9848633	1320.037842	12420.90625	9	1	87	215	4	2.901821613	873	1.858692884	0.142334759	0
0.009579445	150	1185.326904	12150.33301	9	1	79	215	7	2.882181168	873	1.465353251	0.142487228	0
0.009168836	67.08203888	1030.776367	11850.15234	9	5	78	215	5	2.160789013	873	1.465353251	0.141757384	0
0.008572191	318.9043884	950	11550	9	1	88	217	6	2.8624053	866	1.086297512	0.139684156	0
0.008015223	457.9301147	790.569397	11250.04004	9	3	131	217	3	9.106749535	866	1.136074185	0.13673678	0
0.00729457	582.4946289	700	10950.37012	9	3	149	217	3	8.056359291	866	1.136074185	0.132620171	0
0.006627939	674.1661377	667.0831909	10650.67578	8	3	133	217	3	9.898628235	864	1.155851483	0.127863362	0
0.005827953	713.0918579	474.3416443	10351.56543	8	2	82	217	3	2.719923258	864	1.295117021	0.122241661	0
0.005098986	695.8447876	180.2775574	10052.19336	8	2	98	217	4	17.06242561	864	1.295117021	0.116317824	0
0.004275127	492.0365906	100	9753.737305	8	2	61	217	9	5.749849319	863	1.200700879	0.109815881	0
0.00354178	228.4731903	0	9454.760742	9	1	53	217	11	4.532714367	863	1.609654307	0.103036575	0
0.002822794	30	180.2775574	9187.055664	9	1	57	217	11	1.432096243	863	1.764401078	0.096541978	0
0.002149882	295.4657288	390.5124817	8888.560547	9	1	63	216	12	1.817522049	874	1.764401078	0.089230381	0
0.001481254	582.4946289	670.8203735	8591.792969	10	1	76	216	7	6.255099773	874	1.474012017	0.081797279	0
0.000947788	858.0209961	921.9544678	8293.901367	10	1	79	216	3	3.109632969	874	1.015510559	0.07458131	0
0.000482014	1142.365967	1192.686035	7998.25	10	3	107	209	2	12.77675056	916	1.056184292	0.067411996	0
0.00017732	1415.097168	1453.444214	7701.123535	10	2	136	209	1	21.27147484	916	0.812976539	0.060560234	0
1.24836E-05	1704.72876	1767.059692	7406.841309	10	2	222	209	0	28.97245979	916	0.755537748	0.053795479	0
0.005664412	228.4731903	320.1562195	787.4642944	7	1	10	219	9	2.134299994	832	6.534746647	0.002199466	0.003125063
0.006636722	60	206.1552887	1092.016479	9	1	22	219	16	1.350224495	832	6.359395981	0.001139672	0.00446055
0.007686693	335.4101868	320.1562195	1385.20752	9	1	17	219	1	1.350224495	832	6.359395981	0.000442269	0.005988525
0.009035051	630.7138672	626.49823	1689.082642	9	1	9	219	1	0.337614715	830	5.751382828	0.000367545	0.007757635
0.01045269	763.675354	901.3878174	1982.952393	9	1	7	219	2	1.509526968	830	6.034573555	0.00081377	0.009597866
0.012006551	550.7268066	1202.081543	2276.839844	9	1	8	219	6	0.754894495	830	7.62767601	0.001438018	0.01152205
0.013776246	349.8571167	1140.175415	2580.69751	9	1	6	219	4	0.754894495	834	6.996108532	0.002278252	0.013584046
0.007745265	2801.428223	3732.626465	16291.96094	10	3	576	201	0	9.520201683	968	0.473162293	0.063245751	0
0.008450299	2518.571045	3538.361084	15988.8457	10	2	501	203	0	16.72355843	959	0.49179703	0.071335264	0
0.009178706	2233.942627	3358.943359	15687.59082	10	2	519	203	0	5.00628233	959	0.4913252	0.079449788	0
0.009755963	1963.797363	3194.526611	15384.61914	10	2	363	203	0	27.13590813	959	0.539181888	0.087548636	0
0.010345859	1693.871338	3051.638916	15083.4082	10	1	256	211	1	21.66575813	900	0.539181888	0.095798746	0
0.010759851	1451.206421	2890.069092	14780.5957	10	1	198	211	2	7.896224976	900	0.601580739	0.103945702	0
0.011179735	1218.23645	2842.973877	14479.4375	9	1	173	211	2	18.28646469	900	0.670180857	0.111820683	0
0.011405763	1039.663452	2735.415771	14176.80176	9	1	126	215	3	1.687604904	874	0.771373928	0.119135611	0
0.011634768	848.5281372	2717.075684	13875.70508	9	1	121	215	0	1.067520261	874	0.771373928	0.125775024	0
0.011640008	700.3570557	2516.445801	13603.23828	9	1	124	215	17	2.134299994	874	0.893592119	0.130966023	0
0.011677856	509.1168823	2262.741699	13302.21777	9	5	100	215	4	1.687604904	871	1.507343769	0.135847911	0
0.011506984	375.8989258	2015.564453	13000.00781	9	1	97	215	4	2.456394672	871	2.461614847	0.139589727	0
0.011343981	228.4731903	1820.027466	12699.0752	9	1	89	215	6	0.754894495	871	2.461614847	0.142231837	0
0.010975287	84.85281372	1569.235474	12397.11621	9	3	86	216	7	0.954841256	869	1.858692884	0.143604875	0
0.010621935	108.1665421	1439.618042	12096.28906	9	3	95	216	6	6.091477871	869	1.465353251	0.143850967	0
0.010073342	276.5863342	1315.294678	11794.61719	9	1	87	216	5	1.909152389	869	1.465353251	0.142810524	0
0.009550774	496.5883484	1208.304565	11493.91602	9	1	94	216	5	5.720433235	870	1.086297512	0.140716866	0
0.00895361	740.9453125	1068.87793	11193.25684	9	2	125	217	3	10.24605942	866	0.923222363	0.137542516	0
0.008190974	858.0209961	1000	10892.02441	9	2	175	217	2	7.746973515	866	0.923222363	0.133274913	0
0.007539695	968.4007568	860.2325439	10621.52539	8	3	168	217	2	14.08482838	864	0.882857084	0.128797084	0
0.006692301	1005.783264	602.0797119	10320.69727	8	2	104	217	3	10.75958347	864	0.824148357	0.123074196	0
0.005909402	912.4143677	412.3105774	10020.4043	8	2	130	217	3	10.74441624	864	0.87483263	0.116915345	0
0.005026257	624.2595825	400	9720.045898	9	2	91	217	3	10.55538082	863	0.87483263	0.110096239	0
0.004228186	349.8571167	212.1320343	9420	9	2	74	217	3	16.11800766	863	1.087902546	0.102960907	0
0.003375187	67.08203888	0	9120.197266	9	1	51	217	3	0.954841256	863	1.764401078	0.0956963	0
0.002630358	192.0937347	250	8820.458984	9	1	61	216	5	2.052775145	874	1.764401078	0.088311739	0
0.001884191	483.7354736	514.7814941	8521.320313	10	3	75	216	3	2.719923258	874	1.474012017	0.080847174	0
0.001271648	751.7978516	806.225769	8221.970703	10	3	86	216	2	4.222687244	874	1.015510559	0.0735493	0
0.000719786	1046.565796	1051.189819	7923.635742	10	2	114	209	2	10.62221718	916	0.849702179	0.066509582	0
0.000361108	1291.394653	1328.533081	7654.763184	10	2	139	209	1	6.990494251	916	0.849702179	0.060402859	0
0.000142409	1580.91748	1644.688477	7357.404297	10	2	226	209	0	18.87922096	916	0.786635101	0.053786941	0
0.00020462	1853.213379	1930.025879	7059.185547	10	2	327	207	0	36.06306458	935	0.709701598	0.047362372	0
0.000392533	2140.327148	2232.151367	6763.054199	8	2	422	207	0	17.66231918	935	0.709701598	0.041225322	0
0.00498853	308.8688965	158.1138763	750	9	1	11	219	8	3.109632969	830	7.461901665	0.002037417	0.003042064
0.005987566	30	70.7106781	1053.422974	9	1	21	219	10	2.433138847	830	7.439287663	0.001023892	0.004281569
0.007013573	268.3281555	316.2277527	1347.664673	9	1	12	219	5	1.350224495	836	5.751382828	0.000330237	0.005715097
0.008334655	563.6488037	600	1650.817993	9	1	9	219	4	1.350224495	836	5.751382828	0.000100857	0.0073961
0.009610847	550.7268066	900	1916.715942	9	1	11	219	5	0.337614715	830	6.034573555	0.000345526	0.008975388
0.011256801	361.2478333	1201.04126	2220	9	1	8	219	5	1.350224495	834	7.62767601	0.000846159	0.010899005
0.012917374	150	939.4147339	2513.205078	9	1	7	219	32	0	834	7.62767601	0.001424765	0.012789235
0.008583449	2708.154297	3455.792236	16251.28027	10	2	565	199	0	8.935631752	984	0.473162293	0.06503132	0
0.009398786	2411.970215	3303.407227	15949.84668	10	2	537	200	0	11.72702408	984	0.473162293	0.073189847	0
0.010077195	2121.320313	3112.073242	15646.08594	10	2	573	200	0	17.32935333	984	0.508534193	0.081263639	0
0.010689983	1859.516113	2936.409424	15374.58301	10	3	391	200	0	32.43353271	984	0.521022618	0.088516034	0
0.011307066	1571.782471	2780.287842	15073.17188	10	3	307	211	2	30.50895882	900	0.570183992	0.096613713	0
0.01174969	1299.730713	2607.680908	14769.54004	9	1	185	211	2	10.80494785	900	0.570183992	0.104698375	0
0.012188283	1033.150513	2549.509766	14468.15137	9	1	154	211	3	8.111279488	900	0.703896463	0.112439103	0
0.012434536	810.5553589	2435.15918	14164.63867	9	1	136	215	5	2.569502831	874	0.799440026	0.119722411	0
0.012673596	615.5485229	2402.602783	13863.2793	9	1	125	215	8	4.69196701	874	0.799440026	0.126241937	0
0.012709215	445.9820557	2408.318848	13559.90039	9	1	117	215	7	5.396424294	874	0.893592119	0.131963372	0
0.012738333	254.5584412	2408.318848	13258.57422	9	1	102	215	5	2.719923258	871	1.507343769	0.136653855	0
0.012559843	94.86833191	2180.022949	12955.34668	9	1	97	215	5	1.217118144	871	2.461614847	0.140341878	0
0.012379239	42.42640686	1972.30835	12654.0625	9	1	90	215	4	1.909152389	871	2.461614847	0.14285928	0
0.012016257	150	1812.456909	12380.95313	9	1	90	216	6	3.199601412	869	2.113009453	0.144115344	0
0.011646394	339.4112549	1710.263184	12079.72266	9	1	100	216	4	5.1287117	869	1.369701028	0.144349054	0
0.011081336	509.1168823	1607.015869	11776.86328	8	1	101	216	4	4.393377304	869	1.369701028	0.143350467	0
0.010532905	700.3570557	1470.544067	11475.69629	8	3	118	216	4	6.182929993	870	0.948892593	0.141201571	0
0.009806505	900.4998779	1358.307739	11173.05664	8	2	125	216	3	6.721369267	870	0.934420705	0.13790451	0
0.009111098	1123.298706	1274.754883	10871.96875	8	2	132	216	2	16.18139458	870	1.01257205	0.133648679	0
0.008262506	1244.548096	1030.776367	10569.58398	9	2	159	215	2	13.42150879	877	1.01257205	0.128470913	0
0.007462342	1288.254639	827.6472778	10268.59277	9	2	131	215	2	15.57314587	877	0.824148357	0.122636072	0
0.006626742	1015.135437	701.7834473	9967.632813	9	2	93	215	2	5.52021265	877	0.87483263	0.116057321	0
0.005689424	725.6032104	672.6812134	9665.634766	9	2	86	217	2	7.594643593	861	0.87483263	0.108940065	0
0.004909747	483.7354736	424.2640686	9394.791016	9	2	85	217	3	19.83679199	861	1.087902546	0.102317624	0
0.003992678	192.0937347	180.2775574	9093.167969	9	1	57	217	3	5.00628233	863	1.34338367	0.094900064	0
0.003178512	67.08203888	100	8792.507813	9	3	57	216	3	0.954841256	874	1.486558557	0.087493822	0
0.002356592	361.2478333	403.1128845	8491.325195	10	3	76	216	3	5.051152706	874	1.486558557	0.080063865	0
0.001664448	630.7138672	707.1068115	8190.878906	10	2	107	216	2	12.33854485	874	1.086140275	0.072714962	0
0.001030395	915.8602295	1011.187439	7890.228027	10	2	105	209	2	10.82504368	916	0.804279804	0.065742128	0
0.000644231	1189.831909	1312.44043	7590.059082	10	2	186	209	0	21.22925949	916	0.804279804	0.05909818	0
0.000455713	1477.328613	1581.138794	7290.061523	10	2	226	209	0	16.30726814	916	0.755206227	0.052697819	0
0.000552202	1755.704956	1830.983398	6990.257324	10	2	338	207	0	32.12739182	935	0.709701598	0.046447434	0
0.000821934	2042.865601	2109.502197	6691.076172	8	2	493	207	0	45.28559875	935	0.709701598	0.040528968	0
0.001142623	2289.650635	2385.37207	6421.751953	8	2	520	210	0	16.8354454	908	0.658786297	0.035685424	0
0.003465959	123.6931686	494.974762	390	7	4	10	219	3	2.134299994	830	7.461901665	0.003165522	0.00197846
0.004356632	402.4922485	223.6067963	684.1052246	9	2	19	219	9	2.385944128	830	7.461901665	0.001927603	0.002858704
0.005376053	108.1665421	50	986.8130493	9	1	21	219	18	4.100293636	830	7.439287663	0.000950941	0.003958811
0.006390678	150	335.4101868	1276.322876	9	1	16	219	21	0.954841256	836	7.770366669	0.000289389	0.005263456
0.007651211	403.6087341	602.0797119	1576.641968	9	1	11	219	7	0	836	7.770366669	6.02808E-06	0.00682422
0.009019442	318.9043884	848.5281372	1868.930176	9	1	9	219	10	0.954841256	836	9.759466171	7.69724E-05	0.008461803
0.010595245	123.6931686	1081.665405	2172.671143	9	1	5	219	14	0	836	8.611512184	0.000371482	0.010290719
0.012154444	84.85281372	806.225769	2466.57666	9	1	3	219	21	1.350224495	836	8.611512184	0.000776114	0.012085089
0.009360489	2670.168457	3159.905029	16247.98438	10	2	558	199	0	23.27722931	984	0.486946046	0.065525077	0
0.010211113	2370	3080.584473	15946.48828	10	2	606	200	0	6.317550659	984	0.498819262	0.073645368	0
0.010927388	2070	2874.456543	15642.08789	10	2	588	200	0	21.04797173	984	0.498819262	0.081675693	0
0.011641725	1770.254272	2687.005859	15340.59277	10	2	501	200	1	24.31939507	984	0.483767241	0.089571916	0
0.012194633	1472.752563	2516.445801	15036.25586	10	3	329	209	2	44.8866539	913	0.570183992	0.097541787	0
0.012736081	1176.137695	2330.772461	14734.76465	10	3	193	209	3	10.16040802	913	0.570183992	0.105350837	0
0.013095398	888.4255981	2258.871338	14430.49902	10	1	154	209	3	5.269658089	913	0.703896463	0.11298909	0
0.013437983	607.4536743	2136.000977	14129.0127	9	5	138	214	6	4.763641834	882	0.799440026	0.119969308	0
0.01364761	384.1874695	2110.094727	13857.40234	9	1	122	214	11	5.759620667	882	0.981810093	0.125710487	0
0.013695383	212.1320343	2109.502197	13553.22852	9	1	111	214	8	1.687604904	882	0.981810093	0.131481826	0
0.013725608	30	2150	13251.75098	9	1	104	215	6	2.263636112	875	1.551036596	0.136188224	0
0.013551059	150	2220.360352	12947.66797	9	1	102	215	5	4.262692928	871	1.94859457	0.139964804	0
0.013363438	300	2236.067871	12646.20117	9	5	90	215	6	2.160789013	871	1.94859457	0.142486751	0
0.012973531	426.380127	2071.834961	12342.2207	9	1	100	216	4	6.804089546	869	1.707759976	0.143898264	0
0.01257874	593.9697266	1941.648804	12040.76855	9	3	101	216	5	5.989218235	869	1.083268046	0.143999368	0
0.011991223	763.675354	1884.807739	11736.90332	8	3	139	216	3	9.719867706	869	1.083268046	0.142939627	0
0.01141057	954.829834	1697.792725	11435.4707	8	3	136	216	3	8.104435921	870	0.948892593	0.14064382	0
0.010653982	1126.099487	1653.027466	11131.73828	8	3	93	216	3	4.262692928	870	0.934420705	0.137270764	0
0.009986721	1323.064575	1460.308228	10860.24902	8	2	79	215	2	3.931095839	877	1.01257205	0.133346349	0
0.009106128	1506.585571	1252.99646	10556.67578	9	2	91	215	2	12.10607338	877	1.01257205	0.128161043	0
0.008265092	1415.097168	1092.016479	10255.30566	9	2	102	215	2	13.64031124	877	1.008817315	0.122110002	0
0.007302282	1127.696777	1000	9951.90918	9	2	115	215	2	6.091477871	877	1.055813789	0.115350306	0
0.006400347	858.0209961	715.8910522	9650.585938	9	2	88	217	2	11.17514133	861	1.055813789	0.108103044	0
0.005415695	563.6488037	403.1128845	9347.395508	9	2	78	217	2	10.3573103	861	0.990976274	0.100586668	0
0.004516167	295.4657288	111.8033981	9046.131836	9	1	71	216	3	8.459106445	871	1.141224623	0.092918955	0
0.003641747	30	158.1138763	8744.883789	9	1	53	216	3	5.150652409	871	1.396070242	0.085337102	0
0.002757651	256.3200989	424.2640686	8442.001953	9	2	57	216	3	7.973233223	871	1.396070242	0.077920809	0
0.002011602	524.7856445	672.6812134	8140.841309	9	2	127	213	4	15.88726425	896	1.086140275	0.070607796	0
0.001448749	792.0227051	901.3878174	7868.239746	9	2	180	213	1	5.875572681	896	0.804279804	0.064423442	0
0.001097023	1065.316895	1180.042358	7567.19873	9	2	196	213	0	27.3132515	896	0.804279804	0.057935193	0
0.000918995	1355.322876	1457.737915	7265.019043	10	2	182	207	0	17.00305939	941	0.755206227	0.05179685	0
0.001026516	1626.099609	1733.49353	6964.136719	10	2	229	207	0	24.15404701	935	0.707196712	0.045755517	0
0.001323551	1918.593262	1991.230835	6662.432129	8	2	342	207	0	32.35640717	935	0.628685832	0.040079996	0
0.001775972	2200.45459	2303.258545	6361.768555	8	2	446	210	0	26.77537155	908	0.628685832	0.034960829	0
0.002185074	2497.759033	2573.907471	6060.668457	8	2	459	210	0	13.70978642	908	0.653547585	0.030407723	0
0.003055845	120	604.1522827	342.0526123	7	5	7	219	6	0.754894495	830	6.326970577	0.002818068	0.001907827
0.003971162	417.8516541	320.1562195	635.6885986	9	4	28	219	7	4.222687244	830	6.326970577	0.001652804	0.002747684
0.005000009	234.3074951	50	939.6275635	9	2	17	219	12	2.569502831	830	6.522357464	0.000761073	0.003754772
0.00601416	30	180.2775574	1236.931641	9	1	16	219	29	1.817522049	836	9.580342293	0.000187399	0.004933901
0.007054448	192.0937347	390.5124817	1513.439819	9	1	10	219	24	2.134299994	836	9.580342293	4.0504E-07	0.006235395
0.008286026	108.1665421	670.8203735	1812.456909	9	1	9	219	29	0.477453768	836	13.48887825	0	0.007745598
0.009735269	84.85281372	948.6832886	2118.348389	9	1	7	219	11	1.687604904	836	8.611512184	6.30508E-05	0.009457374
0.011050272	2329.39917	2872.716553	15919.03613	10	2	608	200	0	25.84433556	984	0.498819262	0.074309103	0
0.011794909	2024.27771	2650.47168	15614.09961	10	2	482	200	0	22.22852516	984	0.498819262	0.082242884	0
0.012449912	1752.626587	2483.948486	15342.44141	10	2	351	209	0	27.68015289	913	0.483767241	0.089156665	0
0.013032015	1447.791382	2298.368896	15037.54297	10	3	254	209	2	27.97491074	913	0.589624226	0.096883744	0
0.013591547	1146.29834	2093.442139	14736.07813	10	1	164	209	2	7.371306896	913	0.662657857	0.104394436	0
0.013973571	842.1401367	1998.124146	14431.21582	10	1	151	209	3	2.134299994	913	0.662657857	0.111865602	0
0.014327384	540.8327026	1858.090454	14129.74512	10	5	136	214	6	4.315448761	882	0.764133036	0.118745275	0
0.014489543	240	1806.931152	13824.92285	9	5	125	214	9	4.857533455	882	0.981151581	0.125248998	0
0.014622119	42.42640686	1806.239136	13523.44629	9	1	121	215	3	3.931095839	875	0.981151581	0.130761921	0
0.014555413	212.1320343	1850.675537	13218.66895	9	1	103	215	6	2.8624053	875	1.059319735	0.135544419	0
0.014461868	403.6087341	1931.967896	12917.18652	9	1	98	215	7	2.385944128	875	0.958093345	0.139073119	0
0.014256989	582.4946289	2055.480469	12615.7041	9	1	107	216	6	5.875572681	872	1.94859457	0.141464114	0
0.013881398	690.6518555	2214.158936	12340.79785	9	1	123	216	7	3.181812763	872	1.707759976	0.142776564	0
0.013472922	840.5355225	2227.666992	12039.31055	9	1	119	216	7	8.28042984	872	1.083268046	0.142866969	0
0.012875118	997.2462158	2150.581299	11734.64063	8	3	129	215	2	14.62114429	877	0.897953033	0.141878366	0
0.012273184	1187.939453	1981.161255	11433.14941	8	3	110	215	2	4.044691086	877	0.897953033	0.139571965	0
0.011497942	1357.64502	1890.105835	11128.54395	8	3	108	215	3	6.804089546	877	1.137309551	0.136263415	0
0.010734314	1552.192017	1680.773682	10827.0498	8	3	84	215	2	5.550718307	877	1.378224969	0.131840169	0
0.009820607	1755.704956	1504.160889	10522.51855	9	2	77	215	3	5.062306881	877	1.378224969	0.126522675	0
0.008937681	1516.113403	1346.29126	10221.02246	9	1	68	215	2	2.698951006	877	1.537307978	0.120228238	0
0.007935273	1224.499878	1051.189819	9916.577148	9	2	66	217	2	2.635026455	861	1.386340141	0.113405809	0
0.006986073	952.9428101	782.6237793	9615.082031	9	2	61	217	2	3.109632969	861	1.116132379	0.106016159	0
0.006044275	690.6518555	514.7814941	9340.604492	9	2	71	217	2	11.89112663	861	0.990976274	0.099178717	0
0.005091673	416.7733154	282.8427124	9039.115234	9	1	71	216	2	6.466625214	871	1.141224623	0.09134195	0
0.004101094	134.1640778	50	8734.895508	9	1	52	216	2	0.754894495	871	1.396070242	0.083683327	0
0.003220356	134.1640778	223.6067963	8433.416016	9	1	48	216	2	0.337614715	871	1.396070242	0.076123141	0
0.002445441	416.7733154	500	8129.335938	9	2	76	213	2	5.730255604	896	1.182636261	0.068870567	0
0.001937851	690.6518555	781.0249634	7827.873047	9	2	107	213	1	12.10607338	896	0.788327396	0.061927691	0
0.001643066	966.0745239	1054.751099	7526.413574	9	2	171	213	0	8.327142715	896	0.725737453	0.055640657	0
0.001502505	1261.427734	1341.640747	7222.527344	9	2	135	207	1	5.322852612	941	0.725737453	0.049834326	0
0.001646337	1548.709106	1634.77832	6921.098145	9	2	161	207	1	14.99394798	941	0.692509592	0.044094156	0
0.001963346	1850.540405	1913.765869	6617.431641	10	2	218	207	1	20.0788002	941	0.655628026	0.038849693	0
0.002439072	2115.584961	2229.9104	6345.975098	10	2	313	206	0	31.19857025	947	0.655628026	0.034703292	0
0.002919852	2419.607422	2514.458252	6042.598633	10	2	355	206	0	19.65266418	947	0.653547585	0.030649163	0
0.005410202	3578.058105	3669.468506	4533.574707	9	2	407	208	0	24.50836754	930	0.728256464	0.016958846	0.004498519
0.005917312	3746.638428	3827.858398	4231.70166	9	2	455	208	0	22.23478127	930	0.728256464	0.01740318	0.006669235
0.006568247	3905.304199	3958.85083	3931.030518	9	2	613	208	0	25.421381	930	0.728549123	0.020214485	0.009461245
0.002686436	134.1640778	721.1102295	351.1409912	7	2	9	219	3	0.954841256	825	5.998259068	0.002538629	0.001851727
0.003605018	420	460.9772339	632.850708	9	2	29	219	7	8.246892929	825	5.998259068	0.001453688	0.002559829
0.004535839	445.9820557	206.1552887	930.4837646	9	2	31	219	13	6.795864582	825	6.522357464	0.00062296	0.003462227
0.005566353	212.1320343	70.7106781	1230.365845	9	4	16	219	38	2.456394672	835	9.580342293	0.000125721	0.004545862
0.006559253	30	364.0054932	1531.176025	9	1	5	219	23	0.337614715	835	13.48887825	0	0.005777176
0.00765302	108.1665421	667.0831909	1832.211792	9	1	8	219	44	2.134299994	835	13.48887825	0	0.00715701
0.011725694	2357.625977	2680.018555	15927.14648	10	2	642	198	0	14.06616497	995	0.484984994	0.073627956	0
0.012502713	2052.315674	2443.869873	15621.79199	10	2	546	198	0	34.48246765	995	0.484984994	0.081452437	0
0.013255381	1755.704956	2220.360352	15320.48633	10	2	335	208	0	31.69927216	920	0.505655706	0.088826582	0
0.013855808	1451.516479	2018.043579	15015.14258	10	2	259	209	1	21.83781052	913	0.533469677	0.096250065	0
0.014421473	1158.79248	1839.836914	14713.83008	10	3	193	209	5	12.6255455	913	0.586479485	0.10346546	0
0.01481491	859.0692749	1691.892456	14408.49707	10	3	159	214	3	6.795864582	882	0.586479485	0.110817783	0
0.015167771	582.4946289	1610.124268	14107.17871	10	3	172	214	5	10.39935112	882	0.669750988	0.11753504	0
0.015308341	342.0526123	1504.160889	13831.59473	9	1	147	214	5	11.08264446	882	0.981151581	0.12338379	0
0.015444604	94.86833191	1503.32959	13530.26563	9	1	116	215	5	4.393377304	875	0.981151581	0.128818944	0
0.015387503	189.7366638	1553.222412	13224.96484	9	5	105	215	6	2.361991405	875	1.059319735	0.133611351	0
0.015291317	469.5742798	1649.24231	12923.62988	9	1	113	215	3	6.629140377	875	0.958093345	0.137093484	0
0.015000497	768.9603271	1792.344849	12618.34375	9	1	119	216	5	6.754583836	872	0.815681934	0.139703199	0
0.014677433	966.0745239	1967.866821	12317	9	2	139	216	7	7.363740444	872	0.815681934	0.140870884	0
0.014165118	1092.016479	2163.330811	12011.73145	9	3	184	216	5	22.4171772	872	0.670975327	0.141056433	0
0.013631378	1253.195923	2343.074951	11710.37988	8	3	161	215	2	18.6614399	877	0.86248523	0.13980858	0
0.013001273	1442.497803	2269.911865	11409.03613	8	1	111	215	3	4.380486965	877	0.86248523	0.137403205	0
0.012202998	1612.203491	2136.000977	11103.76953	8	3	97	215	3	1.067520261	877	1.144870996	0.134088442	0
0.011481186	1781.909058	1945.50769	10832.16016	9	1	84	217	2	2.719923258	868	1.58495903	0.130015746	0
0.010545018	1830.983398	1767.059692	10526.92285	9	3	88	217	2	1.067520261	868	1.537307978	0.124633759	0
0.009629353	1555.956299	1476.4823	10225.55664	9	1	77	217	2	3.520405054	868	1.537307978	0.118329585	0
0.008596312	1299.730713	1192.686035	9920.342773	9	2	65	217	2	1.817522049	859	1.386340141	0.111545689	0
0.007607134	1025.280396	921.9544678	9618.96582	9	2	79	217	2	9.832003593	859	1.116132379	0.104105227	0
0.00653742	764.8529053	672.6812134	9313.780273	9	2	79	217	2	8.118116379	859	1.116132379	0.096461028	0
0.005538209	510	403.1128845	9012.391602	9	1	53	216	2	4.822542191	871	1.127313375	0.088520974	0
0.004503181	228.4731903	158.1138763	8707.238281	9	1	50	216	1	0.754894495	871	1.196255565	0.08079946	0
0.003659064	30	111.8033981	8405.836914	9	1	57	216	1	4.380486965	871	1.196255565	0.073215269	0
0.002954196	323.1098938	380.7886658	8100.722168	9	2	76	213	1	3.372286797	896	0.958487391	0.066026144	0
0.002540767	589.4064941	680.0735474	7829.080566	9	2	83	213	1	2.385944128	896	0.75481385	0.059800241	0
0.00221415	894.9860229	982.3441162	7524.021484	9	2	170	213	1	22.00797462	896	0.72503835	0.053692289	0
0.002160484	1194.361694	1285.495972	7222.589355	9	4	135	207	1	13.40572262	941	0.725737453	0.048049126	0
0.002252997	1500.299927	1589.024902	6917.586426	9	2	108	207	0	7.973233223	941	0.692509592	0.042846415	0
0.002635373	1800.499878	1882.817017	6616.13916	10	2	162	207	1	18.56861115	941	0.655628026	0.038085345	0
0.003223393	2101.071045	2196.588379	6314.697266	10	2	149	206	1	19.07066727	947	0.655628026	0.034068771	0
0.003772861	2406.92749	2490.983643	6009.742188	10	2	238	206	0	29.14753342	947	0.691036582	0.030581895	8.79849E-06
0.004382615	2707.655762	2795.084961	5708.283691	10	2	336	206	0	23.21270943	947	0.658406138	0.027308857	0.000249587
0.004885788	2948.101074	3026.549072	5403.415527	10	3	457	206	0	16.25391769	947	0.701382399	0.024116363	0.000962079
0.005404991	3034.155518	3118.493164	5131.753906	10	2	447	206	0	12.30377102	947	0.701382399	0.021854023	0.002042911
0.005970702	3178.443115	3242.298584	4827.017578	10	2	490	206	1	13.96488094	947	0.748517334	0.020357693	0.003696861
0.006705751	3309.259766	3388.952637	4525.527832	10	2	546	205	0	8.327142715	952	0.756942511	0.020683847	0.005921576
0.007343964	3488.266113	3555.629395	4220.947754	10	2	516	205	0	10.53989124	952	0.756942511	0.022491841	0.008493902
0.008122193	3658.155273	3739.652344	3919.451416	10	2	557	205	0	21.80140877	952	0.770691156	0.026845179	0.011700467
0.008735456	3869.06958	3896.793457	3615.093262	10	2	583	201	0	25.975214	987	0.753619909	0.032200534	0.015085223
0.003239563	566.0388794	552.2680664	778.267334	7	1	15	219	4	4.100293636	825	5.996806622	0.001119618	0.002488673
0.00411879	637.8087769	250	1043.551636	9	2	42	219	5	4.262692928	825	5.996806622	0.000408861	0.003246223
0.005103268	416.7733154	50	1317.953003	9	4	15	219	25	2.134299994	835	10.29627991	4.19085E-05	0.004240333
0.005959009	189.7366638	291.5476074	1578.353516	9	1	5	219	13	0	835	15.65155315	0	0.005213604
0.006998796	94.86833191	492.4429016	1868.689331	9	1	5	219	7	2.052775145	835	15.65155315	0	0.006520791
0.012364837	2384.386719	2404.163086	15906.70605	10	2	572	198	0	29.02051544	995	0.50200969	0.073400989	0
0.013124024	2123.22876	2304.88623	15635.29688	10	2	455	198	0	27.31781197	995	0.494558871	0.080105409	0
0.013894897	1835.646973	2059.125977	15334.25586	10	2	355	208	0	24.809021	920	0.494558871	0.087209485	0
0.01452061	1544.344482	1830.983398	15028.59277	10	2	375	208	1	27.57273483	920	0.533469677	0.094437405	0
0.015099552	1273.145752	1627.88208	14727.55566	10	3	236	208	2	10.07396603	920	0.586479485	0.101408221	0
0.015513575	999.0495605	1453.444214	14421.88965	10	3	231	212	4	21.47425842	890	0.586479485	0.108586363	0
0.015874611	720	1320.984497	14120.85645	10	3	178	212	2	5.1287117	890	0.669750988	0.115120247	0
0.016056983	421.0700684	1202.081543	13815.1875	9	3	150	212	3	5.961015701	890	0.861634791	0.12142241	0
0.016184775	134.1640778	1250.999634	13514.15918	9	1	126	214	3	7.249252796	877	0.861338317	0.126645878	0
0.016126322	150	1258.967773	13208.48633	9	5	130	214	3	9.462322235	877	0.861338317	0.131306633	0
0.016016155	450	1375.681641	12907.46289	9	2	132	215	2	5.885129452	875	0.718079269	0.13460651	0
0.015739385	722.4956665	1543.534912	12631.4248	9	2	195	216	4	17.18039513	872	0.631067574	0.136989906	0
0.015408418	1023.962891	1733.49353	12330.40137	9	2	206	216	2	15.04236889	872	0.631067574	0.138130188	0
0.014894661	1328.495361	1952.562378	12024.72461	9	3	221	216	2	5.427642822	872	0.604766488	0.138386145	0
0.01434722	1506.585571	2122.498535	11723.70703	8	3	181	215	3	15.7016716	877	0.86248523	0.137155011	0
0.013628534	1654.629883	2311.925537	11418.02539	8	3	137	215	2	16.63215446	877	0.86248523	0.135049418	0
0.012891277	1845.670654	2205.107666	11117.01367	8	1	86	215	2	4.058664322	877	1.144870996	0.131482512	0
0.012001111	1994.492432	1910.497314	10811.32715	9	1	81	217	2	2.719923258	868	1.58495903	0.126989499	0
0.011111327	1701.558105	1619.413452	10510.32324	9	1	75	217	2	2.569502831	868	1.73504746	0.121362023	0
0.01016153	1412.2323	1334.166382	10209.34863	9	1	70	217	2	1.687604904	868	1.73504746	0.115013279	0
0.009099529	1138.419922	1059.480957	9903.635742	9	2	74	217	2	3.372286797	859	1.601949215	0.108257167	0
0.008170076	891.9641113	838.15271	9632.289063	9	2	123	217	2	9.208987236	859	1.142124057	0.101562642	0
0.00706778	635.6885986	570.0877075	9326.575195	9	2	99	217	1	14.53875923	859	1.142124057	0.093968339	0
0.006027182	362.491394	320.1562195	9025.613281	9	1	57	216	2	5.885129452	867	1.090031147	0.086003706	0
0.004997115	108.1665421	70.7106781	8719.890625	9	3	45	216	2	0.954841256	867	0.89808768	0.078288987	0
0.004215217	134.1640778	111.8033981	8418.943359	9	3	108	216	2	20.53277206	867	0.958487391	0.070690326	0
0.003561394	375.8989258	403.1128845	8113.211426	9	3	160	214	1	21.01416397	884	0.958487391	0.063621059	0
0.003163989	647.6110229	700	7812.278809	9	2	131	214	1	18.96231842	884	0.75481385	0.056792855	0
0.002890485	934.3446655	1000	7506.537109	9	2	218	214	1	16.66574097	884	0.72503835	0.050844003	0
0.002884322	1231.462524	1300	7205.623047	9	3	156	215	1	8.00104332	870	0.72503835	0.045509245	0
0.003012154	1530	1600.781006	6899.869629	9	3	95	207	2	1.350224495	941	0.68601948	0.040938023	0
0.003367034	1800.25	1850.675537	6628.574707	10	2	118	207	1	18.65086174	941	0.703913331	0.037238728	0
0.003910311	2101.927734	2155.226318	6322.815918	10	2	113	206	1	5.150652409	947	0.734651148	0.033824679	0
0.004593688	2402.998047	2441.311035	6021.935059	10	2	219	206	0	21.26037788	947	0.734651148	0.03088855	5.21997E-05
0.005182735	2575.286377	2650.47168	5716.161133	10	2	233	206	0	23.22837639	947	0.690575004	0.028001435	0.000493792
0.005837395	2659.36084	2729.46875	5415.311523	10	3	372	206	0	23.59020805	947	0.663297713	0.025453797	0.001491859
0.006588208	2761.467041	2837.692627	5114.538086	10	2	398	206	0	8.00104332	947	0.663297713	0.023860455	0.003052915
0.007308605	2914.32666	2973.213867	4808.710938	10	2	464	206	1	15.04236889	947	0.748517334	0.023504809	0.005099981
0.008191583	3059.411621	3132.490967	4507.992676	10	2	513	205	0	14.35044765	952	0.756942511	0.025335703	0.007718433
0.008956601	3252.199219	3312.099121	4202.14209	10	2	507	205	0	23.55957031	952	0.770691156	0.028803878	0.010740429
0.009866073	3436.407959	3508.917236	3901.499756	10	2	470	205	0	21.51799011	952	0.770691156	0.034806248	0.014375647
0.010561836	3642.004883	3680.013672	3625.162109	10	2	444	201	0	19.30270004	987	0.795853078	0.040656384	0.017800655
0.011597578	3852.752197	3896.472656	3324.590088	10	2	393	201	0	13.90445614	987	0.803906322	0.049114555	0.022211524
0.01244826	3969.193848	3953.795654	3018.69165	10	2	431	201	0	16.80227852	987	0.803906322	0.057233684	0.026583044
0.013490819	3840.46875	4044.749756	2718.271484	10	2	431	203	1	15.92277908	968	0.854371309	0.06644924	0.031378996
0.014246616	3757.193115	4101.219238	2412.343262	10	2	409	203	1	24.49390984	968	0.881523788	0.074561529	0.035840057
0.015166522	3507.819824	3890.051514	2112.178955	10	2	400	203	1	31.72723007	968	0.881523788	0.083757766	0.040595993
0.016556194	1489.463013	2704.163574	247.3863373	9	2	75	212	2	12.47226334	896	2.069462299	0.131179661	0.064940259
0.002768582	787.4642944	650	976.729248	7	1	4	219	3	1.350224495	825	5.67798233	0.000862299	0.002423788
0.00358537	794.2921143	360.5551147	1198.874512	7	1	17	219	5	4.69196701	825	5.67798233	0.000260001	0.003007096
0.004513624	488.364624	70.7106781	1437.810791	7	4	18	219	12	0.754894495	835	9.171797752	6.00348E-06	0.003836517
0.005403191	189.7366638	70.7106781	1707.629883	9	1	11	219	8	3.438912392	835	13.85926628	0	0.004804834
0.006377676	94.86833191	291.5476074	1979.090698	9	1	3	219	8	0.337614715	835	15.65155315	0	0.005949465
0.012875601	2340	2118.961914	15925.73438	10	2	547	198	0	28.79134178	995	0.50200969	0.071821034	0
0.013737612	2040.220581	2109.502197	15625.04688	10	2	459	198	0	14.65679359	995	0.494558871	0.078959137	0
0.014472961	1742.32605	1884.807739	15319.19336	10	2	445	208	0	29.24520111	920	0.494558871	0.086213097	0
0.015154282	1444.991333	1632.482788	15018.52832	10	2	399	208	0	12.68879604	920	0.499421954	0.09299989	0
0.015686857	1154.123047	1400.892578	14712.66797	10	2	289	208	1	29.37453651	920	0.521405995	0.099973701	0
0.016156582	865.8521729	1202.081543	14412.02637	10	3	209	212	1	7.179645538	890	0.579476595	0.106547497	0
0.016477551	611.8823242	1040.432617	14140.95117	10	1	183	212	2	9.719867706	890	0.579476595	0.112215631	0
0.016675273	342.0526123	901.3878174	13835.0752	9	3	151	212	2	8.459106445	890	0.601908565	0.118348174	0
0.016805496	60	950	13534.48926	9	1	134	214	3	7.140668869	877	0.609297633	0.123395659	0
0.016757889	210	970.8244019	13228.60547	9	1	142	214	2	10.17652702	877	0.609297633	0.127974719	0
0.016645582	510	1118.033936	12928.05078	8	2	182	214	2	17.45659065	877	0.718079269	0.131172746	0
0.016353909	789.1767578	1303.840454	12622.15918	9	2	238	212	3	22.54646301	900	0.631067574	0.13368845	0
0.016004819	1083.74353	1523.975098	12321.63965	9	2	308	212	1	21.54635048	900	0.631067574	0.134679899	0
0.01548113	1380.32605	1767.766968	12015.73926	9	3	238	212	2	27.90904808	900	0.604766488	0.134886518	0
0.014911631	1680	1897.366577	11715.25977	8	1	144	214	2	9.508656502	883	0.925825596	0.133549035	0
0.014178766	1916.715942	2057.303955	11409.35156	8	5	115	214	2	7.506142616	883	1.177280545	0.13130644	0
0.013489841	2078.894043	2178.302002	11138.40625	8	5	96	215	2	5.601181984	877	1.177280545	0.127939746	0
0.012589242	1950.922852	1900	10832.49316	9	1	94	217	2	5.601181984	868	1.599523544	0.123500057	0
0.011677502	1650.272705	1600	10532.09375	9	1	80	217	2	2.263636112	868	1.652695656	0.117923886	0
0.01064341	1350.333252	1300	10226.17188	9	1	77	217	2	2.456394672	868	1.652695656	0.111931913	0
0.009621619	1051.712891	1001.249207	9925.830078	9	1	80	217	1	4.582314968	859	1.326194763	0.10500025	0
0.008508709	759.5393066	707.1068115	9619.901367	9	2	140	217	1	18.27289009	859	1.083198428	0.097843267	0
0.007435245	474.3416443	427.2001953	9319.624023	9	1	169	217	1	28.82883453	859	1.090031147	0.090067796	0
0.006379809	201.2461243	158.1138763	9019.428711	9	1	63	216	1	13.2506752	867	1.090031147	0.082148045	0
0.005433273	42.42640686	100	8713.489258	9	2	63	216	1	12.68879604	867	0.89808768	0.074546218	0
0.004731326	313.209198	316.2277527	8413.381836	9	2	114	216	1	13.1421051	867	0.759148717	0.067035779	0
0.004185939	536.656311	559.0169678	8136.860352	9	3	176	214	1	22.5137291	884	0.759148717	0.060911108	0
0.003833326	792.0227051	807.7747192	7836.835938	9	2	207	214	0	12.64666939	884	0.661613703	0.054252606	0
0.003596182	1036.194946	1079.351685	7530.896484	9	2	269	214	1	11.99465942	884	0.662761688	0.048574045	0
0.003618509	1310.4198	1364.734375	7230.995605	9	3	230	215	1	29.8572464	870	0.662761688	0.043598592	0
0.003765421	1588.584229	1656.804199	6925.062988	9	3	103	215	2	15.19676876	870	0.699651718	0.039476454	0
0.004190353	1879.494629	1879.494629	6625.314941	9	3	75	215	2	8.111279488	870	0.757659972	0.036000997	0
0.004763076	2078.67749	2080.865234	6319.398926	9	2	90	211	2	6.317550659	906	0.734651148	0.033333607	1.89808E-11
0.005507587	2177.016357	2250	6019.842285	10	2	177	211	2	20.36648941	906	0.734651148	0.030953614	0.000200316
0.006153664	2288.864258	2358.495361	5713.956543	10	2	235	211	0	20.82114983	906	0.690575004	0.028612575	0.000941544
0.006957659	2379.285645	2451.530029	5414.646973	10	2	313	211	0	20.1291275	906	0.663297713	0.026809968	0.002256194
0.007655915	2514.458252	2562.225586	5138.063965	10	2	395	211	0	16.55551147	906	0.663297713	0.026011737	0.003902819
0.008624107	2647.149414	2711.549316	4839.028809	10	2	496	206	0	15.04236889	947	0.701567531	0.027066905	0.006329282
0.00950359	2832.419434	2885.307617	4533.276855	10	2	423	205	0	20.72026443	952	0.752771616	0.029782601	0.009163669
0.010525042	3012.125488	3079.366699	4234.678223	10	2	380	205	0	31.37073135	952	0.765140951	0.035164692	0.012667969
0.011469714	3234.022217	3290.136719	3929.083984	10	2	348	205	0	33.01633453	952	0.765140951	0.04174592	0.01653426
0.012657506	3445.954102	3467.708252	3631.115479	10	2	369	201	0	6.173847675	987	0.802680135	0.050305314	0.021038564
0.013895304	3594.621094	3609.016602	3333.781738	10	2	326	201	0	25.24112892	987	0.806391239	0.059843179	0.025896175
0.014918327	3686.58374	3666.742432	3028.811768	10	2	425	201	0	14.53516483	987	0.806391239	0.068842515	0.030684089
0.016120264	3550.155029	3756.660645	2732.800781	10	2	324	203	1	22.11548996	968	0.854371309	0.078897059	0.035852082
0.017007893	3461.459229	3853.894043	2428.703369	10	2	311	203	1	20.64878273	968	0.881523788	0.088064149	0.040662106
0.017920034	3376.166504	3712.479004	2163.330811	10	2	315	203	1	17.68782234	968	0.922971308	0.097338386	0.045179199
0.018577764	3136.82959	3500	1859.516113	10	2	405	205	1	21.11088371	952	0.922971308	0.106333293	0.049649015
0.019367918	2847.630615	3297.347412	1566.046021	10	2	387	205	1	25.2186718	952	1.047397494	0.116239205	0.054263242
0.019712185	2568.462646	3111.269775	1261.784424	10	2	262	205	2	24.57866478	952	1.250587821	0.12394844	0.058070745
0.019896025	1516.113403	2482.438232	84.85281372	10	1	45	215	1	9.937269211	869	3.113889933	0.147072241	0.069542512
0.01964758	1273.145752	2405.202637	189.7366638	9	2	40	215	3	13.61706161	869	3.113889933	0.150255427	0.071324334
0.003976698	483.7354736	350	1336.60022	7	5	11	219	8	1.687604904	831	9.171797752	0	0.003552077
0.004731539	212.1320343	50	1552.192017	9	4	20	219	14	2.781886339	831	13.85926628	0	0.004304217
0.011450676	2857.726318	1662.077026	16527.16797	10	2	477	201	0	23.23620224	968	0.449576527	0.055535529	0
0.012462651	2561.269287	1772.004517	16226.92188	10	2	561	199	0	31.99966049	988	0.449576527	0.063039333	0
0.013382766	2269.911865	1858.090454	15920.98633	10	2	625	199	0	2.781886339	988	0.459539384	0.070539072	0
0.01416443	2007.311646	1924.18811	15650.22656	10	2	489	199	0	19.82702827	988	0.483968884	0.07686276	0
0.014922251	1710	1680.773682	15344.28906	10	2	496	203	0	3.843668222	959	0.44828707	0.08404316	0
0.015613946	1410	1460.308228	15044.125	10	2	391	208	0	14.97660923	920	0.44828707	0.090666421	0
0.016166212	1110	1208.304565	14738.18555	10	2	311	208	1	26.61590195	920	0.467721254	0.097346202	0
0.016643008	810	970.8244019	14438.07422	10	1	219	212	1	14.04373074	890	0.521521688	0.103551298	0
0.016964234	510	777.8174438	14132.13379	10	1	195	212	1	12.0927639	890	0.521521688	0.109861493	0
0.017205684	210	604.1522827	13832.08203	9	3	174	212	2	11.08264446	890	0.601908565	0.115293682	0
0.017281173	60	650	13526.1416	9	1	168	214	2	5.710593224	877	0.609297633	0.120474145	0
0.017277455	335.4101868	696.4194336	13226.15625	9	1	183	214	2	15.18653393	877	0.609297633	0.124395221	0
0.017151317	611.8823242	850	12926.24121	8	2	229	214	1	17.78937721	877	0.549863994	0.127363354	0
0.016880466	859.0692749	1063.014526	12649.6875	8	2	298	212	1	12.4422102	900	0.579198003	0.129640877	0
0.01652577	1149.82605	1308.625244	12349.83789	8	3	367	212	0	7.609288692	900	0.545681775	0.130590349	0
0.016005242	1442.809814	1480.709229	12043.90723	8	3	207	212	2	18.6614399	900	0.545681775	0.130784392	0
0.015426094	1736.116333	1615.549438	11744.14746	9	1	145	214	2	9.256682396	883	0.776376367	0.129285604	0
0.014691732	1950	1792.344849	11438.22559	9	3	124	214	2	5.051152706	883	0.915422916	0.126977131	0
0.013914964	2106.418701	2000	11138.56836	9	3	119	214	1	4.058664322	883	0.915422916	0.123041317	0
0.013000041	1923.980225	1874.166504	10832.65918	9	3	102	216	1	6.091477871	866	1.599523544	0.118657671	0
0.012063119	1623.884277	1562.849976	10533.11914	9	1	107	216	1	4.495148659	866	1.652695656	0.113081433	0
0.011011699	1317.953003	1265.898926	10227.22852	9	1	92	216	1	2.385944128	866	1.326194763	0.107183017	0
0.009962714	1018.675598	961.7692261	9927.824219	9	2	99	215	1	13.06915188	876	1.326194763	0.100293167	0
0.008934163	742.1589966	657.6473389	9651.238281	9	5	210	215	2	33.34453201	876	1.083198428	0.094055444	0
0.007833295	445.9820557	353.5534058	9351.967773	9	1	184	215	1	32.04196548	876	0.853198349	0.086392961	0
0.006769884	150	50	9046.131836	9	2	65	216	1	16.5647316	867	0.853198349	0.078893751	0
0.005943283	108.1665421	206.1552887	8747.044922	9	2	102	216	2	27.42388153	867	0.82130903	0.071173422	0
0.005239087	381.837677	427.2001953	8441.255859	9	2	164	216	1	5.550718307	867	0.659500122	0.064064093	0
0.004771461	636.3961182	602.0797119	8142.38916	9	2	163	214	0	17.60547638	884	0.659500122	0.05722272	0
0.004482015	882.3264771	860.2325439	7843.723633	9	2	171	214	0	13.77120209	884	0.627096474	0.050969154	0
0.004302782	1148.651367	1141.27124	7538.063477	9	2	219	214	0	15.81919384	884	0.662761688	0.045827456	0
0.00437437	1314.876465	1298.075439	7239.703125	9	3	227	215	1	20.79370117	870	0.699651718	0.041344356	0
0.004565013	1499.399902	1431.782104	6934.154785	9	3	121	215	3	22.22435379	870	0.699651718	0.037791327	0
0.004963515	1636.856689	1622.498047	6665.200684	9	2	62	215	2	3.109632969	870	0.757659972	0.035169613	0
0.005544487	1804.993042	1830.983398	6359.787598	9	2	62	211	2	14.30657768	906	0.750528634	0.033123426	1.10626E-05
0.006340697	1889.047363	2050	6062.227539	9	2	107	211	1	14.54953671	906	0.750528634	0.031291861	0.00039472
0.007089277	2001.249634	2059.73291	5757.030273	10	2	195	211	0	13.12188721	906	0.672003448	0.029532354	0.001355408
0.008042828	2097.641602	2207.374023	5460.08252	10	2	327	211	0	2.052775145	906	0.662721097	0.028539995	0.002938269
0.008984823	2250.799805	2294.013916	5155.201172	10	2	353	211	0	14.51357651	906	0.720369279	0.028795151	0.005098729
0.010090319	2401.874268	2459.674805	4859.074219	10	2	458	211	0	10.74441624	906	0.720369279	0.031271748	0.007854247
0.0110936	2604.649658	2650	4554.667969	10	2	390	205	0	15.74750042	953	0.810833156	0.03558404	0.011081001
0.012310524	2802.231201	2860.069824	4259.683105	10	2	259	205	0	20.80971909	953	0.730650425	0.042489093	0.015022171
0.013474533	3039.48999	3085.854736	3956.020752	10	2	230	208	0	10.3573103	934	0.765140951	0.050361577	0.019363943
0.014707142	3230.123779	3175.295166	3690.487793	10	2	254	208	0	23.41709328	934	0.802680135	0.058994509	0.023772104
0.015918184	3330.540527	3324.530029	3386.812744	10	2	304	208	0	28.5095253	934	0.806391239	0.068531431	0.02875076
0.017313376	3403.116211	3373.796143	3092.765869	10	2	417	203	0	20.38767052	968	0.874384403	0.079239689	0.034151483
0.018425008	3304.088379	3471.311035	2789.193359	10	2	305	203	1	27.3010807	968	0.874384403	0.089374706	0.039331101
0.019684717	3180.141602	3592.005127	2496.497559	10	2	240	203	1	8.459106445	968	0.919404685	0.100907616	0.044777058
0.02083849	3076.572754	3429.650146	2206.173096	10	2	307	205	1	11.09730625	952	0.987798691	0.112563208	0.050108906
0.021584237	2997.148682	3244.996094	1906.829834	10	2	361	205	1	10.17652702	952	0.987798691	0.122599468	0.054838881
0.022443753	2743.319092	3030.263916	1615.549438	10	2	327	205	1	16.26648903	952	1.052588224	0.133377552	0.05965469
0.022839261	2452.304932	2831.960449	1315.90271	10	3	233	209	2	29.14753342	913	1.277524829	0.141787991	0.063662812
0.022765804	1100.227295	2107.723877	108.1665421	9	1	25	215	5	2.456394672	869	3.113889933	0.168888301	0.077267602
0.021998879	865.3323364	2061.552734	402.4922485	9	1	50	217	8	8.543725967	862	2.845647097	0.168612942	0.078086704
0.002586414	806.1017456	650	890.9545288	7	1	4	219	4	1.012750387	831	5.907619953	1.87789E-05	0.002768166
0.003348898	513.5172729	350	1158.015503	7	1	6	219	6	0.754894495	831	5.907619953	0	0.003244877
0.004114756	212.1320343	50	1425.236816	9	1	14	219	6	1.012750387	831	8.317294121	0	0.003903533
0.011728306	2820.159668	1364.734375	16557.06445	10	2	466	201	0	29.14344978	968	0.477654815	0.053626075	0
0.012752217	2520	1486.606934	16257.37109	10	2	464	199	0	12.95884228	988	0.477654815	0.0608758	0
0.013693581	2220	1612.451538	15951.4541	10	2	570	199	0	10.05222988	988	0.489449441	0.068307936	0
0.014570962	1920.234375	1786.756836	15651.83691	10	2	564	199	0	16.49387932	988	0.490630776	0.075288326	0
0.01533944	1622.498047	1504.160889	15345.93066	10	2	471	203	1	21.64844704	959	0.44828707	0.082309522	0
0.01602893	1325.443359	1252.99646	15046.39844	10	2	398	203	2	20.57231522	959	0.44828707	0.088766098	0
0.016588423	1035.76062	1030.776367	14740.50586	10	1	310	203	2	10.80494785	959	0.467721254	0.095153309	0
0.017059291	750	790.569397	14441.06641	10	1	254	210	1	14.53875923	909	0.521521688	0.100910269	0
0.017351659	480	540.8327026	14164.48047	10	1	255	210	1	5.051152706	909	0.521521688	0.106313884	0
0.017595839	180	320.1562195	13865.12891	9	1	246	210	1	12.68038368	909	0.587042689	0.111419186	0
0.017684462	120	350	13559.26953	9	2	204	211	1	9.142972946	902	0.722181976	0.116356596	0
0.017680703	420	447.2135925	13260.03418	9	2	267	211	1	21.01416397	902	0.596918285	0.120068938	0
0.01751674	713.0918579	672.6812134	12954.2002	8	1	255	214	1	4.058664322	877	0.596918285	0.123362839	0
0.017265681	997.2462158	919.2388306	12655.09375	8	2	279	212	0	13.36220074	900	0.546252072	0.125128731	0
0.016855663	1266.056885	1104.536133	12349.29102	8	2	344	212	0	23.27527809	900	0.508901	0.126258969	0
0.016368574	1376.408325	1217.57959	12050.33203	9	2	287	212	1	20.66495323	900	0.545681775	0.125686362	0
0.015771223	1527.645264	1389.244385	11751.50195	9	2	206	214	1	20.35706711	883	0.776376367	0.123890243	0
0.015028592	1703.936646	1570.03186	11445.77637	9	2	190	214	3	26.77537155	883	0.915422916	0.121398948	0
0.01431133	1851.512939	1803.468872	11176.27832	9	3	164	214	2	19.32292366	883	0.863265455	0.117857412	0
0.013393939	1973.626099	1897.366577	10870.60254	9	1	139	216	1	9.702926636	866	0.863265455	0.113618486	0
0.012442664	1682.408936	1581.138794	10572.1377	9	1	119	216	1	5.00628233	866	0.943112195	0.108138099	0
0.011384314	1382.931641	1300	10266.5332	9	1	101	216	1	6.466625214	866	0.782950759	0.102427311	0
0.010317288	1100.227295	1006.230591	9968.30957	9	2	106	215	1	12.22512245	876	0.782950759	0.095677316	0
0.009172479	807.7747192	715.8910522	9662.794922	9	1	251	215	2	12.64666939	876	0.763039052	0.08887396	0
0.00807959	550.7268066	430.116272	9364.854492	9	2	155	215	1	18.30544853	876	0.691069305	0.081370309	0
0.00710852	276.5863342	180.2775574	9059.454102	9	1	118	215	2	22.93403625	875	0.691069305	0.074117824	0
0.006363673	30	50	8761.848633	9	2	44	215	1	4.168739796	875	0.687713385	0.066636764	0
0.005738523	234.3074951	180.2775574	8456.594727	9	2	110	214	1	17.83147621	883	0.659500122	0.059842736	0
0.005365607	466.6904907	427.2001953	8188.296387	9	2	159	214	0	22.73538589	883	0.627096474	0.054027379	0
0.005057835	732.3933105	707.1068115	7883.209961	9	2	167	214	1	28.48122025	883	0.627096474	0.048528921	0
0.004984008	902.496521	901.3878174	7586.441895	9	2	139	216	1	7.454009533	864	0.639330029	0.043670431	0
0.005020394	1087.060303	1012.422852	7281.600098	9	2	133	216	1	22.90209961	864	0.656164944	0.039781246	0
0.005306825	1234.382446	1192.686035	6985.427734	9	3	104	215	3	16.80227852	870	0.656164944	0.036648784	0
0.005786608	1387.155396	1400.892578	6689.730957	9	2	67	211	2	8.300483704	906	0.647883952	0.034352496	0
0.006403612	1519.078613	1627.88208	6385.491211	9	2	132	211	2	16.50622749	906	0.712214231	0.032794442	8.22394E-05
0.007259598	1603.807983	1750	6090.665039	9	2	126	211	1	14.36503601	906	0.62626791	0.031532515	0.00072267
0.008163597	1718.13855	1767.766968	5786.968262	10	2	205	211	0	34.36989594	906	0.62626791	0.030483956	0.001941118
0.009141468	1821.867188	1930.025879	5521.467285	10	2	310	211	0	17.09792328	906	0.611776233	0.030410666	0.003626595
0.01021333	1986.353394	2035.927368	5217.758301	10	2	390	211	0	17.15688133	906	0.720369279	0.031714763	0.00604223
0.011437929	2156.038086	2220.92334	4923.748535	10	2	443	205	0	10.16040802	953	0.720369279	0.03535489	0.00905258
0.012595683	2376.068115	2430.020508	4620.097168	10	2	394	205	0	12.05273819	953	0.810833156	0.040978473	0.012604268
0.014023044	2591.138672	2657.536377	4326.661621	10	2	322	205	0	18.94418144	953	0.730650425	0.048966989	0.016930645
0.015383122	2842.569336	2853.94458	4024.027832	10	2	233	208	0	22.82398415	934	0.730650425	0.057885271	0.021653008
0.016957467	2940.153076	2885.307617	3732.679932	10	2	189	208	1	14.56747723	934	0.812536776	0.068456896	0.026940051
0.018338516	3043.04126	3043.846191	3431.69043	10	2	223	208	1	10.2885952	934	0.885780036	0.078969322	0.032293729
0.019884206	3118.268799	3083.018066	3142.562744	10	2	292	208	1	42.32353592	931	0.964367449	0.090842657	0.038018756
0.021130363	3020.62915	3189.435791	2841.144043	10	2	275	208	1	27.25383949	931	0.964367449	0.102372751	0.043516587
0.022346664	2902.412842	3304.920654	2580.174316	10	2	195	208	1	2.569502831	931	1.037484646	0.113762207	0.048627608
0.023347912	2818.244141	3222.188721	2278.81543	10	2	260	210	1	9.514431	917	1.148517728	0.125270024	0.053869151
0.02445177	2732.471436	3040.559082	1989.296387	10	2	311	210	1	13.59765244	917	0.987798691	0.137569547	0.059197105
0.025107641	2600.5	2857.009033	1689.082642	10	2	267	210	1	14.20359707	917	1.052588224	0.147755295	0.063829362
0.025850916	2400.1875	2640.075684	1398.463501	10	1	226	209	2	25.84932518	921	1.277524829	0.15836224	0.068446003
0.026155613	1218.23645	1913.765869	241.8677368	10	1	21	215	5	2.901821613	869	3.16993165	0.184122637	0.08110597
0.025850181	931.4505005	1812.456909	30	9	1	20	215	7	4.058664322	869	3.16993165	0.187478974	0.083188027
0.025076959	697.7822266	1758.550537	295.4657288	9	1	28	217	7	8.848749161	862	3.788080692	0.186901286	0.083961204
0.024501242	442.9447021	1756.416748	577.0615234	9	5	38	217	14	4.262692928	862	7.04108429	0.186554343	0.084893115
0.023508271	228.4731903	1806.239136	872.0665283	8	5	22	217	10	2.719923258	862	10.73791695	0.182601169	0.084604219
0.002299365	684.7627563	608.2762451	778.267334	7	5	4	219	4	0.337614715	831	6.445699692	0	0.002727102
0.00277873	543.3231201	304.1381226	1036.194946	7	5	8	219	6	3.389067173	831	6.445699692	0	0.002993941
0.003496264	240	0	1337.946167	9	5	13	219	11	1.350224495	831	6.813213825	0	0.003519485
0.012013278	2779.658203	1079.351685	16563.15234	10	2	544	201	0	11.44769096	968	0.477654815	0.052241758	0
0.013038742	2478.225098	1229.837402	16264.12305	10	2	560	199	0	22.49118614	988	0.489449441	0.05924606	0
0.01389774	2203.111328	1390.143921	15987.55176	10	2	517	199	0	22.16164017	988	0.489449441	0.0659381	0
0.014781537	1901.630859	1662.077026	15688.62305	10	2	427	199	0	18.22118568	988	0.490630776	0.072882041	0
0.015567001	1597.059814	1372.953003	15382.86426	10	2	485	203	0	11.58363628	959	0.44666639	0.07982897	0
0.016261529	1295.569336	1092.016479	15084.06445	10	2	447	203	0	19.2951088	959	0.44666639	0.086100779	0
0.016837021	991.8165283	827.6472778	14778.3418	10	2	353	203	4	22.13438606	959	0.44549188	0.09230563	0
0.017311379	690.6518555	602.0797119	14479.68555	10	2	303	210	1	14.74193764	909	0.515602529	0.097693093	0
0.017651234	390	380.7886658	14174.00781	10	1	242	210	1	16.58315277	909	0.702182353	0.103128947	0
0.017885149	90	111.8033981	13875.51074	9	1	215	210	2	3.931095839	909	0.702182353	0.107783623	0
0.017974496	180	70.7106781	13569.88574	9	2	226	211	2	10.75958347	902	0.843103051	0.112312339	0
0.017958323	480	250	13271.56738	9	3	276	211	1	12.40776348	902	0.735128164	0.115596779	0
0.017810374	742.7650757	460.9772339	12995.0918	8	1	219	209	1	7.062044144	916	0.596918285	0.118367806	0
0.017557213	900	707.1068115	12696.94824	8	2	226	209	0	5.550718307	916	0.546252072	0.119830824	0
0.017155824	982.7003784	806.225769	12391.45313	8	2	289	209	0	25.21348381	916	0.508901	0.120766908	0
0.016664388	1113.6427	939.4147339	12093.53516	9	2	359	208	0	24.69336128	925	0.556427181	0.119982176	0
0.016031515	1288.603882	1140.175415	11788.12988	9	2	330	208	1	36.63130569	925	0.556427181	0.11860355	0
0.015323529	1449.03418	1379.311401	11490.46973	9	2	360	208	1	33.16952896	925	0.584490716	0.115481272	0
0.014486924	1647.543579	1588.238037	11185.17285	9	2	278	211	1	33.19190598	905	0.603181899	0.112066895	0
0.013594747	1838.831177	1750	10887.80957	9	3	164	216	1	17.34677315	866	0.603181899	0.107338145	0
0.012625854	1760.056763	1655.294556	10590.67969	9	3	139	216	1	12.94240856	866	0.6234864	0.101910278	0
0.011559567	1472.752563	1389.244385	10285.62598	9	3	127	215	1	11.67175102	876	0.628851473	0.096353091	0
0.010581856	1236.931641	1110.180176	10017.70898	9	3	107	215	1	5.258953094	876	0.628851473	0.090470284	0
0.009431002	960.4686279	848.5281372	9712.821289	9	2	164	215	1	29.54940796	876	0.763039052	0.08393535	0
0.008387354	702.9224854	602.0797119	9416.463867	9	2	180	215	1	24.72903633	875	0.691069305	0.07667622	0
0.007487878	442.9447021	380.7886658	9111.805664	9	1	223	215	0	20.99158287	875	0.687713385	0.069739856	0
0.006803584	192.0937347	158.1138763	8815.96875	9	1	113	215	1	27.63846207	875	0.687713385	0.06256026	0
0.006239773	67.08203888	111.8033981	8511.597656	9	2	60	214	1	21.8698597	883	0.625421882	0.056121476	0
0.005890637	318.9043884	360.5551147	8216.385742	9	3	126	214	2	17.86786079	883	0.72078681	0.050187219	0
0.005650536	510	550	7912.382813	9	3	85	214	2	11.72702408	883	0.72078681	0.045410737	0
0.005633443	657.951355	618.4658203	7617.932617	9	3	109	216	2	7.71820116	864	0.720827103	0.04116397	0
0.005726672	835.7033081	790.569397	7314.403809	9	3	74	216	2	10.47768211	864	0.711133122	0.037905052	0
0.006011805	979.4896851	970.8244019	7048.723145	9	3	61	216	2	10.3573103	864	0.730977237	0.035684835	0
0.006450102	1142.365967	1202.081543	6745.198242	9	2	63	212	2	13.42150879	891	0.647883952	0.034015376	0
0.007152082	1230	1414.213623	6451.046387	9	2	184	212	2	26.26306915	891	0.712214231	0.032832053	0.000176865
0.008025886	1341.640747	1450	6147.584961	10	2	250	212	0	25.40600967	891	0.62626791	0.031944383	0.000970669
0.009135809	1434.050171	1480.709229	5854.306152	10	2	187	212	0	25.5895195	891	0.62626791	0.031703189	0.00239752
0.010361394	1560	1662.077026	5561.90625	10	2	235	212	0	29.90929985	891	0.611776233	0.032544538	0.004529941
0.011560159	1749.285522	1792.344849	5259.848145	10	2	383	211	0	32.12739182	906	0.774995446	0.035086811	0.007224567
0.012912279	1944.453613	2000	4969.235352	10	2	427	205	0	20.15781021	953	0.774995446	0.040115431	0.010533551
0.014287541	2185.886475	2229.9104	4668.543457	10	2	357	205	0	8.246892929	953	0.759959638	0.047039367	0.014508889
0.015920995	2418.305176	2474.873779	4378.869629	10	2	263	205	0	16.30726814	953	0.743085325	0.056145918	0.019235469
0.017281763	2575.286377	2554.407959	4105.727539	10	2	190	208	1	17.0268364	934	0.793236256	0.064972609	0.023786673
0.019022476	2648.509033	2638.655029	3816.726318	10	2	128	208	1	4.393377304	934	0.793236256	0.07639575	0.02939304
0.020563066	2749.872803	2754.087891	3515.252441	10	2	158	208	1	22.46655464	934	0.887502313	0.087986901	0.035080649
0.022248125	2826.057373	2835.930176	3226.220703	10	2	192	208	1	19.13222122	931	0.964367449	0.101103149	0.041112408
0.023628332	2760.163086	2898.706543	2924.961426	10	2	211	208	1	7.746973515	931	0.964367449	0.113937177	0.046914592
0.025113473	2613.962402	3084.234131	2635.393799	10	2	159	208	2	11.39565468	931	1.037484646	0.127907172	0.0528895
0.026208743	2522.320313	2990.819336	2336.343262	10	5	209	210	2	23.34537315	917	1.148517728	0.140502855	0.05836894
0.027381591	2429.814697	2795.084961	2052.75415	10	2	257	210	2	9.837574005	917	1.126820326	0.153692886	0.063883401
0.028099734	2334.994629	2616.295166	1757.754272	10	2	286	210	2	13.58599091	917	1.126820326	0.164640263	0.068682574
0.028879808	2166.033203	2427.447266	1475.80481	10	2	169	209	1	15.87756157	921	1.353725791	0.175800562	0.073411636
0.029086255	2068.912842	2210.203613	1207.476685	9	1	158	209	6	21.40622902	921	1.464860916	0.183019578	0.076812327
0.029446961	1770.254272	1981.161255	926.1209717	9	2	133	209	4	12.97935009	921	1.464860916	0.191442028	0.080602787
0.029286386	1470	1838.477661	630.7138672	9	5	79	216	5	18.0676899	872	2.031626463	0.196613356	0.083483003
0.029189518	1170	1640.121948	349.8571167	9	2	29	216	6	3.109632969	872	2.657158852	0.201695904	0.086284593
0.028896743	870	1520.690674	67.08203888	9	5	25	216	9	3.945476294	872	3.16993165	0.205049992	0.088530898
0.028182799	570	1456.021973	212.1320343	9	1	14	219	14	1.391763449	852	3.788080692	0.204797029	0.089664839
0.027665792	271.6615601	1453.444214	483.7354736	9	5	38	219	30	8.935631752	852	7.04108429	0.204327583	0.090650968
0.026705578	30	1513.274536	766.6159668	8	1	22	217	10	0	862	10.73791695	0.200207308	0.090425685
0.025954263	212.1320343	1628.64978	1040.096191	8	5	21	219	15	2.901821613	858	10.73791695	0.195994198	0.090059027
0.024760177	416.7733154	1788.85437	1314.876465	8	5	21	219	13	1.432096243	858	8.863596916	0.18824476	0.088438518
0.002062567	597.7457886	680.0735474	713.0918579	7	1	5	219	7	0	831	6.445699692	0	0.002688165
0.002403894	543.3231201	424.2640686	1012.027649	9	1	14	219	2	2.134299994	831	6.445699692	0	0.002814086
0.002922596	240	180.2775574	1317.953003	9	1	28	219	4	6.457954407	831	6.813213825	0	0.003174272
0.003521628	60	100	1615.549438	9	4	10	219	3	1.909152389	835	7.425693035	0	0.00371048
0.012090503	2801.749512	807.7747192	16603.99023	10	3	622	198	0	8.735691071	993	0.45526889	0.049891461	0
0.013125841	2495.956787	1000	16298.39551	10	2	578	199	0	5.00628233	989	0.484163254	0.05709355	0
0.014084728	2197.384766	1204.159424	16000.15625	10	2	520	199	0	24.63611412	989	0.484163254	0.06405367	0
0.014966764	1891.903809	1500	15694.61719	10	2	411	204	0	23.8294487	950	0.493452907	0.071238741	0
0.015753264	1594.804077	1300.961182	15396.54785	10	2	419	204	0	38.6787529	950	0.490593553	0.077775188	0
0.016440043	1299.730713	1000	15098.61621	10	2	397	204	0	15.40312576	950	0.490593553	0.083845258	0
0.017018655	997.2462158	701.7834473	14793.19434	10	2	279	210	1	28.77326012	909	0.477724612	0.089804366	0
0.017441861	737.9024048	460.9772339	14524.46191	10	2	257	210	0	14.20359707	909	0.536813915	0.094411619	0
0.017795311	450	212.1320343	14219.11426	9	1	274	210	0	16.11800766	909	0.702182353	0.099347688	0
0.018030176	189.7366638	50	13921.58398	9	3	221	211	2	11.09730625	902	0.702182353	0.103446916	0
0.018132322	84.85281372	180.2775574	13616.33203	9	2	200	211	2	1.067520261	902	0.843103051	0.107508138	0
0.018116077	318.9043884	70.7106781	13319.05371	9	3	239	211	1	4.168739796	902	0.735128164	0.110354714	0
0.017962486	558.0322876	291.5476074	13013.91602	9	3	202	209	1	3.631393433	916	0.735128164	0.112925045	0
0.017695948	600	502.4937744	12716.92188	9	2	243	209	1	15.33245945	916	0.625091374	0.113954797	0
0.017292969	713.0918579	522.0153198	12411.91797	9	2	356	209	0	25.52179527	916	0.572134972	0.114557326	0
0.016787583	863.770813	710.6335449	12115.24707	9	2	372	208	0	22.81394196	925	0.556607544	0.11344035	0
0.016152354	1046.565796	955.2486572	11810.40234	9	2	344	208	0	19.69460106	925	0.556607544	0.111835897	0
0.015504922	1198.874512	1162.970337	11542.86816	9	2	457	208	0	15.24102688	925	0.586567461	0.108985953	0
0.014674501	1415.097168	1360.147095	11238.19336	9	2	365	211	0	28.88422394	905	0.603181899	0.105676971	0
0.013776475	1617.219849	1555.634888	10942.27148	9	2	232	211	0	13.91580868	905	0.603181899	0.101047404	0
0.012778316	1866.761963	1750	10637.82422	9	2	256	211	0	23.11839294	905	0.6234864	0.096338145	0
0.011737196	1626.099609	1450	10342.38867	9	2	191	214	1	17.69631386	873	0.628851473	0.090444855	0
0.010620275	1350	1150	10038.2168	9	2	125	214	2	15.26818657	873	0.665454805	0.084579341	0
0.009509097	1103.086548	851.4692993	9743.351563	9	2	95	214	2	19.26216888	873	0.665454805	0.07781326	0
0.00855131	849.5881348	559.0169678	9448.904297	9	2	70	217	0	15.35942554	860	0.62604177	0.070856333	0
0.007739542	582.4946289	291.5476074	9145.327148	9	1	127	217	1	28.94631386	860	0.632533789	0.064312011	0
0.007130953	339.4112549	111.8033981	8851.220703	9	1	63	215	5	25.3031559	875	0.632533789	0.057558864	0
0.006678023	84.85281372	0	8576.118164	9	1	54	214	2	7.187414169	883	0.661555588	0.052294005	0
0.00637842	67.08203888	250	8282.010742	9	3	49	214	2	8.543725967	883	0.866932929	0.047006581	0
0.006190644	241.8677368	250	7978.477539	9	3	57	214	3	8.246892929	883	0.938123047	0.042881031	0
0.006213887	402.4922485	380.7886658	7684.92041	9	3	69	216	3	15.21040344	864	0.720827103	0.039228912	0
0.006349576	577.0615234	540.8327026	7381.951172	9	3	53	216	2	12.75587177	864	0.711133122	0.036575161	0
0.006713466	724.9827881	777.8174438	7089.463867	9	3	71	216	2	14.51357651	864	0.730977237	0.034816638	0
0.007203115	865.8521729	1040.432617	6787.230469	9	2	94	212	2	9.719867706	891	0.730977237	0.033761743	5.52869E-06
0.007958452	947.2592163	1110.180176	6496.091309	9	2	153	212	4	30.58521652	891	0.716772616	0.033034034	0.000354627
0.008974406	1060.660156	1151.086426	6194.836426	10	2	245	212	0	27.1727562	891	0.696681857	0.032606363	0.001352207
0.010216221	1166.919067	1202.081543	5905.429688	10	2	286	212	0	20.90319443	891	0.696681857	0.033129912	0.003026937
0.011326903	1328.834106	1408.900269	5632.415039	10	2	281	212	0	21.1824646	891	0.668523073	0.034452178	0.005109069
0.012724339	1518.189697	1570.03186	5342.527344	10	2	329	212	0	9.832003593	891	0.789795935	0.038127199	0.008022035
0.014124586	1760.82373	1803.468872	5042.231445	10	2	266	207	0	32.75159836	933	0.818385482	0.043817349	0.011522731
0.015804833	1994.492432	2051.828369	4751.946777	10	2	257	207	0	21.46549797	933	0.818385482	0.051952135	0.015888337
0.017612126	2180.733887	2200	4462.84668	10	2	301	207	0	11.65788746	933	0.743085325	0.061896086	0.020955941
0.019333057	2288.864258	2263.846191	4161.466309	10	2	237	210	1	17.84827995	911	0.793236256	0.072752722	0.026421061
0.021227218	2359.152344	2364.84668	3872.324951	10	2	176	210	1	4.69196701	911	0.793236256	0.085265942	0.032397103
0.022914091	2461.097412	2462.722168	3573.023926	10	2	123	210	1	10.7797718	911	0.887502313	0.098188579	0.038425762
0.024720008	2537.794434	2559.785156	3287.704346	10	1	109	208	2	15.87756157	931	1.006809473	0.112694822	0.044751935
0.026216432	2489.2771	2640.549072	2991.888916	10	2	147	208	3	12.94240856	931	1.207827926	0.12681073	0.050828304
0.027617319	2347.104492	2823.118896	2737.078613	10	2	138	208	3	14.65679359	931	1.207827926	0.140278101	0.056385674
0.028815689	2241.182617	2773.535645	2441.822998	10	2	161	210	3	18.74316406	917	1.368218184	0.153918907	0.062098581
0.030065263	2139.275635	2561.249756	2160.208252	10	2	204	210	3	8.327142715	917	1.341504574	0.167976424	0.067796491
0.030861601	2089.258301	2369.071533	1865.07373	10	2	242	210	2	15.60952568	917	1.341504574	0.179719001	0.072781198
0.031692468	1913.42627	2192.031006	1583.192993	10	2	230	209	0	20.38767052	921	1.402367711	0.19147481	0.077640936
0.032025896	1780.898682	1998.124146	1288.254639	9	2	109	209	3	16.91950989	921	1.464860916	0.200280994	0.081660748
0.032388944	1666.283325	1750	1006.230591	9	2	68	209	5	5.427642822	921	1.464860916	0.208862618	0.085607775
0.032230943	1435.618286	1591.383057	711.196167	9	2	56	216	5	5.875572681	872	2.031626463	0.214116856	0.088629067
0.032139629	1135.649536	1379.311401	442.9447021	9	2	45	216	6	3.016961336	872	2.657158852	0.219068259	0.091509819
0.031632986	829.7589722	1261.942993	150	9	2	30	216	7	1.350224495	872	4.234480381	0.220644295	0.093329445
0.0313063	560.446228	1170.469971	84.85281372	9	1	20	219	11	4.715981483	852	4.234480381	0.221833915	0.094789967
0.03053527	256.3200989	1154.3396	366.1966553	9	1	15	219	26	6.388151169	852	7.933881283	0.219739988	0.095359392
0.029941905	30	1216.55249	624.2595825	9	5	16	219	6	0.954841256	852	10.37578773	0.217263609	0.095745571
0.029213857	276.5863342	1346.29126	890.4493408	9	5	18	219	11	3.708616734	857	10.37578773	0.212807313	0.095434338
0.028024707	558.0322876	1526.433716	1164.989258	9	1	13	219	11	2.052775145	857	8.378554344	0.204799086	0.093891583
0.001991128	531.6013794	756.6372681	685.4195557	7	1	7	219	6	0.337614715	831	8.764609337	0	0.00268541
0.002131613	573.1491699	450	948.6832886	9	1	9	219	3	2.698951006	831	7.366889	0	0.002647942
0.002440494	270	150	1248.879517	9	1	24	219	4	6.255099773	831	7.366889	0	0.00282481
0.002845613	30	141.4213562	1537.920654	9	1	22	219	6	1.012750387	835	8.05854702	0	0.003184672
0.003458133	323.1098938	427.2001953	1838.096802	9	1	26	219	7	2.719923258	835	7.032714844	0	0.003823182
0.001573693	5799.318848	2147.091064	19601.73438	10	2	639	196	0	7.653048515	1000	0.477399558	0.002848834	0
0.013207583	2524.638672	820.0609741	16315.94629	10	2	541	199	0	14.36503601	989	0.457758099	0.054908879	0
0.014068439	2261.769287	1073.545532	16047.53223	10	2	564	199	0	7.543149948	989	0.457758099	0.061064139	0
0.014961271	1961.733887	1386.54248	15742.34082	10	2	464	204	0	25.13548088	950	0.493452907	0.068154469	0
0.015747629	1677.051025	1298.075439	15445.19336	10	2	361	204	0	30.83771896	950	0.490593553	0.074576244	0
0.016446467	1384.232666	996.2429199	15140.10547	10	2	308	204	0	17.28570938	950	0.477724612	0.08095964	0
0.017024852	1116.064575	696.4194336	14843.21094	10	2	253	209	0	9.462322235	918	0.477724612	0.086350903	0
0.017498508	833.5466309	403.1128845	14538.24219	10	4	239	209	0	1.012750387	918	0.536813915	0.091567256	0
0.017843541	573.1491699	158.1138763	14241.62891	9	1	248	209	1	7.725405216	918	0.715130866	0.095700897	0
0.0180663	318.9043884	111.8033981	13945.22461	9	1	240	210	1	11.46183681	911	0.715130866	0.099169284	0
0.01816855	84.85281372	282.8427124	13640.50195	9	1	224	210	2	7.653048515	911	0.756119967	0.102630608	0
0.018139845	127.2792206	50	13344.4375	9	1	192	210	1	6.255099773	911	0.702017367	0.104915865	0
0.018007264	300	141.4213562	13068.60742	9	3	201	211	1	6.255099773	902	0.644253433	0.106957532	0
0.017740393	300	200	12772.88574	9	2	228	209	1	16.52781105	916	0.644253433	0.107638098	0
0.017349072	456.9463806	282.8427124	12468.52832	9	2	295	209	1	13.90445614	916	0.572134972	0.107987143	0
0.016842861	603.7383423	531.5072632	12173.2373	9	2	254	208	0	14.03998756	925	0.556607544	0.106650382	0
0.01621834	792.5906982	738.2411499	11869.12402	9	2	319	208	0	28.63209724	925	0.556607544	0.104924239	0
0.015494691	982.7003784	930.053772	11574.3252	9	2	466	208	0	22.35109711	925	0.586567461	0.101628788	0
0.014664548	1210.826172	1167.261719	11270.50098	9	2	357	211	0	23.37448692	905	0.613184214	0.098348066	0
0.013755993	1442.497803	1379.311401	10976.26953	9	2	285	211	0	5.269658089	905	0.760441422	0.093770012	0
0.01275859	1697.056274	1671.077515	10672.79297	9	2	237	211	0	19.33555031	905	0.760441422	0.089208081	0
0.011708292	1763.887695	1480.709229	10378.6123	9	2	128	214	0	15.79642487	873	0.722971737	0.083490483	0
0.010703404	1518.189697	1176.860229	10103.58887	9	2	106	214	0	8.111279488	873	0.642873406	0.078582607	0
0.009627854	1272.792236	873.2124634	9809.40332	9	3	125	214	0	18.56861115	873	0.642873406	0.07214281	0
0.008710245	999.0495605	570.0877075	9505.977539	9	2	125	217	1	26.34070396	860	0.625485897	0.066030912	0
0.007988595	750	269.2582397	9212.540039	9	2	85	217	1	13.62869263	860	0.646127522	0.059470516	0
0.0074047	488.364624	0	8909.595703	9	1	36	217	6	3.321432114	860	0.632533789	0.053568952	0
0.007011074	323.1098938	111.8033981	8617.052734	9	3	36	217	3	2.052775145	857	0.661555588	0.047969207	0
0.006776754	161.5549469	50	8325.148438	9	1	36	217	3	0.954841256	857	0.866932929	0.043530647	0
0.006658959	0	50	8023.247559	9	5	35	217	4	1.350224495	857	0.938123047	0.040120881	0
0.006740302	150	158.1138763	7732.554688	9	1	38	217	6	1.391763449	858	0.938123047	0.03722012	0
0.006938757	335.4101868	360.5551147	7431.527344	9	3	36	217	4	0.337614715	858	1.048536301	0.035344798	0
0.007299783	453.9823914	636.3961182	7170.062988	9	3	47	216	4	4.393377304	864	1.233378768	0.034416925	0
0.007826598	573.1491699	850	6868.95166	9	3	56	212	2	10.1818943	891	1.233378768	0.033857983	1.94693E-05
0.008645499	660.6814575	806.225769	6579.376953	9	3	138	212	3	21.65061188	891	1.09492445	0.033588402	0.00047472
0.009770695	771.2976074	855.8621216	6278.606445	10	2	167	212	1	19.47372055	891	0.760489345	0.033581343	0.001585137
0.01111661	898.9994507	984.8858032	5988.739258	10	2	256	212	0	22.09236336	891	0.744387627	0.034526858	0.003410232
0.012479177	1110.405273	1180.042358	5688.382813	10	2	330	212	0	9.304115295	891	0.668523073	0.0369225	0.005918185
0.013996758	1336.60022	1379.311401	5398.166504	10	2	331	212	0	18.10072136	891	0.789795935	0.041601315	0.009065959
0.015601054	1594.521851	1632.482788	5097.705566	10	2	207	207	0	20.35706711	933	0.818385482	0.048319105	0.01298613
0.017464429	1812.456909	1850	4809.833496	10	2	130	207	0	9.191033363	933	0.818385482	0.057397474	0.017776839
0.019301547	1923.980225	1900	4511.285645	10	2	185	207	0	23.14202499	933	0.861243665	0.067918994	0.023120211
0.021102283	1994.492432	1965.960327	4253.763184	10	2	187	210	2	33.22063065	911	0.925942242	0.078923181	0.028430635
0.022968723	2096.139404	2074.246826	3957.840332	10	2	155	210	2	8.219958305	911	0.983881414	0.091976926	0.034533903
0.024956936	2171.013672	2164.486084	3676.193604	10	1	149	210	2	14.62828159	911	0.983881414	0.106736995	0.041001793
0.02687628	2244.393066	2267.708008	3394.377686	9	1	89	214	2	6.721369267	883	1.050851107	0.122479223	0.047569696
0.028491039	2239.575928	2358.495361	3099.306396	9	1	84	214	3	1.067520261	883	1.306177497	0.137789533	0.053892236
0.030156661	2070.869385	2571.478271	2817.445557	10	1	102	214	4	8.735691071	883	1.306177497	0.153882906	0.060286906
0.031435773	1950	2573.907471	2522.320313	10	2	120	215	7	18.44031906	881	1.368218184	0.168445274	0.066182405
0.032735821	1839.809814	2343.608398	2240.580322	10	2	126	215	4	15.00433922	881	1.341504574	0.183197975	0.072001532
0.033586573	1788.463013	2131.900635	1945.37915	10	2	223	215	10	26.14265823	881	1.341504574	0.195558503	0.07711117
0.034441087	1655.173706	1944.86499	1664.121338	10	1	265	213	9	14.82299232	894	1.402367711	0.207695171	0.082075648
0.034727965	1518.189697	1767.766968	1399.428467	9	2	177	209	5	29.02051544	921	1.615136743	0.215717211	0.085820042
0.035113517	1381.955078	1569.235474	1127.696777	9	2	84	209	6	12.31682396	921	2.046170473	0.224560395	0.089944698
0.034998924	1331.540405	1350.925659	840.5355225	9	2	37	216	5	4.582314968	872	2.046170473	0.230039626	0.093146391
0.035014994	1207.476685	1167.261719	566.0388794	9	2	31	216	6	0.337614715	872	3.422153711	0.235022262	0.096142843
0.034616679	912.4143677	960.4686279	283.0194397	9	2	23	216	8	1.067520261	872	4.994802475	0.23673442	0.098081656
0.034361415	642.0280151	854.4003906	30	9	2	20	219	11	2.134299994	852	4.994802475	0.238158628	0.099777743
0.033647899	361.2478333	850	241.8677368	9	1	14	219	20	3.054369926	852	6.400696754	0.235916615	0.100336939
0.03308332	94.86833191	948.6832886	499.2994995	9	1	11	219	17	2.263636112	852	10.37578773	0.23311241	0.100650385
0.032044902	174.9285583	1123.610229	768.374939	9	1	19	219	46	5.00628233	857	8.378554344	0.226666093	0.099804424
0.031175546	442.9447021	1312.44043	1026.157837	9	5	14	219	14	0.337614715	857	8.378554344	0.219799802	0.098774195
0.002045083	442.9447021	604.1522827	603.7383423	7	5	15	219	6	2.456394672	831	9.0362854	0	0.00276601
0.002013009	570.7889404	390.5124817	886.3972168	9	1	11	219	4	2.263636112	831	8.075784683	0	0.002519974
0.002124528	270	150	1186.802368	9	1	11	219	3	0.954841256	831	7.366889	0	0.002534317
0.002347258	30	150	1475.80481	9	5	22	219	5	2.385944128	835	8.05854702	0	0.002738518
0.002763323	330	447.2135925	1772.794434	9	5	23	219	7	0.477453768	835	7.032714844	0	0.003217653
0.001512772	5847.614746	2024.845703	19647.43555	10	2	601	196	0	5.788832188	1000	0.477399558	0.00273185	0
0.014030227	2336.921143	1030.776367	16071.62988	10	2	585	199	0	11.92725182	989	0.47836566	0.058302972	0
0.014921864	2047.925781	1303.840454	15766.90527	10	2	430	204	0	10.39935112	950	0.47836566	0.06521339	0
0.015695622	1780.898682	1341.640747	15470.81152	10	2	443	204	0	28.966959	950	0.467640311	0.071430542	0
0.016393317	1497.89856	1081.665405	15166.23926	10	2	359	204	0	9.256682396	950	0.492288679	0.077673398	0
0.016909489	1260.357056	851.4692993	14899.16113	10	2	296	209	0	13.5157814	918	0.492288679	0.082443871	0
0.017393732	990.4544678	610.3277588	14594.74609	10	2	255	209	0	11.72702408	918	0.49816367	0.087501064	0
0.017737735	742.7650757	452.7692566	14299.30371	9	2	291	209	1	10.76968288	918	0.558864832	0.091377042	0
0.017977525	509.1168823	403.1128845	13995.08887	9	2	307	210	1	12.70980072	911	0.608148217	0.0949957	0
0.018074203	283.0194397	424.2640686	13700.05078	9	2	266	210	1	14.40869713	911	0.608148217	0.097390331	0
0.018059578	84.85281372	206.1552887	13396.06641	9	3	244	210	2	22.46655464	911	0.702017367	0.099740483	0
0.017904639	0	150	13101.48438	9	3	200	211	1	9.764888763	902	0.644253433	0.1008045	0
0.017626265	30	100	12807.22461	9	2	190	211	1	2.052775145	902	0.644253433	0.10101895	0
0.017236212	201.2461243	141.4213562	12503.70313	9	2	260	211	1	20.40647125	902	0.575544655	0.10098324	0
0.016719714	362.491394	316.2277527	12209.55762	9	2	221	209	1	10.60683441	917	0.532280207	0.099320814	0
0.016165601	558.0322876	500	11934.49609	9	2	313	209	0	12.30377102	917	0.532280207	0.097736202	0
0.015443143	763.675354	743.3034668	11640.34766	9	2	354	209	0	23.58638191	917	0.563955724	0.094432421	0
0.014625573	1018.233765	992.4716797	11336.86426	9	2	362	207	0	31.51284027	933	0.62120074	0.091233455	0
0.013718245	1251.758789	1261.942993	11043.26074	9	2	259	211	0	16.15607643	905	0.828822076	0.086786211	0
0.01273266	1506.286865	1432.654907	10740.16797	9	2	254	211	0	18.35955048	905	0.828822076	0.082439743	0
0.011683453	1739.482666	1457.737915	10447.28223	9	2	150	214	0	11.69020748	873	0.780785263	0.076983936	0
0.010579639	1663.309937	1185.326904	10144.65918	9	2	152	214	0	13.33441925	873	0.642873406	0.071729727	0
0.009576356	1416.050903	901.3878174	9852.614258	9	2	186	214	0	27.43294144	873	0.642873406	0.065660566	0
0.008744773	1146.29834	636.3961182	9550.560547	9	2	214	217	0	34.72373199	860	0.625485897	0.060002498	0
0.00809691	918.3136597	390.5124817	9259.508789	9	2	172	217	1	7.609288692	860	0.646127522	0.053975482	0
0.007631821	724.9827881	206.1552887	8986.088867	9	3	77	217	2	10.16040802	860	0.678655863	0.049283504	0
0.007289373	577.0615234	158.1138763	8696.120117	9	3	82	217	2	14.04373074	857	0.678655863	0.044442926	0
0.00707419	402.4922485	223.6067963	8395.552734	9	3	57	217	3	10.17652702	857	0.727468312	0.040988453	0
0.007040837	241.8677368	291.5476074	8105.609375	9	1	40	217	5	4.168739796	857	0.882496357	0.038018532	0
0.007128909	67.08203888	0	7804.902344	9	1	32	217	9	1.217118144	858	0.882496357	0.035951152	0
0.00741224	67.08203888	212.1320343	7515.164551	9	1	35	217	7	0	858	1.195602059	0.034687709	0
0.007864436	180	471.6990662	7225.57959	9	5	36	217	5	1.217118144	858	1.557958245	0.034292683	0
0.00845233	295.4657288	559.0169678	6924.803223	9	3	43	213	3	9.583436966	891	1.09492445	0.034235079	6.17357E-05
0.009398018	371.0794983	502.4937744	6634.953125	9	2	86	213	4	20.82800293	891	1.09492445	0.034421001	0.000673728
0.01065055	502.8916321	570.0877075	6334.619141	10	2	203	213	2	23.27722931	891	0.760489345	0.034780025	0.001945165
0.011943148	660.6814575	721.1102295	6074.240723	10	2	263	213	0	13.00800037	891	0.744387627	0.036034096	0.003743164
0.01340077	912.4143677	955.2486572	5775.291992	10	2	276	213	0	21.51143837	891	0.744387627	0.038997516	0.006436462
0.01505474	1158.015503	1210.371826	5489.672363	10	2	276	213	0	16.87454033	891	0.829633594	0.044219598	0.009849016
0.016825888	1434.050171	1457.737915	5192.773926	10	2	284	207	1	10.89007092	933	0.829291284	0.051589221	0.01406713
0.018836994	1528.82312	1600	4910.478516	10	2	174	207	1	26.90682793	933	0.829291284	0.061421979	0.019143162
0.02082601	1633.554443	1600	4615.322266	10	1	101	207	3	12.33854485	933	0.980555117	0.072788231	0.024762942
0.022974085	1706.575562	1677.051025	4333.520508	10	1	97	210	2	16.26648903	911	1.049907804	0.086170785	0.030952765
0.024975648	1808.977661	1795.132324	4038.427979	10	1	86	210	2	15.2919035	911	1.063355684	0.100557864	0.037343938
0.027070258	1884.038208	1874.166504	3756.594238	10	2	79	210	3	8.439450264	911	0.983881414	0.116624057	0.044048917
0.028911404	1985.673706	1992.48584	3461.459229	9	2	107	214	5	8.380191803	883	1.050851107	0.132797316	0.050646707
0.030593995	1994.492432	2102.379639	3206.633789	9	1	84	214	8	14.54953671	883	1.306177497	0.14811638	0.056664992
0.032150298	1846.64563	2324.327881	2911.391357	9	1	92	214	10	9.232867241	883	1.306177497	0.164187968	0.063013025
0.033712417	1681.071045	2324.327881	2629.75293	9	1	72	215	4	5.885129452	881	1.498707056	0.180527106	0.069302388
0.034864306	1583.192993	2147.091064	2336.921143	9	2	83	215	4	11.02378559	881	1.456951141	0.194879428	0.075001195
0.035997223	1499.399902	1913.765869	2063.904053	9	1	118	215	4	14.71007633	881	1.547745943	0.208975181	0.0805232
0.036892507	1423.024902	1702.938599	1790.474854	9	2	144	213	7	25.07280731	894	1.547745943	0.221549004	0.085687213
0.037306521	1251.758789	1520.690674	1503.595703	9	2	169	213	6	20.34763908	894	1.977952003	0.231133461	0.090119667
0.037694559	1090.779541	1343.50293	1231.462524	9	2	168	213	5	7.896224976	894	2.754568815	0.240002349	0.094348632
0.037688773	1026.157837	1140.175415	948.6832886	9	2	76	215	7	13.01208782	884	2.754568815	0.245527461	0.09766227
0.037802346	1020	921.9544678	690.6518555	9	1	36	215	7	4.380486965	884	3.422153711	0.250483841	0.100697085
0.037480403	1049.571289	743.3034668	432.6661682	9	2	17	215	11	0.754894495	884	4.994802475	0.251823336	0.102441028
0.037300959	782.3042603	626.49823	174.9285583	9	1	28	219	12	3.931095839	864	6.400696754	0.25321734	0.104181632
0.036661498	499.2994995	550	84.85281372	9	1	30	219	16	6.526986599	864	6.400696754	0.251004249	0.10480082
0.036138441	212.1320343	670.8203735	339.4112549	9	5	9	219	17	1.012750387	857	8.838167191	0.247978359	0.105101317
0.035138622	84.85281372	884.590271	615.5485229	9	1	11	219	18	1.067520261	857	8.946660042	0.241334602	0.104274891
0.034275793	371.0794983	1140.175415	872.0665283	9	5	9	219	17	1.721006155	857	8.946660042	0.234111652	0.103297316
0.002225501	375.8989258	550	536.656311	7	1	12	219	3	0.954841256	834	9.0362854	0	0.002941554
0.002016947	589.4064941	254.9509735	807.7747192	9	1	11	219	4	1.909152389	834	8.075784683	0	0.002462336
0.001929915	295.4657288	0	1100.227295	9	3	16	219	3	3.109632969	834	8.075784683	0	0.002276639
0.001994285	0	111.8033981	1395.564453	9	1	20	219	1	2.719923258	839	8.223452568	0	0.002350664
0.000513544	6003.673828	1960.867188	20270.8125	10	3	579	196	0	7.117176533	1000	0.545331836	0.001150807	0
0.000970656	6185.677246	1981.161255	19973.80469	10	2	584	196	0	12.77675056	1000	0.545331836	0.001709618	0
0.00158197	5882.601563	1843.908936	19668.76953	10	2	591	196	0	9.651911736	1000	0.530194044	0.002688497	0
0.014688199	2188.355469	1004.987549	15825.95996	10	2	586	197	0	25.79602623	1004	0.483700514	0.061277162	0
0.015455953	1926.084106	1068.87793	15530.99121	10	2	569	197	0	28.71330833	1004	0.48096025	0.067275822	0
0.016160101	1656.532471	1104.536133	15227.03223	10	2	430	197	0	29.29382133	1004	0.511763155	0.073374942	0
0.016721524	1402.640381	1000	14932.46777	10	2	356	209	0	17.44795227	918	0.511763155	0.078443825	0
0.017203087	1146.29834	854.4003906	14628.74609	10	2	306	209	0	15.56320667	918	0.49816367	0.083362535	0
0.017532973	933.3809814	750	14334.63281	9	2	411	209	0	24.90448189	918	0.558864832	0.087004416	0
0.017771378	690.6518555	707.1068115	14031.05469	9	2	412	210	1	27.06967926	911	0.608148217	0.090336785	0
0.017855154	510	626.49823	13736.98633	9	2	340	210	1	11.72702408	911	0.608148217	0.092341781	0
0.017853003	342.0526123	474.3416443	13461.8457	9	3	309	210	1	25.68386459	911	0.599547207	0.094040908	0
0.017698955	300	450	13167.7793	9	3	254	211	1	11.58363628	902	0.594240189	0.094629869	0
0.017444493	189.7366638	250	12864.36914	9	3	213	211	2	7.431549549	902	0.594240189	0.095090277	0
0.017046474	42.42640686	100	12570.85938	9	1	186	211	1	3.438912392	902	0.582975447	0.094096445	0
0.016551008	150	70.7106781	12267.79883	9	2	219	209	1	17.18333054	917	0.60613358	0.092886381	0
0.015925813	361.2478333	320.1562195	11974.92383	9	2	269	209	1	19.51118088	917	0.639030516	0.090114079	0
0.015197405	593.9697266	583.0952148	11682.4873	9	2	297	209	0	28.48546791	917	0.639030516	0.086750127	0
0.014386453	848.5281372	863.1338501	11380.12695	9	2	398	207	0	18.93380737	933	0.62120074	0.083564758	0
0.013475965	1082.081299	1006.230591	11088.48047	9	2	353	207	0	11.00901604	933	0.828822076	0.079216801	0
0.012499286	1336.60022	1209.338623	10786.6582	9	2	245	207	0	23.97577286	933	0.828822076	0.075047255	0
0.011558103	1548.709106	1390.143921	10523.88672	9	2	182	210	0	11.49946594	909	0.780785263	0.070450321	0
0.010480121	1803.24707	1350.925659	10222.65137	9	2	216	210	0	15.64251041	909	0.62851572	0.065561794	0
0.009533263	1591.131714	1060.660156	9932.899414	9	2	303	210	0	33.30651093	909	0.594325364	0.059937518	0
0.008766247	1344.656128	848.5281372	9632.289063	9	2	282	212	0	40.62857819	895	0.594325364	0.054783639	0
0.008171658	1154.123047	626.49823	9342.338867	9	2	150	212	0	13.12188721	895	0.616127729	0.049345426	0
0.007729164	979.4896851	500	9041.75293	9	3	112	217	1	18.27289009	860	0.557597041	0.044786453	0
0.007452609	825.4089966	460.9772339	8751.828125	9	3	172	217	3	27.15434265	857	0.557597041	0.040901475	0
0.007311284	644.1273193	514.7814941	8451.112305	9	3	140	217	5	23.62842369	857	0.631551325	0.038239654	0
0.007339785	496.5883484	460.9772339	8161.378418	9	3	69	217	7	11.40513515	857	0.882496357	0.036099128	2.84677E-09
0.007497851	313.209198	158.1138763	7860.515137	9	1	37	217	4	3.109632969	858	1.195602059	0.034870442	1.02222E-05
0.007795193	189.7366638	100	7599.243164	9	1	30	217	11	1.012750387	858	1.195602059	0.034377258	4.11879E-05
0.008255174	60	300	7299.376465	9	1	31	217	9	0.954841256	858	1.557958245	0.034532182	7.44917E-05
0.008932639	0	254.9509735	7012.046875	9	5	33	213	5	0.754894495	891	1.388121128	0.034885723	0.000217665
0.009929318	120	200	6713.568359	9	2	32	213	3	13.26667309	891	1.388121128	0.035275321	0.000903526
0.011315197	254.5584412	320.1562195	6428.475586	9	2	119	213	8	31.73072052	891	0.991410553	0.036049291	0.002316325
0.012840238	492.0365906	570.0877075	6144.949219	9	3	158	213	3	16.58315277	891	0.937315881	0.037811931	0.004570195
0.014399368	778.267334	850	5849.615234	9	2	137	213	2	27.35122108	891	0.937315881	0.041287791	0.007514036
0.01622019	1020	1141.27124	5567.809082	10	2	196	213	1	21.74341774	891	0.895613015	0.047163073	0.011262056
0.018158317	1154.123047	1201.04126	5272.665527	10	2	220	211	0	9.719867706	905	0.983580887	0.055443868	0.015794124
0.020311195	1239.112549	1300	4990.921875	10	2	185	211	1	14.27724266	905	0.980555117	0.066213697	0.021160427
0.022207931	1341.640747	1300.961182	4722.594727	10	1	139	211	2	16.41954613	905	0.980555117	0.077298097	0.026394058
0.024469275	1415.097168	1394.632568	4440.912109	10	1	103	214	2	7.832625866	881	1.049907804	0.091690913	0.03275539
0.026594715	1514.628662	1500.83313	4145.756836	10	1	71	214	2	3.631393433	881	1.063355684	0.107141986	0.039309099
0.028786255	1594.521851	1589.024902	3863.94873	10	1	63	214	4	7.660316467	881	1.063355684	0.124200024	0.046160247
0.030736914	1689.615356	1726.991577	3568.865479	9	4	57	216	34	1.067520261	869	1.130781651	0.141380504	0.052931517
0.032699589	1739.482666	1856.071167	3289.756836	9	4	55	214	0	1.217118144	883	1.385381818	0.159336582	0.059778742
0.034333814	1574.928589	2061.552734	2999.550049	9	4	65	214	0	8.00104332	883	1.726818085	0.176261261	0.066276781
0.035940457	1405.844971	2024.845703	2727.526367	9	1	63	215	0	4.582314968	881	1.726818085	0.193226665	0.072651021
0.037148964	1288.254639	1960.867188	2439.057129	9	1	58	215	6	4.393377304	881	1.955921531	0.208184019	0.078458086
0.038304295	1195.491577	1721.91748	2166.033203	9	1	51	213	5	2.569502831	894	2.177103996	0.222636998	0.084122628
0.038911406	1158.015503	1526.433716	1905.41333	9	2	59	213	5	17.08314323	894	2.177103996	0.233053669	0.088642307
0.039578013	1032.279053	1312.44043	1639.329102	9	2	97	213	7	17.06242561	894	1.977952003	0.244106829	0.093520314
0.039830636	852.7602539	1131.37085	1363.598145	9	1	94	215	7	17.89020348	884	2.754568815	0.251967937	0.097592063
0.040180661	730.5477295	955.2486572	1098.589966	9	1	58	215	6	7.117176533	884	3.966679811	0.258943796	0.101349331
0.040394869	720.6247559	750	840.5355225	9	1	30	215	11	5.062306881	884	3.966679811	0.264016181	0.104466908
0.04019583	823.7717896	500	573.1491699	9	1	16	219	30	0	864	6.516234398	0.265869468	0.106565759
0.040071636	797.119812	353.5534058	318.9043884	9	1	9	219	17	3.64697051	864	8.784523964	0.266999006	0.108271398
0.03949083	494.7726746	254.9509735	42.42640686	9	1	16	219	23	6.654425144	864	8.784523964	0.264620841	0.108880676
0.038990948	201.2461243	460.9772339	212.1320343	9	5	10	220	30	4.262692928	858	15.6289959	0.261164635	0.109102003
0.03801797	90	738.2411499	483.7354736	9	5	9	220	47	1.817522049	858	14.83065987	0.25413233	0.108322851
0.037213463	361.2478333	1030.776367	722.4956665	9	1	6	220	19	1.012750387	858	14.83065987	0.247019112	0.107472576
0.035897102	241.8677368	1328.533081	997.2462158	9	5	5	220	14	0.954841256	854	6.618345261	0.236120895	0.105712317
0.002565957	284.6049805	509.901947	442.9447021	7	1	6	219	3	0.754894495	834	5.64929533	0	0.003303809
0.00213533	589.4064941	200	740.9453125	9	4	11	219	4	0.954841256	834	5.71114397	0	0.002483358
0.001867778	335.4101868	70.7106781	1033.150513	9	3	21	219	5	3.814074755	839	6.262825489	0	0.002058402
0.00173779	30	282.8427124	1328.495361	9	3	34	219	6	3.054369926	839	6.262825489	0	0.001974292
0.000642677	5557.859375	1817.965942	20629.20508	10	2	527	199	0	7.506142616	976	0.539933443	0.001851888	0
0.000827499	5812.417969	1680.773682	20324.44141	10	2	570	198	0	9.898628235	985	0.547887504	0.001665319	0
0.001232579	6047.586426	1686.712769	20028.23047	10	2	527	198	0	13.27066994	985	0.528437614	0.00197362	0
0.001765857	5960.947754	1650.757446	19723.58008	10	2	567	198	0	12.05273819	985	0.528437614	0.002665868	0
0.012613855	2853.94458	848.5281372	16459.72266	10	2	729	194	0	14.19990349	1025	0.507084608	0.045333963	0
0.013580319	2574.062988	715.8910522	16156.0791	10	2	788	194	0	11.77743721	1025	0.49478063	0.051732279	0
0.014419707	2320.107666	700	15862.03027	10	2	725	197	0	32.20446014	1004	0.483700514	0.057688218	0
0.015169119	2066.518799	800	15567.91895	10	2	657	197	0	39.5470047	1004	0.48096025	0.063421115	0
0.015866777	1803.24707	824.6211548	15264.34082	10	2	556	197	0	25.57430649	1004	0.511763155	0.069267243	0
0.016366381	1594.521851	970.8244019	14998.70996	10	2	445	203	0	22.31172943	961	0.473107129	0.073693536	0
0.016854832	1357.64502	1073.545532	14695.25391	10	2	390	203	0	21.83995056	961	0.473107129	0.078467786	0
0.017181378	1140.394653	832.1658325	14401.625	9	2	441	203	0	19.21134567	961	0.510108232	0.0819856	0
0.017429585	926.6066895	640.312439	14098.46777	9	2	458	203	0	11.49946594	961	0.54720962	0.085220829	0
0.017512552	764.8529053	559.0169678	13805.37891	9	2	479	203	0	17.09792328	961	0.54720962	0.087049164	0
0.017510379	630.7138672	632.4555054	13502.56641	9	2	430	203	1	32.22593307	961	0.536720991	0.088557668	0
0.01734565	600	672.6812134	13210.08691	9	3	305	211	1	22.14068031	902	0.527583539	0.088648781	0
0.01709375	442.9447021	430.116272	12907.67188	9	3	234	211	1	8.614640236	902	0.545545816	0.08857967	0
0.01668784	268.3281555	254.9509735	12615.88281	9	5	193	211	1	9.876473427	902	0.582975447	0.087184273	0
0.016197652	42.42640686	50	12313.93066	9	2	186	209	1	10.66312027	917	0.60613358	0.08562915	0
0.015638139	169.7056274	158.1138763	12050.92969	9	2	222	209	1	8.848749161	917	0.639030516	0.083051242	0
0.014941568	424.2640686	460.9772339	11749.47266	9	2	305	209	1	15.56320667	917	0.639030516	0.080325492	0
0.014124077	657.951355	570.0877075	11459.29297	9	2	283	207	1	22.65643692	933	0.731046081	0.076540016	0
0.013242559	912.4143677	750	11158.46777	9	2	255	207	1	9.232867241	933	0.708388984	0.072979368	0
0.012265035	1145.512939	960.4686279	10868.86426	9	3	236	207	0	6.281942844	933	0.708388984	0.068416305	0
0.011225902	1379.021362	1204.159424	10579.11621	9	2	242	210	0	15.95176601	909	0.667527437	0.063568391	0
0.010193098	1634.655884	1442.220459	10278.49219	9	2	261	210	0	12.48511791	909	0.562668741	0.05905477	0
0.009317195	1776.091187	1237.941895	9988.558594	9	2	332	210	0	5.051152706	909	0.591855109	0.053939704	0
0.008629062	1559.134399	1054.751099	9687.956055	9	3	262	212	0	21.1824646	895	0.591855109	0.049354509	0
0.00810182	1404.563965	886.0022583	9398.047852	9	2	330	212	0	24.7486248	895	0.616127729	0.044632606	0
0.007765064	1234.382446	800	9125.129883	9	3	283	212	0	36.57866287	895	0.557597041	0.041341458	0
0.007537168	1087.060303	764.8529053	8836.158203	9	2	255	215	1	18.35144806	872	0.631551325	0.038270991	2.42602E-06
0.007454229	902.496521	807.7747192	8536.304688	9	2	174	215	2	19.67241478	872	0.631551325	0.036328647	3.28006E-05
0.007529296	751.7978516	509.901947	8248.854492	9	2	97	215	10	10.22472	872	0.693796635	0.034987409	0.000107296
0.007743299	579.3962402	206.1552887	7950.169922	9	3	56	217	6	14.74193764	856	0.885194719	0.034406785	0.000183595
0.008129268	465.7252502	0	7664.574219	9	3	32	217	9	3.769243956	856	0.885194719	0.034539092	0.000296421
0.00865931	351.1409912	0	7367.367188	9	1	28	217	0	0.477453768	856	1.189667225	0.035076659	0.000377556
0.009429563	270	50	7084.066406	9	5	26	213	9	0.754894495	891	1.142303824	0.035747137	0.000638643
0.010563692	150	100	6788.755371	9	3	28	213	7	0.754894495	891	1.142303824	0.03643053	0.001509689
0.012042977	123.6931686	180.2775574	6506.958008	9	2	76	213	8	19.18841934	891	1.505664706	0.037438918	0.003198022
0.01343225	400.2499084	427.2001953	6238.629883	9	3	139	213	4	15.06995583	891	0.937315881	0.039104678	0.005347223
0.015136442	603.7383423	728.0109863	5956.945313	9	2	67	213	4	4.532714367	891	0.895613015	0.042892881	0.008516338
0.017020576	771.2976074	965.6604004	5661.740234	10	2	91	211	8	25.15805435	905	0.895613015	0.049011011	0.012380646
0.019148558	865.8521729	901.3878174	5380.046387	10	2	154	211	4	24.44864655	905	0.983580887	0.058066107	0.01716302
0.021410983	947.2592163	1000	5098.234863	10	2	139	211	3	8.478713036	905	1.18680656	0.069489248	0.022687184
0.023665003	1053.850098	1004.987549	4803.092773	9	2	162	214	2	7.609288692	881	1.18680656	0.082805037	0.028689757
0.026025023	1124.499878	1118.033936	4521.647949	9	2	137	214	2	13.91580868	881	1.179680705	0.098208807	0.035209913
0.02825813	1230	1204.159424	4228.297363	9	2	118	214	5	23.5710659	881	1.144444346	0.114737332	0.041895691
0.030525837	1302.497559	1312.44043	3951.809814	10	1	164	216	9	34.71888351	869	1.185990334	0.132789746	0.048835661
0.032564547	1400.714111	1476.4823	3663.440918	9	1	104	216	14	31.15886307	869	1.185990334	0.150966004	0.055677693
0.034373965	1459.863037	1644.688477	3416.313721	9	1	53	216	9	4.582314968	869	1.463003159	0.167779282	0.061861236
0.036095262	1336.60022	1811.76709	3129.217041	9	1	54	217	19	2.635026455	866	1.726818085	0.185514987	0.068447292
0.03775645	1158.015503	1773.414795	2855.678467	9	1	57	217	14	0.675206006	866	1.726818085	0.203080118	0.07489717
0.039038248	1015.135437	1662.077026	2571.089355	9	1	61	217	14	1.967863798	866	1.955921531	0.218679368	0.080877997
0.040232852	902.496521	1550.806274	2305.319824	9	6	58	217	8	8.935631752	863	2.177103996	0.233538494	0.086706214
0.04099717	853.8149414	1297.112183	2028.71875	9	2	33	217	6	10.68350792	863	2.177103996	0.245713606	0.091955803
0.041693259	766.6159668	1054.751099	1764.652954	9	2	28	213	5	4.380486965	894	3.046207905	0.256780267	0.096912906
0.042077281	600	848.5281372	1489.463013	9	2	50	215	6	8.697657585	884	5.401958466	0.264734507	0.101090893
0.042521615	429.5346375	672.6812134	1233.28833	9	2	35	215	11	1.687604904	884	9.370651245	0.271699935	0.104874611
0.042591352	458.9117432	514.7814941	960.4686279	9	5	39	215	30	4.058664322	884	9.370651245	0.275550574	0.107727826
0.042676166	540.8327026	291.5476074	726.2230835	9	1	21	219	29	5.885129452	864	14.41487026	0.278087825	0.109890983
0.042376246	670.8203735	111.8033981	450	9	5	11	219	30	1.687604904	864	22.47250175	0.277931482	0.11133185
0.042116068	402.4922485	111.8033981	192.0937347	9	5	11	219	48	2.719923258	864	8.784523964	0.276647896	0.112297259
0.041655902	134.1640778	400	67.08203888	9	1	9	220	58	0.954841256	858	15.6289959	0.272946119	0.112570487
0.040732536	120	701.7834473	335.4101868	9	1	9	220	25	2.698951006	858	14.83065987	0.265794069	0.111961067
0.039873943	371.0794983	1004.987549	582.4946289	8	5	10	220	21	1.067520261	858	8.648670197	0.257550508	0.111204065
0.038561456	67.08203888	1308.625244	858.0209961	8	1	7	220	42	1.067520261	854	8.648670197	0.24614495	0.109573126
0.002425137	523.9274902	320.1562195	646.2197876	9	4	4	219	7	1.012750387	834	5.71114397	0	0.002685473
0.001966617	408.0441284	100	939.1485596	9	3	21	219	9	2.263636112	839	6.262825489	0	0.001975252
0.001631601	108.1665421	111.8033981	1234.382446	9	3	22	219	19	2.8624053	839	6.262825489	0	0.001659172
0.00119111	5154.852051	1697.056274	20953.66406	10	2	478	199	0	16.18139458	976	0.490747094	0.003454897	3.35526E-06
0.001158896	5409.408691	1540.292236	20649.24219	10	2	451	199	0	15.37625122	976	0.539933443	0.002660697	0
0.001352323	5646.698242	1386.54248	20353.73438	10	2	482	198	0	11.59759808	985	0.547887504	0.002353021	0
0.001666512	5909.619141	1382.931641	20049.45117	10	2	516	198	0	14.59255028	985	0.528437614	0.002394067	0
0.002113731	6053.312988	1350	19782.83398	10	2	528	198	0	8.406583786	985	0.528437614	0.002813729	0
0.002728289	5769.445313	1431.782104	19487.76563	10	2	575	196	0	6.729688644	1004	0.499161482	0.003728214	0
0.003424121	5473.910645	1150	19183.72656	10	2	606	196	0	10.3573103	1004	0.493178606	0.005429151	4.13839E-07
0.004227898	5193.553711	850	18888.97266	10	2	629	196	0	6.526986599	1004	0.496934086	0.007745703	1.54989E-05
0.005101427	4901.122559	550	18585.11523	10	2	588	200	0	30.5802269	978	0.496934086	0.010658175	3.25013E-05
0.012180937	3007.939453	670.8203735	16526.16016	10	2	691	194	0	28.26449013	1025	0.507084608	0.04208111	7.44025E-05
0.013141568	2736.420898	460.9772339	16222.76172	10	2	698	194	0	23.29088211	1025	0.49478063	0.048110552	4.25656E-05
0.013967491	2486.382813	400	15929.20898	10	2	743	197	0	21.45892334	1004	0.493096441	0.053771015	2.54538E-05
0.014762719	2227.487305	500	15626.08398	10	2	742	197	0	14.71007633	1004	0.493096441	0.0596774	3.86298E-06
0.0154037	2001.249634	538.5164795	15333.02344	10	2	668	197	0	32.78219223	1004	0.520030677	0.064796917	0
0.015996641	1761.845581	696.4194336	15030.20996	10	2	590	203	0	21.39302635	961	0.535087466	0.069914192	0
0.016422369	1548.418579	851.4692993	14737.69629	10	2	504	203	0	26.04272652	961	0.535087466	0.073918678	0
0.016732765	1358.307739	667.0831909	14445.55273	9	2	488	203	0	11.20417595	961	0.499926597	0.077196531	0
0.016977722	1167.304565	403.1128845	14143.33789	9	2	395	203	0	11.76828861	961	0.565875828	0.080204405	0
0.017047543	1026.157837	254.9509735	13851.84863	9	2	409	203	0	21.30693436	961	0.536720991	0.081832081	0
0.017061125	930	380.7886658	13578.10742	9	2	494	203	0	19.90980721	961	0.536720991	0.083128959	0
0.016898528	874.6427612	602.0797119	13287.29102	9	3	394	207	1	39.96326828	937	0.527583539	0.083066911	0
0.016661832	690.6518555	626.49823	12985.98047	9	3	284	207	1	8.049467087	937	0.545545816	0.08268106	0
0.016261112	488.364624	335.4101868	12695.99121	9	3	223	207	1	13.51969242	937	0.545545816	0.080976635	0
0.015788887	234.3074951	70.7106781	12395.26563	9	1	187	211	1	12.04828167	902	0.634306073	0.079134889	0
0.015167016	0	111.8033981	12105.51074	9	2	210	211	1	20.91228485	902	0.75064826	0.076056331	0
0.014481139	254.5584412	200	11804.68555	9	2	216	211	1	19.71921349	902	0.75064826	0.073224857	0
0.013665717	488.364624	353.5534058	11515.07715	9	2	216	211	2	21.83781052	903	1.148810267	0.069492131	0
0.012798853	742.7650757	565.6854248	11214.14258	9	3	209	207	1	9.970261574	933	1.007001162	0.0660301	0
0.011828112	975.807373	790.569397	10924.69727	9	3	210	207	1	16.11800766	933	0.848000705	0.061726272	0
0.010931667	1213.795654	1073.545532	10651.52148	9	2	270	210	0	11.37191486	909	0.667527437	0.058250565	0
0.009918615	1472.752563	1346.29126	10361.94922	9	2	306	210	0	21.62244415	909	0.562668741	0.053650942	0
0.009109329	1760.056763	1442.220459	10061.58984	9	3	373	212	0	23.69127846	895	0.591855109	0.04950517	0
0.008459258	1812.456909	1300	9773.233398	10	3	363	212	1	22.22852516	895	0.591855109	0.045116555	0
0.007979522	1663.850952	1167.261719	9485.694336	10	3	394	212	1	14.72424698	895	0.609336019	0.041160528	1.59303E-06
0.007671441	1489.463013	1100	9186.860352	10	3	404	215	1	13.05694771	872	0.562728107	0.038279481	4.10886E-05
0.007506835	1328.495361	1068.87793	8900.904297	10	2	311	215	0	25.28250504	872	0.656589508	0.036104076	0.000142988
0.007497575	1154.123047	874.6427612	8603.307617	8	2	154	215	1	9.136945724	872	0.656589508	0.034986131	0.000260092
0.007635472	1005.783264	602.0797119	8319.254883	9	2	134	217	3	24.06887245	856	0.683610737	0.034373727	0.000445503
0.007922904	844.8076782	403.1128845	8023.191406	9	2	140	217	5	29.37453651	856	0.711899877	0.034396272	0.000615869
0.008318802	750	269.2582397	7768.146484	9	3	74	217	7	18.05666161	856	0.711899877	0.034924857	0.000822519
0.008905159	636.3961182	291.5476074	7472.951172	9	1	30	217	13	6.137379646	859	1.189667225	0.035743017	0.000985505
0.009747026	523.9274902	250	7191.244629	9	1	24	217	8	2.456394672	859	1.142303824	0.036624119	0.001436776
0.010973424	234.3074951	200	6896.085938	9	1	28	217	6	2.361991405	859	1.505664706	0.03744733	0.00245097
0.012509736	30	100	6614.302734	9	2	31	217	6	7.572619915	859	1.505664706	0.038564261	0.004307011
0.014129373	201.2461243	380.7886658	6319.185059	9	2	65	217	6	13.20254803	859	1.677856922	0.040640961	0.006853565
0.015951123	362.491394	680.0735474	6037.383301	9	1	67	217	4	2.263636112	859	1.568265557	0.044794649	0.010257413
0.017973911	494.7726746	670.8203735	5742.238281	10	1	41	217	3	4.315448761	863	1.568265557	0.051609702	0.014316915
0.020215126	589.4064941	600	5460.741699	10	1	56	211	3	6.255099773	905	1.367190242	0.061412491	0.019290166
0.022519382	692.6037598	700	5167.059082	10	2	62	211	3	15.17970562	905	1.404487133	0.073440619	0.024843289
0.024692949	759.5393066	715.8910522	4915.699219	9	2	113	214	6	14.39779663	881	1.661006689	0.086283594	0.03039523
0.027057622	865.8521729	838.15271	4625.548828	9	2	135	214	6	19.73396301	881	1.661006689	0.102227032	0.036842924
0.029464625	937.7099609	912.4143677	4353.412598	9	2	190	214	4	32.08758163	881	1.144444346	0.119865887	0.043670122
0.03180173	1012.027649	1051.189819	4080.110352	9	2	243	216	9	21.30693436	869	1.185990334	0.138671786	0.050654661
0.033929512	1110	1229.837402	3792.004639	9	2	126	216	11	22.71113777	869	1.185990334	0.15764679	0.057556037
0.036004689	1170.384521	1386.54248	3520.369385	9	1	50	216	5	10.39935112	869	1.463003159	0.176994711	0.06446708
0.037786897	1074.150879	1565.247559	3236.943115	9	1	31	217	11	0	866	2.097298384	0.195354491	0.071051419
0.039473504	890.9545288	1477.328613	2971.363281	9	1	40	217	14	2.052775145	866	2.097298384	0.213287458	0.077476531
0.040800329	742.7650757	1365.650024	2694.327393	9	1	64	217	11	12.31682396	866	2.618374348	0.229302615	0.083554693
0.042003609	603.7383423	1375.681641	2430.740723	9	1	127	217	6	7.363740444	863	2.980701208	0.244306132	0.089480653
0.042702492	563.6488037	1188.48645	2178.669434	9	1	103	217	7	19.37084389	863	4.417075634	0.255403578	0.094286874
0.043499775	494.7726746	919.2388306	1920.937256	9	1	30	217	10	5.875572681	863	4.417075634	0.266619384	0.099332742
0.044018518	381.837677	670.8203735	1650	9	1	22	218	14	2.901821613	866	6.507573128	0.274940073	0.103620924
0.044559814	174.9285583	460.9772339	1392.012939	9	5	22	218	17	5.095619678	866	9.370651245	0.282041192	0.107454106
0.044742871	180	282.8427124	1116.064575	9	5	18	218	44	1.687604904	866	9.370651245	0.286114514	0.110399544
0.044927951	300	111.8033981	858.0209961	9	5	13	219	68	2.456394672	864	14.41487026	0.288893521	0.11282856
0.044699676	436.8065796	100	576.281189	9	5	14	219	73	1.350224495	864	22.47250175	0.288552493	0.114277303
0.044470832	241.8677368	335.4101868	318.9043884	9	5	12	219	77	2.263636112	864	24.18723488	0.28682071	0.115195677
0.04379873	0	540.8327026	60	9	1	16	220	31	0.477453768	858	24.18723488	0.281613052	0.115266964
0.043140773	268.3281555	790.569397	192.0937347	9	5	7	220	24	0.754894495	858	16.63598633	0.274977654	0.115112551
0.042106733	417.8516541	1068.87793	450	8	1	7	220	19	2.882181168	858	13.34675884	0.266042829	0.114207156
0.041065428	123.6931686	1358.307739	708.0254517	8	4	7	220	32	0.477453768	854	13.34675884	0.255349725	0.113068856
0.021489911	593.9697266	4553.29541	6024.699219	9	1	4	220	10	1.012750387	844	7.405306339	0.02487299	0.037451014
0.021589167	848.5281372	4450.280762	5783.234375	9	1	8	220	11	0.337614715	844	6.332501888	0.026032748	0.038678709
0.002935021	484.6648254	514.7814941	589.4064941	7	1	5	219	5	1.217118144	833	4.464042664	0	0.002920579
0.002226815	445.9820557	282.8427124	882.3264771	7	1	14	219	8	3.438912392	839	5.022652149	0	0.001968032
0.001669634	150	50	1186.802368	7	3	17	219	31	1.817522049	839	5.022652149	0	0.001402754
0.001345843	84.85281372	250	1484.317993	9	3	25	219	8	5.479268551	839	6.02801609	0	0.001210161
0.001184368	84.85281372	353.5534058	1760.82373	9	1	44	219	20	8.165809631	842	5.275342941	0	0.001297134
0.001931468	4964.614746	1460.308228	21014.67383	10	2	433	199	0	8.111279488	976	0.490747094	0.004708602	0.000159666
0.001866196	5224.65332	1274.754883	20710.71484	10	2	522	199	0	17.56269073	976	0.490747094	0.003733044	7.58487E-05
0.001995913	5469.963379	1097.724976	20416.0957	10	2	535	198	0	7.085726738	985	0.510483921	0.003166943	2.89107E-05
0.002225687	5739.416504	1079.351685	20112.31055	10	2	544	198	0	12.50650978	985	0.502744973	0.002926002	2.24873E-07
0.002657224	5994.146973	1051.189819	19818.01367	10	3	551	198	0	9.374782562	985	0.502744973	0.003136967	2.24426E-05
0.003160336	5839.605957	1154.3396	19514.41797	10	2	561	196	0	6.091477871	1004	0.5426507	0.003766407	6.34276E-05
0.003802889	5562.958008	1140.175415	19220.33203	10	2	611	196	0	10.04678822	1004	0.508998632	0.005105108	0.000136653
0.004500531	5273.604004	838.15271	18916.75391	10	2	609	196	0	9.368915558	1004	0.500586629	0.007212592	0.000194278
0.005284556	5002.179688	538.5164795	18622.65625	10	2	578	200	0	13.59376621	978	0.500586629	0.009785684	0.000278892
0.006029919	4759.327637	291.5476074	18357.08398	10	2	493	200	0	26.26955414	978	0.467996001	0.012463233	0.000348739
0.006909219	4476.438477	0	18053.64453	10	2	432	200	0	14.92096519	978	0.481638253	0.016054126	0.000380559
0.007814014	4210.379883	300	17760	10	2	489	200	0	12.01703453	975	0.481638253	0.019834165	0.0004357
0.008785543	3930.458008	583.0952148	17456.80469	10	2	492	200	0	6.804089546	975	0.528678775	0.024218038	0.000429671
0.00975086	3673.254639	743.3034668	17163.5918	10	2	450	200	0	12.65932369	975	0.512657046	0.029025139	0.000446477
0.0107973	3402.19043	851.4692993	16860.66797	10	2	536	198	0	1.687604904	993	0.50326705	0.034510814	0.000400273
0.011739521	3149.857178	550	16567.93359	10	2	526	198	0	18.00416183	993	0.50326705	0.039945759	0.000378081
0.012682919	2886.243164	254.9509735	16265.3125	10	2	587	198	0	22.25977898	993	0.522998273	0.045691494	0.000300774
0.013483793	2652.414063	111.8033981	15973.10547	10	2	596	198	0	30.37812805	999	0.625188768	0.050991297	0.000250155
0.014265323	2408.422607	200	15670.8291	10	2	621	198	0	35.50733185	999	0.625188768	0.056445707	0.00016222
0.014833614	2209.841553	250	15407.2998	10	2	584	198	0	23.18722153	999	0.569391668	0.060774449	0.000108339
0.015427058	1974.082031	460.9772339	15105.37988	10	2	622	203	0	8.478713036	961	0.535087466	0.065514393	4.09355E-05
0.015845189	1780.898682	694.6221924	14814.35156	10	2	683	203	0	22.59136009	961	0.499926597	0.069240004	8.94594E-06
0.01621508	1583.192993	618.4658203	14512.87012	10	2	588	203	0	29.33019257	961	0.499926597	0.072778799	0
0.016402606	1426.183716	316.2277527	14222.56348	10	2	441	203	0	31.21178436	961	0.565875828	0.075099476	0
0.016533287	1282.653442	50	13921.58398	10	2	339	203	0	10.60683441	961	0.575766325	0.077129111	0
0.016480988	1230	180.2775574	13632.08691	9	2	395	207	0	18.65086174	937	0.575766325	0.077782966	0
0.016309384	1123.298706	424.2640686	13342.21094	9	2	428	207	0	15.77035427	937	0.508470356	0.077573128	0
0.016076865	890.9545288	694.6221924	13041.47949	9	3	335	207	1	23.92340088	937	0.555257261	0.077031121	0
0.015671719	657.951355	460.9772339	12751.72949	9	3	264	211	1	19.33302498	902	0.555257261	0.075155273	0
0.01526982	424.2640686	316.2277527	12478.73828	9	3	198	211	1	8.842508316	902	0.608234644	0.073371105	0
0.01465836	192.0937347	50	12189.19629	9	2	179	211	1	12.60438251	902	0.784181297	0.070199162	0
0.013995145	67.08203888	50	11888.2168	9	1	167	211	1	3.109632969	903	1.148810267	0.067267783	0
0.013193722	296.9848633	111.8033981	11598.79297	9	1	161	211	2	1.509526968	903	1.148810267	0.063632093	0
0.012352474	551.5432739	412.3105774	11298.49512	9	1	175	211	2	5.237475872	903	1.007001162	0.060292099	0
0.011399147	807.7747192	715.8910522	11010.16309	9	2	222	210	1	14.03624344	911	0.848000705	0.05630327	0
0.010422967	1100.227295	1019.803894	10710.67188	9	2	280	210	0	18.12269974	911	0.848000705	0.052657433	0
0.009462764	1381.955078	1315.294678	10423.60742	9	3	347	210	0	16.05112457	911	0.648713231	0.048589919	0
0.008724795	1677.051025	1627.88208	10125.07813	9	3	454	206	0	29.26007271	940	0.644547582	0.045002587	0
0.008136433	1959.208984	1566.046021	9839.49707	10	3	432	206	0	19.31028748	940	0.616362929	0.041391138	2.25786E-05
0.007778286	1894.755981	1457.737915	9569.294922	10	3	435	206	0	17.20679855	940	0.616362929	0.038795166	9.36285E-05
0.007503244	1744.133057	1400	9285.327148	10	2	412	215	1	27.48719597	872	0.609465897	0.036413889	0.00024917
0.007401382	1566.046021	1280.624878	8989.243164	10	2	268	215	0	23.49041557	872	0.60618329	0.035056643	0.000449064
0.007433937	1410.319092	1025.914185	8707.290039	8	2	221	215	0	26.36649895	872	0.656589508	0.034344178	0.000754693
0.007619736	1271.377197	806.225769	8425.514648	8	2	282	217	1	11.61618614	856	0.683610737	0.034226105	0.00111045
0.00796637	1129.29187	657.6473389	8130.387207	8	2	264	217	2	13.34236336	856	0.711899877	0.034670815	0.00139904
0.008464376	1030.970459	550	7848.598633	8	2	159	217	7	22.11128807	856	0.711899877	0.035531282	0.001771864
0.00912758	900	600	7553.449707	8	3	81	217	9	14.23310947	859	0.852766573	0.036488544	0.002100016
0.010082506	642.0280151	474.3416443	7271.705566	8	1	33	217	10	1.721006155	859	0.940810204	0.03749967	0.002809968
0.011434258	384.1874695	212.1320343	6976.532227	9	1	28	217	7	0	859	1.218859076	0.038468737	0.004004982
0.012858095	228.4731903	0	6721.673828	9	1	28	217	3	1.217118144	859	1.218859076	0.039491478	0.005803462
0.01453137	42.42640686	282.8427124	6426.585449	9	1	26	217	3	1.350224495	859	1.560402274	0.04160009	0.008415418
0.016436795	90	427.2001953	6146.486816	9	1	36	217	4	7.363740444	859	1.869343162	0.046026632	0.011936967
0.018556284	210	380.7886658	5853.998535	10	1	35	217	4	4.380486965	863	1.642517686	0.053102545	0.016067013
0.020874098	300	350	5577.902832	10	1	37	217	4	7.233844757	863	1.367190242	0.063189909	0.02109075
0.023271231	400.2499084	400	5289.026367	10	5	34	217	4	3.723867178	863	1.404487133	0.075742058	0.026660006
0.025764318	480	447.2135925	5016.462891	9	2	42	217	4	5.427642822	865	1.661006689	0.090790734	0.032902483
0.028216669	573.1491699	550	4728.688965	9	2	80	217	4	11.92725182	865	1.661006689	0.107588038	0.039405014
0.030679803	655.2098999	632.4555054	4455.580566	9	1	141	217	5	15.88726425	865	1.726013541	0.125980034	0.046282467
0.032997314	750.5997314	806.225769	4169.244629	9	1	91	216	5	11.2427597	880	1.591498494	0.145197719	0.053144686
0.035030205	810.5553589	948.6832886	3927.594727	9	1	54	216	4	2.456394672	880	1.591498494	0.163036138	0.059420675
0.037071742	901.9978027	1123.610229	3644.845703	9	1	41	216	5	2.698951006	869	1.943136096	0.182517841	0.066192701
0.039006107	827.586853	1297.112183	3384.02124	9	1	33	217	8	5.051152706	866	2.309135199	0.20174706	0.072881632
0.040730391	657.951355	1208.304565	3121.297852	9	1	31	217	12	3.769243956	866	3.57138896	0.220013931	0.07932771
0.042120147	492.0365906	1092.016479	2844.310059	9	1	31	217	9	2.134299994	866	3.57138896	0.236490414	0.085447103
0.043351091	324.4996033	1077.032959	2586.445557	9	1	46	217	7	8.917089462	863	4.980080605	0.251707286	0.091378823
0.044238247	268.3281555	982.3441162	2316.031006	8	1	77	217	7	21.30693436	863	4.417075634	0.264449537	0.096805431
0.045133542	189.7366638	776.2087402	2058.008789	8	1	72	217	9	11.70863247	863	4.417075634	0.275574088	0.101857454
0.04576657	108.1665421	509.901947	1782.161621	8	1	25	218	17	3.843668222	866	6.507573128	0.284072638	0.106164619
0.046380956	67.08203888	250	1523.220215	8	1	10	218	19	1.721006155	866	12.27586079	0.291057706	0.109946065
0.046604436	108.1665421	50	1266.056885	8	1	11	218	23	1.067520261	866	20.09661102	0.294694155	0.112566672
0.046858463	42.42640686	111.8033981	1008.017883	8	5	14	219	58	3.199601412	864	20.09661102	0.297413677	0.114964895
0.046720576	150	269.2582397	740.9453125	8	5	14	219	94	3.389067173	864	32.63057327	0.297137797	0.116425589
0.046540584	108.1665421	514.7814941	483.7354736	9	1	15	219	87	2.160789013	864	30.53621483	0.295215875	0.117392667
0.04593825	150	763.2168579	201.2461243	9	2	10	220	52	2.781886339	864	30.53621483	0.289936393	0.117699221
0.045308359	408.0441284	970.8244019	42.42640686	9	1	8	220	17	2.719923258	864	18.81572342	0.282947421	0.117714092
0.044250824	469.5742798	1208.304565	324.4996033	8	5	19	220	21	2.385944128	864	13.34675884	0.272872597	0.11695645
0.043197677	182.4828796	1346.29126	576.281189	8	1	7	220	37	3.109632969	861	13.34675884	0.261478335	0.115886211
0.019316338	975.807373	5294.572754	5967.512207	9	1	41	219	9	13.04473019	835	11.22654247	0.016982654	0.026779957
0.019894052	750	5065.816895	5925.512695	7	1	20	219	6	7.062044144	835	9.922324181	0.018990999	0.029201988
0.020421647	509.1168823	4879.549316	5928.246094	7	1	28	219	3	8.811234474	848	9.077049255	0.020787679	0.031460389
0.020959549	276.5863342	4705.582031	5916.924805	9	1	33	219	9	7.125016212	848	9.077049255	0.02269353	0.033682924
0.021368328	67.08203888	4545.327148	5952.789063	9	1	19	219	15	1.012750387	848	8.435212135	0.024051139	0.035432555
0.02179013	169.7056274	4400.28418	5970.678223	9	1	14	220	6	4.787290573	844	7.405306339	0.025698557	0.03732476
0.022067059	424.2640686	4272.001953	5885.20166	9	1	17	220	7	4.582314968	844	7.405306339	0.026988054	0.038878147
0.022287628	657.951355	4162.030762	5623.779785	9	1	12	220	6	1.067520261	844	6.332501888	0.02831305	0.040313076
0.003878088	424.2640686	680.0735474	569.2099609	7	1	4	219	5	0	833	4.282310486	0	0.00337869
0.003020191	254.5584412	412.3105774	865.8521729	7	1	5	219	6	1.687604904	839	4.354244232	0	0.002163005
0.002200281	67.08203888	141.4213562	1170.384521	7	1	9	219	31	2.134299994	839	4.814972878	0	0.00131491
0.001673218	90	50	1470.918091	9	1	12	219	16	2.569502831	839	4.814972878	0	0.000909905
0.001306416	318.9043884	250	1774.06311	9	1	32	218	18	5.385977268	843	5.275342941	0	0.000846898
0.001168062	530.7541504	424.2640686	2075.427734	9	5	32	218	17	10.55538082	843	4.841605663	0	0.001012978
0.001181111	721.2489014	680.0735474	2379.285645	9	1	25	218	7	5.438007832	843	4.841605663	0	0.00140643
0.001366927	934.3446655	961.7692261	2680.764893	9	1	34	219	6	5.710593224	839	4.87820816	0	0.001748221
0	2804.157715	2909.037598	31460.96094	10	3	584	196	0	18.05666161	1013	0.431052595	0.012273353	0
0.002953407	5604.542969	776.2087402	20150.04297	10	2	528	199	0	12.30377102	985	0.516207695	0.003556004	0.000226497
0.003262642	5841.994629	806.225769	19884.54688	10	2	568	199	0	1.909152389	985	0.55406177	0.003502334	0.000262595
0.003665336	5963.061523	894.4271851	19581.1543	10	2	547	199	0	6.063765049	987	0.5426507	0.003777707	0.000327329
0.00421397	5692.416016	1101.135742	19287.57422	10	2	540	199	0	5.885129452	987	0.508998632	0.004700657	0.000475328
0.004801368	5408.327148	851.4692993	18984.40625	10	2	478	196	0	26.57141685	1004	0.500586629	0.006434855	0.000580714
0.005480566	5142.178711	559.0169678	18691.22852	10	2	401	200	0	31.59986877	978	0.500586629	0.008852785	0.000721444
0.006194734	4859.352051	269.2582397	18388.31055	10	2	428	200	0	33.05825806	978	0.472094536	0.01196523	0.000793968
0.006955867	4596.563965	0	18095.57031	10	2	375	200	0	27.42841148	978	0.497699797	0.015375386	0.000898507
0.007760446	4320.416504	304.1381226	17792.93359	10	2	477	200	0	11.92725182	975	0.524910867	0.019228354	0.000918973
0.008576145	4067.739014	602.0797119	17500.67383	10	2	429	200	0	28.73843193	975	0.524910867	0.02328966	0.000970211
0.009408818	3814.249512	912.4143677	17208.73242	10	2	415	198	0	20.12194824	993	0.532547951	0.027914587	0.00099239
0.010239276	3570.125977	873.2124634	16934.72852	10	2	462	198	0	16.55551147	993	0.51856643	0.032639857	0.000918919
0.011123327	3330.540527	583.0952148	16643.29688	10	2	547	198	0	30.20546722	993	0.51856643	0.037855968	0.000885131
0.012052258	3077.742676	291.5476074	16341.52051	10	2	596	198	0	6.893893242	999	0.522998273	0.043331821	0.000767134
0.012833274	2858.04126	100	16050.70117	10	2	527	198	0	11.89112663	999	0.625188768	0.048404217	0.000684902
0.013606763	2616.199463	70.7106781	15749.34277	10	2	467	198	0	11.94526863	999	0.625188768	0.053459894	0.000535386
0.014211392	2406.366455	50	15459.20117	10	2	455	200	0	26.52202225	988	0.569391668	0.057826206	0.000426333
0.014792379	2188.355469	335.4101868	15158.31445	10	2	532	200	0	31.49278259	988	0.576753318	0.062084422	0.000276801
0.015190487	2012.461182	632.4555054	14868.77637	10	2	538	200	0	38.57466125	988	0.527868688	0.065409608	0.000173784
0.0155527	1825.075317	701.7834473	14567.80371	10	2	559	203	0	24.71299171	961	0.527868688	0.068497024	6.71409E-05
0.015724782	1689.615356	412.3105774	14278.29785	10	2	448	203	0	26.73289299	961	0.562385678	0.07044664	1.42532E-05
0.015859758	1574.071167	206.1552887	14005.21289	10	2	334	203	0	20.63490868	961	0.555855215	0.072082505	0
0.015808536	1530	0	13715.5127	9	2	315	207	0	14.03998756	940	0.555855215	0.07260783	0
0.015709052	1315.218628	300	13414.79785	9	2	382	207	0	17.93200302	940	0.561770856	0.072845325	0
0.015424267	1082.081299	585.2349854	13124.95703	9	2	429	207	0	20.40412331	937	0.555257261	0.07176479	0
0.015091293	827.586853	694.6221924	12824.32422	9	3	329	211	1	19.32292366	902	0.608234644	0.070395231	0
0.014584812	593.9697266	514.7814941	12535.40625	9	2	271	211	1	4.393377304	902	0.608234644	0.067811266	0
0.013976443	361.2478333	269.2582397	12247.09375	9	2	270	211	1	18.87922096	902	0.784181297	0.064644888	0
0.013329018	108.1665421	50	11947.57324	8	3	165	211	1	10.93980408	903	1.432525277	0.061761566	0
0.012536839	150	180.2775574	11660.39453	8	1	174	211	2	5.961015701	903	1.432525277	0.058298379	0
0.011717148	442.9447021	452.7692566	11361.72559	8	2	183	211	2	5.989218235	903	1.254665732	0.055130471	0
0.010880553	697.7822266	750	11103.16211	9	2	244	210	1	17.99031258	911	0.86982584	0.051893525	0
0.009936547	993.1766968	1050	10805.41504	9	2	300	210	0	5.875572681	911	0.75904268	0.048603822	0
0.009011839	1281.600586	1346.29126	10520.93652	9	2	365	210	0	22.86609459	911	0.75904268	0.04509005	0
0.008321506	1584.329468	1644.688477	10224.36816	9	3	405	206	0	31.25615692	940	0.619666219	0.042058483	4.31574E-05
0.007773524	1879.255127	1795.132324	9941.639648	10	3	390	206	0	23.14989471	940	0.616362929	0.039155729	0.000184663
0.007430637	2146.625244	1752.854858	9646.43457	10	3	453	206	0	9.256682396	940	0.616362929	0.036806818	0.00041097
0.007215776	1989.296387	1698.528809	9364.662109	10	3	387	211	0	12.35155678	900	0.609465897	0.035075758	0.000778233
0.007185584	1811.215088	1453.444214	9069.53125	8	2	334	211	1	20.95764732	900	0.60618329	0.034259334	0.001152938
0.007281005	1666.283325	1234.908936	8787.74707	8	2	274	211	1	33.37404633	900	0.60618329	0.034010526	0.00164463
0.007550332	1508.674927	1059.480957	8492.59668	8	2	166	215	1	22.48913574	874	0.651510239	0.034317262	0.002057844
0.007908382	1412.2323	948.6832886	8237.717773	8	2	214	215	2	17.95979881	874	0.613102078	0.034924865	0.00250709
0.008469006	1295.222046	850	7942.524902	8	2	162	215	5	22.62393188	874	0.729459584	0.035931751	0.002933838
0.009184102	1061.508301	886.0022583	7660.815918	8	1	72	217	6	12.10607338	859	0.729459584	0.037037812	0.003594052
0.010214352	810.5553589	626.49823	7365.717773	8	1	51	217	5	6.918174744	859	0.885346413	0.038067691	0.004311858
0.011633513	630.7138672	390.5124817	7085.400391	9	1	32	217	6	1.909152389	859	0.944460094	0.039073557	0.005753404
0.013247494	469.5742798	141.4213562	6806.893555	9	1	30	217	3	1.067520261	859	0.944460094	0.040222265	0.007879212
0.01498587	283.0194397	111.8033981	6515.59668	9	1	26	217	3	3.471741199	859	1.560402274	0.042705555	0.010591446
0.016979733	180	141.4213562	6240.9375	9	1	22	217	3	3.372286797	859	1.869343162	0.047611333	0.014260864
0.01919624	60	100	5953.091797	9	1	18	217	4	1.350224495	863	1.642517686	0.05514358	0.018491684
0.021585345	30	50	5680.070313	9	1	18	217	4	1.012750387	863	1.642517686	0.065739878	0.023638474
0.023812095	120	100	5418.053223	9	1	21	217	4	3.945476294	863	1.553788543	0.077551	0.028687205
0.026356932	180	206.1552887	5145.328125	8	5	48	217	5	14.07363415	865	2.003176928	0.09302476	0.034975395
0.028882643	284.6049805	250	4859.629395	9	1	82	217	8	9.646224976	865	2.003176928	0.110312104	0.041477907
0.03139184	360	427.2001953	4593.038086	9	1	67	217	6	8.563128471	865	3.147049189	0.129093692	0.048341572
0.033779472	453.9823914	559.0169678	4310.82373	9	1	46	216	9	4.380486965	880	2.400116682	0.148800269	0.055150725
0.036079179	517.8803101	721.1102295	4050	9	1	45	216	10	7.454009533	880	2.319828033	0.168977141	0.062058423
0.038169984	611.8823242	955.2486572	3770.106201	9	1	50	216	6	1.817522049	880	1.943136096	0.188880384	0.068704821
0.040118232	573.1491699	986.1541748	3510.128174	9	1	26	218	6	4.058664322	865	2.309135199	0.208283007	0.075250745
0.041785821	408.0441284	894.4271851	3234.022217	9	1	23	218	7	1.217118144	865	3.57138896	0.226423547	0.081553131
0.043272547	234.3074951	776.2087402	2980.738281	9	5	28	218	13	1.687604904	865	3.57138896	0.243324891	0.087752014
0.044305034	108.1665421	776.2087402	2730.65918	9	1	29	219	9	3.199601412	861	4.980080605	0.256736547	0.092941277
0.045386739	30	680.0735474	2472.589844	8	1	23	219	14	3.109632969	861	5.749410629	0.270061255	0.098431341
0.046276305	60	604.1522827	2197.384766	8	5	22	219	17	1.687604904	861	6.737105846	0.280929774	0.103350997
0.047127917	150	380.7886658	1932.149048	8	1	13	218	22	0.754894495	866	6.737105846	0.290125817	0.107807003
0.047821142	283.0194397	100	1674.096802	8	1	9	218	20	0.754894495	866	7.975642204	0.29716298	0.111585692
0.048200201	323.1098938	150	1402.640381	8	1	11	218	26	1.067520261	866	11.93206978	0.301468343	0.114525795
0.048497792	240	390.5124817	1148.259521	8	5	14	219	61	5.479268551	864	11.93206978	0.3038975	0.116807334
0.048427716	120	500	865.3323364	8	5	11	219	38	3.584252357	864	32.63057327	0.303500533	0.118211366
0.048272662	30	694.6221924	607.4536743	8	1	27	219	50	4.168739796	864	30.53621483	0.301141948	0.119209714
0.04772025	295.4657288	961.7692261	324.4996033	8	2	17	220	27	6.918174744	864	30.53621483	0.295588642	0.119614042
0.047153216	540.8327026	1123.610229	108.1665421	8	2	21	220	18	12.30377102	864	18.81572342	0.28885895	0.119683117
0.046149954	560.446228	1185.326904	169.7056274	9	5	13	220	17	3.520405054	864	17.95049858	0.278621495	0.119116947
0.04510878	268.3281555	1096.585571	424.2640686	9	1	22	220	32	1.687604904	861	25.67138672	0.266789347	0.118161634
0.043682888	30	982.3441162	690.6518555	9	1	2	220	18	0.337614715	861	25.67138672	0.252522081	0.116406031
0.019759284	1176.137695	5070.009766	5670.317383	9	1	26	219	4	9.015509605	835	11.22654247	0.018784573	0.02769519
0.020348284	954.829834	4865.439453	5626.100098	9	1	16	219	6	6.721369267	835	9.922324181	0.020942604	0.030233668
0.020869048	700.3570557	4638.156738	5627.379395	9	1	7	219	9	0.954841256	848	9.077049255	0.022918563	0.032598242
0.021393415	488.364624	4490.26709	5615.45166	9	1	9	219	9	1.687604904	848	9.077049255	0.024971746	0.034910008
0.021833172	234.3074951	4285.148926	5649.645996	9	1	28	219	10	5.427642822	848	9.017418861	0.026672469	0.036944918
0.022263056	0	4130.980469	5670.07959	9	1	31	219	1	3.372286797	845	8.853299141	0.028385596	0.038874999
0.022595407	254.5584412	3994.058105	5716.397461	9	1	18	219	9	2.361991405	845	8.853299141	0.029634787	0.040452283
0.022855701	488.364624	3876.209473	5448.531738	9	1	6	219	5	0.954841256	845	6.57591629	0.030877676	0.04189064
0.006074204	180	1073.545532	330	7	1	2	219	0	0.954841256	833	4.282310486	7.01488E-05	0.00531921
0.00509288	189.7366638	790.569397	611.8823242	7	1	2	219	2	1.067520261	833	4.282310486	0	0.003735998
0.004028552	30	531.5072632	901.9978027	7	1	5	219	1	1.067520261	839	4.354244232	0	0.002336008
0.003199549	150	350	1200.375	7	1	8	219	3	1.217118144	839	4.814972878	0	0.001309342
0.002370056	120	111.8033981	1500.299927	9	1	12	219	6	1.817522049	839	4.814972878	0	0.000705244
0.001886217	390	0	1771.016602	9	5	16	218	7	1.967863798	843	4.653645039	0	0.000507811
0.001496209	690	304.1381226	2073.475342	9	5	17	218	7	2.134299994	843	6.296638012	0	0.00057809
0.00139308	933.3809814	608.2762451	2374.742188	9	5	11	218	13	2.134299994	843	7.311145306	0	0.000821881
0.001453443	1146.29834	912.4143677	2676.060547	9	1	16	219	9	5.875572681	839	7.311145306	0	0.001087535
0.001591589	1340.634155	1216.55249	2979.681152	9	5	9	219	23	1.391763449	839	6.36044693	0	0.001424235
0	2610	3010.398682	32382.23047	10	2	688	194	1	22.68482399	1026	0.420471638	0.008710559	0
0	2646.12915	2896.981201	32085.19336	10	2	654	196	0	2.569502831	1013	0.445863485	0.010850715	0
0	2637.612549	2750	31780.125	10	2	605	196	0	14.42684364	1013	0.445863485	0.012851543	0
0	2509.442139	2623.928467	31483.20898	10	2	596	196	0	7.853885651	1013	0.491708636	0.015041815	0
0	2440.348389	2528.339355	31178.19922	10	2	585	200	1	5.00628233	984	0.490624756	0.01692199	0
0.004104068	5727.171875	522.0153198	19925.96289	10	2	571	199	0	6.492565632	987	0.55406177	0.00399798	0.000882672
0.004347197	6014.45752	672.6812134	19623.21094	10	2	594	199	0	4.380486965	987	0.55406177	0.004040622	0.000901783
0.004775908	5807.925781	960.4686279	19330.73438	10	2	575	199	0	11.72702408	987	0.545811415	0.004761637	0.001041075
0.005251375	5525.214844	806.225769	19028.25586	10	2	447	204	0	37.2664299	952	0.526533425	0.006347881	0.001167336
0.005824456	5262.67041	552.2680664	18736.24219	10	3	393	204	0	27.6622982	952	0.510243475	0.008765651	0.001360171
0.006354482	5010.089844	250	18462.19141	10	2	380	204	0	39.35383987	952	0.510243475	0.011594956	0.001436784
0.006997101	4755.638672	50	18170.64063	10	2	341	205	0	33.5249939	946	0.518876493	0.015021037	0.001576297
0.007669717	4483.770508	282.8427124	17868.77148	10	2	476	205	0	24.85151672	946	0.50502193	0.018693639	0.001607173
0.008357052	4233.402832	538.5164795	17577.77344	10	2	375	205	0	15.93889141	946	0.524910867	0.022657199	0.001674708
0.009095158	3969.647461	850	17276.27539	10	2	375	202	0	9.136945724	972	0.532547951	0.027132502	0.001626661
0.009820757	3733.523926	970.8244019	16985.88281	10	2	427	198	0	23.10459137	993	0.51856643	0.031885941	0.001616161
0.01063083	3483.102051	707.1068115	16684.80078	10	3	475	198	0	20.26251221	993	0.51856643	0.037000153	0.001492426
0.011413196	3265.593262	492.4429016	16395.07617	10	2	514	198	0	13.20656681	999	0.52806133	0.04196281	0.001409066
0.01216807	3045.997314	400	16105.41797	10	2	474	198	0	16.10847282	999	0.541156709	0.046748787	0.001293372
0.012918005	2814.409424	200	15804.53418	10	2	405	198	0	18.58722496	999	0.560645998	0.051469494	0.001084467
0.013451111	2637.612549	70.7106781	15542.89551	10	2	398	200	0	7.233844757	988	0.560645998	0.055154182	0.000934527
0.014022566	2430.185059	350	15241.88965	10	2	418	200	0	14.23310947	988	0.581971824	0.059001576	0.000707933
0.014409559	2267.531738	650	14952.31445	10	2	417	200	0	30.33893013	988	0.549866378	0.06196719	0.000536035
0.014773623	2089.258301	696.4194336	14651.42969	10	2	406	203	0	34.22058105	961	0.549866378	0.064650729	0.000331645
0.01494135	1972.029419	380.7886658	14361.73047	10	2	460	203	0	38.139534	961	0.562385678	0.066296667	0.000190234
0.015077427	1866.038574	158.1138763	14061.16992	10	2	322	203	0	26.00818253	961	0.555855215	0.067624398	6.19835E-05
0.015016162	1739.482666	70.7106781	13772.32031	9	2	336	207	0	11.14116192	940	0.561770856	0.067821085	6.20171E-06
0.014919207	1484.924194	200	13472.37207	9	2	329	207	0	17.41623306	940	0.561770856	0.067754909	0
0.014630531	1251.758789	390.5124817	13184.47949	9	2	304	207	0	17.14216614	940	0.575115263	0.066573158	0
0.014306284	997.2462158	670.8203735	12885.23535	9	3	280	210	1	18.87922096	917	0.67031759	0.065139405	0
0.013864385	785.1751099	694.6221924	12625.86621	9	1	203	210	1	11.81850624	917	0.67031759	0.062904045	0
0.013338832	510	380.7886658	12327.37207	9	2	232	210	1	24.75040436	917	0.782067776	0.060266353	0
0.012651095	228.4731903	141.4213562	12041.70215	8	3	162	212	2	14.54953671	894	1.151463509	0.057037216	0
0.011940418	60	100	11744.14746	8	3	156	212	2	4.168739796	894	1.151463509	0.054208681	0
0.011091816	361.2478333	403.1128845	11459.88184	8	1	184	211	1	9.321835518	903	1.273778319	0.051000193	0
0.010180125	662.7216797	696.4194336	11176.52051	8	2	241	210	1	17.49396133	911	0.81828028	0.047807865	0
0.009267895	967.4709473	996.2429199	10880.78125	10	2	226	210	0	20.37590599	911	0.75904268	0.044984113	1.25772E-06
0.008394456	1266.056885	1298.075439	10598.96191	10	2	216	210	0	23.73873329	911	0.75904268	0.042076994	8.06745E-05
0.007765808	1571.782471	1591.383057	10303.80957	10	2	259	206	0	14.9070158	940	0.619666219	0.039629553	0.000269544
0.007272703	1871.095947	1850.675537	10022.06543	10	3	325	206	0	18.26473808	940	0.615735769	0.037204634	0.000638
0.007024558	2147.673096	2052.4375	9753.737305	10	2	393	206	0	11.63010502	940	0.615735769	0.035470303	0.001008557
0.006851868	2253.996338	1876.832397	9472.021484	10	2	303	211	0	9.566235542	900	0.611439943	0.03415167	0.001577878
0.006876219	2072.389893	1691.892456	9176.862305	8	2	262	211	0	12.01703453	900	0.599696159	0.033731781	0.002113656
0.007018821	1935.406982	1498.332397	8895.088867	8	2	242	211	1	21.46549797	900	0.642714679	0.033833046	0.002774287
0.00734766	1789.972046	1346.29126	8599.958984	8	2	185	215	3	26.02464104	874	0.642714679	0.034338269	0.003316265
0.00780363	1688.816162	1225.765015	8318.443359	8	2	107	215	2	10.60683441	874	0.593601346	0.03518353	0.004007338
0.008444653	1463.864746	1150	8024.369141	8	2	86	215	2	2.456394672	874	0.729459584	0.036288667	0.004652516
0.009237443	1242.014526	1063.014526	7745.463379	8	1	75	218	3	5.438007832	858	0.729459584	0.037353273	0.005536376
0.010385338	1033.150513	777.8174438	7453.656738	8	3	52	218	3	4.532714367	858	0.885346413	0.03837508	0.006417782
0.01187057	872.0665283	531.5072632	7178.028809	9	1	38	218	3	2.385944128	858	0.944460094	0.039345823	0.007998375
0.013353322	697.7822266	316.2277527	6914.853516	9	3	35	218	3	5.00628233	858	1.068706036	0.040594984	0.0097567
0.015117037	553.1726685	150	6642.477051	9	1	30	218	4	2.134299994	858	1.068706036	0.043231238	0.012647885
0.017161857	429.5346375	150	6354.124512	9	1	29	218	5	1.391763449	858	1.512936234	0.048307814	0.016202012
0.01942233	335.4101868	200	6081.348633	9	1	23	218	4	1.391763449	855	1.562701583	0.056063671	0.020700689
0.021848267	270	250	5809.862305	9	1	21	217	7	0	863	1.562701583	0.06671834	0.02589949
0.024387134	161.5549469	158.1138763	5524.970703	9	1	21	217	7	0.954841256	863	1.4664011	0.080211207	0.031566467
0.02696971	90	50	5258.564453	8	1	21	217	9	0.337614715	865	1.737152219	0.096091859	0.03789188
0.02955191	0	50	4976.836426	8	1	19	217	7	0.954841256	865	2.003176928	0.113817774	0.044365797
0.032086425	84.85281372	180.2775574	4716.015137	8	1	40	217	9	10.30979061	865	3.147049189	0.132898346	0.051176302
0.034521375	180	291.5476074	4436.146973	9	1	36	216	11	3.584252357	880	2.400116682	0.152969554	0.057883974
0.036608931	240	500	4200	9	1	29	216	10	3.109632969	880	2.319828033	0.171270519	0.063977994
0.038755916	330	782.6237793	3924.04126	9	1	28	216	10	3.471741199	880	2.319828033	0.191472471	0.070490867
0.040728118	284.6049805	743.3034668	3668.596436	9	1	27	218	7	4.044691086	865	2.735615015	0.210978433	0.076912306
0.042449236	169.7056274	626.49823	3396.763184	9	1	20	218	11	0.754894495	865	3.61785984	0.2294029	0.083106995
0.043955289	0	492.4429016	3138.694092	9	5	23	218	13	2.052775145	865	3.61785984	0.246361881	0.089177258
0.045177389	161.5549469	474.3416443	2862.446533	9	1	16	219	10	1.687604904	861	5.208735943	0.261483967	0.094886057
0.04634019	313.209198	380.7886658	2598.249512	8	1	14	219	10	1.391763449	861	5.280658722	0.274606824	0.100247465
0.047334142	362.491394	316.2277527	2322.62793	8	1	14	219	10	1.067520261	861	6.068896294	0.285593927	0.105046332
0.04824822	442.9447021	223.6067963	2066.518799	8	1	11	219	17	0.754894495	862	6.068896294	0.294633716	0.109343186
0.048907861	540.8327026	0	1794.491577	8	1	8	219	39	0.337614715	862	7.975642204	0.301265031	0.112971932
0.049398974	606.7124634	269.2582397	1555.956299	8	1	9	219	24	1.012750387	862	11.93206978	0.305390418	0.115643129
0.049648758	488.364624	552.2680664	1279.140381	8	5	16	220	32	4.114075184	860	11.93206978	0.307496637	0.117814168
0.049772438	240	782.6237793	1015.135437	8	5	10	220	26	3.181812763	860	23.77990913	0.307495028	0.119351752
0.049662318	60	919.2388306	763.675354	8	2	16	220	26	3.338470459	860	27.69293594	0.304976791	0.120449759
0.049184382	360	1151.086426	488.364624	8	2	56	220	13	13.23866272	866	20.02103043	0.299453706	0.120982818
0.048593361	660	1060.660156	234.3074951	8	2	89	220	8	10.90501785	864	20.02103043	0.291663855	0.121103823
0.047628179	630.7138672	874.6427612	30	9	5	18	220	20	5.00628233	864	22.71282196	0.281121671	0.120572001
0.0465836	361.2478333	782.6237793	283.0194397	9	5	7	220	48	0.954841256	861	26.60704041	0.268731833	0.119621255
0.045182876	67.08203888	715.8910522	558.0322876	9	1	6	220	84	0.754894495	861	26.60704041	0.25409016	0.117972322
0.043754596	108.1665421	550	816.0882568	7	1	6	220	125	1.217118144	861	19.03906441	0.238214508	0.115868472
0.020904906	1129.29187	4640.042969	5320.244141	9	1	3	219	2	0	835	11.03783798	0.023096366	0.031512618
0.021413673	890.9545288	4404.542969	5321.597656	9	1	11	219	10	1.967863798	848	8.431417465	0.025111919	0.033960201
0.021864094	678.8225098	4244.99707	5313.981445	9	1	16	219	9	0.337614715	848	8.431417465	0.027053868	0.036093615
0.022273904	424.2640686	4031.128906	5348.42041	9	1	33	219	8	3.109632969	848	8.575704575	0.028893961	0.038197868
0.022664685	192.0937347	3866.846191	5370	9	1	32	219	7	6.281942844	845	8.725408554	0.030709036	0.040175434
0.022960741	67.08203888	3720.215088	5438.280762	9	1	13	219	7	1.909152389	845	7.913243294	0.032071222	0.041794427
0.023235846	296.9848633	3593.396729	5313.473633	9	1	6	219	8	1.909152389	845	7.913243294	0.033363327	0.043251079
0.007692233	192.0937347	1200	450	7	1	6	219	1	1.012750387	832	3.921089411	0.00023223	0.005879348
0.00666763	30	900	702.2819824	7	5	3	219	1	0	832	3.921089411	4.265E-06	0.004193773
0.005512649	212.1320343	600	976.729248	7	1	12	219	6	1.391763449	837	4.093347549	0	0.002686622
0.004597676	67.08203888	300	1268.897217	9	5	14	219	16	1.687604904	837	4.833359718	0	0.001516747
0.00362387	210	50	1553.640869	9	1	13	219	14	2.8624053	837	4.833359718	0	0.000670992
0.002929191	488.364624	200	1845.670654	9	1	25	218	2	1.067520261	843	4.351661682	0	0.000287751
0.002279192	771.2976074	430.116272	2137.592041	9	1	25	218	7	1.721006155	843	5.261547565	0	0.000235141
0.00197938	1060.660156	680.0735474	2434.625244	9	5	11	218	12	2.052775145	843	7.311145306	0	0.000388419
0.001854326	1352.996704	961.7692261	2731.483154	9	1	10	219	6	2.160789013	839	7.311145306	0	0.000622701
0.001934855	1552.192017	1204.159424	3000.599854	9	5	13	219	7	2.569502831	839	6.36044693	0	0.000810709
0	2262.763916	2735.415771	32711.07617	10	2	637	194	0	15.00433922	1026	0.42365399	0.00867332	0
0	2310	2706.473633	32435.00977	10	3	639	194	0	12.82670403	1026	0.413739979	0.01056274	0
0	2349.404297	2646.223633	32138.45898	10	2	569	196	0	18.12269974	1013	0.445863485	0.012947282	0
0	2371.708252	2483.948486	31833.61914	10	2	530	196	1	19.65266418	1013	0.445863485	0.015177226	0
0	2232.935303	2385.37207	31537.20703	10	1	526	196	1	19.77076912	1013	0.491708636	0.017572159	0
0	2150.813721	2236.067871	31232.43555	10	3	515	200	1	15.74750042	984	0.490624756	0.019644385	0
0	2081.273682	2166.218018	30936.16797	10	3	573	200	1	9.787315369	984	0.472161263	0.02180755	0
0	2083.866699	2137.755859	30631.46875	10	2	635	200	1	23.49041557	984	0.472161263	0.02351113	0
0	2075.427734	2152.324219	30335.35547	10	3	656	197	0	25.83102417	1011	0.514962494	0.025252424	0
0	2130.211182	2200	30030.73438	10	3	607	197	0	24.94145203	1011	0.543453276	0.02642926	0
0	2185.062988	2200	29734.7832	10	2	591	197	0	20.45103073	1011	0.543453276	0.027610639	0
0	2278.81543	2304.88623	29438.94336	10	2	576	198	0	19.95586586	996	0.580885947	0.028480923	0
0.005244071	5886.730957	471.6990662	19698.0332	10	2	532	199	0	12.45510006	987	0.539839149	0.004961898	0.001788179
0.005493426	5953.091797	721.1102295	19406.68359	10	3	513	199	0	17.35547447	987	0.557517648	0.005582473	0.001893889
0.005757418	5676.02832	894.4271851	19104.9375	10	3	468	204	0	19.78056908	952	0.551356792	0.006952187	0.001940663
0.006173945	5420.793457	604.1522827	18814.11523	10	3	423	204	0	5.139693737	952	0.510243475	0.009205828	0.00212526
0.006637226	5149.262207	320.1562195	18512.72266	10	3	395	204	0	24.691576	952	0.510243475	0.012097755	0.002250681
0.007160074	4897.448242	100	18222.47461	10	2	277	205	0	6.853224754	946	0.518876493	0.01552972	0.002419806
0.007713527	4631.479004	200	17921.47852	10	2	286	205	0	17.15688133	946	0.50502193	0.019114599	0.002458025
0.008305113	4391.594238	471.6990662	17631.86133	10	2	331	205	0	26.11323357	946	0.50502193	0.022988947	0.002536596
0.008869567	4158.004395	743.3034668	17358.9082	10	2	370	202	0	17.06242561	972	0.49895668	0.026846951	0.002467579
0.009502131	3931.373779	930.053772	17069.13086	10	2	459	202	0	26.7627964	972	0.539129198	0.03130246	0.002454642
0.010181333	3691.950684	917.8779907	16768.4707	10	2	552	202	0	17.6764946	972	0.522759855	0.036005236	0.002306137
0.010848397	3472.362305	764.8529053	16478.60352	10	2	543	201	0	4.058664322	977	0.522759855	0.040644061	0.002202223
0.011595769	3240.138916	474.3416443	16177.87402	10	2	579	201	0	5.749849319	977	0.541691184	0.04530368	0.001973802
0.012255467	3045.406494	180.2775574	15888.1084	8	2	413	201	0	51.88707352	977	0.579287827	0.049502701	0.001795138
0.012881557	2835.436523	50	15587.30273	8	2	352	205	0	12.95884228	954	0.560645998	0.053505655	0.001512466
0.013336674	2670	353.5534058	15298.0293	8	3	461	200	0	14.48112297	988	0.581971824	0.056758229	0.001286512
0.013681311	2513.205078	657.6473389	15009.2373	10	3	474	200	0	26.12141228	988	0.549866378	0.059395503	0.001047552
0.013987116	2353.423096	813.94104	14709.30273	10	3	438	203	0	31.17932892	961	0.566533267	0.06165779	0.00075211
0.014111176	2253.996338	570.0877075	14421.39063	10	3	365	203	0	27.74693489	961	0.566533267	0.06294097	0.000527093
0.014220961	2163.330811	353.5534058	14149.63574	10	3	326	203	0	22.95197105	961	0.582371473	0.063848443	0.000304782
0.014150928	1930.518066	158.1138763	13862.62988	9	2	294	207	0	14.59970474	940	0.561582446	0.06380944	0.000145814
0.014067467	1675.977295	0	13564.01465	9	2	290	207	0	23.88025284	940	0.561582446	0.063448347	2.73008E-05
0.013787193	1415.097168	250	13278.10938	9	3	276	207	1	18.69576836	940	0.564670384	0.062107578	0
0.01348321	1111.620483	424.2640686	12980.33105	9	3	223	210	1	7.973233223	917	0.710337877	0.06059045	0
0.012994177	810.5553589	694.6221924	12695.67285	9	3	186	210	1	3.471741199	917	0.710337877	0.058153767	0
0.012485546	510	460.9772339	12398.8584	9	3	179	210	1	13.00800037	917	0.782067776	0.055556085	0
0.011810423	210	180.2775574	12115.61816	8	1	173	212	2	14.08482838	894	1.151463509	0.052467059	0
0.011124111	90	50	11819.92383	8	1	150	212	2	2.052775145	894	1.273778319	0.049771283	0
0.010296198	390	353.5534058	11538.11035	8	2	165	212	1	6.317550659	894	1.273778319	0.046878532	0
0.009567337	660	650	11269.78223	8	2	194	212	1	14.93838024	904	0.81828028	0.044789962	2.82534E-07
0.008634218	960	919.2388306	10988.07129	10	2	211	212	0	11.38616467	904	0.695235729	0.042226151	7.87856E-05
0.007842742	1260.357056	1171.537476	10692.88574	10	2	250	212	0	9.009391785	904	0.695235729	0.040012352	0.00030541
0.007195674	1561.153442	1442.220459	10411.16699	10	2	335	205	0	30.13384247	951	0.64507705	0.037698861	0.000739214
0.006736124	1862.176147	1724.093994	10129.3877	10	2	375	205	0	26.52999878	951	0.638128877	0.035617162	0.00132792
0.006504753	2165.202148	1960.229614	9834.236328	10	2	381	205	0	12.40776348	951	0.616368711	0.034086715	0.001942253
0.006389248	2466.57666	2052.4375	9552.492188	10	2	309	211	0	10.10106564	900	0.616368711	0.033264603	0.002711098
0.006482603	2328.626221	1900.657837	9257.564453	10	2	250	211	0	8.543725967	900	0.599696159	0.033216968	0.003406139
0.006688655	2201.272461	1739.252686	8977.271484	10	2	217	211	1	7.062044144	900	0.642714679	0.033463266	0.004228884
0.007093211	2066.518799	1627.88208	8684.158203	10	2	190	215	1	10.2885952	874	0.642714679	0.034122583	0.004910751
0.007562873	1909.659668	1513.274536	8432.72168	10	2	213	215	2	12.81423664	874	0.593601346	0.03497744	0.005733106
0.008269455	1668.172607	1450	8141.67041	8	2	188	215	6	27.56824303	874	0.698397279	0.036085673	0.006575543
0.009121308	1477.328613	1180.042358	7866.924316	8	3	127	218	6	26.16713715	858	0.797066927	0.037101403	0.007657894
0.010338315	1288.254639	919.2388306	7578.60791	8	3	54	218	3	7.233844757	858	0.797066927	0.038119271	0.008653425
0.011831278	1127.297607	738.2411499	7305.847168	9	3	50	218	3	6.926249027	858	0.892715812	0.039237592	0.010324987
0.013491468	941.5412598	538.5164795	7018.205078	9	1	39	218	4	2.385944128	858	1.160647392	0.04096441	0.012372011
0.015288432	836.779541	450	6745.198242	9	5	37	218	6	2.361991405	858	1.160647392	0.043919045	0.015454873
0.017393118	713.0918579	452.7692566	6458.645508	9	1	37	218	6	3.109632969	858	1.320999622	0.049476832	0.019172385
0.019690759	630	492.4429016	6190.476563	9	5	29	218	8	2.719923258	855	1.402360797	0.057619225	0.023831245
0.022176662	517.8803101	538.5164795	5907.562988	9	5	34	218	10	0.754894495	855	1.562701583	0.06851802	0.028888969
0.024477577	450.9989014	452.7692566	5667.459961	9	5	21	218	7	1.909152389	855	1.4664011	0.080725327	0.034140065
0.027103791	360	350	5388.404297	8	1	20	219	9	2.02486825	860	1.737152219	0.096731372	0.04021547
0.029702552	271.6615601	291.5476074	5126.753418	8	1	19	219	8	0	860	2.426192999	0.114363857	0.046777401
0.032254018	210	70.7106781	4866.014648	8	1	21	219	7	1.012750387	860	2.426192999	0.133398369	0.053471744
0.034733918	120	111.8033981	4590.098145	9	5	35	219	14	4.393377304	861	2.519249201	0.153572366	0.0600156
0.037063569	60	403.1128845	4333.832031	9	5	30	219	9	2.134299994	861	2.472054005	0.173862934	0.06661281
0.039239075	30	696.4194336	4062.536133	9	1	27	216	8	1.391763449	880	2.472054005	0.194178328	0.072883263
0.04120547	0	514.7814941	3804.681396	9	1	17	218	10	1.012750387	865	2.701648474	0.213589504	0.079119839
0.042949673	84.85281372	335.4101868	3527.903076	9	1	17	218	12	1.909152389	865	3.27232337	0.232062221	0.085124448
0.044443265	268.3281555	250	3264.353027	9	1	19	218	13	1.012750387	865	4.178177357	0.248834938	0.090981618
0.045611177	403.6087341	180.2775574	3012.7229	9	1	16	219	10	0	861	5.208735943	0.26253441	0.095935151
0.046848025	573.1491699	141.4213562	2754.940918	8	1	15	219	5	0.954841256	861	5.280658722	0.275613427	0.101129532
0.047947045	655.2098999	50	2484.029053	8	1	10	219	8	0.954841256	862	6.068896294	0.286821485	0.105844423
0.048927173	724.9827881	50	2221.823486	8	1	10	219	20	1.817522049	862	6.068896294	0.295840234	0.109998561
0.049685314	816.0882568	180.2775574	1944.453613	8	1	10	219	27	0.754894495	862	6.511239529	0.302672625	0.11353641
0.050288759	780	412.3105774	1681.071045	8	1	10	219	15	0.954841256	862	9.434648514	0.307116568	0.116414092
0.050607573	480	680.0735474	1405.844971	8	5	15	220	14	1.721006155	860	19.29097557	0.309178203	0.118519716
0.050756909	180	948.6832886	1152.562378	8	5	25	220	25	3.843668222	860	19.29097557	0.308851808	0.120087281
0.050581101	120	1180.042358	876.1849365	8	2	17	220	13	3.708616734	866	23.74302292	0.305858821	0.12119025
0.050241414	420	1054.751099	624.2595825	8	5	33	220	8	3.723867178	866	23.19220161	0.30020842	0.12182615
0.049617928	618.4658203	860.2325439	375.8989258	8	1	39	220	20	11.61618614	866	23.19220161	0.292791098	0.12188746
0.048819274	483.7354736	636.3961182	123.6931686	9	1	24	219	31	8.049467087	872	22.71282196	0.282358199	0.121494398
0.047796953	228.4731903	514.7814941	127.2792206	9	1	13	219	78	1.817522049	872	26.60704041	0.2697061	0.12054415
0.046448823	0	427.2001953	403.6087341	9	1	7	219	114	2.781886339	872	26.60704041	0.254982471	0.118961833
0.045031149	67.08203888	353.5534058	660.6814575	7	1	3	220	34	2.052775145	866	19.03906441	0.238773689	0.116920702
0.021904901	1082.081299	4180.011719	5020.76709	9	1	4	219	6	1.217118144	837	4.099485874	0.027159436	0.034999602
0.022387017	848.5281372	4007.804932	5009.191406	9	1	6	219	9	2.569502831	837	4.099485874	0.029225929	0.037432652
0.022761462	593.9697266	3784.507813	5045.710938	9	1	24	219	8	11.20417595	848	8.575704575	0.031086542	0.039577253
0.023105314	361.2478333	3609.016602	5070.35498	9	1	56	219	4	3.945476294	845	8.725408554	0.032962453	0.041568518
0.023345189	108.1665421	3451.448975	5142.616211	9	1	21	219	3	6.01728487	845	7.913243294	0.034403682	0.04319841
0.023553343	127.2792206	3314.362793	5163.661621	9	1	6	219	2	3.438912392	845	7.913243294	0.035730865	0.044638589
0.023707213	361.2478333	3224.903076	4923.748535	9	1	4	220	10	0.477453768	843	7.143208504	0.036433853	0.045560155
0.023961516	591.6925049	3132.490967	4649.516113	9	1	7	220	8	2.134299994	843	7.136449337	0.03713901	0.046416249
0.024136716	823.7717896	3067.572266	4389.852051	7	1	4	220	7	1.012750387	843	7.136449337	0.037279435	0.046844684
0.024318065	1206.731079	2951.694336	3877.434814	7	1	7	220	6	0.337614715	840	5.684677124	0.036699895	0.046866335
0.024325883	1381.303711	3010.398682	3624.913818	7	1	10	220	7	2.882181168	840	4.702857018	0.035999306	0.046476554
0.009437671	30	1030.776367	666.1080933	7	1	5	219	1	1.909152389	832	4.455681801	0.000406343	0.00619684
0.008376416	241.8677368	790.569397	900	7	1	4	219	7	1.067520261	832	4.455681801	4.77721E-05	0.004444145
0.007147062	241.8677368	522.0153198	1127.297607	7	5	9	219	9	2.781886339	837	4.388524055	0	0.00287388
0.006159478	30	250	1394.59668	9	5	12	219	10	0.754894495	837	5.059368134	0	0.001635777
0.005143057	284.6049805	0	1637.131592	9	1	21	219	5	4.168739796	837	4.351661682	0	0.000783712
0.00433028	573.1491699	300	1923.980225	9	1	29	218	4	4.857533455	842	4.351661682	0	0.000244321
0.003509653	853.2877808	559.0169678	2210.452393	9	5	17	218	5	2.052775145	842	5.261547565	0	4.67744E-05
0.003018621	1146.29834	790.569397	2500.819824	9	5	13	218	7	2.02486825	842	5.835947037	0	9.82157E-05
0.002639351	1430.279663	1051.189819	2787.418213	9	5	17	219	3	1.909152389	841	5.835947037	0	0.000231147
0.002627215	1718.13855	1312.44043	3081.10376	9	4	22	219	2	2.569502831	841	5.228621006	0	0.000360277
0.002577641	1982.044434	1589.024902	3373.366211	9	1	21	219	6	1.391763449	841	4.476411819	0	0.000542695
0	1961.275146	2435.15918	32766.40039	10	1	600	192	0	14.15548801	1036	0.42365399	0.010286738	0
0	2010	2402.602783	32461.74609	10	3	554	192	0	19.66254234	1036	0.413739979	0.012667737	0
0	2057.790039	2350.531738	32165.72266	10	3	507	197	1	23.00764084	1007	0.449332952	0.015280042	0
0	2094.421143	2227.666992	31861.14453	10	1	461	197	1	9.4448843	1007	0.449332952	0.017721387	0
0	1946.997681	2110.094727	31565.27539	10	1	433	197	1	16.11800766	1007	0.564328074	0.020294961	0
0	1852.241943	1947.434204	31260.77734	10	3	464	199	1	15.25121784	994	0.654708505	0.022533754	0
0	1784.432739	1884.807739	30993.75977	10	3	510	200	1	9.764888763	984	0.699203253	0.024582716	0
0	1782.414063	1843.908936	30689.33984	10	3	536	200	2	21.46549797	984	0.699203253	0.026431255	0
0	1774.06311	1852.700684	30393.79102	10	3	518	197	1	16.30726814	1011	0.702011466	0.028283162	0
0	1830.983398	1900	30089.46094	10	3	508	197	1	11.72702408	1011	0.543453276	0.029568851	0
0	1894.518433	1900	29794.09375	10	2	495	197	0	7.117176533	1011	0.543453276	0.030822858	0
[truncated: 38,686 more rows]
