# Supplementary material for: A study on the spatial distribution characteristics and driving factors of traditional villages in the southeast coast of China: A case study of Puxian, Fujian
Source: PLoS One. 2024 Jun 7;19(6):e0303746. doi: 10.1371/journal.pone.0303746 (PMC11161066; doi:10.1371/journal.pone.0303746)
Supplement: S2 Data — (ZIP) [file pone.0303746.s002.zip › Quantile Discretization Data Sampling/F2500.csv]

Y	X1	X2	X3	X4	X5	X6	X7	X8	X9	X10	X11	X12	X13
0.031139249	276.5863342	4772.054199	7450.939453	9	5	0	218	14	0	800	19.41729164	0.026249088	0.09042646
0	150	3443.834961	15609.71777	10	2	534	200	0	11.48537064	972	0.626816869	0.011922233	0
0	432.6661682	3517.456543	16867.68555	10	1	299	208	1	15.79642487	913	0.612650335	0.029291302	0
2.20788E-05	240	1261.942993	14525.94922	10	1	152	212	1	12.0571928	888	0.806572437	0.054853793	0
0	1458.012329	1264.911011	12212.65332	9	2	248	208	0	18.94418144	917	0.61074543	0.063848257	0
0.013936363	212.1320343	1627.88208	735.4590454	7	1	33	219	9	8.077000618	826	7.460235119	0.004746888	0
0.006369346	1872.778687	1746.424927	13792.07422	10	2	213	210	3	19.7413311	898	0.825736284	0.114445791	0
0.004244961	442.9447021	0	11367.30859	9	1	70	216	7	4.972358227	868	1.307276249	0.123578645	0
0.000328694	778.267334	917.8779907	8946.641602	9	2	93	210	3	7.085726738	910	1.563661337	0.080830492	0
0.010969241	870	1261.942993	1584.329468	9	1	12	219	2	2.134299994	830	7.605520725	0.001528586	0.006819889
0.023968047	550.7268066	1833.712036	4041.435303	9	1	8	220	7	1.067520261	841	6.460715294	0.016909132	0.024121009
0.033127818	429.5346375	2787.92041	6517.460938	9	1	12	219	7	3.584252357	839	10.32456684	0.033974729	0.033537231
0.011186779	2453.589111	2745.906006	16034.17871	10	2	664	198	0	23.91028023	995	0.484984994	0.071036197	0
0.015212229	60	1603.121948	13518.58691	9	1	116	215	5	4.044691086	875	0.981151581	0.129618481	0
0.011742106	1569.7771	1955.760742	11029.27441	8	3	94	215	3	0.954841256	877	1.137309551	0.133854657	0
0.003772765	30	70.7106781	8514.293945	9	1	51	216	2	3.109632969	871	1.196255565	0.076732077	0
0.003484737	2394.932129	2473.863281	6029.925293	10	2	277	206	0	28.30319595	947	0.691036582	0.030729432	1.04093E-06
0.008351462	4018.880371	4077.070068	3516.276367	9	2	607	200	0	23.98510742	994	0.753619909	0.031386174	0.01534572
0.005211923	361.2478333	0	1272.792236	9	4	16	219	36	2.361991405	835	10.29627991	7.31791E-05	0.004289479
0.013762421	2415.88501	921.9544678	16158.00098	10	2	594	199	0	4.058664322	989	0.457758099	0.056457341	0
0.018074203	283.0194397	424.2640686	13700.05078	9	2	266	210	1	14.40869713	911	0.608148217	0.097390331	0
0.014272273	1103.086548	1070.046753	11223.24805	9	2	321	207	0	30.47132492	933	0.62120074	0.089255214	0
0.007368154	617.737793	150	8779.704102	9	3	76	217	2	15.50340843	857	0.678655863	0.045870427	0
0.01065055	502.8916321	570.0877075	6334.619141	10	2	203	213	2	23.27722931	891	0.760489345	0.034780025	0.001945165
0.025655804	1820.137329	1802.775635	3957.840332	10	2	90	210	2	17.28279305	911	1.063355684	0.105424307	0.039383382
0.037302211	1295.569336	1591.383057	1597.059814	9	1	148	213	7	22.48298073	894	1.977952003	0.228955522	0.088966079
0.035138622	84.85281372	884.590271	615.5485229	9	1	11	219	18	1.067520261	857	8.946660042	0.241334602	0.104274891
0.002016947	589.4064941	254.9509735	807.7747192	9	1	11	219	4	1.909152389	834	8.075784683	0	0.002462336
0.00066795	5393.412598	1019.803894	13120.56738	9	1	16	216	10	8.646670341	870	1.394450188	0	0.018400397
0	1786.197021	1913.765869	31381.90625	10	3	442	199	1	13.81324291	994	0.654708505	0.022637073	0
0.006873146	5800.48291	651.9202271	19108.11523	10	3	512	203	0	7.653048515	966	0.551356792	0.009853373	0.003438747
0.010391377	3822.381348	900	16663.85938	10	2	526	201	0	20.4393177	977	0.532779455	0.038956776	0.003524845
0.013237196	2303.757813	670.8203735	14254.29395	10	2	392	203	1	26.11323357	970	0.561563134	0.060598399	0.000914482
0.009774687	189.7366638	50	11860.13477	8	1	142	212	2	1.350224495	894	1.443616629	0.044640251	0
0.005756421	2672.695313	2086.264648	9507.917969	10	2	388	211	0	26.36005402	909	0.626741052	0.031907063	0.005018868
0.013366753	1295.222046	863.1338501	7172.510254	8	1	54	218	4	2.263636112	858	1.251221657	0.040967274	0.016340956
0.033013437	540.8327026	180.2775574	4966.699219	9	1	22	219	6	0.754894495	861	1.701668978	0.139591739	0.058898121
0.047931276	1021.763184	304.1381226	2754.287598	8	1	13	220	11	1.721006155	859	5.682912827	0.282594144	0.105190799
0.050563972	201.2461243	604.1522827	576.281189	8	5	16	220	41	3.054369926	866	24.6883297	0.290128976	0.122062899
0.038404327	442.9447021	514.7814941	1636.856689	7	5	7	220	0	3.199601412	860	16.08461571	0.154794216	0.102151401
0.024529407	318.9043884	2750.45459	4475.634277	7	1	16	219	5	5.269658089	848	9.281742096	0.039751656	0.047848772
0.010875872	394.5883789	602.0797119	1164.989258	7	1	7	219	9	0	837	4.63313961	0.000165707	0.004757196
0.003832263	1929.818604	1588.238037	3284.69165	9	5	13	219	5	1.067520261	841	4.463666916	0	5.69489E-05
0	4523.538574	353.5534058	8160	4	4	3	219	8	1.012750387	834	1.611824036	0	0.033105243
0.00031143	4142.390625	986.1541748	10657.13867	4	2	210	213	0	5.322852612	902	1.170509338	0	0.046835747
0.005193979	3758.989258	1500	13131.43555	4	4	32	219	7	1.012750387	863	1.687879682	0	0.03060616
0.014089995	1863.866943	650	15639.44043	8	1	14	220	6	3.438912392	856	2.900199413	0.001490373	0.017130539
0.018663391	108.1665421	1619.413452	18122.18555	9	3	32	219	16	4.679912567	858	10.21002674	0.012026242	0.025858596
0.014035915	2273.081543	1790.251343	20634.00391	1	1	20	218	9	1.012750387	852	2.185273647	0.016941186	0.030160196
0	2381.931885	2787.92041	45612.60156	9	2	105	215	2	5.641219616	907	0.446662396	0	4.16602E-05
0	323.1098938	206.1552887	31845.0957	10	2	284	205	0	23.65321541	961	0.541646183	0.034791231	0
0	228.4731903	50	29397.50586	8	1	120	209	13	3.931095839	936	1.956528068	0.051342685	0.000692604
0.00593507	134.1640778	0	26981.61133	10	1	91	213	11	4.822542191	905	1.292583585	0.061125301	0.007489815
0.020059671	823.7717896	610.3277588	24551.07422	10	2	164	211	1	8.842508316	922	0.94378233	0.064982429	0.016489388
0.025835829	3204.949219	2030.394043	22153.67383	10	2	249	210	0	17.9681282	923	0.755357385	0.067091428	0.025725925
0.02305669	4374.757324	550	19762.37305	10	3	223	213	0	14.9070158	902	0.87081033	0.070598558	0.03758242
0.0158544	3059.411621	960.4686279	17407.05859	10	2	240	212	3	22.1595459	911	0.915215611	0.094024718	0.042335674
0.015269137	1101.453613	158.1138763	15064.66016	10	3	187	215	2	13.91580868	890	0.962839842	0.103786223	0.033817429
0.010235969	603.7383423	0	12772.04004	10	2	91	214	3	1.217118144	895	0.947235584	0.057460658	0.02146975
0.004716913	2841.777588	0	10536.10938	10	2	153	213	1	14.82650471	898	1.137354374	0.020868422	0.026820311
0.008165555	3661.5979	1600.781006	8352.77832	10	2	307	206	2	25.1163578	950	0.979651749	0.03054633	0.049824975
0.02266602	1744.133057	2109.502197	6150	9	2	114	216	4	6.063765049	885	2.039193153	0.105578214	0.075729631
0.03595598	30	2549.509766	3930.458008	9	5	27	217	25	0.954841256	877	6.974826336	0.200575858	0.095035762
0.04169501	563.6488037	905.5385132	1845.670654	9	5	23	219	9	2.385944128	865	5.535207272	0.192760333	0.095066495
0.037652332	646.2197876	390.5124817	161.5549469	8	1	27	220	7	4.763641834	868	3.928616285	0.084358647	0.078837894
0.024814522	42.42640686	180.2775574	902.496521	8	1	17	220	44	2.134299994	868	13.17986584	0.031134583	0.054902971
0.030921437	759.5393066	200	1435.618286	9	1	2	220	1	0.477453768	853	5.297064304	0.032848116	0.038670264
0.032622512	189.7366638	1858.090454	1047.85498	8	1	9	220	13	1.817522049	854	7.584845066	0.012548006	0.020237131
0.026290026	517.8803101	320.1562195	2777.22876	9	1	10	220	5	1.067520261	851	4.453270912	0.00050666	0.005454681
0.017040722	1965.400757	1170.469971	4701.202148	8	3	12	220	6	1.721006155	844	3.40805459	0	0.008356005
0.010182121	2155.411865	111.8033981	8877.769531	9	4	5	219	0	2.719923258	838	2.724252462	0	0.092714787
0.010036464	1629.96936	0	11205.71289	4	1	5	220	9	1.350224495	845	3.057975054	0	0.099967308
0.01571304	1966.545166	1530.522827	13607.86914	9	3	68	218	17	2.385944128	876	3.414384127	0	0.063881487
0.017448302	241.8677368	680.0735474	16016.99414	9	1	19	220	6	1.687604904	861	12.7718792	0	0.01635129
0.017115457	1615.549438	200	18446.58594	9	1	7	219	4	0.954841256	857	3.618536234	0.001069508	0.01098039
0	751.7978516	300	43256.23438	9	4	2	218	28	0.477453768	879	2.387047291	0	0.010601498
0	276.5863342	2450	45736.54297	1	1	4	216	78	2.719923258	874	6.209757328	0	0.002073013
0	1638.780029	855.8621216	34866.20703	10	2	653	193	0	12.30377102	1044	0.419792622	0.003482621	0
0	2735.434082	838.15271	32472.93164	10	2	567	201	0	28.99993706	993	0.425983459	0.029290395	0
0.000162803	2262.763916	751.6647949	30067.75391	9	2	365	212	0	21.8549118	918	0.550616801	0.054096881	0.002120495
0.011215515	1745.422607	1159.741333	27691.47852	8	1	179	213	1	13.51969242	911	0.733115256	0.083859652	0.01342083
0.028735138	318.9043884	680.0735474	25308.21484	9	1	68	217	3	1.217118144	888	2.605738401	0.121113829	0.030749286
0.03930096	953.414917	650	22977.43555	9	1	63	217	5	1.817522049	886	2.256648064	0.16218327	0.084308386
0.043324325	2707.655762	602.0797119	20652.29297	10	1	72	217	4	6.281942844	886	2.639610529	0.261371523	0.152966306
0.036200639	2561.444824	680.0735474	18371.85938	10	1	63	217	8	1.391763449	887	4.34749651	0.30791989	0.168347776
0.030022884	400.2499084	412.3105774	16134.00488	10	5	91	217	6	3.321432114	893	5.736666203	0.218576401	0.121304795
0.021260226	1578.923706	350	13950.80664	8	2	72	218	8	0.754894495	886	2.383395433	0.106705174	0.068795778
0.013401411	2456.521973	1154.3396	11745.98633	10	3	401	213	5	25.28250504	914	1.309448242	0.041955739	0.068192959
0.01083189	2431.295898	1320.037842	9531.174805	10	1	44	217	5	6.344120979	878	2.068020344	0.036217686	0.08117006
0.0112991	134.1640778	2159.282227	7369.810059	8	5	48	219	58	3.016961336	877	7.44494915	0.080767326	0.084510021
0.013013279	510	1856.071167	5376.364746	8	1	60	219	15	4.822542191	885	8.829537392	0.097639225	0.066706903
0.021797858	2643.577148	851.4692993	3613.225586	9	2	360	210	3	14.6247139	935	1.526095986	0.073601685	0.043873113
0.027833214	2948.101074	1767.766968	2365.628906	9	2	222	215	1	19.88793945	886	1.211251259	0.01797224	0.036992513
0.026820917	1555.956299	2164.486084	1337.946167	9	2	292	211	2	16.91950989	908	1.156955361	0.017201541	0.035821218
0.026953021	84.85281372	2159.282227	30	9	1	68	217	7	11.85033894	868	2.008240938	0.039287798	0.02610698
0.029168982	120	100	1580.91748	8	5	10	219	93	0	863	14.87275028	0.048080023	0.018733941
0.0324338	394.5883789	1755.704956	1838.831177	9	1	13	220	10	2.134299994	857	5.542412281	0.005583693	0.03279274
0.030500041	655.2098999	412.3105774	3944.172852	8	1	8	220	9	2.569502831	859	4.693820953	0.000865905	0.036480315
0.02925125	1353.661743	427.2001953	6273.730957	9	1	12	220	11	4.715981483	862	7.005451202	0	0.040915098
0.030237492	890.9545288	100	8212.441406	9	5	6	220	6	1.909152389	829	13.05608749	0	0.080199182
0.02818938	189.7366638	250	10132.94141	9	1	6	220	56	0	849	11.488904	0	0.131894723
0.024420891	794.2921143	360.5551147	12212.46875	8	1	5	220	28	1.350224495	853	7.675095081	0	0.131068662
0.024260499	67.08203888	403.1128845	14460.03125	8	5	10	220	0	3.016961336	856	10.80572605	0	0.081265539
0.021681152	445.9820557	0	16748.11719	9	1	10	220	18	1.687604904	866	5.789449215	0	0.021638565
0.014773265	300	50	19121.67578	8	1	10	219	10	1.391763449	862	10.30627918	0	0.004577266
0.006401582	794.2921143	111.8033981	21493.27734	7	1	16	218	7	3.109632969	857	3.1092062	0	0.013914173
0	268.3281555	5810.550781	38612.98438	9	2	46	216	5	7.804184914	882	2.040007591	0	0.015648128
0	810.5553589	3785.828857	41070.09766	1	1	4	217	3	2.263636112	887	1.428327799	0	0.017810227
0.007506534	870	50	35593.73438	10	2	162	207	0	15.38297558	948	0.54161185	0.006314045	0.000475763
0.011497829	1766.182373	150	33236.5625	10	2	194	206	0	18.00416183	965	0.901777327	0.043224685	0.003375245
0.007631263	1337.946167	50	30872.33203	8	1	85	215	8	3.372286797	907	1.280975342	0.08645615	0.005600357
0.010318671	1173.456421	600	28534.05273	9	1	160	216	5	22.38417244	901	1.616261601	0.123820342	0.018956622
0.023585366	636.3961182	790.569397	26228.59766	9	1	79	217	6	4.044691086	891	2.430367947	0.175725028	0.050936658
0.038299158	699.7142334	781.0249634	23947.46094	9	1	51	218	9	1.967863798	891	5.396612644	0.286957473	0.152260557
0.046312492	228.4731903	141.4213562	21732.69727	8	5	46	217	30	0.477453768	902	15.14965725	0.482561052	0.256547302
0.043906562	371.0794983	1159.741333	19524.00781	9	5	60	217	19	0.337614715	905	30.48917198	0.54780829	0.293218106
0.040619668	721.2489014	335.4101868	17321.53906	8	2	45	218	5	0	891	7.117477417	0.366448611	0.218308881
0.030312909	882.8363647	460.9772339	15107.67383	8	1	96	217	4	8.697657585	890	3.435982704	0.138295069	0.113291144
0.026819469	915.8602295	111.8033981	12941.16699	10	2	173	213	4	27.43595886	916	2.029894114	0.090876237	0.088691793
0.025969265	657.951355	986.1541748	10861.16016	8	1	42	218	4	2.263636112	888	3.971417665	0.099304765	0.091747932
0.021499762	90	1480.709229	8884.508789	8	1	81	218	4	3.945476294	886	6.133279324	0.110040426	0.084954433
0.015571246	674.1661377	1365.650024	7139.811035	9	1	139	215	9	14.93838024	901	2.229767323	0.075034462	0.050162666
0.017038155	655.2098999	700	5727.171875	10	2	208	216	3	8.842508316	888	1.751743913	0.024863606	0.017598838
0.022920337	2460.731689	986.1541748	4658.508301	10	3	555	203	2	3.64697051	986	1.14336741	0.000317518	0.007773114
0.021577006	3530.580811	602.0797119	3494.066406	10	2	441	202	5	21.83995056	991	1.069246173	0.01149964	0.009785977
0.025088504	1231.462524	1079.351685	1939.123535	10	2	288	213	0	18.78516388	903	0.981681645	0.036544338	0.007331856
0.031987835	960.4686279	1096.585571	517.8803101	8	2	146	217	3	14.23310947	876	1.231063008	0.041740045	0.010237116
0.032006484	678.8225098	2768.12207	270	8	5	14	219	7	1.687604904	865	1.928964257	0.019826973	0.016226068
0.023210118	94.86833191	1786.756836	432.6661682	9	1	18	220	7	2.635026455	861	3.442196131	0.003258762	0.016953582
0.018102787	120	1442.220459	210	8	5	5	220	13	1.817522049	870	5.493358135	0.003083286	0.033737488
0.018253012	606.7124634	1297.112183	2500.819824	8	5	17	220	9	0.754894495	863	4.751930714	0.01172768	0.063497081
0.022439146	330	0	4925.850098	9	5	19	220	8	0.954841256	877	16.37836266	0.013329731	0.080935575
0.03205622	169.7056274	427.2001953	7347.060547	8	1	8	220	14	1.391763449	859	7.41693449	0.005253712	0.078238882
0.040227707	685.4195557	761.5773315	9548.581055	8	1	8	220	10	1.909152389	860	4.206347466	0	0.079978704
0.03864171	488.364624	701.7834473	11748.97461	8	1	24	220	11	1.721006155	854	3.934475899	0	0.109768257
0.028655158	466.6904907	632.4555054	13630.46973	7	1	4	220	5	3.321432114	848	2.759655952	0	0.10424906
0.016439853	1373.790405	1364.734375	17823.63672	9	3	58	217	8	12.10607338	880	2.413077831	0	0.009827515
0.008497562	2043.526367	1732.772339	20036.78906	4	2	214	214	7	13.42939377	907	1.317573786	0	0.0031827
0.002610832	1603.807983	1627.88208	22344.86523	4	1	253	216	9	21.61159515	887	1.100134492	0	0.01146504
0.007029677	394.5883789	509.901947	24664.19727	1	1	16	217	12	2.698951006	875	1.13870883	0	0.015468975
0.015641665	907.9647827	2401.041504	27037.64063	1	1	11	217	5	1.687604904	863	1.461990356	0	0.011859692
0.015129783	436.8065796	450	38770.27344	10	2	341	203	0	19.80014801	982	0.962451816	0.010850793	2.85559E-05
0.03658659	1380.32605	790.569397	36447.77734	10	3	512	206	0	13.94980335	968	0.451421231	0.044025037	0.005520628
0.047602315	646.2197876	1073.545532	34105.98828	9	2	363	212	1	18.43494797	937	0.750525117	0.110333867	0.012221491
0.036772661	210	335.4101868	31823.72266	8	3	109	216	36	13.00800037	908	4.499080181	0.157382026	0.016886078
0.017505685	573.1491699	1833.712036	29548.17188	8	2	113	214	4	10.75958347	916	1.595350742	0.163991198	0.023320967
0.011221957	953.414917	583.0952148	27332.37109	8	1	62	217	10	1.217118144	898	2.709952831	0.156562462	0.052014336
0.020009594	863.770813	1431.782104	25122.05859	8	2	84	217	12	4.058664322	900	4.569367886	0.265976131	0.149565354
0.028873736	120	1562.049927	22915.38477	8	5	92	216	15	10.64780235	905	44.67338181	0.459198117	0.261376083
0.032195788	468.6149902	531.5072632	20708.69336	9	5	46	217	23	1.350224495	903	35.8400383	0.525732696	0.301980585
0.042701717	540	667.0831909	18525.33398	9	1	91	216	4	9.015509605	899	9.373116493	0.36878559	0.238062486
0.039830994	488.364624	1274.754883	16376.29102	9	2	122	215	9	11.59759808	905	6.400645733	0.161371723	0.133927688
0.042853527	256.3200989	1142.365967	14340.12598	9	2	69	218	8	10.68350792	886	6.959762573	0.131205827	0.084149376
0.038672838	60	250	12420.50684	8	1	20	218	21	0.675206006	887	8.61615181	0.150063157	0.074857794
0.035168968	647.6110229	291.5476074	10669.25	9	1	29	219	11	10.47768211	882	2.94452095	0.14222002	0.056448523
0.028988509	2334.994629	0	9141.783203	9	1	20	218	0	0.954841256	884	1.713490009	0.086645558	0.026915474
0.02391896	975.807373	873.2124634	7945.243652	9	1	145	215	3	15.15577888	903	1.459621191	0.024158761	0.007468976
0.024686009	924.175293	1131.37085	6925.388184	10	2	135	216	4	23.93089294	886	1.764255762	0.002241363	0.000831472
0.017475519	2617.059326	460.9772339	5449.935547	10	2	436	204	1	10.47768211	982	1.129872203	0.013790055	0.004845403
0.020593757	713.0918579	1400.892578	3904.38208	10	2	197	209	1	13.31453514	941	1.064577818	0.024449302	0.004511474
0.029206073	1472.752563	2333.452393	2794.351563	10	3	284	210	2	23.04728317	923	0.98606658	0.02362361	0.004454947
0.029820919	1376.408325	1984.943359	2220	9	3	227	216	1	13.36220074	880	1.272580862	0.008406352	0.007919513
0.015950775	1100.227295	350	1247.798096	9	1	14	219	15	1.350224495	871	3.747529984	0	0.01034477
0.010268128	30	200	658.6349487	8	1	17	219	19	1.067520261	870	12.87647629	0.008181254	0.043251023
0.010555334	792.0227051	1060.660156	2965.147461	9	1	24	219	9	5.438007832	873	16.37777519	0.024086187	0.08627151
0.011493437	1201.499023	756.6372681	5339.74707	8	5	16	220	16	1.350224495	884	36.72861481	0.024173871	0.093312807
0.025190847	1110	694.6221924	7746.392578	9	1	16	220	10	2.160789013	866	4.6229105	0.01168385	0.078082189
0.034580797	1189.831909	1170.469971	10134.93945	9	2	155	217	1	19.42362785	888	2.58477807	0.000221467	0.049895514
0.03443338	174.9285583	141.4213562	12568.10254	8	1	14	220	4	0.754894495	856	4.951768875	0	0.046680152
0.000881252	1090.366943	955.2486572	21244.68164	9	3	159	213	4	4.582314968	901	1.192979813	0	0.000154059
0	975.807373	1735.655518	23398.96094	4	3	128	211	6	10.64780235	933	0.911584616	0	0.003989669
0.004798904	483.7354736	403.1128845	42014.78125	10	2	496	199	0	31.7922821	1012	0.343834519	0.019316053	0
0.029559808	2146.625244	460.9772339	39694.67188	10	2	451	206	0	23.92340088	973	0.410203636	0.055197611	0.00059997
0.06053441	1609.968994	961.7692261	37420.63281	10	1	145	213	2	6.629140377	928	0.665165424	0.104243092	0.008733172
0.075127982	1380	206.1552887	35149.00391	9	1	98	216	7	1.909152389	921	1.450489044	0.17647621	0.016909126
0.05861311	870	304.1381226	32908.23438	9	2	113	215	3	5.479268551	921	1.437518358	0.193127111	0.022184322
0.027601695	2439.057129	1415.097168	30703.13477	9	2	170	208	1	12.36455345	959	0.918544352	0.153290734	0.027804947
0.006915259	1087.060303	670.8203735	28488.12305	8	1	96	216	6	3.769243956	902	1.067621708	0.086794555	0.038311414
0.004276088	42.42640686	2118.961914	26309.29883	8	1	120	213	10	10.03044319	920	1.279934287	0.098454103	0.08873789
0.010807201	840	3900.320557	24093.66016	9	2	354	207	1	18.35414886	961	1.850757599	0.231975645	0.167670846
0.027503829	284.6049805	1665.08252	21945.01563	9	3	255	217	5	24.37595558	891	3.176686049	0.322712302	0.202612981
0.049281374	318.9043884	0	19857.7793	8	1	29	218	49	2.719923258	897	13.82745934	0.280539095	0.171410248
0.053055458	800.4998169	850	17865.59766	9	2	56	217	7	2.361991405	898	7.48756218	0.198378056	0.117159463
0.049628243	108.1665421	200	15958.33594	8	5	26	218	121	1.217118144	885	15.87393856	0.142324105	0.075461529
0.040249549	180	1950	14194.78809	8	1	63	217	8	8.735691071	891	2.374464989	0.127773345	0.054354679
0.033553705	391.1521301	1981.161255	12624.86816	9	1	105	218	2	1.817522049	883	1.981050014	0.111306697	0.031116527
0.02857467	180	1250	11310.99512	9	3	68	216	8	6.853224754	903	3.230876446	0.074548818	0.013098267
0.020578902	1207.849365	0	10244.41797	8	1	10	219	0	1.067520261	880	2.902956247	0.024262177	0.004622741
0.020160068	234.3074951	212.1320343	9002.799805	10	1	15	218	12	3.64697051	892	7.938177109	0.005154698	0.011320316
0.018992689	1448.102173	158.1138763	7392.489258	4	1	27	217	4	2.901821613	883	11.57374668	0.018372392	0.024011012
0.026506366	768.9603271	100	6091.994629	10	2	59	216	2	8.691301346	888	1.961350799	0.023993863	0.025492487
0.03959832	2671.3479	715.8910522	5125.17334	10	1	269	210	0	5.396424294	928	1.298621655	0.014824003	0.012286057
0.050557539	2292.59668	1264.911011	4680	10	3	550	208	1	9.508656502	953	1.470594287	0.004751573	0.005207344
0.055821832	630.7138672	50	2324.177246	9	1	30	213	4	5.875572681	921	3.469488144	0.010614795	0.034675978
0.059926946	1019.117249	1566.046021	67.08203888	9	5	21	220	6	3.321432114	874	8.881177902	0.039279658	0.095224485
0.05400065	42.42640686	1204.159424	2241.98584	9	1	4	220	18	0	872	7.5952425	0.059290379	0.131560609
0.032944869	958.5927124	1044.03064	4660.439941	9	1	20	220	6	0.754894495	866	4.617630005	0.041173857	0.102533244
0.016075552	67.08203888	1480.709229	7063.773926	8	1	23	219	9	4.679912567	872	9.567468643	0.011247622	0.047225125
0.021752536	624.2595825	1431.782104	9475.061523	8	2	38	219	4	10.72415543	866	7.669122219	5.23035E-09	0.015831396
0.019731224	216.3330841	364.0054932	11724.74316	8	1	14	219	8	4.520227432	865	8.505570412	0	0.007811483
0.009996385	1200.375	1234.908936	13890.51855	8	1	43	218	2	5.385977268	866	5.478557587	0	0.002418762
0	2684.958008	2478.911133	45286.41797	10	2	399	201	0	3.584252357	994	0.40898031	0.006418766	0
0.005497398	1070.794067	1503.32959	42993.52734	10	2	797	198	0	44.15239716	1034	0.354087025	0.034711629	0
0.027441762	150	570.0877075	40749.90625	10	5	196	213	4	6.173847675	940	0.592212498	0.079581574	0.000110727
0.055583764	829.7589722	0	38491.07422	9	1	136	214	1	7.085726738	927	0.80013299	0.116085649	0.006490053
0.068241104	670.8203735	70.7106781	36301.23828	8	1	110	215	10	0.754894495	919	1.593295336	0.157409847	0.013575354
0.051792029	1779.129028	806.225769	34086.15234	8	2	231	209	3	18.77729797	956	0.755608737	0.145853639	0.015939038
0.023174824	3853.686523	743.3034668	31909.98828	9	1	164	213	1	10.39935112	928	0.890878439	0.085680224	0.023289898
0.005571132	1637.681274	111.8033981	29670.74414	9	2	170	210	0	30.6896553	943	0.617469788	0.028132528	0.027707385
2.08026E-05	342.0526123	728.0109863	27521.5293	10	2	576	201	0	30.06448364	1003	0.735505819	0.009270494	0.033817992
0.006256316	1682.408936	3220.248535	25402.89844	10	1	582	200	1	8.697657585	1008	0.874911189	0.04624334	0.058378708
0.029608589	2635.906006	2797.320068	23355.74609	10	2	702	197	2	2.901821613	1042	1.102727294	0.176161155	0.088130288
0.055689879	750	1941.648804	21359.07227	8	2	78	217	6	3.945476294	904	3.491262436	0.285149664	0.099181332
0.061817899	216.3330841	764.8529053	19473.32813	8	5	36	218	43	1.012750387	908	17.7112236	0.273003191	0.08827135
0.0473774	560.446228	1400	17731.04102	9	2	499	208	9	39.28770447	958	1.589777827	0.145977527	0.058297031
0.02584848	2433.700928	1234.908936	16122.95605	9	1	333	212	1	7.832625866	922	1.033839345	0.054830123	0.03169528
0.016614022	2791.451172	2232.151367	14705.0498	9	5	110	214	1	3.931095839	907	1.942806602	0.03998553	0.012360395
0.015303712	1931.450195	223.6067963	13528.80273	9	1	73	216	3	4.072588444	902	1.986418247	0.029988429	0.005732847
0.013090451	690	250	12511.00684	8	1	48	218	17	7.667577267	890	1.924228907	0.011089693	0.003426543
0.013951018	241.8677368	1364.734375	10869.19531	6	1	55	218	12	3.931095839	885	2.55446434	0.013066813	0.021386107
0.017647585	134.1640778	364.0054932	9470.739258	4	1	64	218	12	15.9999361	883	5.660615444	0.023381958	0.043319449
0.042556703	1421.442871	206.1552887	8362.68457	8	1	8	217	25	3.931095839	888	3.423434973	0.038617369	0.057668559
0.074648418	1207.476685	813.94104	7553.807129	10	2	291	214	2	12.5107832	913	2.302145004	0.040299006	0.055590142
0.097763434	785.1751099	360.5551147	5502.363281	10	4	36	218	0	3.843668222	889	3.312873363	0.039798062	0.046273112
0.119232498	424.2640686	600	3148.714111	9	1	6	220	10	1.012750387	882	19.28578568	0.058177337	0.088859141
0.14703846	429.5346375	602.0797119	764.8529053	9	1	8	220	19	2.781886339	874	24.99877167	0.106364854	0.158860579
0.135645494	152.9705811	1167.261719	1556.534668	9	5	9	220	36	1.687604904	896	17.07648468	0.108863033	0.1738877
0.080778278	218.4032898	50	3972.0271	8	1	8	220	17	2.052775145	867	9.53579998	0.067159481	0.111610621
0.025908234	630	500	6173.953125	9	1	11	219	16	0.954841256	868	3.501813173	0.011344571	0.025373334
0.011266669	941.5412598	832.1658325	8297.644531	1	1	5	219	16	0.754894495	867	3.51864171	0	0.000142686
0.008553248	2001.249634	100	10487.00586	7	4	11	219	4	0.337614715	870	3.685189009	0	4.96618E-05
0.002142632	2963.78125	672.6812134	12775.10449	9	5	5	218	6	1.067520261	859	4.167705059	0	0
0	4481.160645	2598.557373	46333.83203	10	2	497	200	0	21.61159515	1004	0.351121992	0.005659042	0.000949381
0.002709434	2855.678467	751.6647949	44091.68359	10	3	629	187	0	16.41022682	1095	0.35774231	0.0245938	8.40474E-05
0.012713692	2505.673584	1460.308228	41898.15625	10	2	536	204	0	31.12147331	995	0.352659762	0.052617025	0
0.025677217	2580.174316	200	39685.04688	10	1	141	213	1	1.687604904	935	0.576028943	0.064119719	0.001127922
0.03200721	296.9848633	150	37510.15234	10	3	173	212	1	5.759620667	935	0.528229296	0.066616222	0.004843324
0.021673748	2076.944824	250	35268.00781	10	3	566	204	0	23.02152634	987	0.425467432	0.059414852	0.008191278
0.00876764	2732.471436	460.9772339	33082.875	8	2	448	205	0	29.8194046	975	0.456895024	0.030246733	0.015915425
0.001298614	1063.202759	0	30968.16797	10	2	335	206	0	13.1663208	964	0.486404538	0.004372227	0.022378577
0	789.1767578	651.9202271	28880.71484	8	2	537	198	0	15.67869568	1024	0.609069169	0.004887746	0.018366242
0.00517226	268.3281555	1201.04126	26855.91602	10	2	103	212	3	6.721369267	926	1.196955085	0.040680621	0.013590514
0.024889462	375.8989258	474.3416443	24881.28906	9	1	71	216	16	2.635026455	908	2.726461172	0.162541434	0.029982727
0.046201676	84.85281372	254.9509735	23030.7207	9	1	50	217	46	0.337614715	908	5.195777416	0.284763038	0.049934406
0.051081173	697.7822266	390.5124817	21267.43945	8	5	47	218	16	2.433138847	908	4.831772327	0.267031997	0.05222119
0.035323989	123.6931686	1504.160889	19625.13672	8	3	250	213	2	17.18920135	932	1.104029894	0.136373252	0.040350452
0.012745406	2300.630371	0	18159.93945	10	2	550	199	1	3.372286797	1026	0.70691067	0.02953176	0.017819598
0.004229179	3415.918701	1802.775635	16887.62891	10	2	503	204	0	4.100293636	982	0.673699617	0.007862168	0.005330845
0.002679541	3890.758301	364.0054932	15812.30566	8	2	440	211	1	6.317550659	933	0.683597803	0.00509016	0.0001497
0.003908289	2832.895996	694.6221924	14390.65332	8	2	487	213	1	22.54646301	913	0.714315712	0.001182499	0.001806559
0.007663036	2229.9104	738.2411499	12922.51563	10	2	585	210	1	29.26007271	936	0.8826949	0.012626641	0.020175667
0.023898488	848.5281372	158.1138763	11679.40527	10	2	226	214	1	12.08832455	916	1.390303373	0.032795385	0.05360071
0.058586858	120	353.5534058	10674.47852	8	5	11	219	35	4.058664322	891	7.444295406	0.111107379	0.110870987
0.101997614	474.3416443	70.7106781	8604.091797	10	1	7	218	8	0.954841256	897	5.648638248	0.294682235	0.194431797
0.128071144	792.0227051	1006.230591	6117.940918	8	1	3	219	8	1.067520261	891	8.267959595	0.343572795	0.210919067
0.16764836	169.7056274	70.7106781	3598.249512	8	5	9	220	64	0.754894495	886	11.67682457	0.205113143	0.195792392
0.208533019	657.951355	141.4213562	1113.6427	8	1	6	219	32	1.687604904	884	11.53603268	0.167407319	0.208833218
0.198221788	60	100	660.6814575	8	5	7	219	75	2.160789013	878	14.7188282	0.151507035	0.204767287
0.125201955	420	694.6221924	2718.271484	8	1	7	219	8	0.337614715	873	4.165286541	0.087772831	0.121989444
0.036058236	2010	1833.712036	4910.478516	8	1	3	219	9	0	862	2.375349522	0.021658124	0.025319394
0	6337.672852	3650.342529	47496.05469	10	2	697	193	0	5.322852612	1047	0.254097253	0.000489796	0.009568322
3.42805E-07	5221.206543	1162.970337	45284.48047	10	2	784	189	0	10.43076038	1086	0.347371936	0.006941449	0.005802404
0.002451859	4985.147949	813.94104	43061.82031	10	2	712	192	0	34.61477661	1075	0.325232297	0.011367621	0.000416645
0.004274259	2896.981201	380.7886658	40866.32031	10	2	348	203	0	15.02163982	994	0.362355828	0.010509158	0
0.002717973	603.7383423	100	38672.09375	10	3	439	201	0	3.054369926	1000	0.440966874	0.006397054	0.0010812
0.001108044	1684.280273	0	36542.23047	10	2	485	198	0	11.20417595	1023	0.394342333	0.003576284	0.008921393
0.000357245	1752.369873	1761.391479	34409.38672	10	2	748	189	0	8.792412758	1085	0.436714828	0.001094954	0.017271176
0	450	200	32372.34961	10	1	282	206	0	18.12269974	974	0.453743368	0	0.02124772
0	840.5355225	100	30359.36328	10	2	205	207	1	8.691301346	963	0.508053422	0.002751505	0.014717032
0.001282109	67.08203888	70.7106781	28407.95703	9	2	133	213	2	20.76620483	924	0.732248187	0.025527513	0.004035762
0.012672834	1932.381958	1724.093994	26546.20313	9	3	640	194	1	24.14111519	1064	0.569784045	0.09802489	0.006422715
0.023563407	2117.285889	1795.132324	24780.07227	8	2	228	213	2	12.6255455	935	0.597001612	0.174425513	0.015233725
0.028922223	351.1409912	223.6067963	23147.19141	8	1	68	216	8	1.721006155	911	3.231488228	0.164955094	0.021688629
0.022005711	60	2102.379639	21640.66992	9	2	387	212	0	32.96783066	937	0.791734576	0.089196272	0.020538487
0.013994087	1973.854126	424.2640686	20277.95898	10	2	527	196	1	28.1492672	1041	0.529580116	0.034187622	0.016538393
0.007595925	931.9334717	50	19114.40234	10	3	126	207	2	19.44368553	960	0.556885898	0.012677618	0.011123068
0.00059607	1470	1167.261719	17932.09766	10	2	393	200	0	19.63288879	1008	0.549950778	0.000932072	0.002543497
0.00096218	2087.103271	1253.993652	16381.45605	10	3	307	204	1	15.48341465	983	0.666123211	0	7.47403E-08
0.011712962	2232.12915	670.8203735	15049.26953	10	2	634	198	1	23.87273598	1028	0.839325309	0.003673818	0.007415392
0.034255303	1680	111.8033981	13727.35254	10	2	378	203	4	16.91950989	1006	2.561644554	0.031388473	0.045171373
0.069127299	1982.044434	1996.24646	11224.85156	10	1	195	214	6	8.219958305	921	3.019452333	0.276218712	0.190151528
0.107690111	339.4112549	430.116272	8760	10	5	19	218	80	2.901821613	914	38.29535294	0.677609026	0.360466212
0.141983762	510.8815918	212.1320343	6270	8	5	4	218	58	1.391763449	913	64.0766449	0.756458163	0.405641317
0.178319246	1120.089233	158.1138763	3803.261719	8	1	6	219	31	1.067520261	900	26.66624832	0.455296725	0.327821016
0.231719345	1913.661377	447.2135925	1290.348755	8	5	4	219	22	0.954841256	886	8.13782692	0.193622902	0.238552615
0.233473122	483.7354736	353.5534058	595.4829712	8	5	7	219	32	1.391763449	882	13.49243164	0.177507102	0.216041952
0.161280692	713.0918579	212.1320343	1663.850952	8	1	4	219	24	1.687604904	870	3.070153713	0.102894202	0.138318896
0	8443.28125	2909.467285	48656.80078	10	2	727	190	0	13.49228382	1074	0.430240989	0	0.017208843
0	6327.724609	992.4716797	46465.30469	8	2	701	190	0	6.795864582	1077	0.355840683	0	0.011993117
0	3941.433838	150	44264.31641	10	2	345	205	0	14.39779663	981	0.362128675	0	0.002960769
0	1730.664673	650	42102.58203	10	2	520	199	0	31.95265198	1024	0.432351112	0	0
0	390	141.4213562	39973.15234	10	2	644	194	0	20.4393177	1048	0.357231766	0	0.001795971
0	960.4686279	447.2135925	37884.86719	10	1	662	190	0	11.46183681	1072	0.341077417	0	0.010915352
0	510.8815918	751.6647949	35871.53516	10	3	740	187	1	28.30892181	1093	0.382306039	0	0.01770054
0	764.8529053	320.1562195	33848.52344	10	2	567	202	0	11.99465942	1000	0.430387586	0	0.016772624
0	30	1096.585571	31934.33398	10	3	455	203	0	7.782782078	988	0.416073054	0	0.008770439
0	810.5553589	100	30085.10938	10	2	193	209	1	34.26751328	948	0.516977072	0.004795847	0.000437014
0.001303195	2607.757568	1225.765015	28335.28125	9	3	827	190	0	8.386797905	1088	0.393777668	0.019681802	8.63613E-07
0.008488773	968.4007568	141.4213562	26648.5293	10	2	442	200	0	15.25121784	1021	0.42800203	0.044190206	0.000776413
0.016907575	702.2819824	269.2582397	25118.5293	9	2	406	205	1	36.87159348	980	0.519892156	0.055554751	0.006696348
0.021682713	997.2462158	955.2486572	23717.93555	9	2	693	192	1	10.17652702	1078	0.647281468	0.054190692	0.015176279
0.020435732	488.364624	424.2640686	22474.88672	10	2	715	192	1	24.89213753	1071	0.504005253	0.040077191	0.01788841
0.010599993	966.0745239	1914.418945	21254	10	1	140	201	1	4.072588444	1003	0.454878867	0.017345535	0.012419992
0.002166658	931.9334717	650	19362.11328	8	3	257	211	5	26.60479164	931	0.541790664	0.001394219	0.003084689
0.005969877	212.1320343	602.0797119	17531.42578	8	1	167	211	0	21.55942154	929	0.522184968	0.000550287	0
0.017984051	1205.985107	1627.88208	15720.68652	10	2	242	201	0	22.95197105	999	0.81966269	0.003812403	0
0.03313531	271.6615601	50	13380	8	2	61	216	2	2.698951006	906	0.96119976	0.019092275	0.021637799
0.068906188	1565.183716	2065.187744	10890	10	1	408	207	3	10.60683441	978	3.318023682	0.282396078	0.192276493
0.112383932	1608.01123	150	8430	10	5	51	213	55	5.601181984	925	15.9541626	0.716891348	0.401839316
0.148887634	60	200	5940	8	5	8	217	116	0.954841256	921	44.46945953	0.796272457	0.470315844
0.183230892	2340	0	3480	8	1	6	218	74	0.754894495	899	17.19420815	0.468932241	0.366755337
0.220472395	1400.714111	50	990	8	1	4	219	32	0	889	5.624727726	0.214532658	0.239174664
0.232121572	664.0783081	500	1466.321899	8	1	8	219	10	2.361991405	885	11.55392838	0.254982978	0.212969333
0.18864736	384.1874695	70.7106781	742.7650757	8	1	9	219	30	3.016961336	889	9.515161514	0.208044663	0.169682503
0	7687.789063	1724.093994	49840.21094	10	2	849	187	0	19.47622108	1094	0.211215615	0	0.017399393
6.50942E-05	5465.271973	600	47664.07031	10	2	783	188	0	14.04373074	1089	0.298530608	0	0.012046016
0.002470952	3059.411621	100	45545.70313	10	1	265	204	0	7.062044144	986	1.829520345	0	0.003033834
0.003560482	759.5393066	696.4194336	43435.99219	10	2	756	191	0	6.091477871	1062	0.528999507	0	0
0.001338754	1565.183716	696.4194336	41372.03516	10	3	773	188	0	14.85106277	1081	0.39796859	0	0.000370982
0	1233.28833	1140.175415	39350.5	10	3	999	184	0	20.02348518	1110	0.340592176	0	0.006609945
0	1281.600586	781.0249634	37385.11719	11	2	958	181	0	16.26020432	1135	0.345822096	0	0.012071061
0	469.5742798	559.0169678	35465.76172	10	1	291	204	0	22.7757206	987	0.312211633	0	0.011131409
0	1752.626587	600	33623.78906	10	3	396	203	0	8.28042984	991	0.36185497	0	0.004589214
1.4602E-06	720	550	31849.34766	10	2	374	203	0	26.79421425	991	0.379420131	1.79382E-05	0
0.005138419	2937.243652	380.7886658	30178.3457	10	2	562	197	0	18.91043854	1031	0.383058697	0	0
0.012277988	2292.59668	335.4101868	28045.39453	10	3	698	190	0	24.21487236	1089	0.380952746	0.00246035	0
0.025951466	1252.836792	200	25848.79102	10	5	690	193	1	17.78937721	1072	0.384982944	0.0279331	0.00280518
0.033535823	630.7138672	100	23731.27148	10	1	584	195	5	1.967863798	1051	0.513821363	0.053965289	0.00925894
0.02569429	1425.55249	1253.993652	21660.08398	10	2	747	187	0	11.80483437	1105	0.441037774	0.045830481	0.011389568
0.013869452	2701.499512	1382.931641	19692.0918	10	1	557	198	0	21.66575813	1026	0.433096349	0.012571348	0.007116836
0.00807954	2896.981201	1298.075439	17729.66992	10	1	492	198	0	5.641219616	1030	0.477688879	2.98869E-05	0.000832135
0.014755251	737.9024048	212.1320343	15825.67578	9	4	92	209	2	12.5107832	943	0.551163256	0.009029606	0
0.024031717	384.1874695	610.3277588	13995.08887	12	4	80	210	0	11.76828861	942	0.612720549	0.01782332	0
0.033792309	874.6427612	0	12198.05273	12	4	81	216	0	4.315448761	905	0.825460434	0.017513411	0.003231853
0.061967317	697.7822266	776.2087402	10178.53613	12	4	62	215	0	6.137379646	913	1.665234447	0.107660346	0.106077649
0.103814185	335.4101868	70.7106781	7802.999512	10	3	31	215	12	6.69634676	913	5.032034874	0.365581363	0.287383527
0.148938864	798.8116455	141.4213562	5466.013184	9	1	16	217	32	4.044691086	911	8.682134628	0.423290312	0.359217674
0.187722266	990.4544678	353.5534058	3065.289551	8	1	6	218	21	0.754894495	908	7.803282261	0.224146277	0.282172799
0.210508719	600	50	630	8	1	8	218	19	2.635026455	892	9.779201508	0.192326322	0.205300778
0.212562203	90	141.4213562	1860	8	5	6	218	245	2.160789013	910	34.66971588	0.284344196	0.207193404
0.183612034	853.8149414	50	576.281189	8	1	7	219	13	1.721006155	907	33.33633041	0.26504299	0.179453373
0.124590732	284.6049805	50	1757.754272	8	1	4	219	16	0	891	10.77303028	0.133059576	0.101055741
0.003724086	4355.065918	200	48978.69141	10	2	757	194	0	21.56812859	1048	0.283403039	0	0.006053827
0.010540279	2135.907227	790.569397	46911.88672	10	2	879	184	0	13.91580868	1102	0.300664544	0	0.000535101
0.01267235	271.6615601	492.4429016	44866.33203	10	2	885	183	0	31.11905861	1105	0.311525106	0	0
0.008097952	2219.391846	200	42853.69531	10	2	809	182	0	17.27404594	1112	0.316403896	0	0
0.001273954	2889.515625	538.5164795	40905.26172	11	2	926	174	0	32.72203827	1165	0.30883652	0	0.000603669
0	807.7747192	300	38701.85938	10	2	499	192	0	21.56377602	1064	0.483235776	0	0.002926389
0	742.1589966	502.4937744	36360	10	2	567	197	0	25.46230316	1028	0.339432836	0.000346067	0.002465938
0	2135.064453	380.7886658	33988.88672	10	2	559	197	0	16.80831528	1033	0.322545767	0.007435621	0.000140173
0.000362847	84.85281372	1104.536133	31641.39648	10	2	364	202	0	8.327142715	993	0.40197137	0.010607434	0
0.008027142	2391.171143	1476.4823	29285.90039	10	2	638	190	0	16.55551147	1074	0.336945921	0.004702371	0
0.019521277	3349.402832	1486.606934	26952.375	10	2	701	187	0	16.72355843	1103	0.334389448	0.002591343	0
0.035969529	907.9647827	141.4213562	24683.4375	8	1	591	194	4	0	1056	2.760945797	0.032056198	0
0.042000901	120	667.0831909	22430.41211	10	2	611	194	1	4.262692928	1057	0.706383526	0.055718772	0.001286706
0.029332571	2278.61792	874.6427612	20275.49414	10	2	761	192	0	20.63027954	1071	0.669518232	0.043238774	0.002216618
0.015107146	3224.686035	807.7747192	18165.83594	10	2	628	195	0	17.35547447	1052	0.442396969	0.008442849	0.000581951
0.014102558	1430.279663	150	16175.4541	10	1	147	206	3	10.89007092	972	0.539831758	0.000691765	0
0.018987933	234.3074951	427.2001953	14211.04102	9	3	121	213	1	4.393377304	919	0.539086759	0.013460337	0
0.027947044	591.6925049	901.3878174	12314.37012	9	1	175	212	6	20.59784698	928	0.748616874	0.023869775	0
0.039643802	360	200	10458.99121	9	4	68	215	3	5.062306881	908	0.780698419	0.020418376	0.000117905
0.059436876	590.9314575	1180.042358	8658.001953	9	3	218	210	1	15.42324543	948	0.822310984	0.017637352	0.024611102
0.09120322	1049.571289	917.8779907	6888.316406	9	2	368	214	3	23.88588715	929	1.503433347	0.055181339	0.109828733
0.130993113	1214.907349	807.7747192	4601.260742	8	3	20	218	50	3.109632969	906	8.550281525	0.078924201	0.165117517
0.150825471	751.7978516	509.901947	2259.380371	8	2	7	217	10	1.909152389	914	14.98353863	0.072505139	0.136536494
0.161137477	120	50	90	8	5	5	217	5	0	902	20.90624237	0.140833959	0.131963372
0.154148355	330	1265.898926	2424.252441	9	1	21	217	26	1.721006155	917	14.20660782	0.211476475	0.149846748
0.136142403	60	50	1343.316772	8	5	8	218	44	2.052775145	912	15.61011696	0.183336526	0.135069847
0.111350708	174.9285583	300	876.1849365	8	5	14	218	55	5.062306881	919	23.03457642	0.091644578	0.087957881
0.081833251	603.7383423	0	2573.888184	8	5	6	219	3	1.012750387	892	14.39974403	0.059842806	0.047326703
0.006759705	4038.873535	492.4429016	49669.89063	10	2	653	186	0	21.90610123	1085	0.24524413	0	0.000152329
0.01543266	1569.7771	1281.600586	47297.32813	10	2	1019	170	0	34.61477661	1181	0.256725669	0	0
0.017888239	30	254.9509735	44961.15234	10	2	932	176	0	8.697657585	1144	0.459825605	0	0
0.012345118	626.418396	850	42584.66016	10	5	882	179	0	11.46183681	1132	0.314619601	0	0
0.003227655	417.8516541	250	40243.07422	10	3	921	181	0	25.13721848	1128	0.36552763	0	0
0	1356.650269	400	37867.75	10	2	719	188	0	7.653048515	1088	0.27884987	0	0
0	241.8677368	750	35500.99219	10	2	549	196	0	9.514431	1046	0.64866364	0.004550641	0
0	108.1665421	141.4213562	33159.32422	8	3	428	201	1	6.853224754	1005	0.466896355	0.017920149	0
3.45599E-05	240	790.569397	30782.39844	10	2	592	193	0	31.66075134	1057	1.315725923	0.02267088	0
0.005674507	2112.178955	2728.094482	28440.82227	10	2	670	188	0	12.50650978	1088	0.393631518	0.013710715	0
0.019235082	1802.248535	509.901947	26075.64453	10	3	676	185	0	21.9656086	1115	0.293156326	0.002845293	0
0.036063816	241.8677368	1059.480957	23728.25586	10	1	630	192	2	8.327142715	1071	1.01559937	0.022909837	0
0.039965104	1064.048828	180.2775574	21377.26758	10	2	620	193	1	4.168739796	1069	0.426985741	0.041155964	0
0.027515003	2227.2854	0	19068.41602	10	1	643	191	1	3.109632969	1083	0.400567204	0.032017741	0.000684415
0.019887619	758.9466553	316.2277527	16854.76758	10	2	439	204	0	27.097435	988	0.379443318	0.008813176	0.004562106
0.02194619	241.8677368	141.4213562	14685.94238	10	2	116	206	1	3.372286797	966	0.495536178	0.002092087	0.005923717
0.023544643	1527.939819	715.8910522	12659.00488	9	2	440	208	0	11.08264446	955	0.425288111	0.007808336	0.002847325
0.025391491	2333.838135	851.4692993	10694.31641	9	3	307	212	0	13.26267624	927	0.483071625	0.015854225	0
0.041041367	84.85281372	250	8778.166016	9	2	177	212	2	1.432096243	927	0.600744426	0.013031414	0
0.058695316	1548.709106	250	6922.658691	10	2	310	206	0	27.62504005	974	0.713515162	0.004633972	0.006617795
0.084943578	1995.845703	559.0169678	5142.003418	10	2	432	205	1	17.08314323	1000	0.891982555	0.012410284	0.037254799
0.106587775	0	282.8427124	3348.193604	9	3	211	215	3	14.93838024	922	1.973119736	0.0341684	0.067847848
0.100949049	1491.878052	111.8033981	1328.156616	8	5	18	218	5	1.350224495	910	24.18754005	0.063091949	0.073038191
0.089758903	523.9274902	570.0877075	931.4505005	8	2	63	218	19	9.468127251	911	12.68795967	0.074183784	0.063011065
0.081145696	2784.025879	570.0877075	3289.756836	8	5	10	218	14	1.817522049	904	5.28717947	0.077720985	0.065231867
0.068856932	2370	360.5551147	2406.366455	9	5	14	218	3	1.217118144	902	8.571192741	0.046202365	0.058047492
0.073471896	1394.59668	1726.991577	300	9	5	22	218	7	1.721006155	901	6.752185822	0.029100332	0.044731352
0.073151775	394.5883789	618.4658203	445.9820557	8	1	7	219	8	2.385944128	905	6.650649071	0.043057393	0.043871172
0.064446382	60	269.2582397	1797.998901	8	4	15	218	101	2.456394672	909	18.29396629	0.048373275	0.039185166
0.012836547	1423.024902	403.1128845	46467.76172	11	2	1366	157	0	19.13989639	1247	0.242379695	0	0
0.015101786	872.0665283	320.1562195	44126.15625	5	3	1123	164	0	23.46344185	1208	0.286447406	0	0
0.010100687	30	750	41755.48438	8	3	1015	174	0	27.01867104	1154	0.339353532	0	0
0.002053886	1544.344482	2071.834961	39384.07031	11	2	1238	164	0	22.87210083	1233	0.261548907	0	0
0	42.42640686	100	37040.23438	10	2	668	190	0	16.26020432	1082	0.285687	0	0
0	1678.39209	180.2775574	34665.48828	10	2	659	195	0	22.80188179	1061	0.291916013	0.004220556	0
0	2396.434814	608.2762451	32329.77148	8	2	441	201	0	2.698951006	1015	0.35872519	0.017386245	0
0	67.08203888	538.5164795	29953.17773	10	3	401	202	0	19.07066727	1001	0.461075425	0.022044091	0
0.000896337	295.4657288	1555.634888	27581.86328	10	2	502	197	0	28.63490486	1025	0.371786892	0.019034347	0
0.010084822	579.3962402	2018.043579	25240.14648	10	3	613	195	0	15.51006699	1047	0.594296396	0.014547531	0
0.021494569	1434.050171	912.4143677	22869.23047	10	6	632	192	0	5.951584339	1074	0.358346909	0.019291837	0
0.025078485	2958.006104	50	20527.47656	8	2	580	193	0	5.385977268	1067	0.355884075	0.020877097	0
0.023648577	1214.907349	502.4937744	18155.35547	10	2	566	196	0	17.57696724	1039	0.314334482	0.015863225	0.005067021
0.026450863	722.4956665	180.2775574	15811.13867	10	2	452	190	0	9.046031952	1084	0.330426812	0.014423219	0.012826613
0.032924216	1847.620117	364.0054932	13491.63086	8	1	245	205	1	10.2885952	976	0.477065444	0.015810931	0.014962132
0.029173661	3261.732666	884.590271	11243.23828	10	2	620	195	0	12.57468605	1068	0.408099771	0.00946987	0.009660191
0.019399505	3030.593994	1051.189819	9150.787109	10	2	479	195	0	17.09792328	1065	0.444927275	0.00248255	0.001736906
0.035161022	721.2489014	600	7177.527344	8	3	427	204	0	11.76828861	986	0.477723181	0.006405125	0
0.070653774	339.4112549	715.8910522	5242.022461	10	2	502	199	0	8.118116379	1037	0.503824651	0.027480787	0.00531322
0.090758711	342.0526123	1702.938599	3384.02124	10	2	406	200	0	14.66746807	1020	0.664150536	0.047496472	0.018036459
0.087108098	480	380.7886658	1602.404419	10	1	382	202	1	24.92209625	1016	0.824389279	0.042728718	0.031483639
0.064121343	2015.589233	350	174.9285583	10	2	311	211	0	34.4341774	949	0.940297782	0.044472456	0.03520174
0.050883204	757.1657715	150	2083.866699	9	3	115	212	3	13.21459866	946	1.521475792	0.041224048	0.02608175
0.040065102	626.418396	450	4231.169922	10	2	110	212	3	17.96535301	947	2.012020588	0.033986464	0.017347364
0.035070863	1140.394653	1382.931641	3836.482666	10	2	484	203	2	20.96670532	1023	1.298343658	0.014755773	0.010625169
0.038348567	1006.230591	1653.027466	2412.343262	9	2	380	206	1	15.42324543	1000	1.258873105	0.004552566	0.014392437
0.052585937	323.1098938	141.4213562	1207.849365	9	2	22	217	17	18.86880112	901	1.302205682	0.021705763	0.026302222
0.064632289	1913.661377	559.0169678	0	8	5	14	216	5	0.337614715	908	1.65220952	0.03021946	0.025906067
0.006078244	636.3961182	1060.660156	45638.59766	5	2	1490	151	0	9.702926636	1274	0.267755628	0	0
0.0088063	1200	522.0153198	43267.15625	10	2	1152	167	0	20.78225136	1191	0.236790121	0	0
0.004381212	582.4946289	552.2680664	40923.13281	10	2	872	175	0	10.05222988	1141	0.235877797	0	0
5.55571E-06	3060	602.0797119	38548.58594	11	3	895	175	0	16.05431557	1147	0.256787866	0	0
0	2210.452393	1185.326904	36183.45703	10	2	1055	173	0	26.97371483	1170	0.257576466	0	0
0	3311.570557	905.5385132	33835.91797	10	2	1200	168	0	15.48341465	1219	0.236138716	0.000161759	0
5.10288E-06	1928.652344	2942.787842	31464.95117	10	2	538	198	0	6.918174744	1030	0.340908736	0.006331731	0
0.002359624	123.6931686	1097.724976	29119.43164	10	2	403	201	0	13.3463335	1008	1.744188905	0.010159653	0
0.003717149	990	1040.432617	26752.28125	10	2	484	196	0	10.48288155	1039	0.364537746	0.018318266	0
0.005117365	540	3225.678223	24410.58203	10	2	563	193	0	11.44769096	1060	0.783936501	0.023707012	0
0.013485871	480	3001.66626	22033.66797	2	2	711	191	0	14.99394798	1081	1.40438807	0.026358528	0
0.016628914	1197.747925	1460.308228	19668.49414	10	2	579	190	0	24.40507126	1089	0.378444314	0.018127462	7.92539E-05
0.021610377	361.2478333	403.1128845	17326.44727	10	2	580	193	0	8.563128471	1059	0.434448689	0.008661333	0.006987187
0.034362502	1851.512939	1792.344849	14950.02637	10	3	664	193	0	12.77675056	1065	0.339716852	0.018137788	0.01586578
0.041054789	4065.968506	1589.024902	12608.31836	10	1	720	187	1	8.28042984	1118	0.675137222	0.024388064	0.01823212
0.029304663	5214.997559	2462.214355	10239.45313	10	2	530	193	0	16.18455505	1075	0.378051728	0.016187191	0.012313917
0.011123932	3774.042969	1390.143921	7909.652344	10	2	315	203	0	23.57681084	999	0.371993095	0.002376449	0.002954795
0.021263236	1945.37915	1050	5668.72998	10	1	368	208	0	21.19138908	960	0.398431987	0.015541045	0.004006844
0.067489713	647.6110229	2205.107666	3658.155273	10	5	140	210	0	6.990494251	943	0.537388802	0.056170203	0.013092679
0.096539885	1005.783264	1767.766968	1708.15686	10	2	143	211	0	6.926249027	934	0.624346852	0.084500767	0.021863114
0.08403939	1317.953003	1375.681641	150	10	3	462	198	0	14.21836185	1047	0.597820044	0.063778579	0.020817108
0.046059869	174.9285583	353.5534058	1920.937256	10	3	136	206	1	16.49387932	983	0.777382791	0.024009528	0.014442448
0.025147695	182.4828796	427.2001953	3714.310059	10	1	144	211	1	15.54330444	944	1.452435136	0.018092282	0.008274059
0.025117872	630.7138672	1569.235474	5571.444824	10	2	187	210	1	9.421579361	954	1.008182883	0.022616442	0.003252814
0.023476664	764.8529053	827.6472778	5814.894531	8	2	270	206	0	20.78225136	987	0.973305047	0.020725969	0.000313709
0.016621159	161.5549469	300	4590.39209	10	1	61	215	1	11.19934273	908	0.876780152	0.00821159	0.000589385
0.028178426	496.5883484	538.5164795	3228.45166	9	2	103	214	1	8.588925362	911	0.77962631	0.000850552	0.006093061
0.04346801	2686.801025	1297.112183	1523.220215	9	2	96	213	0	14.88955688	923	0.81208533	0.003276638	0.007394464
0.037216339	5083.561523	460.9772339	524.7856445	4	2	152	215	0	21.39302635	903	1.142770529	0.000182564	0.002179245
0.008359327	1548.709106	0	44806.07031	11	3	1405	142	0	19.07837486	1331	0.27652663	0	0
0.011461603	492.0365906	873.2124634	42437.57422	11	2	1335	153	0	19.78056908	1260	0.269559383	0	0
0.008163195	1481.890625	403.1128845	40066.57031	11	2	1134	164	0	17.93200302	1199	0.2678819	0	0
0.001763692	1920	50	37719.01953	10	2	758	177	0	32.05109787	1123	0.271565259	0	0
0	1948.152954	1484.082153	35348.01953	11	2	1154	164	0	21.56377602	1215	0.248523876	0	0
9.45673E-05	3251.230469	570.0877075	33007.98828	10	2	1050	167	0	27.80459404	1215	0.280445516	0	0
0.006836731	2026.055298	2951.694336	30635.34766	10	2	791	187	0	24.03727913	1107	0.25250718	0.003056227	0
0.016849393	308.8688965	855.8621216	28264.26758	10	3	451	202	0	39.2227478	1012	0.362131119	0.016456585	0
0.017948333	189.7366638	250	25916.75391	8	2	269	201	1	26.56823349	1015	0.35444653	0.027997175	0
0.015964113	1815.929565	1068.87793	23551.60547	10	2	464	198	0	17.06242561	1037	0.311796457	0.03290746	0
0.016378298	1953.688843	2864.000732	21204.54688	10	2	378	197	0	20.99384117	1043	0.305680305	0.04083629	0
0.018124329	84.85281372	3492.849854	18833.14453	2	2	526	198	1	16.11800766	1038	0.387920827	0.039621372	0
0.024812683	1018.233765	2750	16497.32617	10	2	561	194	1	8.935631752	1065	0.36111927	0.024387689	0.004017085
0.040809758	2340	3394.112549	14120.53809	10	2	715	193	0	22.01008987	1064	0.317639083	0.016001107	0.011171125
0.044699553	2223.240967	1900.657837	11749.31934	10	2	615	192	0	24.16881371	1079	0.288108259	0.02520559	0.013134934
0.027273711	3542.033203	2640.075684	9405.371094	10	2	539	195	0	1.967863798	1055	0.418625176	0.019668642	0.008221041
0.007364917	4677.788086	3373.425537	7036.646973	10	2	384	198	0	21.01416397	1030	0.329626441	0.00302775	0.001928438
0.018920545	2598.249512	3430.014648	4695.55127	10	2	423	203	0	4.582314968	996	0.423148513	0.016648922	0.008941233
0.055036414	1256.065308	2214.158936	2318.361572	10	2	382	204	0	20.06439018	995	0.408674061	0.060780872	0.016997864
0.084986202	637.8087769	763.2168579	174.9285583	10	2	280	210	0	11.00901604	949	1.361417174	0.083596766	0.022025688
0.080430418	0	636.3961182	1790.474854	10	1	138	209	3	5.438007832	946	2.261256695	0.058169931	0.017577877
0.041537244	318.9043884	500	3677.662354	10	5	235	208	0	16.51856613	957	0.650590897	0.014905421	0.006605614
0.017756363	618.4658203	1570.03186	5458.763672	10	2	441	199	0	15.74750042	1034	0.539090157	0.009346345	0.000766709
0.02094011	1608.01123	100	7254.357422	10	1	159	209	0	8.478713036	953	0.570983589	0.020528411	0
0.018960217	3278.79541	403.1128845	7997.855957	8	3	83	212	1	10.2885952	932	2.189068556	0.019505521	0
0.008518397	2476.953857	1720.465088	6739.79248	10	2	440	202	0	38.22939682	1012	0.610763073	0.007331727	0
0.013857855	670.8203735	474.3416443	43952.25391	11	2	1313	151	0	7.085726738	1264	0.297478735	0	0
0.017756173	127.2792206	70.7106781	41602.125	11	3	990	162	0	21.5790081	1202	0.506590188	0	0
0.013575458	318.9043884	1030.776367	39237.03125	10	3	944	165	0	22.20138741	1187	0.277590364	0	0
0.004645745	90	0	36891.02344	10	2	563	179	0	18.94418144	1105	0.300294161	0	0
0	90	1250	34518.42578	11	2	1026	173	0	24.51378632	1158	0.250592589	0	0
0.002777494	1167.304565	430.116272	32147.37695	10	2	893	190	0	48.29877472	1081	0.271000773	0.000784052	0
0.016453862	948.6832886	1882.153076	29805.75195	10	2	634	194	0	6.671226501	1070	0.198832169	0.016366918	0
0.029998768	212.1320343	1252.99646	27434.7168	10	2	394	197	0	23.34537315	1057	0.346414566	0.038273845	0
0.030797539	1135.649536	1030.776367	25087.64258	10	1	367	203	0	6.137379646	1017	0.620272756	0.039975502	0
0.02612336	3342.005371	851.4692993	22716.25977	10	3	528	196	0	11.19934273	1059	0.314643443	0.030392693	0
0.025503706	1842.009766	2451.530029	20350.26367	10	2	524	200	1	4.763641834	1028	0.309365243	0.038855031	0
0.027956685	390	4481.350098	18003.59961	8	1	476	198	2	2.456394672	1049	0.551024914	0.046463545	0
0.038271707	417.8516541	5179.285645	15632.41797	10	2	547	195	1	15.51006699	1061	0.359518856	0.03264337	0.000104047
0.047569416	120	2658.006836	13290.94824	10	2	407	199	0	10.0140686	1031	0.493716896	0.015022559	0.002789144
0.048862603	42.42640686	250	10919.75293	10	2	321	199	0	18.15834236	1026	0.347902775	0.023179248	0.003803134
0.030188808	1650	1118.033936	8548.947266	10	2	444	196	0	7.506142616	1045	0.317368209	0.027220534	0.001378481
0.014805538	2409.169922	1400.892578	6201.370605	10	2	282	200	0	22.1280899	1030	0.359680206	0.016475029	0.000712522
0.025358494	1170	1430.034912	3836.482666	10	2	393	200	0	7.210668564	1034	0.437705249	0.010185904	0.008791522
0.056964397	692.6037598	955.2486572	1489.463013	8	2	282	209	0	26.02793121	960	0.556834519	0.039393425	0.016105944
0.079259001	1380	1234.908936	859.0692749	8	2	154	211	0	6.629140377	942	0.665210843	0.058566522	0.016193431
0.066935979	2121.744629	2390.08374	3195.387207	10	2	436	205	0	13.20656681	976	0.437707692	0.034233052	0.009452637
0.034867577	1693.871338	2800.446289	5306.27002	10	2	448	199	0	10.1818943	1033	0.424618721	0.007661891	0.00085292
0.02214336	408.0441284	2229.9104	7214.048828	10	2	575	195	0	4.393377304	1075	0.528824031	0.00175835	0
0.022861157	2764.072998	1610.124268	8997.699219	10	1	393	201	0	10.55538082	1019	0.475257337	0.007927096	0
0.019042075	4980.812988	2720.294189	10161.98828	8	3	465	203	0	8.459106445	1006	0.464450836	0.007214418	0
0.012265433	1950	1414.213623	38426.07813	5	2	1331	152	0	11.56032372	1275	0.223765701	0	0
0.003818034	2460.731689	430.116272	36036.48047	10	2	1162	161	0	15.40312576	1229	0.236702487	0	0
0	1356.650269	602.0797119	33688.83984	10	2	749	172	0	36.83590698	1170	0.203023538	0	0
0.00390318	699.7142334	353.5534058	31317.83008	10	2	577	196	0	40.17105484	1056	0.213496044	0.001875343	0
0.017208805	240	1610.124268	28941.29492	10	2	812	188	0	24.6808548	1124	0.266947299	0.018231757	0
0.030003386	563.6488037	651.9202271	26605.17969	10	1	288	208	0	18.96231842	990	0.288419187	0.038636167	0
0.029895887	997.2462158	813.94104	24232.75977	10	2	458	199	0	12.26014709	1046	0.284463078	0.037604958	0
0.024617592	2575.985352	2740.894043	21886.64063	10	2	457	199	0	14.49195099	1049	0.257660061	0.017102292	0
0.025459262	1261.427734	1991.230835	19515.52539	10	2	569	198	0	15.52004719	1057	0.281107575	0.019731589	0
0.031327777	1149.82605	2247.220459	17144.57422	10	1	553	193	0	10.55538082	1090	0.286975175	0.030829923	0
0.046285555	1519.078613	4356.604004	14802.86426	10	1	634	192	0	5.438007832	1088	0.284010977	0.020802984	0
0.051667556	907.9647827	3541.89209	12429.12695	10	2	625	187	0	34.15444946	1116	0.413490742	0.011063891	0
0.052231044	768.9603271	1345.362427	10090.21777	8	2	373	199	0	27.31781197	1028	0.477129728	0.025649918	0
0.03932799	67.08203888	200	7719.274414	8	1	206	204	7	2.385944128	992	0.644207835	0.039942972	0
0.030812189	60	250	5372.010742	10	2	209	207	2	20.27199554	977	1.198661804	0.031149799	0
0.041797522	84.85281372	250	3000.599854	10	3	206	207	1	15.16945648	979	2.646435738	0.01979115	0.00348622
0.057016786	1623.607056	600	636.3961182	8	1	170	210	1	5.550718307	961	0.655773759	0.036488216	0.008647288
0.068071499	690	700	1688.816162	8	3	224	206	0	7.117176533	974	0.670918345	0.051072456	0.008673601
0.055626623	1040.096191	2700.462891	4059.876953	10	2	554	197	0	8.984876633	1047	0.431085199	0.032335907	0.003598248
0.03301448	276.5863342	3359.31543	6401.328125	10	2	557	196	0	16.93147659	1053	0.411738575	0.006265718	0
0.022130113	750.5997314	4066.017822	8772.371094	10	2	548	193	0	3.931095839	1080	0.511024475	0	0
0.019288188	3233.604736	3968.941895	10725.15723	10	2	569	195	0	6.754583836	1065	0.40992111	0	0
0.015227562	5661.978516	5099.019531	11922.12207	10	2	427	198	0	12.40776348	1043	0.431378126	0	0
0.005340869	4377.328125	1523.154663	37759.14453	11	2	1178	163	0	15.25121784	1221	0.238925099	0	0
0.000572201	4430.361328	2035.927368	35319.32813	11	3	1389	152	0	18.56861115	1292	0.217518419	0	0
0	3836.482666	2951.694336	32894.90234	10	2	754	176	0	17.47097588	1155	0.215559423	0	0
0.001642078	2382.12085	1166.19043	30511.0625	10	2	639	194	0	40.87237549	1071	0.175396517	8.03564E-05	0
0.016354872	30	141.4213562	23404.5	10	1	159	211	2	16.93147659	977	0.462231606	0.015552763	0
0.011355078	180	353.5534058	21027.625	8	2	310	206	1	37.33582687	1011	0.849148154	0.002518782	0
0.015636111	349.8571167	200	18685.97852	10	2	373	205	0	29.46020126	1010	0.567867041	0.001158217	0
0.022225648	589.4064941	1662.077026	16311.6709	8	2	532	196	0	12.95884228	1067	0.31949082	0.005468435	0
0.033659965	942.019104	4051.234375	13973.33496	10	2	765	183	0	23.65321541	1148	0.298876971	0.003877772	0
0.041183904	1127.297607	3922.371826	11602.28418	10	3	851	182	0	24.09484291	1141	0.250413567	0.001416399	0
0.043151915	1560	1526.433716	9225.573242	2	3	567	191	0	29.48688126	1082	0.264404327	0.017118167	0
0.03712019	1671.406616	1110.180176	6889.622559	2	2	349	197	0	21.19138908	1037	0.277476192	0.032257918	0
0.040340256	1073.312622	900	4513.280273	10	3	387	206	0	15.46672916	986	0.322729319	0.035762407	0
0.052447326	210	50	2171.013672	10	2	191	206	0	21.1735363	986	0.664395213	0.035792034	0.000479192
0.054142006	2166.033203	813.94104	180	8	2	349	209	0	4.431819916	967	0.398913145	0.04390914	0.000798524
0.049455807	123.6931686	50	2547.881592	10	3	149	208	0	2.385944128	966	0.552706957	0.046400897	0.000680706
0.036037009	258.0697632	447.2135925	4889.263672	8	1	229	204	5	10.64780235	993	1.260887504	0.031744912	0
0.020843979	1727.541626	905.5385132	7260.991699	10	2	365	201	0	22.56484604	1009	0.468366206	0.008051806	0
0.014201078	2262.962646	2086.264648	9601.875	10	2	605	193	0	17.57696724	1081	0.397762597	0	0
0.014259874	4038.427979	4123.105469	11973.00684	8	2	770	192	0	13.36220074	1094	0.382593364	0	0
0.008082443	1435.618286	2302.172852	17827.01953	10	2	585	192	0	19.56097794	1112	0.355744064	0	0
0.011261932	2052.75415	3429.650146	15485.34766	2	2	691	189	0	13.37804604	1118	0.299974769	0	0
0.014936024	3458.337646	5128.839844	13108.59277	10	2	946	181	0	15.48341465	1175	0.242077723	0	0
0.017879877	3519.730225	4988.236328	10772.67383	10	2	847	178	0	19.77076912	1183	0.215217233	0	0
0.02052757	4021.007324	2800.446289	8396.195313	10	2	808	178	0	2.635026455	1183	0.300592959	0.002622811	0
0.02559901	3486.330566	460.9772339	6024.699219	10	2	310	193	0	5.226703644	1072	0.316408783	0.013652599	0.000222081
0.038079813	1158.79248	1170.469971	3689.512207	10	2	396	197	0	14.30291462	1056	0.288054168	0.028721634	0.004808044
0.047629241	1077.079346	986.1541748	1312.13562	10	1	400	199	0	3.64697051	1042	0.384998858	0.031756204	0.008434044
0.046051536	3339.715576	282.8427124	1006.230591	10	2	336	200	0	18.24570084	1032	0.346083134	0.034293413	0.009144831
0.032417174	1893.805664	707.1068115	3377.632324	10	3	409	205	0	33.59267807	992	0.371778429	0.029296607	0.009490065
0.018839139	416.7733154	424.2640686	5748.190918	8	1	255	207	2	14.22205067	977	0.681672335	0.01553394	0.008079668
0.006394988	523.9274902	1209.338623	8090.049316	10	1	415	202	1	7.363740444	1014	0.38404578	0.002832936	0.002136162
0.002958446	1789.217651	1118.033936	10460.84082	10	2	489	199	0	20.60943794	1028	0.382648408	0	0
0.005235136	2979.681152	3553.16748	12802.65625	10	2	648	187	0	12.92595196	1140	0.361312896	0	0
0.000983833	3759.70752	4652.418945	17084.15039	10	2	590	191	0	6.853224754	1120	0.329779506	0	0
0.0011494	5520	3530.226563	7572.430176	10	2	671	189	0	21.01416397	1112	0.523563743	0	0
0.011902411	3032.375244	1775.528076	5195.199707	10	1	314	195	0	11.31949234	1063	0.349555343	0.00102585	0.002670952
0.028486157	657.951355	776.2087402	2824.4646	10	1	410	196	0	20.66495323	1059	0.322273105	0.011868634	0.011488187
0.038723674	1380.32605	1400	483.7354736	10	2	491	198	0	14.30657768	1049	0.362643003	0.018671857	0.018258471
0.038492426	2426.849854	492.4429016	1865.07373	10	2	294	202	0	13.77885723	1017	0.332212627	0.013769203	0.027369969
0.029524408	1500	1900.657837	4207.38623	10	2	346	203	0	19.23932076	1007	0.402876943	0.003237492	0.03132635
0.018902021	990	2640.075684	6577.735352	10	2	471	198	0	11.38616467	1047	0.393587947	0.00053087	0.025700135
0.009585232	1524.106323	3118.092285	8919.641602	10	2	448	199	0	24.13187027	1043	0.377116412	0	0.013365875
0.002830781	474.3416443	3001.66626	11296.34473	10	2	545	197	0	24.72903633	1058	0.431274325	0	0.001375692
0	1572.927246	3104.834961	13661.63281	10	2	493	194	0	39.68179703	1079	0.375823826	0	0
0.004880556	2770.415039	2500.5	4365.798828	10	2	786	185	0	7.572619915	1143	0.292897761	0	0.003118647
0.016497442	611.8823242	1860.779419	1994.718018	10	2	602	186	0	14.85456657	1135	0.34217146	0.001315553	0.012385368
0.029336825	362.491394	2691.189209	330	10	2	528	195	0	24.41234207	1072	0.402429283	0.004434614	0.0208134
0.03351019	42.42640686	2757.263184	2694.661377	10	1	400	200	0	15.67869568	1037	0.408780813	0.002267656	0.034261022
0.031555977	94.86833191	2496.497559	5066.093262	10	1	376	201	2	6.063765049	1035	0.533048868	0	0.040130887
0.027070576	420	1767.766968	7413.339355	10	5	351	200	1	2.263636112	1041	0.639905274	0	0.034117982
0.015596395	1320	912.4143677	9778.527344	10	2	360	200	1	12.19438362	1047	0.384200305	0	0.019395024
0.005982206	488.364624	776.2087402	12120.66797	8	3	386	202	1	16.99413109	1027	0.496842355	0	0.003230004
3.35205E-07	836.779541	710.6335449	14496.92383	10	2	321	203	0	17.14216614	1012	0.42638734	0	0
0.000646734	3206.633789	291.5476074	4150.530273	10	2	626	187	0	9.920728683	1140	0.28725028	0	0.000793212
0.019914411	1982.952393	3403.307129	3530.580811	10	3	728	182	0	21.359972	1172	0.289409012	0	0.022160191
0.02521237	1626.099609	873.2124634	5895.438965	10	1	498	190	0	14.93838024	1119	0.328281611	0	0.02872544
0.022903064	1821.867188	400	8267.21875	10	1	385	196	1	14.51357651	1078	0.541853964	0	0.026283124
0.013229658	1170	1012.422852	10613.81152	10	1	367	201	1	3.109632969	1039	1.111178637	0	0.013874111
0.004761066	1548.709106	1450	12979.01367	8	2	417	200	0	6.804089546	1044	0.518916547	0	0.001772706
0.000878052	3833.07959	3167.412109	13808.63867	10	3	705	190	0	5.226703644	1127	0.365534931	0	0
0	5027.57373	3417.601563	16182.93555	8	2	475	199	0	37.88038254	1059	0.359741122	0	0
