# Supplementary material for: A study on the spatial distribution characteristics and driving factors of traditional villages in the southeast coast of China: A case study of Puxian, Fujian
Source: PLoS One. 2024 Jun 7;19(6):e0303746. doi: 10.1371/journal.pone.0303746 (PMC11161066; doi:10.1371/journal.pone.0303746)
Supplement: S2 Data — (ZIP) [file pone.0303746.s002.zip › Quantile Discretization Data Sampling/F500.csv]

Y	X1	X2	X3	X4	X5	X6	X7	X8	X9	X10	X11	X12	X13
0	400.2499084	4715.135254	16982.35938	10	1	631	196	0	8.063245773	1000	0.695271671	0.008226234	0
0	30	4290.10498	16707.73828	10	1	593	196	0	8.380191803	1000	0.694246948	0.011250607	0
0	241.8677368	4081.66626	16295.10938	10	1	581	199	0	7.746973515	978	0.730900586	0.010313915	0
0	516.1395264	3873.628906	15847.41309	10	1	464	199	0	26.25982666	978	0.646258652	0.009163217	0
0	416.7733154	3866.846191	16483.21875	10	2	506	198	0	6.201053619	984	0.737440944	0.014073793	0
0	174.9285583	3605.55127	16025.28027	10	2	570	200	0	9.015509605	972	0.717230976	0.013179107	0
0	150	3443.834961	15609.71777	10	2	534	200	0	11.48537064	972	0.626816869	0.011922233	0
0	379.4733276	3320.391602	15159.29395	10	2	461	205	0	12.68038368	931	0.603774309	0.010770757	0
0.01764637	189.7366638	291.5476074	582.4946289	7	5	18	219	4	1.350224495	813	2.041097641	0	0
0	882.3264771	3464.823242	16260.6084	10	3	429	198	0	18.92342567	984	0.564464748	0.01700896	0
0	540.8327026	3170.567871	15805.98633	10	2	524	200	0	11.94526863	972	0.583185256	0.016464867	0
0	268.3281555	2933.427979	15373.35352	10	2	471	200	0	17.95979881	972	0.567428827	0.016132062	0
0	60	2815.137695	14926.43945	10	2	518	205	0	14.65679359	931	0.544739902	0.015630595	0
0	296.9848633	4181.506836	17412.125	10	2	433	203	0	29.70798874	946	0.643684387	0.019287186	0
0	742.7650757	3764.638184	16942.14063	10	2	461	203	1	18.48321152	946	0.58904171	0.019883202	0
0	1124.499878	3400.367676	16495.66211	10	2	279	203	1	12.77257824	948	0.569780648	0.020395093	0
0	1248.519165	3043.846191	16031.14746	10	2	308	203	0	23.69127846	948	0.542873383	0.020826843	0
0	952.9428101	2761.340332	15589.64063	10	2	480	200	0	25.38549042	970	0.565597296	0.021489983	0
0	700.3570557	2496.497559	15131.57324	10	1	404	200	0	23.83321762	970	0.543473244	0.022038668	0
0	553.1726685	2330.772461	14695.98926	10	2	338	202	0	16.72962952	955	0.527719498	0.022909012	0
0	436.8065796	2277.05957	14245.57813	10	2	450	202	1	16.30726814	956	0.573183417	0.023419073	0
0	469.5742798	2300.543457	13817.10938	10	2	503	202	1	29.94304657	956	0.667348921	0.024105925	0
0	120	2462.214355	13364.58789	10	2	462	209	1	15.38297558	909	0.676761925	0.0245065	0
0.017429052	276.5863342	1297.112183	904.4888306	7	5	5	219	8	1.217118144	822	6.306051731	0.000376518	0
0	42.42640686	3874.59668	17210.74609	10	1	339	204	1	14.73840141	945	0.655124247	0.021716028	0
0	424.2640686	3492.849854	16757.35742	10	1	299	204	1	12.40776348	945	0.646898508	0.023280071	0
0	870	3020.761475	16284.00488	10	2	394	207	1	18.88442802	916	0.622086942	0.024825778	0
0	1194.361694	2691.189209	15834.6582	10	2	296	207	0	19.07066727	916	0.590833127	0.026643738	0
0	1170	2334.523438	15366.62012	10	2	268	200	0	34.441082	970	0.560433209	0.028559174	0
0	1188.696777	2061.552734	14922.09766	10	1	391	202	0	19.95344543	955	0.540933967	0.030848263	0
0	1006.230591	1833.712036	14460.37305	10	2	237	202	0	12.81007767	955	0.513311744	0.032777704	0
0	947.2592163	1775.528076	14021.6543	10	2	358	202	1	27.74693489	956	0.585676432	0.034713168	0
0	764.8529053	1806.239136	13567.49805	10	3	376	202	1	18.65086174	956	0.651500165	0.03537821	0
0	600	2008.108521	13135.82129	10	2	362	204	1	5.051152706	949	0.66536814	0.035793629	0
0.015701178	582.4946289	2401.041504	1920	7	1	6	219	4	1.067520261	816	13.75061512	0.00375926	0
0.016304115	94.86833191	1930.025879	1440.3125	7	5	18	219	27	0.754894495	816	11.75291538	0.00256363	0
0.016537296	84.85281372	1520.690674	931.9334717	7	5	3	219	7	1.391763449	821	9.254318237	0.001485544	0
0.016505126	403.6087341	1118.033936	450	7	1	3	219	8	0.954841256	822	6.282389641	0.000572988	0
0.021128098	1548.709106	1029.562988	2388.911865	9	5	13	221	6	3.723867178	825	8.740122795	0.018031051	0.016141379
0.022998994	1544.344482	1250	2791.773682	9	1	2	221	5	0	825	16.77037239	0.023205863	0.022956576
0.024714639	1451.206421	1068.87793	3198.624756	9	5	2	221	2	0.337614715	823	17.42518234	0.02840678	0.030317597
0	657.951355	4168.033203	17503.88867	10	2	405	202	0	21.20922279	951	0.581876576	0.022513811	0
0	254.5584412	3698.986328	17044.46289	10	1	308	204	1	10.21937752	945	0.634559751	0.025116421	0
0	192.0937347	3228.002441	16563.28711	10	1	250	204	1	9.937269211	945	0.696837962	0.027792841	0
0	617.737793	2785.677734	16107.09473	10	2	327	207	1	20.7225647	916	0.639666855	0.030970514	0
0	725.6032104	2347.871338	15630.23047	10	2	252	206	1	21.2426033	922	0.757379651	0.03441485	0
0	660	1970.406006	15177.89551	10	3	214	206	1	15.69182968	922	1.428372025	0.038260438	0
0	750	1626.345581	14706.15137	10	1	234	208	1	25.27044868	916	0.602003634	0.041974079	0
0	780	1372.953003	14258.46094	10	3	264	208	0	12.52359295	916	0.565449595	0.045634169	0
0	930.4837646	1265.898926	13792.85645	10	2	279	208	0	28.69514084	917	0.631435692	0.047945831	0
0	1167.304565	1315.294678	13350.80859	10	2	298	208	0	16.26648903	917	0.612473726	0.049661737	0
0	1080	1565.247559	12892.6377	10	5	315	207	1	16.85049438	925	0.62336427	0.049394608	0
0	1127.297607	1677.051025	12457.51563	10	2	316	207	0	4.727942467	925	0.607049584	0.048645046	0
0.015120361	120	2173.131348	1321.362915	7	5	4	219	4	0	816	10.08920288	0.004504876	0
0.015410194	295.4657288	1744.276367	853.2877808	7	5	7	219	10	1.391763449	821	8.622832298	0.002975048	0
0.015317139	450.9989014	1236.931641	360	7	1	6	220	11	3.438912392	816	6.288960457	0.001625867	0
0.021880163	2066.518799	1569.235474	2780.953125	7	5	6	221	5	0	825	6.493619919	0.019515218	0.016476156
0	918.3136597	4007.804932	17360.56836	10	2	463	202	0	22.25977898	956	0.528413355	0.025286669	0
0	432.6661682	3517.456543	16867.68555	10	1	299	208	1	15.79642487	913	0.612650335	0.029291302	0
0	67.08203888	3076.117676	16405.58398	10	1	239	208	2	9.719867706	913	0.74936074	0.033698481	0
0	318.9043884	2549.509766	15920.98633	10	1	271	208	1	19.31028748	909	0.771740615	0.038512055	0
2.79479E-06	256.3200989	2122.498535	15461.9082	10	3	194	211	1	6.671226501	888	0.87103349	0.043807354	0
1.16905E-05	180	1680.773682	14981.38867	10	1	163	211	2	12.26014709	888	1.370496631	0.049308658	0
2.20788E-05	240	1261.942993	14525.94922	10	1	152	212	1	12.0571928	888	0.806572437	0.054853793	0
1.43291E-05	300	955.2486572	14050.31641	10	1	153	208	1	17.95979881	916	0.70250845	0.059290629	0
6.65529E-06	474.3416443	764.8529053	13599.30176	10	2	164	208	1	13.61706161	917	0.740672171	0.062900163	0
0	792.0227051	901.3878174	13129.58496	9	2	183	208	1	11.33381653	917	0.674717546	0.064385928	0
0	1116.064575	1100	12684.00586	9	2	312	207	1	29.8572464	925	0.632632732	0.064886637	0
0	1458.012329	1264.911011	12212.65332	9	2	248	208	0	18.94418144	917	0.61074543	0.063848257	0
0.013936363	212.1320343	1627.88208	735.4590454	7	1	33	219	9	8.077000618	826	7.460235119	0.004746888	0
0.020612022	2588.532471	1852.700684	2916.024658	7	5	4	220	7	0	823	4.53228569	0.014913333	0.013951622
0.022345036	2550	2008.108521	3160.838379	9	5	9	220	5	0.954841256	823	5.365550041	0.019973775	0.017229933
0	1555.956299	4454.492188	17693.64258	10	2	492	202	0	15.57314587	957	0.587757349	0.023996718	0
0	1124.499878	3952.847168	17195.86328	10	2	386	202	0	17.43930817	957	0.52661413	0.029004784	0
1.75163E-05	745.1845703	3450.362305	16733.00977	10	1	332	208	1	12.26451778	913	0.545044065	0.034022279	0
0.000118951	381.837677	2950	16237.42871	10	1	240	208	2	14.35044765	909	0.680435002	0.04029334	0
0.000252228	90	2450	15772.6123	10	2	209	208	1	2.160789013	909	0.63690114	0.046779051	0
0.000360689	201.2461243	1950.640869	15284.49219	10	1	300	211	1	6.201053619	888	0.787158489	0.0537505	0
0.000461466	330	1457.737915	14822.45898	10	3	220	211	1	1.967863798	888	0.81049937	0.06102084	0
0.000480972	240	970.8244019	14338.14844	10	3	159	212	1	14.53875923	888	0.856266439	0.067700803	0
0.000481179	189.7366638	583.0952148	13879.49902	10	5	160	212	1	15.05617046	888	0.851900935	0.073476836	0
0.000389048	84.85281372	254.9509735	13399.79492	10	2	113	212	1	6.317550659	882	0.921768785	0.077308543	0
0.000297346	408.0441284	460.9772339	12945.30371	9	2	165	211	1	18.65086174	897	0.727517366	0.079765126	0
0.000153053	774.2092896	600	12471.23535	9	2	169	211	1	11.04835224	897	0.632279336	0.079560369	0
5.48431E-05	1106.345337	790.569397	12021.91797	9	2	274	210	0	25.92398262	906	0.606565416	0.078187622	0
8.97842E-07	1448.102173	1204.159424	11546.53223	9	3	249	210	1	6.629140377	906	0.620298684	0.075029209	0
0.012066321	361.2478333	2015.564453	1170	7	1	10	219	8	2.719923258	826	6.858613014	0.008732344	0
0.020927748	2778.524902	1992.48584	3251.230469	7	1	3	220	1	0.954841256	823	4.841108322	0.014620524	0.01526037
0.022853073	2550	2311.384766	3599.125	9	5	5	220	8	1.012750387	823	5.673672676	0.019963611	0.01880542
0.02466728	2407.862061	1944.86499	3860.802979	9	5	9	221	4	3.372286797	821	5.675725937	0.025264723	0.02197234
3.05658E-05	1828.77002	4405.961914	17546.48633	10	2	511	202	0	12.13706398	957	0.602119386	0.026694784	0
0.000177873	1452.446167	3896.472656	17078.32813	10	2	443	207	0	13.45695019	920	0.526028395	0.032537382	0
0.0004551	1087.060303	3394.849121	16578.08789	10	2	413	207	0	15.53334236	920	0.517352641	0.039604302	0
0.000757273	782.3042603	2934.706055	16108.46387	10	1	289	210	1	17.35547447	896	0.572088361	0.046863347	0
0.001023453	577.0615234	2383.799561	15613.83984	10	2	259	210	1	14.65679359	896	0.660748541	0.054963611	0
0.001273898	692.6037598	1923.538452	15146.28711	10	3	371	209	1	18.00416183	903	0.592146337	0.06349618	0
0.001406532	810	1422.14624	14654.5625	10	3	320	209	1	22.55667877	903	0.6237306	0.072163053	0
0.001499141	750	912.4143677	14189.52441	10	2	251	212	1	18.99594116	890	0.532647133	0.080052078	0
0.001434137	603.7383423	412.3105774	13701.29883	9	3	143	212	1	8.735691071	890	0.824539304	0.086453579	0
0.00133954	283.0194397	0	13239.35059	9	2	106	212	1	1.350224495	882	0.858944237	0.09124846	0
0.00109496	67.08203888	100	12755.39844	9	2	109	211	2	5.062306881	897	0.680048168	0.093490213	0
0.000860521	402.4922485	111.8033981	12297.29199	9	2	138	211	2	13.72132587	897	0.658082664	0.094028823	0
0.000536584	764.8529053	559.0169678	11818.62891	9	2	190	210	1	11.99913883	906	0.634701073	0.091612399	0
0.000286405	1046.565796	961.7692261	11365.36816	9	2	241	210	1	13.27865696	906	0.689838707	0.088045292	0
8.28589E-05	1341.640747	1379.311401	10885.70117	9	2	172	214	1	23.75388718	882	0.792689741	0.082657665	0
0	1560	1600	10446.29102	9	3	152	214	2	26.91306114	882	0.680405736	0.075684927	0
0.00915776	60	3084.234131	2155.411865	9	1	9	219	3	2.160789013	821	19.13448143	0.014934512	0
0.009814508	403.6087341	2577.304688	1642.345825	9	1	26	219	6	3.321432114	821	9.861294746	0.012989179	0
0.01032804	456.9463806	2089.258301	1154.123047	9	1	24	219	39	4.822542191	830	7.728917599	0.010725557	0
0.020919848	2323.983643	2280.898926	3320.391602	7	5	9	220	4	1.687604904	823	9.046019554	0.013918822	0.016490458
0.022996414	2105.350342	2620.114502	3804.799561	9	5	8	220	8	1.817522049	823	8.489089966	0.018964341	0.019889979
0.025105346	1918.593262	2274.312988	4290.314453	9	1	4	220	4	0	831	7.138230801	0.024389738	0.023297604
0.001280538	1462.634644	3463.018799	16470.46484	10	2	367	205	0	31.35526276	937	0.502350509	0.044441368	0
0.001799291	1186.802368	2973.213867	15967.80859	10	2	262	208	1	6.01728487	909	0.502958238	0.053711046	0
0.002239997	1090.366943	2469.817871	15495.71875	10	2	255	210	1	18.68257523	896	0.535366833	0.063209541	0
0.002550593	1170	1990.602905	14997.75	10	2	386	209	1	23.75010109	903	0.545747697	0.073520571	0
0.002801445	1301.460693	1500.83313	14527.4668	10	2	299	209	0	21.94013405	903	0.575184047	0.083347306	0
0.002856119	1230	1063.014526	14032.08105	10	2	240	212	0	15.2206192	890	0.56529665	0.092084281	0
0.002849712	990.4544678	680.0735474	13564.01465	9	3	137	214	1	4.100293636	873	0.611383975	0.099116474	0
0.002625115	624.2595825	450	13071.77539	9	2	211	214	0	16.44437027	873	0.705924273	0.103742912	0
0.002370778	296.9848633	350	12606.46289	9	2	184	214	1	9.629144669	872	0.631846666	0.106385663	0
0.00192572	67.08203888	50	12118.10645	9	2	116	214	2	4.495148659	872	0.674708724	0.10613621	0
0.001509518	349.8571167	291.5476074	11656.26465	9	2	182	213	4	14.58181095	886	0.721093118	0.104197361	0
0.000984962	666.1080933	636.3961182	11172.77539	9	2	128	213	2	4.715981483	886	0.920861065	0.099366114	0
0.000569698	939.1485596	1068.87793	10715.37695	9	1	111	215	2	5.570960045	875	1.267757893	0.093621135	0
0.000215643	1050	1100	10231.1875	9	1	90	215	3	7.506142616	875	0.843525171	0.086255692	0
1.39733E-05	1171.537476	1236.931641	9786.485352	9	4	103	212	2	6.457954407	891	0.76782608	0.078035988	0
0	1410.319092	1484.082153	9309.189453	9	2	127	210	2	5.875572681	909	0.770168006	0.069358207	0
0	1734.041504	1839.836914	8873.359375	10	1	189	210	2	16.30726814	909	0.766052246	0.060309011	0
0.007459672	189.7366638	2929.590332	2175.982422	9	1	9	219	5	3.035723686	826	13.34967709	0.016893521	0
0.008023392	247.3863373	2593.260498	1695.464478	9	1	16	219	8	1.391763449	821	11.99056911	0.014906521	0
0.008387385	615.5485229	2193.171143	1186.802368	9	1	9	219	10	1.687604904	830	6.668096542	0.012482051	0
0.008725628	212.1320343	1811.76709	702.2819824	9	5	5	219	11	0.477453768	830	7.612012386	0.009885015	0
0.009249699	169.7056274	1421.26709	201.2461243	7	1	6	220	26	0.954841256	830	10.54540443	0.007212556	0
0.020400548	1913.42627	2526.855713	3242.360352	7	1	3	220	10	1.067520261	833	13.69685268	0.012465803	0.017088454
0.022800948	1640.152466	2862.254395	3738.462158	9	5	5	220	9	1.067520261	833	8.821293831	0.017435385	0.020774238
0.025061425	1462.634644	2638.655029	4217.321289	9	5	11	220	8	2.882181168	831	9.020072937	0.022520345	0.02400955
0.02733705	1274.558716	2404.163086	4716.11084	7	5	4	220	4	1.350224495	831	14.93194675	0.027608149	0.027075576
0.003097956	1642.345825	3108.858398	15870.90723	10	2	439	208	0	27.85763931	909	0.526191652	0.060504634	0
0.003712464	1578.353516	2607.680908	15365.91699	10	2	326	208	1	14.66746807	909	0.526171207	0.072186671	0
0.004168714	1663.850952	2180.022949	14891.42676	10	2	348	206	1	27.17735672	930	0.564771652	0.083553508	0
0.00441458	1777.10437	1767.766968	14390.12207	10	3	236	206	2	15.52004719	930	0.698727369	0.094541036	0
0.004568763	1698.381592	1360.147095	13917.15527	10	3	171	210	1	7.746973515	898	0.738332808	0.103893094	0
0.004463382	1332.216187	1092.016479	13418.08496	9	2	198	212	1	14.71007633	884	0.64558816	0.111139648	0
0.004286793	1002.646484	900	12947.00781	9	2	184	212	1	11.70863247	884	0.611172795	0.116043843	0
0.003847563	637.8087769	474.3416443	12450.68652	9	2	115	214	1	9.520201683	881	0.637841046	0.117910847	0
0.003388232	335.4101868	150	11981.98633	9	1	101	214	2	7.117176533	872	0.846106887	0.117625125	0
0.002714706	30	50	11489.09961	9	3	86	213	2	2.134299994	886	0.986846089	0.114284508	0
0.002097399	241.8677368	380.7886658	11023.43848	9	3	140	213	3	3.016961336	886	1.061908245	0.109630525	0
0.001435561	488.364624	559.0169678	10529.8291	9	2	115	215	3	4.058664322	875	1.994589686	0.102885082	0
0.000797506	570	600	10073.21191	9	2	117	214	5	7.233844757	879	2.078125238	0.09475746	0
0.000313073	724.9827881	782.6237793	9584.28418	9	2	108	214	4	6.466625214	879	1.172865629	0.085895322	0
3.0657E-05	1026.157837	1131.37085	9133.904297	9	1	83	210	2	3.945476294	910	1.06996417	0.07607989	0
0	1434.050171	1581.138794	8651.294922	10	2	137	210	1	5.258953094	910	0.852753282	0.065772861	0
0	1883.08252	2035.313232	8209.262695	10	2	368	204	0	32.15122986	965	0.702042937	0.055627204	0
0	2361.440186	2526.855713	7735.405762	10	2	560	204	0	27.53677177	965	0.669502616	0.045436528	0
0.005617021	256.3200989	2687.936035	2258.58374	9	1	4	219	11	1.967863798	826	7.850661278	0.018657917	0
0.00623287	228.4731903	2259.424805	1745.68042	9	5	6	219	6	1.350224495	826	6.670998096	0.016340328	0
0.00654118	702.2819824	1844.58667	1266.056885	9	5	12	219	4	1.350224495	830	6.085708618	0.013912536	0
0.006801183	530.7541504	1520.690674	758.9466553	9	1	9	219	2	0.754894495	830	6.485589981	0.011119667	0
0.00750891	189.7366638	1250	276.5863342	7	5	10	219	27	1.217118144	829	8.429231644	0.00832771	1.2127E-05
0.008388997	60	1051.189819	212.1320343	7	5	6	219	31	0.337614715	829	15.96662426	0.005569223	0.00047118
0.009481327	488.364624	1000	692.6037598	7	5	7	219	9	0.754894495	829	12.6849308	0.003195777	0.001676657
0.010695415	840.5355225	1208.304565	1186.802368	7	5	14	219	7	1.067520261	830	9.002906799	0.001868192	0.003926178
0.01958614	1463.864746	2442.334961	3149.857178	7	1	4	220	10	1.067520261	833	8.918450356	0.010649531	0.017482415
0.022127792	1231.097046	2371.708252	3633.469482	9	1	11	220	6	0.954841256	833	5.332577229	0.015166874	0.0209777
0.024718447	967.4709473	2285.279053	4136.302734	9	1	13	220	3	0.754894495	837	6.264389038	0.020033164	0.024407146
0.027162796	831.9254761	2350	4620.097168	7	5	5	220	5	0.954841256	838	11.35542107	0.024796471	0.027305977
0.004731179	2137.592041	3290.136719	15757.3125	10	2	429	204	0	12.19878006	947	0.545731664	0.068274371	0
0.005421296	2091.626221	2869.233398	15279.54492	10	1	457	204	0	11.87754822	947	0.570119739	0.080384798	0
0.005908829	2139.275635	2439.774658	14773.43945	10	1	236	206	1	18.69576836	930	0.614511728	0.093086116	0
0.006277318	2105.350342	2080.865234	14296.66016	10	1	208	210	2	7.782782078	898	0.822704732	0.10450504	0
0.006369346	1872.778687	1746.424927	13792.07422	10	2	213	210	3	19.7413311	898	0.825736284	0.114445791	0
0.006349466	1583.192993	1486.606934	13316.51953	9	2	314	212	2	16.16874123	884	0.706267297	0.121914767	0
0.006021976	1210.826172	939.4147339	12813.79297	9	2	174	212	2	24.16881371	884	0.606527805	0.12654379	0
0.005623723	914.3850098	531.5072632	12339.77734	9	2	143	214	2	18.6614399	881	0.707950056	0.12848258	0
0.004934857	699.7142334	70.7106781	11839.3623	9	1	81	214	3	10.96952534	881	0.953803658	0.127059221	0
0.004244961	442.9447021	0	11367.30859	9	1	70	216	7	4.972358227	868	1.307276249	0.123578645	0
0.003335018	134.1640778	390.5124817	10869.81641	9	5	72	216	13	3.64697051	868	2.046625137	0.11717274	0
0.002516947	30	70.7106781	10400.3125	9	1	67	216	3	4.168739796	868	2.378185749	0.110002503	0
0.001672636	60	150	9902.454102	9	5	55	216	9	1.350224495	866	3.946517706	0.101159841	0
0.000902338	318.9043884	471.6990662	9440.47168	9	2	73	216	10	1.391763449	866	1.913729668	0.09166006	0
0.000328694	778.267334	917.8779907	8946.641602	9	2	93	210	3	7.085726738	910	1.563661337	0.080830492	0
2.26826E-05	1248.879517	1392.838867	8490.211914	10	3	119	210	1	5.641219616	910	0.902205706	0.069778755	0
0	1745.68042	1897.366577	8001.962402	10	2	178	204	0	18.25386238	965	0.777942359	0.058548246	0
0	2229.9104	2390.08374	7553.151855	10	2	313	204	0	24.31939507	965	0.762924135	0.047915529	0
0.00671026	42.42640686	602.0797119	94.86833191	7	5	7	219	57	2.134299994	829	8.549132347	0.006250938	0.000592138
0.007849688	134.1640778	552.2680664	597.7457886	7	5	6	219	19	2.134299994	829	8.190197945	0.003636261	0.001841043
0.009173786	483.7354736	813.94104	1081.665405	7	5	15	219	2	1.067520261	830	6.365388393	0.00183209	0.00391823
0.010969241	870	1261.942993	1584.329468	9	1	12	219	2	2.134299994	830	7.605520725	0.001528586	0.006819889
0.013206872	1260.357056	1523.154663	2068.477783	9	2	11	220	5	3.471741199	830	6.954814434	0.002841682	0.010047692
0.015750991	1315.218628	1860.107544	2571.089355	9	1	5	220	3	1.721006155	830	5.787947655	0.005093503	0.01369611
0.018423809	1061.508301	2012.461182	3054.99585	9	1	4	220	7	0	835	5.033299923	0.008414415	0.01725705
0.02122381	774.2092896	1866.81543	3557.878662	9	1	7	220	9	0.754894495	841	5.225110531	0.012496999	0.020880712
0.023968047	550.7268066	1833.712036	4041.435303	9	1	8	220	7	1.067520261	841	6.460715294	0.016909132	0.024121009
0.0267534	335.4101868	1850.675537	4544.282227	7	1	16	219	4	3.109632969	842	9.019003868	0.021323122	0.027120546
0.005485492	2765.863281	4014.037842	16170.25	10	3	476	205	0	9.473928452	937	0.556478798	0.062022865	0
0.006326539	2612.75708	3572.464111	15690	10	2	441	204	0	25.26700211	947	0.52808547	0.074192345	0
0.007177899	2292.59668	3185.121582	15180.11816	10	1	366	208	1	21.91248703	911	0.542542994	0.087845393	0
0.007795724	1994.041138	2790.161377	14700.49023	10	5	181	208	1	15.42324543	911	0.623448908	0.100666404	0
0.008142317	1697.056274	2482.438232	14191.55371	10	1	128	212	1	9.374782562	889	0.927134693	0.112911806	0
0.008339423	1423.024902	2083.866699	13712.6582	9	1	137	212	2	10.48288155	889	0.943522871	0.122837149	0
0.008208547	1200	1637.833984	13204.9082	9	1	162	212	3	12.5363884	890	0.97158128	0.130449489	0
0.007956893	891.9641113	1166.19043	12726.93164	9	1	100	212	5	5.150652409	890	1.047168255	0.135060713	0
0.00736528	509.1168823	777.8174438	12220.64648	9	1	88	215	7	4.262692928	873	0.992538452	0.136386737	0
0.006713563	241.8677368	412.3105774	11743.84082	9	1	73	215	5	2.719923258	873	1.272733092	0.134956494	0
0.005801568	42.42640686	269.2582397	11269.34375	9	3	76	216	10	2.456394672	868	1.639409542	0.13044171	0
0.004833751	84.85281372	111.8033981	10764.10742	9	3	74	216	11	8.543725967	868	1.821243286	0.123645402	0
0.003751381	134.1640778	320.1562195	10291.92383	9	1	79	216	4	3.438912392	868	2.221269369	0.115182534	0
0.002700669	0	141.4213562	9788.738281	9	5	67	216	14	4.380486965	866	3.168030977	0.10564699	0
0.001756574	210	412.3105774	9316.533203	9	1	72	216	12	1.067520261	866	4.037605286	0.095505483	0
0.000856422	720	901.3878174	8819.183594	10	1	90	214	5	4.262692928	884	1.263527632	0.083650567	0
0.000279657	1164.989258	1308.625244	8350.137695	10	2	121	214	2	13.36220074	884	1.0386765	0.07219284	0
2.00318E-06	1647.543579	1720.465088	7857.595215	10	3	257	208	0	19.71429443	931	0.837246716	0.060215831	0
0.007632864	169.7056274	657.6473389	1005.783264	7	5	19	219	4	1.350224495	832	5.757465839	0.001768476	0.003880934
0.009426474	553.1726685	813.94104	1489.463013	9	5	15	219	3	1.350224495	832	5.635442257	0.000943751	0.006523578
0.011704745	993.6296997	1110.180176	1992.234985	9	5	6	219	6	1.350224495	830	6.203685284	0.001739541	0.009773264
0.014298596	937.2299805	1491.643433	2476.227051	9	5	4	220	10	0	830	6.481895447	0.003420684	0.013163181
0.01714321	624.2595825	1520.690674	2978.926025	9	1	7	220	5	0.754894495	835	6.329548836	0.006060982	0.016770253
0.020056007	381.837677	1375.681641	3463.018799	9	1	7	220	11	1.432096243	841	6.843328953	0.009523625	0.020170858
0.023070818	94.86833191	1323.82019	3965.677734	9	1	5	220	19	1.067520261	841	7.108253956	0.013390422	0.023450827
0.025774224	108.1665421	1358.307739	4449.415527	9	5	5	219	9	1.687604904	842	7.260103226	0.017395044	0.026289236
0.006979785	2770.73999	3924.601807	16120.08105	10	3	529	201	0	8.077000618	968	0.49179703	0.066141836	0
0.008028391	2348.82959	3623.53418	15638.31836	10	2	473	203	0	19.66254234	959	0.4913252	0.078987695	0
0.008886485	1946.997681	3413.209717	15125.83203	10	1	214	211	1	13.93470669	900	0.611843288	0.092823982	0
0.009572484	1612.203491	3181.587646	14644.42578	9	1	158	211	3	11.76828861	900	0.809768379	0.105856493	0
0.010077009	1294.179321	2718.915283	14133.18457	10	1	114	215	2	4.582314968	874	0.928717077	0.11852508	0
0.010187023	1018.233765	2316.24707	13651.61523	9	1	100	212	3	2.8624053	889	1.086743474	0.128309801	0
0.010168366	750	1850.675537	13140.85645	9	1	87	212	2	1.217118144	890	1.216765761	0.136198238	0
0.00977655	530.7541504	1450	12660.14258	9	5	84	212	5	1.012750387	890	1.744524717	0.140436918	0
0.009244105	212.1320343	1054.751099	12150	9	1	76	215	7	2.882181168	873	1.411372066	0.141854733	0
0.008404493	169.7056274	851.4692993	11670.34668	9	1	82	217	3	5.720433235	866	1.256633759	0.1398132	0
0.007449097	408.0441284	667.0831909	11161.00781	9	2	126	217	3	10.47768211	866	1.136074185	0.134864733	0
0.006293177	551.5432739	570.0877075	10682.69629	8	3	112	217	3	13.05694771	864	1.155851483	0.127515599	0
0.005087108	632.850708	254.9509735	10174.42383	8	2	76	217	3	4.787290573	864	1.295117021	0.118099958	0
0.003823815	375.8989258	50	9697.844727	9	1	56	217	11	0.954841256	863	1.200700879	0.107950412	0
0.002620796	67.08203888	250	9191.022461	9	1	60	217	12	3.438912392	863	1.764401078	0.096242793	0
0.001589002	510	602.0797119	8714.935547	10	3	68	216	9	0.477453768	874	1.375054598	0.084518842	0
0.000671712	993.6296997	1025.914185	8211.948242	10	3	95	216	3	3.471741199	874	1.056184292	0.072147265	0
0.000146427	1436.55835	1484.082153	7738.197266	10	2	170	208	1	23.41709328	931	0.812976539	0.060980685	0
8.05244E-08	1920.234375	1945.50769	7238.957031	10	2	360	208	0	31.10577011	928	0.755537748	0.04953789	0
0.00625431	94.86833191	335.4101868	910.9335938	9	1	16	219	18	1.687604904	832	6.534746647	0.001814524	0.003613658
0.00797581	375.8989258	430.116272	1413.824585	9	1	16	219	1	2.698951006	832	6.359395981	0.000476158	0.006155774
0.010220447	845.3401489	850	1897.366577	9	1	7	219	2	0.954841256	830	6.229640484	0.000788693	0.009095636
0.012885888	551.5432739	1346.29126	2400.1875	9	1	8	219	4	1.909152389	834	6.996108532	0.001969365	0.012433704
0.021705749	308.8688965	824.6211548	3870.813965	9	1	3	220	6	0	833	5.218600273	0.009762398	0.02221478
0.024324242	420	873.2124634	4373.213867	9	5	9	220	3	2.052775145	829	3.530110359	0.013135296	0.025008081
0.008508978	2584.356689	3514.612305	16086.29492	10	2	522	203	0	5.150652409	959	0.473162293	0.069049284	0
0.009657726	2102.783936	3217.530029	15571.50293	10	2	498	203	0	31.0087986	959	0.508534193	0.082807422	0
0.01062032	1660.873291	2930.01709	15088.6875	10	1	254	211	1	11.72702408	900	0.601580739	0.095878832	0
0.011326012	1240.201538	2750.45459	14574.22754	9	1	187	211	2	16.41022682	900	0.670180857	0.109562807	0
0.01181997	912.4143677	2610.07666	14091.60352	9	4	130	215	5	4.582314968	874	0.771373928	0.121280447	0
0.01207849	593.9697266	2546.566406	13579.10156	9	1	124	215	18	4.058664322	874	0.893592119	0.131609231	0
0.011933021	324.4996033	2159.282227	13095.16309	9	5	97	215	4	1.909152389	871	1.507343769	0.138721615	0
0.011617211	84.85281372	1775.528076	12582.91699	9	1	89	216	6	1.217118144	869	2.461614847	0.14313291	0
0.010943459	169.7056274	1533.786133	12099.52441	9	3	102	216	6	3.631393433	869	1.369701028	0.144089133	0
0.010103884	488.364624	1320.037842	11587.61426	8	1	96	216	6	5.730255604	870	1.086297512	0.141817182	0
0.008994159	840.5355225	1154.3396	11104.9043	8	2	141	216	3	0.477453768	870	0.923222363	0.136630893	0
0.007762831	1063.202759	921.9544678	10593.44141	8	3	172	217	2	13.00800037	864	0.882857084	0.128570274	0
0.006386892	1034.456421	585.2349854	10111.60254	8	2	111	217	2	5.641219616	864	0.824148357	0.119042404	0
0.004977262	566.0388794	427.2001953	9600.75	9	2	89	217	2	4.393377304	863	1.087902546	0.107381873	0
0.003651614	127.2792206	70.7106781	9120.197266	9	1	54	217	3	4.044691086	863	1.34338367	0.095748551	0
0.002289281	342.0526123	380.7886658	8610.052734	10	3	63	216	3	3.389067173	874	1.486558557	0.083133772	0
0.00124186	792.0227051	854.4003906	8130.498047	10	3	90	209	2	2.160789013	916	1.015510559	0.071425356	0
0.000417084	1273.145752	1360.147095	7622.125488	10	2	156	209	1	18.77729797	916	0.849702179	0.059800833	0
0.000252695	1714.205322	1806.931152	7144.032715	10	2	327	207	0	25.07280731	935	0.786635101	0.049415126	0
0.000615079	2200.658936	2330.772461	6638.20752	8	2	469	207	0	17.08905602	935	0.658786297	0.039128743	0
0.005096967	228.4731903	70.7106781	835.7033081	9	1	14	219	7	0.954841256	830	7.461901665	0.00160753	0.003369501
0.006776819	228.4731903	335.4101868	1318.976929	9	1	14	219	9	2.160789013	836	7.770366669	0.000335805	0.005537917
0.008980256	516.1395264	806.225769	1821.867188	9	1	11	219	4	1.067520261	836	9.759466171	0.000151793	0.008312968
0.011581304	212.1320343	1092.016479	2300.825928	9	1	8	219	4	1.391763449	836	7.62767601	0.000832872	0.0113213
0.009941339	2460	3162.277588	16036.05957	10	2	594	200	0	11.76371193	984	0.486946046	0.071237974	0
0.011172019	1980	2798.6604	15552.50488	10	2	572	200	0	21.46549797	984	0.483767241	0.084033243	0
0.012194633	1472.752563	2516.445801	15036.25586	10	3	329	209	2	44.8866539	913	0.570183992	0.097541787	0
0.01298131	1001.299133	2289.650635	14552.75195	10	3	162	209	3	6.918174744	913	0.703896463	0.109954767	0
0.013547336	523.9274902	2150.581299	14039.39063	9	5	136	214	8	3.843668222	882	0.799440026	0.12189199	0
0.013695383	212.1320343	2109.502197	13553.22852	9	1	111	214	8	1.687604904	882	0.981810093	0.131481826	0
0.013653229	108.1665421	2209.072266	13039.92676	9	1	103	215	5	3.723867178	871	1.551036596	0.138904423	0
0.013218773	335.4101868	2193.171143	12553.9873	9	1	91	216	5	4.100293636	869	1.707759976	0.143075943	0
0.01257874	593.9697266	1941.648804	12040.76855	9	3	101	216	5	5.989218235	869	1.083268046	0.143999368	0
0.011614914	870	1772.004517	11555.10254	8	3	142	216	2	3.181812763	870	0.948892593	0.141715467	0
0.01046874	1194.738525	1627.88208	11041.99707	8	3	88	216	3	4.431819916	870	0.934420705	0.136041045	0
0.009106128	1506.585571	1252.99646	10556.67578	9	2	91	215	2	12.10607338	877	1.01257205	0.128161043	0
0.007626997	1221.187988	1054.751099	10043.72949	9	2	121	215	2	5.989218235	877	1.055813789	0.117423587	0
0.006073629	764.8529053	657.6473389	9558.849609	9	2	78	217	2	2.361991405	861	0.990976274	0.105883643	0
0.004516167	295.4657288	111.8033981	9046.131836	9	1	71	216	3	8.459106445	871	1.141224623	0.092918955	0
0.003114347	134.1640778	316.2277527	8563.462891	9	1	53	216	3	2.361991405	871	1.396070242	0.080857731	0
0.00178737	617.737793	710.6335449	8049.453613	9	2	156	213	4	17.93200302	896	1.086140275	0.068537503	0
0.001097023	1065.316895	1180.042358	7567.19873	9	2	196	213	0	27.3132515	896	0.804279804	0.057935193	0
0.000953982	1548.709106	1622.498047	7054.083984	10	2	210	207	0	18.8087368	935	0.707196712	0.047549941	0
0.001471692	1999.224854	2102.974121	6572.465332	8	2	379	207	0	52.92915726	935	0.628685832	0.038468361	0
0.002185074	2497.759033	2573.907471	6060.668457	8	2	459	210	0	13.70978642	908	0.653547585	0.030407723	0
0.004294157	416.7733154	250	730.5477295	9	2	26	219	9	4.058664322	830	6.522357464	0.001358143	0.003048456
0.00601416	30	180.2775574	1236.931641	9	1	16	219	29	1.817522049	836	9.580342293	0.000187399	0.004933901
0.007926931	169.7056274	604.1522827	1724.673828	9	1	10	219	45	1.067520261	836	13.48887825	0	0.007304936
0.0102617	174.9285583	970.8244019	2235.754883	9	1	6	219	6	2.263636112	836	8.611512184	0.000120207	0.010083876
0.011186779	2453.589111	2745.906006	16034.17871	10	2	664	198	0	23.91028023	995	0.484984994	0.071036197	0
0.012513074	1936.10437	2454.587646	15516.8457	10	2	525	200	0	25.87092781	984	0.505655706	0.084339805	0
0.01359052	1455.231934	2122.498535	15033.11328	10	2	234	209	2	10.03044319	913	0.533469677	0.096231408	0
0.014402848	939.6275635	1820.027466	14515.81543	10	1	161	209	3	6.754583836	913	0.662657857	0.108873419	0
0.014943385	469.5742798	1662.077026	14032.08105	10	3	163	214	5	12.36455345	882	0.764133036	0.11982692	0
0.015212229	60	1603.121948	13518.58691	9	1	116	215	5	4.044691086	875	0.981151581	0.129618481	0
0.015070465	402.4922485	1726.2677	13031.08984	9	1	100	215	4	7.085726738	875	0.958093345	0.136691496	0
0.014694009	798.8116455	1924.18811	12517.58789	9	1	126	216	6	10.16040802	872	0.815681934	0.140814394	0
0.013955746	1002.646484	2220.92334	12030.14941	9	2	151	216	9	16.72355843	872	0.670975327	0.141762301	0
0.01298546	1294.179321	2236.067871	11516.63965	8	1	123	215	2	7.660316467	877	0.86248523	0.139131829	0
0.011742106	1569.7771	1955.760742	11029.27441	8	3	94	215	3	0.954841256	877	1.137309551	0.133854657	0
0.010310902	1859.516113	1691.892456	10515.75977	9	3	86	217	2	3.945476294	868	1.378224969	0.125095472	0
0.008731311	1410.319092	1229.837402	10028.48438	9	1	68	217	2	2.456394672	868	1.386340141	0.114850357	0
0.007053547	941.5412598	781.0249634	9514.966797	9	2	63	217	2	5.550718307	861	1.116132379	0.102290377	0
0.005384024	483.7354736	353.5534058	9027.806641	9	1	64	216	2	10.05222988	871	1.127313375	0.089870214	0
0.003772765	30	70.7106781	8514.293945	9	1	51	216	2	3.109632969	871	1.196255565	0.076732077	0
0.00267101	416.7733154	540.8327026	8030.591309	9	2	84	213	1	1.721006155	896	0.958487391	0.065018222	0
0.002015048	920.2717285	1012.422852	7513.787109	9	2	153	213	1	18.94418144	896	0.725737453	0.054167818	0
0.002003853	1397.175781	1470.544067	7030.121094	9	2	113	207	1	6.69634676	941	0.692509592	0.045173232	0
0.002561398	1913.661377	2013.082153	6513.524414	10	2	203	207	1	11.99913883	941	0.655628026	0.036860958	0
0.003484737	2394.932129	2473.863281	6029.925293	10	2	277	206	0	28.30319595	947	0.691036582	0.030729432	1.04093E-06
0.00437129	2912.473145	2971.952148	5513.637695	10	3	425	206	0	20.14108467	947	0.658406138	0.024848247	0.000510148
0.005226581	3173.200195	3238.054932	5030.168945	10	3	467	206	0	8.935631752	947	0.748517334	0.02047801	0.002249517
0.006208047	3420.526367	3482.097168	4514.376953	10	2	508	205	0	21.26037788	952	0.728256464	0.019160908	0.005439076
0.007318751	3677.662354	3735.304443	4031.178467	9	2	555	205	0	15.7016716	952	0.728549123	0.022873456	0.009761465
0.008351462	4018.880371	4077.070068	3516.276367	9	2	607	200	0	23.98510742	994	0.753619909	0.031386174	0.01534572
0.003649513	607.4536743	412.3105774	825.4089966	9	2	29	219	6	13.40572262	825	5.996806622	0.000911204	0.00276001
0.005211923	361.2478333	0	1272.792236	9	4	16	219	36	2.361991405	835	10.29627991	7.31791E-05	0.004289479
0.006876383	30	509.901947	1774.06311	9	1	9	219	26	1.067520261	835	15.65155315	0	0.00631529
0.01225922	2466.57666	2280.35083	16014.3252	10	2	588	198	0	28.71191216	995	0.50200969	0.070357732	0
0.013606801	1994.492432	2127.204834	15530.9043	10	2	455	198	0	17.01198006	995	0.494558871	0.082155928	0
0.014748744	1506.585571	1733.49353	15013.07422	10	2	343	208	0	32.71655655	920	0.499421954	0.094303407	0
0.015596506	1055.130371	1414.213623	14529.66602	10	3	246	212	2	11.90468788	890	0.521405995	0.105399348	0
0.016134432	589.4064941	1162.970337	14011.83105	10	1	175	212	2	8.792412758	890	0.669750988	0.116774134	0
0.016378289	120	1101.135742	13528.43652	9	1	122	214	3	5.788832188	877	0.861338317	0.125598356	0
0.016309762	360	1250	13015.47168	9	1	138	214	3	5.322852612	877	0.718079269	0.132442862	0
0.015856689	840	1500.83313	12527.21875	9	2	237	212	2	14.39779663	900	0.631067574	0.136461288	0
0.015133337	1350.333252	1876.832397	12014.2793	9	3	210	216	3	17.93200302	872	0.604766488	0.137050569	0
0.014095134	1682.408936	2136.000977	11526.01367	8	3	134	215	2	11.99465942	877	0.925825596	0.134855613	0
0.012809602	1994.041138	2102.379639	11013.10547	8	1	89	215	2	2.160789013	877	1.144870996	0.128762648	0
0.011315949	1689.615356	1607.015869	10524.82813	9	5	78	217	2	1.721006155	868	1.73504746	0.120600268	0
0.009642323	1194.361694	1118.033936	10011.95801	9	1	75	217	2	2.134299994	859	1.601949215	0.109555401	0
0.007900349	758.9466553	715.8910522	9523.665039	9	1	133	217	1	11.81850624	859	1.142124057	0.097964287	0
0.006094247	305.9411621	206.1552887	9010.84375	9	1	55	216	2	6.063765049	867	1.090031147	0.084574901	0
0.004596356	94.86833191	111.8033981	8522.535156	9	3	98	216	1	24.308424	867	0.89808768	0.072380081	0
0.003608763	523.9274902	522.0153198	8009.775391	9	2	174	214	1	17.9681282	884	0.661613703	0.060193531	0
0.003172688	953.414917	1001.249207	7526.652832	9	2	230	214	1	4.262692928	884	0.72503835	0.050161771	0
0.003193753	1444.991333	1500	7008.772949	9	3	112	215	2	17.39022636	870	0.68601948	0.041846577	0
0.003821475	1920.937256	2000	6525.741211	10	2	117	211	1	6.466625214	906	0.703913331	0.03567237	0
0.004897105	2377.393555	2385.37207	6007.869629	10	2	229	206	0	25.84433556	947	0.734651148	0.030792791	9.55113E-05
0.005958695	2525.17334	2623.451904	5524.970703	10	2	301	206	0	20.14108467	947	0.690575004	0.026689479	0.001278378
0.00718379	2741.842529	2782.984131	5007.125	10	2	420	206	0	13.59765244	947	0.701567531	0.024279796	0.00404065
0.008589715	2978.472656	3041.792236	4524.433594	10	2	464	205	1	23.3764267	952	0.752771616	0.026657507	0.008094676
0.010005376	3311.570557	3355.964844	4006.656982	10	2	452	205	0	27.80607033	952	0.770691156	0.034572147	0.013722234
0.011607338	3645.3396	3701.351074	3524.329834	10	2	415	201	0	27.44652176	987	0.795853078	0.04668225	0.020356864
0.01322975	3877.434814	3856.488037	3006.742432	10	2	406	201	0	18.39460564	987	0.803906322	0.061129984	0.0280207
0.014857436	3689.512207	4030.198486	2525.17334	10	2	402	203	1	22.42541885	968	0.881523788	0.075855479	0.035762906
0.016416088	3371.364746	3750	2015.589233	10	2	403	205	1	34.66253281	952	0.922971308	0.09179116	0.043906026
0.017270355	2925.884521	3431.107666	1528.82312	10	2	354	205	1	30.49015236	952	1.047397494	0.104859591	0.05054231
0.002892166	934.3446655	559.0169678	1126.099487	7	1	5	219	2	1.817522049	825	5.67798233	0.000531588	0.00258796
0.004318105	480.9365845	158.1138763	1452.446167	7	4	16	219	16	2.052775145	835	9.171797752	0	0.003734345
0.005819317	0	180.2775574	1846.64563	9	1	6	219	9	2.882181168	835	13.85926628	0	0.005352228
0.011450676	2857.726318	1662.077026	16527.16797	10	2	477	201	0	23.23620224	968	0.449576527	0.055535529	0
0.013029072	2385.330078	1820.027466	16044.50391	10	2	603	199	0	12.05273819	988	0.459539384	0.067522101	0
0.014473031	1890	1856.071167	15526.70313	10	2	470	199	0	20.48845291	988	0.483968884	0.079810008	0
0.015613946	1410	1460.308228	15044.125	10	2	391	208	0	14.97660923	920	0.44828707	0.090666421	0
0.01650041	900	1054.751099	14526.35156	10	1	242	212	1	13.90445614	890	0.467721254	0.101817377	0
0.017061722	420	710.6335449	14043.87793	10	1	199	212	2	11.80483437	890	0.601908565	0.111431733	0
0.017281173	60	650	13526.1416	9	1	168	214	2	5.710593224	877	0.609297633	0.120474145	0
0.017197492	494.7726746	827.6472778	13043.79199	9	2	196	214	2	15.19676876	877	0.549863994	0.126474977	0
0.016772443	976.729248	1202.081543	12532.1748	8	3	315	212	0	20.65571404	900	0.579198003	0.129977867	0
0.016005242	1442.809814	1480.709229	12043.90723	8	3	207	212	2	18.6614399	900	0.545681775	0.130784392	0
0.014943444	1889.047363	1767.766968	11532.49316	9	3	123	214	2	5.759620667	883	0.776376367	0.127623439	0
0.01362785	2135.907227	2061.552734	11044.2793	9	1	117	216	1	1.687604904	866	0.863265455	0.121982761	0
0.012063119	1623.884277	1562.849976	10533.11914	9	1	107	216	1	4.495148659	866	1.652695656	0.113081433	0
0.010367082	1135.649536	1060.660156	10044.9834	9	1	84	215	1	2.719923258	876	1.326194763	0.10325741	0
0.008514678	626.418396	559.0169678	9534.149414	9	5	257	215	1	13.70978642	876	1.083198428	0.090888858	0
0.006769884	150	50	9046.131836	9	2	65	216	1	16.5647316	867	0.853198349	0.078893751	0
0.005456106	295.4657288	335.4101868	8535.724609	9	2	163	216	1	9.646224976	867	0.659500122	0.066039853	0
0.004685454	700.3570557	707.1068115	8054.874512	9	2	143	214	0	13.79797268	884	0.627096474	0.055189885	0
0.004302782	1148.651367	1141.27124	7538.063477	9	2	219	214	0	15.81919384	884	0.662761688	0.045827456	0
0.004479695	1422.392334	1392.838867	7057.84668	9	3	157	215	2	18.49123955	870	0.699651718	0.039115608	0
0.005155555	1717.352661	1706.604858	6541.513672	9	2	70	211	1	4.763641834	906	0.757659972	0.03427111	0
0.006340697	1889.047363	2050	6062.227539	9	2	107	211	1	14.54953671	906	0.750528634	0.031291861	0.00039472
0.007716199	2073.692383	2137.755859	5546.674805	10	2	294	211	0	19.31534386	906	0.662721097	0.028662862	0.002377865
0.009345647	2284.731934	2376.9729	5068.846191	10	2	389	211	0	24.69336128	906	0.720369279	0.029408908	0.005895379
0.0110936	2604.649658	2650	4554.667969	10	2	390	205	0	15.74750042	953	0.810833156	0.03558404	0.011081001
0.013035476	2938.468994	2983.286865	4079.338135	10	2	235	205	0	9.629144669	953	0.765140951	0.047188696	0.017608451
0.015154457	3275.362549	3238.826904	3567.099609	10	2	256	208	0	17.89020348	934	0.802680135	0.062614761	0.025693331
0.017313376	3403.116211	3373.796143	3092.765869	10	2	417	203	0	20.38767052	968	0.874384403	0.079239689	0.034151483
0.019490983	3196.513672	3565.459229	2591.3125	10	2	248	203	1	20.4252491	968	0.919404685	0.098206125	0.043383598
0.020971781	3069.543945	3394.112549	2111.539795	10	2	326	205	1	11.09730625	952	0.987798691	0.115110934	0.051407427
0.022443753	2743.319092	3030.263916	1615.549438	10	2	327	205	1	16.26648903	952	1.052588224	0.133377552	0.05965469
0.023042308	2278.61792	2722.590576	1138.419922	10	2	166	209	3	14.51357651	913	1.277524829	0.146603525	0.065938085
0.02237229	926.6066895	2088.061279	308.8688965	9	1	36	215	9	9.421579361	869	2.845647097	0.169625983	0.078136005
0.003348898	513.5172729	350	1158.015503	7	1	6	219	6	0.754894495	831	5.907619953	0	0.003244877
0.004613904	30	150	1597.059814	9	1	6	219	6	1.909152389	831	8.317294121	0	0.004419892
0.011895981	2800.303467	1176.860229	16572.44141	10	2	525	201	0	16.42886162	968	0.477654815	0.052400272	0
0.013593318	2284.928955	1415.097168	16055.12988	10	2	545	199	0	10.90501785	988	0.489449441	0.064830296	0
0.014994626	1802.248535	1589.024902	15573.78613	10	2	480	203	0	24.29561615	959	0.490630776	0.0760625	0
0.01620871	1290	1123.610229	15056.59277	10	2	437	203	1	17.00305939	959	0.44666639	0.087411836	0
0.017079962	810	750	14575.49316	10	1	324	210	2	19.13222122	909	0.515602529	0.096795514	0
0.017659862	313.209198	316.2277527	14058.44922	9	1	232	210	1	12.36888123	909	0.702182353	0.106152326	0
0.017897636	150	100	13577.64355	9	2	230	211	2	9.583436966	902	0.722181976	0.113434874	0
0.017802568	660	460.9772339	13067.91895	8	1	247	211	1	15.93889141	902	0.596918285	0.118945844	0
0.017352186	1020	848.5281372	12580.3418	8	2	245	209	0	9.870926857	916	0.546252072	0.1221276	0
0.016572498	1194.361694	1030.776367	12071.07715	9	2	312	209	0	25.63507652	916	0.508901	0.121707216	0
0.015507044	1475.80481	1345.362427	11583.72949	9	2	314	214	1	27.14359093	883	0.584490716	0.118810035	0
0.014136282	1772.286621	1724.093994	11075.03906	9	3	211	216	1	24.37595558	866	0.603181899	0.112208568	0
0.012584533	1730.924561	1632.482788	10588.00293	9	3	127	216	1	5.139693737	866	0.943112195	0.104598984	0
0.010797686	1256.423462	1141.27124	10080.04492	9	1	100	215	1	1.687604904	876	0.782950759	0.094051398	0
0.00896838	816.0882568	743.3034668	9593.435547	9	2	224	215	2	16.11800766	876	0.763039052	0.083346553	0
0.0073575	381.837677	291.5476074	9086.43457	9	1	190	215	0	24.3777771	875	0.687713385	0.070858553	0
0.006253623	42.42640686	0	8600.430664	9	2	54	215	1	28.70073318	875	0.625421882	0.059858967	0
0.005609461	466.6904907	460.9772339	8094.720703	9	3	150	214	1	19.2951088	883	0.72078681	0.049499795	0
0.00543899	724.9827881	707.1068115	7618.641602	9	3	117	216	1	5.875572681	864	0.720827103	0.042063743	0
0.005686888	1020	1000	7105.694824	9	3	99	216	2	13.73669529	864	0.656164944	0.036627024	0
0.006463465	1252.836792	1343.50293	6631.357422	9	2	105	212	2	22.13438606	891	0.647883952	0.033636756	2.39719E-06
0.00780656	1430.279663	1550	6119.190918	10	2	194	212	1	27.36032104	891	0.62626791	0.031772997	0.00092416
0.009550463	1603.527344	1676.30542	5644.864746	10	2	190	211	0	31.63853264	906	0.611776233	0.031477645	0.00347468
0.011553217	1898.552124	1972.30835	5133.858398	10	2	449	211	0	26.38099098	906	0.774995446	0.035235148	0.007921591
0.013710561	2232.330566	2272.663574	4663.142578	10	2	367	205	0	12.40776348	953	0.759959638	0.044899825	0.013765299
0.016220253	2648.509033	2651.88623	4156.164063	10	2	222	205	0	25.24630547	953	0.730650425	0.05989835	0.021705128
0.01884081	2779.658203	2755.449219	3687.92627	10	2	158	208	1	20.38531876	934	0.885780036	0.077469766	0.030428236
0.02138366	2944.588135	2934.706055	3181.273438	10	2	230	208	1	18.45910072	931	0.964367449	0.097582102	0.040133148
0.023728136	2754.287598	3099.193359	2714.129639	10	2	181	208	1	10.75958347	931	1.037484646	0.118659012	0.049526881
0.025886143	2564.780762	3010.398682	2217.769043	10	2	234	210	1	11.47125721	917	1.148517728	0.14113225	0.05915238
0.027165821	2421.652344	2687.005859	1744.133057	10	2	281	210	1	25.04836845	917	1.126820326	0.159090921	0.067032613
0.028278489	2160	2350.531738	1261.427734	9	1	199	209	3	24.23142052	921	1.353725791	0.176666066	0.074650854
0.028423825	1680	2015.564453	792.0227051	10	2	93	209	4	14.56747723	921	2.56813693	0.187656894	0.080026381
0.028292671	1170	1761.391479	308.8688965	9	5	25	216	5	3.199601412	872	3.16993165	0.19666411	0.084856145
0.027298821	695.8447876	1597.654541	150	9	1	14	217	10	1.391763449	862	3.788080692	0.198614046	0.087343112
0.026286609	228.4731903	1600	617.737793	8	5	31	217	26	7.233844757	862	7.04108429	0.197312862	0.088804476
0.024675585	123.6931686	1710.263184	1075.40686	8	1	19	219	25	2.635026455	858	10.73791695	0.18924199	0.08778543
0.002486941	553.1726685	390.5124817	1005.783264	7	1	15	219	3	1.909152389	831	6.445699692	0	0.002856409
0.003526866	42.42640686	50	1520.85498	9	1	15	219	1	3.438912392	835	7.425693035	0	0.003657875
0.012166934	2794.351563	738.2411499	16596.94336	10	3	614	199	0	5.095619678	989	0.45526889	0.049567528	0
0.013777192	2316.031006	1096.585571	16117.14941	10	2	528	199	0	10.60683441	989	0.484163254	0.060685817	0
0.015276937	1802.498291	1507.481323	15600.95215	10	2	387	204	0	36.70780182	950	0.493452907	0.072681695	0
0.016431931	1331.540405	1004.987549	15121.57715	10	2	375	204	0	27.326931	950	0.490593553	0.082756378	0
0.01735804	833.5466309	500	14605.6875	10	4	246	209	1	7.572619915	918	0.536813915	0.092342824	0
0.017916316	402.4922485	50	14126.81445	9	1	252	210	2	7.233844757	909	0.715130866	0.099510983	0
0.018158603	42.42640686	212.1320343	13611.30762	9	1	201	211	2	2.134299994	902	0.843103051	0.106179476	0
0.018055439	408.0441284	206.1552887	13133.0459	9	3	207	211	1	7.825525761	902	0.735128164	0.110249646	0
0.017596558	517.8803101	400	12626.40137	9	2	293	209	1	22.03333855	916	0.625091374	0.111944653	0
0.016833285	780	636.3961182	12140.51465	9	2	345	208	0	23.37060928	925	0.556607544	0.111513555	0
0.015721882	1065.316895	1051.189819	11634.81836	9	2	427	208	0	19.18076897	925	0.586567461	0.107249536	0
0.01439273	1410.319092	1345.362427	11149.55176	9	2	313	211	0	22.10918617	905	0.613184214	0.101811029	0
0.012763527	1803.24707	1752.854858	10645.05566	9	2	254	211	0	23.78415489	905	0.760441422	0.093402609	0
0.011035543	1494.59021	1250.999634	10160.61523	9	2	144	214	1	14.45220375	873	0.628851473	0.084587872	0
0.009192815	1064.048828	750	9657.670898	9	2	83	214	2	15.42324543	873	0.62604177	0.073437624	0
0.007842	637.8087769	254.9509735	9173.772461	9	1	80	217	1	18.94677353	860	0.632533789	0.063087903	0
0.006914214	212.1320343	70.7106781	8670.986328	9	1	46	217	2	2.052775145	857	0.661555588	0.052225772	0
0.006416819	67.08203888	180.2775574	8187.582031	9	1	41	214	3	5.1287117	883	0.866932929	0.044610921	0
0.006386378	335.4101868	282.8427124	7686.676758	9	3	53	216	4	6.423151016	864	0.938123047	0.038460519	0
0.006790309	579.3962402	636.3961182	7215.60791	9	3	50	216	3	5.479268551	864	1.048536301	0.035050623	0
0.0076726	794.2921143	996.2429199	6707.398926	9	2	80	212	2	16.22873688	891	0.716772616	0.033519469	6.97313E-05
0.009247525	942.019104	1051.189819	6239.783691	10	2	163	212	1	21.51799011	891	0.696681857	0.032966748	0.001396001
0.011378662	1194.738525	1229.837402	5732.512695	10	2	315	212	0	8.063245773	891	0.668523073	0.034619071	0.004698229
0.013653678	1527.939819	1594.521851	5264.46582	10	2	299	212	0	23.90277863	891	0.789795935	0.04114677	0.009495455
0.016385108	1955.760742	1984.943359	4757.90918	10	2	228	207	0	26.22573853	933	0.818385482	0.054013345	0.016646456
0.019341655	2155.411865	2105.350342	4290	10	2	264	210	1	13.61706161	911	0.861243665	0.071000099	0.025199467
0.022413019	2318.361572	2294.013916	3786.304199	10	2	148	210	1	12.90947056	911	0.887502313	0.092146367	0.035301816
0.025322173	2448.448486	2413.503662	3327.296143	10	1	95	214	2	5.875572681	883	1.006809473	0.115181893	0.045421414
0.027932493	2310.194824	2665.520508	2830.989258	10	2	115	214	3	14.53875923	883	1.207827926	0.140147895	0.05590092
0.030150175	2106.418701	2634.862305	2374.742188	10	2	182	210	5	9.015509605	917	1.368218184	0.163682222	0.065443374
0.031996273	1966.545166	2263.846191	1891.903809	10	2	240	210	4	19.22152519	917	1.341504574	0.186423615	0.074663393
0.032857288	1734.041504	1979.899048	1422.392334	9	2	135	209	3	15.51006699	921	1.615136743	0.202732056	0.081764236
0.033401135	1537.920654	1640.121948	941.5412598	9	2	48	216	5	5.1287117	872	2.046170473	0.216983289	0.088447981
0.033006411	1158.015503	1308.625244	483.7354736	9	2	40	216	6	4.582314968	872	2.657158852	0.223774731	0.09284313
0.032548875	657.951355	1096.585571	30	9	2	32	219	11	2.385944128	852	4.234480381	0.227796465	0.096286826
0.031403221	192.0937347	1051.189819	408.0441284	9	1	17	219	20	4.822542191	852	7.933881283	0.224629894	0.097254843
0.030149613	254.5584412	1274.754883	858.0209961	9	5	18	219	13	1.967863798	857	10.37578773	0.217406914	0.096934721
0.002089263	560.446228	474.3416443	941.5412598	9	1	7	219	4	1.687604904	831	7.366889	0	0.002606955
0.002510725	90	0	1408.722778	9	5	19	219	11	2.8624053	835	8.05854702	0	0.002883521
0.001512772	5847.614746	2024.845703	19647.43555	10	2	601	196	0	5.788832188	1000	0.477399558	0.00273185	0
0.013762421	2415.88501	921.9544678	16158.00098	10	2	594	199	0	4.058664322	989	0.457758099	0.056457341	0
0.015156277	1972.029419	1300	15680.61816	10	2	445	204	0	29.01640129	950	0.47836566	0.066982687	0
0.016393317	1497.89856	1081.665405	15166.23926	10	2	359	204	0	9.256682396	950	0.492288679	0.077673398	0
0.017252458	1081.665405	672.6812134	14689.58789	10	2	259	209	0	10.39935112	918	0.49816367	0.085877664	0
0.017852534	637.8087769	450	14175.81738	9	2	283	209	1	15.77035427	918	0.558864832	0.093014859	0
0.018074203	283.0194397	424.2640686	13700.05078	9	2	266	210	1	14.40869713	911	0.608148217	0.097390331	0
0.01796787	0	150	13187.03906	9	3	207	211	1	8.917089462	902	0.702017367	0.100754306	0
0.017526049	94.86833191	50	12712.35645	9	2	199	211	1	14.2515173	902	0.575544655	0.101367235	0
0.016719714	362.491394	316.2277527	12209.55762	9	2	221	209	1	10.60683441	917	0.532280207	0.099320814	0
0.015671426	702.9224854	672.6812134	11725.74121	9	2	348	209	0	15.37625122	917	0.563955724	0.095688261	0
0.014272273	1103.086548	1070.046753	11223.24805	9	2	321	207	0	30.47132492	933	0.62120074	0.089255214	0
0.01273266	1506.286865	1432.654907	10740.16797	9	2	254	211	0	18.35955048	905	0.828822076	0.082439743	0
0.010916579	1752.369873	1274.754883	10239.49707	9	2	154	214	0	10.53989124	873	0.642873406	0.073117152	0
0.009304577	1326.122192	832.1658325	9757.796875	9	3	219	214	0	32.98940659	873	0.625485897	0.064169653	0
0.00809691	918.3136597	390.5124817	9259.508789	9	2	172	217	1	7.609288692	860	0.646127522	0.053975482	0
0.007368154	617.737793	150	8779.704102	9	3	76	217	2	15.50340843	857	0.678655863	0.045870427	0
0.007054447	349.8571167	269.2582397	8284.020508	9	3	51	217	4	8.691301346	857	0.727468312	0.039634123	0
0.007128909	67.08203888	0	7804.902344	9	1	32	217	9	1.217118144	858	0.882496357	0.035951152	0
0.007698375	152.9705811	390.5124817	7308.987793	9	5	35	217	6	1.687604904	858	1.557958245	0.03434585	0
0.008705876	305.9411621	559.0169678	6841.052734	9	2	55	213	3	14.35044765	891	1.09492445	0.034294404	0.000171704
0.01065055	502.8916321	570.0877075	6334.619141	10	2	203	213	2	23.27722931	891	0.760489345	0.034780025	0.001945165
0.012985107	827.586853	919.2388306	5869.73584	10	2	265	213	0	18.02352715	891	0.744387627	0.037928611	0.005568709
0.015726162	1273.145752	1331.352661	5368.239746	10	2	268	211	0	17.34677315	905	0.829633594	0.046856929	0.011421053
0.018836994	1528.82312	1600	4910.478516	10	2	174	207	1	26.90682793	933	0.829291284	0.061421979	0.019143162
0.022287939	1693.074097	1668.831909	4414.07959	10	1	93	210	3	11.61618614	911	1.049907804	0.08185479	0.029020643
0.025655804	1820.137329	1802.775635	3957.840332	10	2	90	210	2	17.28279305	911	1.063355684	0.105424307	0.039383382
0.028911404	1985.673706	1992.48584	3461.459229	9	2	107	214	5	8.380191803	883	1.050851107	0.132797316	0.050646707
0.03177812	1878.776245	2236.067871	3005.395264	9	1	78	214	15	14.43409443	883	1.306177497	0.15977411	0.06121701
0.034159634	1641.249512	2325.940674	2509.442139	9	1	68	215	4	5.00628233	881	1.498707056	0.186213285	0.071584761
0.035997223	1499.399902	1913.765869	2063.904053	9	1	118	215	4	14.71007633	881	1.547745943	0.208975181	0.0805232
0.037302211	1295.569336	1591.383057	1597.059814	9	1	148	213	7	22.48298073	894	1.977952003	0.228955522	0.088966079
0.037609413	1073.312622	1274.754883	1140.394653	9	2	141	215	6	15.79967976	884	2.754568815	0.241358355	0.095271803
0.037802346	1020	921.9544678	690.6518555	9	1	36	215	7	4.380486965	884	3.422153711	0.250483841	0.100697085
0.037286751	858.0209961	640.312439	254.5584412	9	2	24	219	12	5.062306881	864	4.994802475	0.252579004	0.103614084
0.036591724	394.5883789	618.4658203	174.9285583	9	5	17	219	17	8.056359291	852	6.400696754	0.250640005	0.10517364
0.035138622	84.85281372	884.590271	615.5485229	9	1	11	219	18	1.067520261	857	8.946660042	0.241334602	0.104274891
0.033485904	536.656311	1303.840454	1056.834839	9	5	6	219	28	1.067520261	857	6.618345261	0.227489457	0.102175266
0.002457723	174.9285583	700	335.4101868	7	1	8	219	1	2.901821613	834	9.0362854	0	0.003507767
0.002016947	589.4064941	254.9509735	807.7747192	9	1	11	219	4	1.909152389	834	8.075784683	0	0.002462336
0.001947272	90	70.7106781	1301.460693	9	1	19	219	2	3.199601412	839	8.223452568	0	0.002288603
0.000467571	5559.316406	1955.760742	20690.62891	10	2	526	199	0	13.64418125	976	0.539933443	0.001662337	0
0.000815126	5960.947754	1786.756836	20204.45898	10	2	564	198	0	12.72657585	985	0.545331836	0.001544685	0
0.001712393	5927.5625	1750.714111	19698.0332	10	2	564	196	0	10.74441624	1000	0.530194044	0.00268227	0
0.014823022	2174.120605	801.5609741	15738.68164	10	2	651	197	0	29.03421974	1004	0.48096025	0.061189219	0
0.015944706	1763.887695	961.7692261	15264.34082	10	2	517	197	0	34.59915161	1004	0.511763155	0.070309624	0
0.016873971	1344.656128	1059.480957	14752.10156	10	2	341	203	0	20.57463837	961	0.473107129	0.078990355	0
0.017407399	990.4544678	813.94104	14277.7627	9	2	478	203	0	19.56097794	961	0.510108232	0.08485955	0
0.017663417	657.951355	657.6473389	13765.94727	9	2	429	210	1	26.34876823	911	0.54720962	0.089216173	0
0.017544536	510	650	13292.84375	9	3	313	211	1	17.72175598	902	0.594240189	0.090610892	0
0.017098615	295.4657288	291.5476074	12782.14746	9	3	215	211	1	7.062044144	902	0.582975447	0.090536639	0
0.016340101	0	0	12310.56836	9	2	186	209	1	13.20254803	917	0.60613358	0.087901637	0
0.015223715	403.6087341	447.2135925	11811.92578	9	2	276	209	1	19.31534386	917	0.639030516	0.082894616	0
0.013936973	806.1017456	696.4194336	11331.62402	9	2	327	207	1	17.9681282	933	0.731046081	0.077696875	0
0.012315066	1209.338623	1040.432617	10835.3584	9	2	222	207	0	14.27724266	933	0.708388984	0.070209868	0
0.010640039	1612.203491	1421.26709	10356.30273	9	2	241	210	0	19.33302498	909	0.562668741	0.062926248	0
0.009116866	1626.099609	1096.585571	9860.649414	9	2	310	212	0	24.46133232	895	0.594325364	0.054087572	0
0.008150171	1303.878784	790.569397	9381.370117	9	2	247	212	0	35.0044136	895	0.616127729	0.046537206	0
0.007570965	1043.551636	701.7834473	8885.521484	9	3	243	215	1	21.80569649	872	0.557597041	0.039862473	0
0.007416281	758.9466553	694.6221924	8406.960938	9	2	114	215	6	14.50637245	872	0.631551325	0.036319643	1.31067E-05
0.007689716	496.5883484	200	7913.917969	9	3	40	217	7	4.972358227	858	0.885194719	0.034480441	0.000113223
0.008363565	305.9411621	111.8033981	7450.939453	9	1	27	217	8	0.954841256	858	1.189667225	0.034745354	0.000251568
0.009626435	134.1640778	50	6950.748047	9	5	26	213	8	1.350224495	891	1.388121128	0.035648558	0.000674655
0.011771658	134.1640778	180.2775574	6493.59668	9	2	74	213	9	17.34387207	891	0.991410553	0.036974236	0.002807193
0.014439723	635.6885986	650	5997.149414	9	2	95	213	6	17.32063484	891	0.937315881	0.041180063	0.007252251
0.01746708	882.3264771	1030.776367	5540.992676	10	2	159	211	5	23.43062592	905	0.895613015	0.051113337	0.013500405
0.02108556	1065.316895	1050	5044.640625	10	2	146	211	2	7.725405216	905	1.18680656	0.068732828	0.02230872
0.024750115	1200.749756	1188.48645	4588.431152	10	2	138	214	2	16.25391769	881	1.179680705	0.090892129	0.032199934
0.028522104	1361.947144	1315.294678	4092.554199	10	2	104	214	4	23.13218307	881	1.144444346	0.118526146	0.043531351
0.031951565	1484.924194	1565.247559	3642.993164	9	1	74	216	7	21.22925949	869	1.130781651	0.147408113	0.054589722
0.035074089	1463.864746	1812.456909	3159.271973	9	1	62	216	17	10.66312027	869	1.385381818	0.177832544	0.066011012
0.037626375	1190.965942	1850	2716.615479	9	1	63	217	15	3.016961336	866	1.955921531	0.205231845	0.076215006
0.039542928	1015.135437	1589.024902	2238.771973	9	6	56	213	6	0.954841256	894	2.177103996	0.229947835	0.085962944
0.04080626	906.9729614	1234.908936	1813.201538	9	2	32	213	6	4.857533455	894	3.046207905	0.249272227	0.094252683
0.041666716	595.4829712	884.590271	1363.598145	9	2	55	215	6	4.69196701	884	5.401958466	0.264187127	0.101624548
0.041865706	543.3231201	604.1522827	931.9334717	9	5	44	215	22	7.825525761	884	9.370651245	0.271680474	0.106592327
0.041853104	737.9024048	212.1320343	488.364624	9	1	15	219	22	0.337614715	864	6.516234398	0.275210708	0.11020615
0.041044604	362.491394	223.6067963	60	9	5	11	219	49	2.781886339	864	15.6289959	0.271479994	0.111268416
0.039928131	120	715.8910522	384.1874695	9	1	8	220	41	1.391763449	858	14.83065987	0.262307376	0.110908769
0.038063951	180	1225.765015	816.0882568	8	1	8	220	18	0.337614715	858	8.648670197	0.246566013	0.108818412
0.003298301	60	761.5773315	201.2461243	7	1	3	219	1	0.754894495	834	5.64929533	0	0.00443184
0.002307618	551.5432739	291.5476074	684.7627563	9	4	6	219	7	2.698951006	834	5.71114397	0	0.002586672
0.001726977	189.7366638	70.7106781	1158.79248	9	3	25	219	19	1.687604904	839	6.262825489	0	0.00180851
0.001383879	5261.04541	1453.444214	20770.68359	10	2	442	199	0	15.61612988	976	0.490747094	0.003264695	8.42352E-06
0.001621685	5652.910645	1300	20294.75	10	2	503	198	0	11.46183681	985	0.510483921	0.002566956	0
0.002287328	6064.750488	1250	19781.46875	10	2	525	198	0	1.687604904	985	0.528437614	0.002926462	0
0.003280464	5608.63623	1253.993652	19306.23047	10	2	600	196	0	5.322852612	1004	0.493178606	0.004646368	1.13181E-05
0.004579704	5116.737305	751.6647949	18793.5332	10	2	631	200	0	1.687604904	978	0.496934086	0.008511148	5.79621E-05
0.005994257	4671.723633	250	18319.0957	10	2	461	200	1	18.58722496	978	0.467996001	0.013378359	0.000124991
0.009313888	3760.904053	494.974762	17332.44727	10	2	543	200	0	14.79485893	975	0.528678775	0.026829882	0.000187837
0.011075291	3312.657471	832.1658325	16830.02734	10	2	575	198	0	38.0389061	993	0.512657046	0.035732493	0.000183927
0.01266198	2881.406006	471.6990662	16346.80664	10	2	655	194	0	32.78219223	1025	0.49478063	0.045072041	0.000119695
0.01407143	2460.731689	335.4101868	15845.56738	10	2	745	197	0	27.33604431	1004	0.493096441	0.054575529	6.53759E-05
0.015280245	2052.315674	492.4429016	15334.95996	10	2	657	197	0	24.68621635	1004	0.520030677	0.063822351	7.4398E-06
0.016093673	1698.381592	710.6335449	14863.35742	10	2	603	203	0	21.82925415	961	0.535087466	0.070911296	0
0.016690126	1355.322876	559.0169678	14353.92676	9	2	475	203	0	24.26079941	961	0.499926597	0.077025771	0
0.016887667	1113.238525	158.1138763	13883.87598	9	2	383	203	0	14.05495262	961	0.575766325	0.080233999	0
0.016801652	980.8669434	460.9772339	13375.89648	9	3	458	207	0	26.11487007	937	0.508470356	0.081660725	0
0.016357951	699.7142334	583.0952148	12907.74219	9	3	283	207	1	10.39935112	937	0.545545816	0.080254786	0
0.01555737	296.9848633	111.8033981	12411.88184	9	1	186	211	1	9.232867241	902	0.634306073	0.076527603	0
0.014567957	108.1665421	111.8033981	11932.91211	9	3	222	211	1	24.88508034	902	0.75064826	0.072126605	0
0.013199958	509.1168823	335.4101868	11437.24219	9	2	212	211	2	13.65578556	903	1.148810267	0.066001162	0
0.011740007	912.4143677	782.6237793	10957.8877	9	2	223	211	1	19.18076897	903	0.848000705	0.060152389	0
0.010012842	1358.307739	1234.908936	10463.07813	9	2	324	210	0	17.10973549	909	0.648713231	0.052848853	0
0.00876155	1824.828735	1476.4823	9985.855469	9	3	425	212	0	21.91248703	895	0.591855109	0.046463419	0
0.007895246	1730.924561	1265.898926	9494.514648	10	3	395	212	1	2.8624053	895	0.609336019	0.040048294	2.10184E-05
0.007517297	1449.03418	1154.3396	9020.227539	10	2	342	215	0	28.21849632	872	0.562728107	0.036258131	0.000162034
0.007526493	1181.862915	851.4692993	8533.510742	8	2	166	215	1	16.16557693	872	0.683610737	0.034497097	0.000469109
0.007935267	931.4505005	474.3416443	8063.305664	8	2	205	217	3	23.4441452	856	0.711899877	0.034445055	0.000803168
0.008810982	764.8529053	364.0054932	7580.270508	9	3	43	217	11	16.26020432	856	0.852766573	0.03577847	0.001252754
0.010251938	468.6149902	364.0054932	7124.163086	9	1	28	217	7	1.909152389	859	0.940810204	0.037237979	0.002156048
0.012741673	42.42640686	50	6627.759766	9	1	27	217	5	1.217118144	859	1.505664706	0.038994741	0.004890675
0.015491338	216.3330841	583.0952148	6171.547852	9	1	48	217	4	8.159014702	859	1.677856922	0.043572918	0.009587512
0.019002192	429.5346375	538.5164795	5675.711426	10	1	36	217	3	6.063765049	863	1.367190242	0.05548694	0.016621053
0.022745362	573.1491699	600	5224.566895	10	2	50	217	4	8.406583786	863	1.404487133	0.073870189	0.025311235
0.02684173	735.4590454	715.8910522	4738.575684	9	2	105	214	7	15.53334236	881	1.661006689	0.09963765	0.035928965
0.030691601	870.5170898	838.15271	4296.289063	9	2	131	214	3	20.92817688	881	1.726013541	0.128258899	0.046837021
0.03444628	1020.441101	1140.175415	3812.833496	9	2	99	216	9	16.97029686	869	1.185990334	0.160805508	0.058606628
0.037646666	1039.663452	1400.892578	3378.165283	9	1	32	216	6	2.569502831	869	2.097298384	0.191579804	0.069511525
0.040378917	764.8529053	1346.29126	2910.154541	9	1	40	217	12	3.016961336	866	2.618374348	0.221512988	0.080295175
0.04240384	523.9274902	1217.57959	2484.029053	9	1	91	217	6	23.64558983	863	2.980701208	0.24628979	0.089898661
0.043920569	400.2499084	982.3441162	2043.526367	8	1	66	217	9	18.44837189	863	4.417075634	0.267344236	0.098991022
0.044838518	234.3074951	492.4429016	1608.01123	9	1	17	218	19	3.199601412	866	6.507573128	0.280807853	0.105864502
0.04555345	60	212.1320343	1164.989258	9	1	13	218	49	3.438912392	866	12.27586079	0.29007706	0.111498192
0.04549899	301.4962769	70.7106781	722.4956665	9	5	14	219	80	1.721006155	864	22.47250175	0.291996598	0.114655092
0.045070652	94.86833191	447.2135925	283.0194397	9	1	13	219	67	4.072588444	864	24.18723488	0.288577169	0.116200432
0.043838896	305.9411621	827.6472778	150	9	5	8	220	28	0.477453768	864	16.63598633	0.277780265	0.115958594
0.042285711	256.3200989	1274.754883	566.0388794	8	1	9	220	23	1.350224495	854	13.34675884	0.262110174	0.114638329
0.021589044	466.6904907	4521.338379	6068.014648	9	1	6	220	7	1.687604904	844	7.405306339	0.024994953	0.037382092
0.021865124	848.5281372	4315.668945	5661.978516	9	1	10	220	7	2.901821613	844	6.332501888	0.027084855	0.039574437
0.003197699	456.9463806	602.0797119	560.446228	7	1	4	219	5	0.754894495	833	4.464042664	0	0.003078448
0.001971967	268.3281555	141.4213562	1070.794067	7	1	12	219	15	1.217118144	839	5.022652149	0	0.001524888
0.001308175	30	158.1138763	1559.134399	9	1	21	219	27	3.438912392	839	6.02801609	0	0.001111528
0.001125337	366.1966553	559.0169678	2071.52124	9	1	23	218	12	3.769243956	843	4.841605663	0	0.001415034
0.001383719	702.9224854	955.2486572	2554.760254	9	1	23	219	4	3.438912392	835	4.87820816	0	0.002063422
0	2746.434082	2863.564209	31250.45508	10	3	594	200	1	10.47768211	984	0.431052595	0.013559813	0
0.003262642	5841.994629	806.225769	19884.54688	10	2	568	199	0	1.909152389	985	0.55406177	0.003502334	0.000262595
0.004028712	5768.509277	1040.432617	19372.70703	10	2	540	199	0	2.635026455	987	0.508998632	0.004358079	0.000418284
0.005007711	5333.67627	801.5609741	18899.38086	10	2	506	200	0	25.08152771	978	0.500586629	0.007052985	0.000638211
0.006194734	4859.352051	269.2582397	18388.31055	10	2	428	200	0	33.05825806	978	0.472094536	0.01196523	0.000793968
0.007430016	4434.016113	150	17916.00391	10	2	448	200	0	29.93915558	975	0.497699797	0.017632671	0.000926191
0.008812966	3996.76123	657.6473389	17416.15625	10	2	395	200	0	16.42886162	975	0.524910867	0.024577972	0.000998604
0.010239276	3570.125977	873.2124634	16934.72852	10	2	462	198	0	16.55551147	993	0.51856643	0.032639857	0.000918919
0.011750718	3161.407959	380.7886658	16436.30469	10	2	599	198	0	1.067520261	993	0.522998273	0.041594055	0.000827678
0.013104912	2778.524902	111.8033981	15955.93945	10	2	500	198	0	15.33245945	999	0.625188768	0.050071508	0.000620196
0.014211392	2406.366455	50	15459.20117	10	2	455	200	0	26.52202225	988	0.569391668	0.057826206	0.000426333
0.015074718	2068.912842	522.0153198	14980.12695	10	2	551	200	0	27.60264397	988	0.576753318	0.064314507	0.00020174
0.015594088	1788.463013	602.0797119	14484.25391	10	2	510	203	0	25.81103516	961	0.562385678	0.069027357	5.236E-05
0.015859758	1574.071167	206.1552887	14005.21289	10	2	334	203	0	20.63490868	961	0.555855215	0.072082505	0
0.015723901	1400.071411	250	13509.53027	9	2	374	207	0	8.399993896	940	0.561770856	0.072660014	0
0.015362575	997.2462158	626.49823	13030.26074	9	2	394	207	0	15.05617046	937	0.555257261	0.071632586	0
0.014584812	593.9697266	514.7814941	12535.40625	9	2	271	211	1	4.393377304	902	0.608234644	0.067811266	0
0.013588239	212.1320343	150	12069.69727	9	1	196	211	1	24.14111519	902	0.784181297	0.062835589	0
0.012319702	241.8677368	269.2582397	11565.92383	8	1	172	211	2	5.710593224	903	1.254665732	0.057529181	0
0.010880553	697.7822266	750	11103.16211	9	2	244	210	1	17.99031258	911	0.86982584	0.051893525	0
0.009280421	1197.747925	1234.908936	10602.3584	9	2	347	210	0	18.92342567	911	0.75904268	0.046206795	0
0.008127174	1669.790405	1739.252686	10143.37207	9	3	381	206	0	26.57777786	940	0.619666219	0.04108702	7.98335E-05
0.007430637	2146.625244	1752.854858	9646.43457	10	3	453	206	0	9.256682396	940	0.616362929	0.036806818	0.00041097
0.007174221	1891.903809	1555.634888	9190.239258	10	2	354	211	0	18.77992058	900	0.60618329	0.034477048	0.001012964
0.007354842	1604.649536	1185.326904	8693.842773	8	2	244	211	1	31.61862564	900	0.651510239	0.034058578	0.001730667
0.007908382	1412.2323	948.6832886	8237.717773	8	2	214	215	2	17.95979881	874	0.613102078	0.034924865	0.00250709
0.008953442	1129.29187	863.1338501	7741.278809	8	3	85	218	8	12.04828167	858	0.729459584	0.036698457	0.003340476
0.010601328	757.1657715	540.8327026	7285.554199	8	1	41	217	7	5.951584339	859	0.885346413	0.038384933	0.004725352
0.013247494	469.5742798	141.4213562	6806.893555	9	1	30	217	3	1.067520261	859	0.944460094	0.040222265	0.007879212
0.016149476	210	150	6344.48584	9	1	23	217	3	2.719923258	859	1.869343162	0.045327276	0.012635883
0.019900963	30	50	5875.865723	9	1	19	217	4	0	863	1.642517686	0.058036577	0.020000583
0.023812095	120	100	5418.053223	9	1	21	217	4	3.945476294	863	1.553788543	0.077551	0.028687205
0.028138481	240	250	4951.54541	9	1	74	217	8	16.75994682	865	2.003176928	0.10498523	0.039556019
0.032105703	400.2499084	447.2135925	4501.399902	9	1	55	217	7	6.091477871	865	3.147049189	0.134906694	0.050325427
0.036079179	517.8803101	721.1102295	4050	9	1	45	216	10	7.454009533	880	2.319828033	0.168977141	0.062058423
0.039340921	611.8823242	1070.046753	3606.244629	9	1	34	218	6	6.853224754	865	2.309135199	0.200556979	0.072615482
0.042278003	361.2478333	873.2124634	3162.688721	9	1	23	218	7	1.721006155	865	3.57138896	0.231727704	0.083469912
0.044305034	108.1665421	776.2087402	2730.65918	9	1	29	219	9	3.199601412	861	4.980080605	0.256736547	0.092941277
0.046062499	60	650	2286.503906	8	1	19	219	18	0.337614715	861	5.749410629	0.278024077	0.101965293
0.047387738	201.2461243	300	1860.241943	8	1	10	218	22	1.817522049	866	6.737105846	0.292592287	0.109043755
0.048200201	323.1098938	150	1402.640381	8	1	11	218	26	1.067520261	866	11.93206978	0.301468343	0.114525795
0.048514158	180	447.2135925	982.7003784	8	5	16	219	44	3.931095839	864	23.77990913	0.304041147	0.117754273
0.048068184	120	782.6237793	516.1395264	8	2	20	220	35	5.808222771	864	30.53621483	0.299533367	0.119323462
0.047153216	540.8327026	1123.610229	108.1665421	8	2	21	220	18	12.30377102	864	18.81572342	0.28885895	0.119683117
0.045387451	351.1409912	1118.033936	349.8571167	9	1	21	220	25	1.687604904	861	17.95049858	0.270382881	0.118448861
0.020161234	1018.233765	4911.720703	5646.458984	9	1	25	219	6	9.427411079	835	9.922324181	0.020238901	0.029456785
0.021043211	642.0280151	4598.369141	5613.20752	9	1	8	219	7	1.509526968	848	9.077049255	0.023602167	0.03333474
0.021833172	234.3074951	4285.148926	5649.645996	9	1	28	219	10	5.427642822	848	9.017418861	0.026672469	0.036944918
0.022481795	150	4010.61084	5701.973145	9	1	23	219	7	2.433138847	845	8.853299141	0.029214239	0.03987598
0.022879142	573.1491699	3826.878662	5377.034668	9	1	8	219	8	1.909152389	845	6.57591629	0.031040706	0.042180713
0.00509288	189.7366638	790.569397	611.8823242	7	1	2	219	2	1.067520261	833	4.282310486	0	0.003735998
0.003465194	84.85281372	427.2001953	1080.416626	7	1	9	219	5	2.901821613	839	4.354244232	0	0.001659793
0.002225603	210	70.7106781	1590.282959	9	1	12	219	9	1.067520261	839	4.653645039	0	0.000609949
0.001496209	690	304.1381226	2073.475342	9	5	17	218	7	2.134299994	843	6.296638012	0	0.00057809
0.001408817	1074.150879	813.94104	2586.271484	9	1	17	219	8	3.64697051	839	7.311145306	0	0.0010251
0.001637597	1410.319092	1265.898926	3069.397217	9	5	9	219	21	1.687604904	839	6.36044693	0	0.001483363
0	2430	2773.084961	32315.45898	10	2	633	196	0	14.49195099	1013	0.420471638	0.010646087	0
0	2446.241943	2561.249756	31808.63086	10	2	564	196	0	22.75354958	1013	0.445863485	0.014560033	0
0	2254.595215	2394.263916	31330.83203	10	1	528	200	1	18.44031906	984	0.490624756	0.018167866	0
0	2177.016357	2232.151367	30816.00195	10	2	616	200	1	19.07837486	984	0.472161263	0.021431262	0
0	2167.487061	2254.994385	30338.5293	10	2	698	197	0	21.83781052	1011	0.514962494	0.024182566	0
0	2259.778809	2300	29823.95313	10	2	654	197	0	27.89143944	1011	0.543453276	0.026104957	0
0.005098266	5999.549805	710.6335449	19487.46484	10	2	571	199	0	20.68571854	987	0.545811415	0.004861459	0.00152632
0.005700926	5532.052246	743.3034668	18978.24219	10	2	450	204	0	18.44031906	952	0.526533425	0.00731593	0.001687483
0.006525563	5116.561523	269.2582397	18508.25	10	2	420	204	0	28.16804504	952	0.510243475	0.01172919	0.0019817
0.007488415	4663.142578	141.4213562	18000.125	10	2	319	205	0	31.36478424	946	0.518876493	0.017708261	0.002124884
0.008471883	4265.172852	610.3277588	17531.5293	10	2	346	205	0	11.64863491	946	0.49895668	0.023953322	0.002212923
0.009586605	3864.531006	1025.914185	17035.80078	10	2	450	202	0	16.41644096	972	0.539129198	0.031541482	0.002191
0.010744968	3483.102051	715.8910522	16556.63086	10	2	499	201	0	21.5790081	977	0.522759855	0.03929428	0.001960444
0.011981512	3114.369873	350	16060.79102	8	2	549	201	0	33.3772049	977	0.541156709	0.047142018	0.001708308
0.013043116	2773.175049	100	15581.81641	8	2	374	200	0	11.64863491	988	0.560645998	0.053908523	0.00131202
0.013800564	2482.0354	538.5164795	15086.06348	10	2	450	200	0	22.76564598	988	0.549866378	0.059366342	0.000934219
0.014315973	2221.21582	680.0735474	14607.75098	10	3	351	203	0	29.69219971	961	0.566533267	0.063151531	0.000523334
0.014476593	2073.475342	282.8427124	14114.19531	9	3	298	203	0	9.651911736	961	0.582371473	0.064894877	0.000210484
0.014440266	1697.056274	0	13637.63184	9	2	275	207	0	4.058664322	940	0.561582446	0.065119512	1.79854E-05
0.01398646	1294.179321	364.0054932	13146.74512	9	3	258	207	1	13.5157814	940	0.564670384	0.063072331	0
0.013364504	836.779541	721.1102295	12672.36328	9	1	192	210	1	12.77675056	917	0.67031759	0.060034204	0
0.012335202	330	250	12184.76465	9	1	157	212	2	2.134299994	894	1.151463509	0.054956522	0
0.011149245	150	150	11726.31641	8	1	155	212	2	4.582314968	894	1.273778319	0.050149739	0
0.00974514	660.6814575	680.0735474	11229.54102	8	2	188	212	1	9.106749535	904	0.81828028	0.045658197	0
0.008288712	1143.547119	1131.37085	10773.38379	10	2	217	212	0	11.69020748	904	0.695235729	0.041502107	0.000133402
0.00723443	1659.789185	1540.292236	10277.00391	10	2	306	205	0	18.35414886	951	0.64507705	0.037653457	0.000694138
0.006679253	2143.478516	2015.564453	9820.819336	10	2	387	206	0	1.217118144	940	0.611439943	0.034567345	0.001603594
0.006596186	2289.650635	1886.796265	9324.40332	10	2	272	211	0	13.61706161	900	0.599696159	0.033430163	0.002695663
0.00689853	2068.912842	1628.64978	8868.743164	10	2	226	211	1	21.1757679	900	0.642714679	0.033765681	0.003870292
0.007691137	1824.335449	1414.213623	8375.321289	10	2	170	215	4	24.72903633	874	0.593601346	0.035151877	0.005055099
0.008841529	1464.786621	1234.908936	7925.906738	8	3	130	218	5	23.13218307	858	0.698397279	0.036865044	0.006539579
0.010848926	1140.394653	777.8174438	7439.637207	8	1	47	218	3	2.263636112	858	0.797066927	0.038582228	0.008290761
0.013397742	872.0665283	471.6990662	6997.14209	9	3	41	218	3	5.570960045	858	1.160647392	0.040799517	0.011424949
0.016595516	676.8308716	335.4101868	6529.050293	9	5	37	218	6	3.520405054	858	1.512936234	0.046985086	0.016960593
0.020271853	502.8916321	412.3105774	6074.537109	9	5	27	218	7	0.754894495	855	1.562701583	0.059745789	0.023988264
0.024551626	361.2478333	353.5534058	5616.493652	9	1	20	218	11	0	855	1.4664011	0.081087701	0.033526562
0.02873404	210	250	5172.281738	8	1	21	219	8	0.954841256	860	1.737152219	0.107670486	0.043503314
0.033064164	90	50	4722.308594	8	1	23	216	9	3.769243956	880	2.426192999	0.14003256	0.054891288
0.036873553	60	447.2135925	4284.016602	9	5	33	216	12	4.582314968	880	2.472054005	0.172634855	0.065417565
0.040449742	94.86833191	626.49823	3846.673828	9	1	21	218	10	1.687604904	865	2.701648474	0.20654352	0.076297253
0.043239348	42.42640686	380.7886658	3408.005371	9	1	23	218	10	2.160789013	865	3.61785984	0.236084208	0.086056098
0.045553856	339.4112549	223.6067963	2958.006104	9	1	15	219	10	1.012750387	861	5.208735943	0.262852013	0.09581171
0.047391701	523.9274902	180.2775574	2520.714111	8	1	13	219	7	0.954841256	861	5.280658722	0.282817423	0.103939652
0.049005564	657.951355	0	2080.192383	8	1	9	219	30	1.012750387	862	6.511239529	0.298220932	0.111092143
0.050038572	800.4998169	335.4101868	1656.532471	8	1	9	219	21	0.754894495	862	9.434648514	0.306740701	0.116148748
0.050450243	300	790.569397	1190.965942	8	5	24	220	20	2.569502831	860	19.29097557	0.309028506	0.119434007
0.050268564	180	1133.578369	774.2092896	8	2	16	220	13	2.569502831	866	27.69293594	0.304636478	0.121230938
0.049291119	690	890.2246704	318.9043884	8	2	64	220	20	12.0927639	866	20.02103043	0.29233405	0.121679634
0.047831919	375.8989258	650	84.85281372	9	1	16	219	56	5.051152706	872	26.60704041	0.274477899	0.120713934
0.045566976	30	502.4937744	550.7268066	9	1	6	219	81	2.134299994	872	19.03906441	0.24964574	0.118053637
0.021898085	933.3809814	4193.447266	5125.17334	9	1	3	219	10	1.391763449	848	8.431417465	0.027083868	0.035461832
0.022600088	551.5432739	3924.601807	5137.100586	9	1	36	219	8	11.94526863	848	8.575704575	0.030366676	0.039087299
0.023128502	127.2792206	3623.53418	5225.51416	9	1	28	219	7	8.406583786	845	8.725408554	0.033155032	0.042199973
0.02349106	254.5584412	3370.830811	5142.003418	9	1	3	219	12	0.337614715	845	7.143208504	0.035192035	0.044484358
0.023791734	678.8225098	3223.73999	4691.140625	9	1	5	220	6	1.217118144	843	7.136449337	0.036265604	0.045967318
0.007687946	150	873.2124634	807.7747192	7	1	4	219	7	0.337614715	832	3.921089411	2.8304E-05	0.00438388
0.005931235	90	350	1252.836792	7	5	12	219	10	4.100293636	837	4.833359718	0	0.0019714
0.00428741	351.1409912	100	1701.558105	9	1	24	218	6	2.698951006	842	4.351661682	0	0.000523508
0.00309998	842.1401367	522.0153198	2194.926025	9	5	18	218	5	2.882181168	842	5.261547565	0	8.33823E-05
0.002364494	1295.222046	919.2388306	2656.990723	9	5	13	219	1	1.012750387	841	5.835947037	0	0.00029021
0.002359569	1782.161621	1382.931641	3159.129639	9	4	14	219	5	3.181812763	839	5.228621006	0	0.000565122
0	1884.038208	2376.9729	32878.35938	10	1	579	192	0	7.832625866	1036	0.42365399	0.009896499	0
0	1922.108276	2285.279053	32372.66992	10	1	508	197	1	11.54631138	1007	0.413739979	0.014252126	0
0	2024.27771	2192.031006	31887.19141	10	1	438	197	1	9.015509605	1007	0.564328074	0.018299364	0
0	1786.197021	1913.765869	31381.90625	10	3	442	199	1	13.81324291	994	0.654708505	0.022637073	0
0	1666.283325	1786.756836	30905.54883	10	3	486	199	1	12.29941654	994	0.699203253	0.026295535	0
0	1682.408936	1750.714111	30391.83594	10	2	496	197	1	10.60170078	1011	0.702011466	0.029298251	0
0	1760.82373	1850	29915.89648	10	2	485	197	1	8.28042984	1011	0.685845673	0.031558163	0
0	1989.296387	1931.967896	29402.52539	10	2	529	198	0	9.577706337	996	0.580885947	0.032821711	0
0.006768397	5957.625488	380.7886658	19576.00586	10	3	423	204	0	28.56599426	958	0.557517648	0.00777617	0.003363888
0.006873146	5800.48291	651.9202271	19108.11523	10	3	512	203	0	7.653048515	966	0.551356792	0.009853373	0.003438747
0.007215395	5353.970703	471.6990662	18601.18555	10	3	466	204	0	8.935631752	952	0.566158056	0.013878085	0.003499265
0.007875962	4963.889648	111.8033981	18133.1582	10	2	245	205	0	26.95041275	946	0.579277098	0.019173229	0.00373622
0.008700612	4546.757324	316.2277527	17626.24414	10	2	378	205	0	32.69023132	946	0.550324559	0.02533767	0.003766322
0.009521212	4188.090332	640.312439	17158.45313	10	2	545	202	0	27.56824303	972	0.572559178	0.03188052	0.003721602
0.010391377	3822.381348	900	16663.85938	10	2	526	201	0	20.4393177	977	0.532779455	0.038956776	0.003524845
0.011254147	3478.965332	400	16186.35547	8	2	481	201	0	20.46273613	977	0.541691184	0.045342796	0.003102603
0.012168398	3179.717041	100	15693.87109	8	2	334	205	0	11.94526863	954	0.567886472	0.05137717	0.002680937
0.012841247	2896.981201	565.6854248	15218.04492	10	3	472	205	0	30.44996262	954	0.552567959	0.056058496	0.002089988
0.013166567	2694.661377	955.2486572	14728.0752	10	3	511	203	0	18.69576836	970	0.557765186	0.059202846	0.00152912
0.013237196	2303.757813	670.8203735	14254.29395	10	2	392	203	1	26.11323357	970	0.561563134	0.060598399	0.000914482
0.012944024	1790.474854	282.8427124	13767.35254	10	2	285	207	1	11.31949234	940	0.549998522	0.059951648	0.000437187
0.012521992	1302.497559	70.7106781	13296.09375	9	2	258	210	1	14.86507416	918	0.552013397	0.057828967	8.47434E-05
0.011793423	789.1767578	559.0169678	12812.66992	9	2	202	210	1	13.31453514	917	0.780453146	0.053886447	1.22064E-05
0.010971773	301.4962769	335.4101868	12343.0957	8	1	156	212	2	3.054369926	894	1.255586147	0.04949782	1.55538E-07
0.009774687	189.7366638	50	11860.13477	8	1	142	212	2	1.350224495	894	1.443616629	0.044640251	0
0.008480914	670.8203735	430.116272	11403.94629	10	2	193	212	1	11.02378559	904	0.871488154	0.04061858	0.00014298
0.00708625	1188.696777	919.2388306	10907.54785	10	2	301	212	1	28.48830032	904	0.687070727	0.037173726	0.000856762
0.006149666	1671.944946	1331.352661	10451.93262	10	3	519	205	0	9.764888763	951	0.637743533	0.034272995	0.002012796
0.005737425	2189.794434	1741.407471	9958.238281	10	2	529	205	1	26.83810043	951	0.63122344	0.032318462	0.003453557
0.005756421	2672.695313	2086.264648	9507.917969	10	2	388	211	0	26.36005402	909	0.626741052	0.031907063	0.005018868
0.006286527	2510.338623	2039.607788	9020.027344	10	2	216	213	3	20.11955452	891	0.619835615	0.032643754	0.006572579
0.007175558	2172.671143	1905.911865	8576.905273	8	2	145	213	2	6.804089546	891	0.640783072	0.034122862	0.008421941
0.008633958	1838.096802	1486.606934	8093.38623	8	2	234	216	5	17.41623306	871	0.708650053	0.035907093	0.010489263
0.010643982	1569.7771	1151.086426	7651.17627	8	3	100	216	2	17.32935333	871	0.925251186	0.037603788	0.01282823
0.013366753	1295.222046	863.1338501	7172.510254	8	1	54	218	4	2.263636112	858	1.251221657	0.040967274	0.016340956
0.016406067	1135.649536	824.6211548	6739.79248	8	1	46	218	5	3.016961336	858	1.320999622	0.047537211	0.021821849
0.020309629	989.5453491	873.2124634	6288.346191	8	1	35	218	3	1.687604904	855	1.402360797	0.061374441	0.029709779
0.024423784	829.7589722	813.94104	5844.998047	8	1	25	219	6	3.109632969	860	1.425859094	0.081321768	0.038281158
0.028861051	692.6037598	585.2349854	5400	8	1	23	219	6	2.134299994	860	1.413260818	0.109030344	0.048806857
0.033013437	540.8327026	180.2775574	4966.699219	9	1	22	219	6	0.754894495	861	1.701668978	0.139591739	0.058898121
0.037059311	424.2640686	291.5476074	4524.035645	9	1	17	219	10	2.385944128	861	1.953745604	0.173765898	0.069651924
0.04048565	362.491394	320.1562195	4080.441162	9	1	15	219	12	1.432096243	862	2.155828476	0.20587045	0.079151005
0.04345936	483.7354736	50	3636.316895	9	1	13	219	6	0.337614715	862	3.27232337	0.236703396	0.08891163
0.045768633	726.2230835	180.2775574	3203.404541	8	1	15	220	6	0	859	4.178177357	0.261879653	0.097298309
0.047931276	1021.763184	304.1381226	2754.287598	8	1	13	220	11	1.721006155	859	5.682912827	0.282594144	0.105190799
0.049608238	1114.854248	427.2001953	2310.194824	8	1	17	220	21	2.882181168	859	6.96897316	0.297043055	0.111456625
0.050842386	750	672.6812134	1872.778687	8	5	15	220	14	4.380486965	860	10.62532806	0.3055121	0.116306856
0.051414341	270	1030.776367	1458.012329	8	5	24	220	29	1.012750387	860	18.3485508	0.307224154	0.119401723
0.051306456	240	1011.187439	998.598999	8	2	45	220	36	9.421579361	866	24.74933624	0.302133977	0.121514909
0.050563972	201.2461243	604.1522827	576.281189	8	5	16	220	41	3.054369926	866	24.6883297	0.290128976	0.122062899
0.049044494	84.85281372	180.2775574	123.6931686	8	5	9	219	139	0.954841256	872	29.7350502	0.27072069	0.121056452
0.047079541	258.0697632	50	295.4657288	8	5	4	219	68	0.754894495	872	22.95697212	0.24690944	0.118564636
0.044413071	212.1320343	141.4213562	757.1657715	7	2	8	220	96	2.719923258	866	14.93996429	0.217580229	0.114400871
0.041624561	648.9992065	403.1128845	1182.243652	7	2	35	220	10	7.117176533	860	12.37103844	0.187663555	0.109143756
0.038404327	442.9447021	514.7814941	1636.856689	7	5	7	220	0	3.199601412	860	16.08461571	0.154794216	0.102151401
0.022691889	1251.758789	3855.191406	4611.908691	9	1	4	219	3	0.754894495	837	4.099485874	0.030988688	0.037141096
0.023317788	827.586853	3482.814941	4653.482422	9	1	4	219	7	0	837	4.929066658	0.033729106	0.041034691
0.023722535	445.9820557	3182.766113	4719.544434	9	1	10	219	6	2.456394672	846	7.244119167	0.036371153	0.044083182
0.024053484	30	2900.430908	4867.86377	9	1	7	219	29	3.471741199	848	8.525127411	0.038487043	0.046426028
0.024529407	318.9043884	2750.45459	4475.634277	7	1	16	219	5	5.269658089	848	9.281742096	0.039751656	0.047848772
0.025083922	648.9992065	2593.260498	4012.94165	7	1	5	220	7	0.754894495	849	7.849468231	0.039921783	0.048351996
0.025469106	941.5412598	2581.181885	3582.080322	7	1	9	220	9	1.012750387	849	5.709336758	0.039247364	0.048032388
0.012808462	234.3074951	1100	774.2092896	7	4	9	220	12	1.909152389	839	5.452332497	0.001240606	0.007986347
0.010875872	394.5883789	602.0797119	1164.989258	7	1	7	219	9	0	837	4.63313961	0.000165707	0.004757196
0.008832071	42.42640686	180.2775574	1514.331543	9	1	13	219	16	0.477453768	837	5.059368134	0	0.00227801
0.007035908	531.6013794	206.1552887	1934.244019	9	1	35	218	5	7.952308655	842	4.832856178	0	0.000584722
0.005407608	982.7003784	707.1068115	2353.423096	9	1	44	218	2	9.015509605	842	4.135670185	0	1.99829E-05
0.004345244	1477.328613	1201.04126	2830.989258	9	1	61	219	3	7.371306896	841	3.917255878	0	1.03253E-09
0.003832263	1929.818604	1588.238037	3284.69165	9	5	13	219	5	1.067520261	841	4.463666916	0	5.69489E-05
0.003745371	2422.581299	1698.528809	3778.094727	9	1	7	219	7	1.817522049	841	4.898634911	0	0.000239898
0	1366.235718	1833.712036	32942.26953	10	1	464	192	0	25.2549324	1036	0.462559223	0.012703796	0
0	1447.791382	1775.528076	32457.51758	10	1	418	197	1	16.22873688	1007	0.516897798	0.017197199	0
0	1591.131714	1644.688477	31953.47852	10	2	395	197	1	3.931095839	1007	0.609511912	0.022180898	0
0	1348.332275	1486.606934	31469.02734	10	2	484	199	1	11.76371193	994	0.629791498	0.026446981	0
0	1178.812988	1234.908936	30965.49414	10	2	441	199	1	6.201053619	994	0.653461039	0.030667376	0
0	1170.384521	1250	30490.77539	10	1	458	197	2	10.22472	1011	0.637889743	0.033934332	0
0	1310.4198	1300	29978.39258	10	2	521	197	1	11.34811974	1011	0.611648023	0.036293738	0
0	1564.608521	1456.021973	29504.05078	10	3	557	198	1	6.721369267	996	0.5739609	0.038026165	0
0.008858095	6048.776855	447.2135925	19203.04688	10	3	502	203	0	12.36888123	966	0.490486026	0.015156348	0.005823378
0.008902933	5664.282715	540.8327026	18736.19531	10	2	377	203	0	30.02711296	966	0.580796063	0.018627474	0.005753887
0.009057614	5252.056641	353.5534058	18230.91797	10	2	361	209	0	35.17504883	921	0.567761838	0.023361661	0.005693627
0.009487892	4893.955566	0	17765.77539	10	2	201	206	0	26.97371483	944	0.573275685	0.028717225	0.005873161
0.010048523	4506.195801	502.4937744	17262.12695	10	2	434	206	0	23.34537315	944	0.587276101	0.034839049	0.005785323
0.010581573	4185.510742	650	16798.98242	10	2	410	207	0	26.23386192	936	0.603864372	0.041107856	0.005670046
0.011113187	3877.550781	353.5534058	16309.7666	8	2	327	207	1	9.702926636	936	0.613697648	0.047614537	0.005376625
0.01164274	3578.058105	50	15836.47656	8	2	304	208	1	2.052775145	933	0.595841885	0.05251959	0.004802089
0.012167459	3200.03125	450	15350.06543	10	2	411	205	1	19.53610039	954	0.564494669	0.056845427	0.004365392
0.012396494	2779.658203	939.4147339	14879.09277	10	2	451	203	1	16.65658951	970	0.515819073	0.059281267	0.003664974
0.012327441	2266.14209	961.7692261	14395.81152	10	2	440	203	1	19.8757782	970	0.582620978	0.060253322	0.003033998
0.012044207	1779.129028	460.9772339	13926.23828	10	2	419	207	1	2.385944128	940	0.597408235	0.059206702	0.002174359
0.011451935	1265.701416	0	13443.24707	9	2	252	210	1	19.68967247	918	0.669012725	0.056319542	0.001483564
0.010718855	780.5767212	212.1320343	12973.67383	9	2	269	210	1	17.41623306	918	0.714862645	0.052067466	0.000824204
0.009749283	270	70.7106781	12490.7041	8	3	176	213	1	9.304115295	896	1.355244637	0.046641137	0.000540844
0.00872374	210	50	12035.12402	8	1	141	213	1	2.134299994	896	1.395795941	0.041762024	0.000430542
0.00745775	690.6518555	223.6067963	11541.23047	10	2	266	212	1	23.41709328	899	0.88977015	0.037158743	0.000986358
0.006116287	1142.365967	636.3961182	11090.26563	10	2	393	212	1	36.57001495	899	0.69866395	0.03368181	0.002185906
0.005124577	1650.817993	992.4716797	10601.25488	10	2	463	203	1	10.03044319	975	0.687580884	0.031326029	0.003851842
0.004685741	2126.405518	1414.213623	10156.22949	10	3	491	203	1	10.21937752	971	0.688338399	0.029768763	0.005752689
0.004821759	2641.704102	1830.983398	9672.569336	10	2	557	211	2	26.73289299	909	0.625605822	0.029571436	0.007728518
0.005426376	2880.625	2005.617065	9230.05957	10	2	358	213	3	28.44292831	891	0.663497269	0.030436549	0.009940634
0.006609436	2536.020508	2198.294678	8748.176758	10	2	193	213	2	16.50622749	891	0.672236443	0.03209693	0.012569213
0.008152447	2267.531738	1872.164551	8312.219727	8	2	171	216	2	11.65326214	871	0.812636137	0.033533413	0.015414749
0.010317723	1966.545166	1550.806274	7838.271484	8	1	133	216	3	14.58181095	871	0.861133277	0.036012832	0.018407475
0.012766474	1783.171387	1403.566895	7410.97168	8	1	70	216	5	3.389067173	871	0.989487112	0.040252514	0.022342384
0.015910251	1612.761597	1334.166382	6961.03418	8	1	52	216	5	4.262692928	871	1.095996499	0.047891453	0.028216133
0.019612577	1451.206421	1408.012817	6522.223633	8	1	36	218	8	3.054369926	864	1.389317989	0.060793281	0.035205591
0.023848426	1323.064575	1280.624878	6081.422363	8	2	60	218	3	11.67175102	862	1.320668697	0.08106558	0.044226717
0.02807905	1159.180786	860.2325439	5646.458984	8	1	41	218	3	4.582314968	862	1.305950165	0.106641605	0.053368974
0.032366134	1041.393311	424.2640686	5196.499023	8	1	22	219	3	1.350224495	861	1.480886817	0.137662545	0.063648947
0.036243241	900	100	4758.003906	8	1	19	219	5	4.058664322	861	1.549462318	0.169494733	0.072892755
0.039779983	873.6131592	111.8033981	4318.541504	8	1	25	219	5	10.03044319	862	1.663406134	0.202094674	0.082359202
0.042654112	939.1485596	424.2640686	3876.041748	8	1	25	219	5	2.456394672	862	2.489954233	0.230965301	0.090692975
0.045152448	1166.919067	680.0735474	3426.047363	8	1	48	220	6	13.40967178	859	2.942730188	0.256282091	0.098678067
0.047386471	1348.332275	790.569397	2994.294678	8	1	39	220	9	11.31949234	859	4.279993057	0.275848806	0.10513629
0.049260821	898.9994507	917.8779907	2554.407959	8	5	35	220	15	7.140668869	859	5.319836617	0.290060312	0.1106425
0.050588313	551.5432739	1081.665405	2118.135986	8	5	25	220	33	2.385944128	861	10.250597	0.298156232	0.114721052
0.051290784	180	1320.984497	1674.096802	8	1	36	220	129	0.954841256	861	14.96429539	0.299246103	0.117808126
0.051311594	134.1640778	873.2124634	1256.065308	8	5	25	220	86	2.569502831	867	15.30643177	0.293408722	0.119804852
0.050645556	180	450	792.0227051	8	5	10	220	18	2.134299994	867	18.12228203	0.280438274	0.120552361
0.049355816	228.4731903	50	366.1966553	8	5	13	220	58	3.769243956	871	23.23239136	0.261651695	0.11957825
0.047363922	30	427.2001953	84.85281372	8	5	8	220	114	2.569502831	871	24.94705963	0.236704633	0.116996974
0.04501041	0	565.6854248	509.1168823	8	1	8	220	47	2.134299994	869	22.0269928	0.208984315	0.113007098
0.042120237	483.7354736	790.569397	954.829834	8	1	14	220	74	5.875572681	860	18.51596832	0.177638754	0.107533023
0.039256673	816.0882568	447.2135925	1336.60022	8	5	6	220	0	1.721006155	860	16.17160606	0.146854654	0.101219416
0.024112677	1145.512939	3175.688965	4141.73877	9	1	17	219	9	1.217118144	842	4.852164745	0.037198026	0.042342614
0.024387376	721.2489014	2804.014893	4247.940918	9	1	8	219	9	2.052775145	846	5.985443592	0.039240919	0.045546569
0.024798814	375.8989258	2516.445801	4377.328125	9	1	8	219	7	2.569502831	848	9.077232361	0.04097094	0.047776792
0.025307003	42.42640686	2263.846191	4285.907227	9	1	10	219	10	1.967863798	848	10.6003418	0.042136755	0.049162202
0.025934098	241.8677368	2102.974121	3824.264648	9	5	10	220	9	0.954841256	849	10.0370369	0.042457741	0.04959156
0.026595747	553.1726685	2071.834961	3347.118164	9	5	13	220	12	1.012750387	849	8.931976318	0.041618504	0.049041796
0.027009089	706.1161499	2071.834961	2903.032959	9	5	26	220	10	2.160789013	851	4.122759819	0.039948124	0.047717277
0.02703627	894.9860229	2137.755859	2458.170166	8	1	23	220	5	0.754894495	851	3.854319811	0.037095297	0.045462999
0.016315365	330	1079.351685	1140.394653	9	1	11	220	14	1.012750387	839	4.855233669	0.00166004	0.008200416
0.014188913	283.0194397	632.4555054	1481.890625	9	1	12	220	17	1.012750387	840	4.517914772	0.0003649	0.005037829
0.012130666	150	111.8033981	1872.778687	9	1	16	220	95	2.052775145	840	4.925456047	0	0.002358639
0.010011298	636.3961182	180.2775574	2221.823486	9	5	25	219	17	4.262692928	845	4.997598171	0	0.000653844
0.008213273	1149.82605	583.0952148	2629.75293	9	5	24	219	3	2.719923258	845	4.5366745	0	7.77291E-06
0.006688213	1618.054443	1077.032959	3030.593994	9	5	17	219	2	1.817522049	848	3.352210999	0	5.87254E-05
0.005871303	2112.178955	1453.444214	3491.618652	9	1	22	219	4	5.00628233	848	3.996289492	0	0.000317917
0	882.8363647	1415.097168	33033.17578	10	2	422	198	1	9.870926857	999	0.519157648	0.014785713	0
0	960.4686279	1274.754883	32530.36328	10	4	366	203	1	6.182929993	968	0.532822549	0.020130444	0
0	1210.826172	1208.304565	32046.54492	10	2	393	203	1	8.380191803	968	0.546021819	0.025046939	0
0	890.9545288	1040.432617	31543.75586	10	1	433	202	1	6.457954407	974	0.578056812	0.030085502	0
0	702.2819824	806.225769	31060.09961	10	1	426	202	1	15.77035427	974	0.575455248	0.034118876	0
0	690	750	30557.86719	10	1	328	203	2	28.28026962	968	0.61552465	0.037783898	0
0	859.5929565	850	30084.37695	10	2	314	202	2	19.58333206	977	0.761511385	0.040313795	0
0	1236.931641	1012.422852	29573.01563	10	2	458	198	2	33.51247025	996	0.591293395	0.042338755	0
0	1509.867554	1303.840454	29100.13867	10	2	557	197	1	16.75085831	1009	0.58280021	0.044203967	0
0	1656.804199	1285.495972	28589.30664	10	3	699	197	0	22.72124481	1009	0.593181789	0.045481686	0.000169314
0	1368.210449	1237.941895	28117.10742	10	2	605	200	0	33.29698944	987	0.572876573	0.046652041	0.000688919
0.001491123	536.656311	509.901947	26625.82422	10	2	279	210	0	14.9070158	924	0.703811288	0.047005042	0.003436323
0.003015135	90	111.8033981	26155.20117	10	2	144	210	6	16.77507973	924	1.044095993	0.045947593	0.004454969
0.004966878	256.3200989	223.6067963	25657.0332	10	2	213	210	5	18.23208618	924	0.804371536	0.04413373	0.005491159
0.006806131	566.0388794	701.7834473	25176.65039	10	3	265	210	1	21.8805275	924	0.704751313	0.04139189	0.006250377
0.008903885	954.829834	1167.261719	24679.55469	10	2	448	205	0	27.47214317	957	0.606229007	0.038689975	0.007067432
0.010581111	1381.303711	1540.292236	24199.96094	10	3	479	205	0	23.34537315	957	0.616788983	0.036246523	0.00765105
0.012250777	5423.03418	180.2775574	19810.20117	10	2	357	207	0	18.56861115	939	0.56903708	0.022849213	0.010141866
0.011786255	5626.339844	250	19345.81445	10	2	292	210	0	26.97526741	915	0.619311571	0.023780428	0.010089906
0.011296154	5554.45752	316.2277527	18842.79492	10	2	241	210	0	18.71421814	915	0.579340279	0.025883146	0.009674494
0.01110186	5154.852051	100	18380.30664	10	2	131	214	0	14.20359707	889	0.593939602	0.030103076	0.009610524
0.010919437	4755.543945	50	17879.11914	10	2	190	206	0	22.58932304	944	0.635250688	0.035548456	0.009501908
0.011015845	4373.213867	403.1128845	17418.84375	10	2	299	206	0	21.2426033	944	0.664490521	0.041961875	0.00976751
0.011258381	3972.0271	350	16932.86719	10	2	240	207	1	24.1041069	936	0.691216648	0.048923183	0.00990844
0.011390139	3619.571777	50	16462.12891	8	2	289	207	1	3.584252357	936	0.676164329	0.054523531	0.009544856
0.011559188	3220.077637	70.7106781	15978.96387	8	2	289	208	1	6.603754997	933	0.600126326	0.060305316	0.009332827
0.011882958	2870.766357	452.7692566	15509.39063	10	2	366	208	1	16.25391769	933	0.596771061	0.063590065	0.008521647
0.012200211	2492.889893	950	15026.37695	10	2	529	202	1	15.02163982	980	0.593920887	0.065601528	0.007864438
0.012205594	2209.841553	1110.180176	14556.80273	10	2	596	201	1	5.52021265	992	0.683981299	0.064971887	0.006871933
0.011902546	1816.177246	680.0735474	14073.83789	10	2	516	201	1	12.77675056	992	0.626424253	0.062934674	0.006146291
0.011299828	1341.640747	390.5124817	13604.66113	10	2	327	207	1	20.67187881	949	0.702077329	0.058881029	0.004997927
0.010401586	872.0665283	180.2775574	13124.27148	10	2	246	207	2	21.90610123	949	0.751625299	0.05365881	0.004067429
0.009344459	390	353.5534058	12658.50684	8	2	209	211	2	17.59407997	916	0.938516617	0.047501706	0.002992297
0.008120461	108.1665421	300	12182.99219	8	2	188	213	1	5.641219616	896	1.031888127	0.041164696	0.002909932
0.006950027	582.4946289	0	11736.59668	10	2	143	212	2	6.853224754	899	0.763036728	0.036057267	0.003556441
0.005589698	1100.227295	320.1562195	11252.08008	10	2	287	212	0	28.38603783	899	0.71075201	0.031738661	0.004761122
0.004577192	1578.923706	750	10809.7041	10	2	434	203	0	20.02348518	975	0.693966448	0.029058108	0.006566046
0.004063099	2095.709961	1208.304565	10326.14648	10	2	450	203	1	24.31756783	971	0.67584455	0.02738912	0.008601021
0.004077069	2577.207764	1507.481323	9886.946289	10	2	484	203	1	22.79182434	971	0.678056002	0.026755827	0.011034503
0.004695922	3094.802002	1570.03186	9410.489258	10	2	518	208	1	23.88964272	931	0.666873455	0.027574468	0.013984948
0.005841408	2965.147461	1746.424927	8978.474609	10	3	397	208	3	35.15334702	931	0.687621355	0.028752455	0.017365238
0.007668961	2656.990723	2080.865234	8509.429688	10	2	263	213	4	19.77076912	898	0.731031835	0.030404123	0.021022554
0.009530415	2431.295898	2013.082153	8083.873047	10	2	181	213	3	15.38297558	898	0.816348076	0.03332518	0.024863554
0.012044724	2229.9104	1850	7620.236328	10	1	107	213	3	9.566235542	898	0.839791715	0.039117318	0.029044069
0.014857232	2080.625	1833.712036	7201.5625	8	1	101	216	3	5.989218235	878	0.934233367	0.04704842	0.034329683
0.018524051	1943.296143	1866.81543	6762.322266	8	1	53	218	3	1.687604904	864	1.29539001	0.060268067	0.041725438
0.022508027	1786.197021	1520.690674	6319.256348	9	2	45	218	3	6.01728487	862	1.270709157	0.078679822	0.049375672
0.026748801	1654.35791	1096.585571	5874.027344	8	1	86	218	7	25.79936218	862	1.203239799	0.103666544	0.058560703
0.030830601	1507.481323	790.569397	5439.60498	8	1	40	219	3	6.091477871	861	1.304239392	0.131624594	0.067238465
0.034722939	1410	550	4992.003418	8	2	36	219	4	3.471741199	861	1.400198698	0.162825882	0.076284625
0.03813557	1353.661743	583.0952148	4548.142578	8	2	122	219	3	13.32647038	858	1.366638064	0.192829132	0.084271371
0.041003063	1443.121582	781.0249634	4110	8	2	80	219	4	9.015509605	858	1.726151943	0.221108943	0.092200398
0.043554954	1421.442871	1096.585571	3673.254639	8	1	89	218	6	22.72124481	863	2.132763386	0.244756162	0.098769225
0.045880653	1073.312622	1298.075439	3234.022217	8	2	62	218	15	9.520201683	867	2.466994047	0.263557404	0.104440995
0.047852457	664.0783081	1386.54248	2796.927002	8	1	109	218	29	19.65266418	867	3.447020292	0.277207792	0.108655468
0.049260311	216.3330841	1550.806274	2352.275391	8	5	45	218	113	1.817522049	876	8.884396553	0.284250528	0.111665748
0.050016258	169.7056274	1060.660156	1930.518066	9	1	37	218	48	2.781886339	876	13.1472578	0.284729421	0.114150092
0.050227471	483.7354736	585.2349854	1464.786621	9	1	21	220	29	3.769243956	867	9.52959919	0.278650731	0.116350748
0.04968578	30	250	1040.096191	8	1	19	220	19	1.391763449	867	12.92789268	0.265418887	0.116908811
0.048503142	436.8065796	158.1138763	573.1491699	8	1	13	220	14	1.012750387	871	13.12048626	0.245868564	0.116089433
0.046758439	457.9301147	474.3416443	169.7056274	9	1	14	220	33	2.569502831	869	15.84875107	0.222043186	0.113548867
0.044472501	67.08203888	955.2486572	254.5584412	8	5	8	220	112	0.754894495	869	22.42524147	0.193950832	0.109506041
0.042009205	180	992.4716797	636.3961182	8	1	11	220	54	1.350224495	871	22.31959152	0.164855614	0.104274988
0.039235011	416.7733154	743.3034668	1021.763184	8	1	14	220	17	2.160789013	871	17.27484322	0.133662522	0.097916305
0.036484491	699.7142334	680.0735474	1339.626831	7	1	8	220	7	1.817522049	873	14.61782742	0.105285905	0.091021903
0.024870981	1845.670654	3259.601318	3610.609375	9	1	12	220	2	2.719923258	832	2.953379154	0.039289448	0.039255653
0.025195353	1421.442871	2839.894287	3660.123047	9	1	12	219	4	2.385944128	842	3.367814541	0.040488318	0.043233
0.0255604	1081.665405	2427.447266	3747.118896	9	1	16	219	6	2.698951006	842	4.405128956	0.041715663	0.046239529
0.025939709	737.9024048	2088.659912	3929.083984	9	1	13	220	10	2.02486825	850	5.447205544	0.042921413	0.048536588
0.026378486	450	1820.027466	4129.225098	9	5	17	220	13	2.160789013	850	7.166731358	0.043617241	0.049790464
0.026827017	123.6931686	1644.688477	3665.528564	9	1	13	220	13	4.072588444	853	8.483651161	0.043766946	0.050115548
0.027398873	67.08203888	1570.03186	3197.076904	9	5	19	220	10	1.817522049	853	10.50823784	0.043069459	0.049502973
0.028061226	256.3200989	1619.413452	2702.831787	9	5	20	220	9	1.909152389	860	5.898161888	0.041213084	0.047911685
0.028427999	424.2640686	1637.833984	2241.98584	8	1	21	220	7	2.719923258	852	4.973609924	0.038598791	0.045643244
0.028401259	626.418396	1700	1774.06311	8	1	22	220	10	2.134299994	852	4.356190681	0.034908365	0.04253849
0.021640368	174.9285583	1700	1101.453613	7	4	6	220	2	1.817522049	846	4.485645771	0.004171634	0.011808436
0.01968847	120	1234.908936	1471.223999	9	1	5	220	4	1.067520261	846	3.419818878	0.002023036	0.008267981
0.017655738	201.2461243	777.8174438	1848.350586	9	1	18	220	12	3.181812763	848	3.878188372	0.000505859	0.004940904
0.015381312	108.1665421	350	2188.355469	9	3	19	220	42	2.385944128	840	3.88108325	0	0.002392686
0.013215313	611.8823242	111.8033981	2579.476807	9	1	14	219	11	1.967863798	845	4.369889259	0	0.00062793
0.011088055	1100.227295	403.1128845	2929.112549	9	5	8	219	5	1.067520261	845	4.422679424	0	0.000218154
0.009388872	1608.01123	806.225769	3330.540527	9	1	12	219	2	1.391763449	848	3.888970375	0	0.000630908
0.008110825	2095.709961	1253.993652	3719.27417	9	5	17	219	3	4.763641834	843	3.880482912	0	0.001345754
0	1506.286865	1886.796265	35082.32813	10	3	695	191	0	29.20593262	1044	0.636519492	0.001728929	0
0	1301.460693	1520.690674	34598.48047	8	1	591	196	0	13.20254803	1018	0.496456474	0.003750045	0
0	364.9657593	934.0770874	33110.26953	10	4	392	202	1	13.86273575	976	0.592220962	0.016747944	0
0	536.656311	764.8529053	32627.10742	10	1	358	205	1	9.321835518	959	0.537588239	0.022014217	0
0	750	721.1102295	32125.64453	10	1	450	203	1	14.12950325	968	0.536882281	0.027620336	0
0	509.1168823	636.3961182	31642.89063	10	3	335	202	0	28.11454391	974	0.49884674	0.03247565	0
0	212.1320343	353.5534058	31142.08008	8	3	217	203	4	19.95344543	968	0.612955093	0.037098896	0
0	180	250	30669.91992	8	5	162	203	11	11.50415993	968	1.867238998	0.040653404	0
0	530.7541504	353.5534058	30159.68555	8	1	186	202	13	12.0571928	977	1.867786407	0.043352481	0
0	825.4089966	583.0952148	29688.20898	8	2	233	202	3	16.11800766	977	0.950263619	0.045686085	0
0	1100.227295	851.4692993	29178.57422	10	2	401	198	0	35.6736908	1001	0.812188566	0.047744177	8.03554E-05
0	1178.812988	790.569397	28707.85352	10	2	419	198	0	26.47888184	1001	0.663926721	0.049582615	0.000549599
0	954.829834	806.225769	28198.88281	10	2	347	197	0	26.10341263	1009	0.725636661	0.051273968	0.001373326
0.000212952	713.0918579	540.8327026	27728.99219	10	2	240	197	1	22.75354958	1009	0.98412466	0.052641127	0.002399326
0.001222093	750	552.2680664	27220.76367	10	2	264	206	1	29.97025299	953	0.972772896	0.053159978	0.003583513
0.002803498	697.7822266	540.8327026	26751.79297	10	2	256	210	2	17.6764946	924	0.781430364	0.053082302	0.004793078
0.004941766	216.3330841	111.8033981	26255.48438	10	2	164	210	11	15.49341583	924	1.176067829	0.052140675	0.006068339
0.007076542	127.2792206	50	25776.44336	10	2	110	210	7	5.427642822	924	1.311422706	0.050058231	0.00709033
0.009557096	268.3281555	460.9772339	25280.58594	10	2	193	210	2	10.48288155	924	0.822617233	0.04784691	0.008305518
0.011676797	725.6032104	919.2388306	24801.49219	10	3	232	205	0	12.77675056	957	0.714547634	0.045730215	0.009312467
0.013921272	1214.907349	1360.147095	24305.74023	10	2	372	205	0	28.32752037	957	0.705197096	0.044907074	0.010428128
0.015566754	1698.381592	1622.498047	23826.5918	10	2	553	201	0	24.28646088	986	0.642201006	0.044306442	0.011108357
0.01614826	4952.271973	282.8427124	19961.92969	10	2	245	207	0	37.02868652	939	0.665739298	0.036181346	0.016391205
0.015114495	5208.78125	150	19461.19141	10	3	265	210	0	17.34387207	915	0.736281514	0.035824414	0.016208481
0.014428471	5286.983887	316.2277527	19001.34766	10	3	160	214	0	16.49387932	889	0.632775307	0.03778521	0.016350204
0.013599799	4857.406738	150	18502.63281	10	2	123	214	0	12.6255455	889	0.662598491	0.041095361	0.016014151
0.013038111	4454.570801	304.1381226	18045.19336	10	2	245	212	1	14.59970474	902	0.672947764	0.046796754	0.016046993
0.012449208	4053.553955	50	17548.66602	10	2	121	212	1	9.427411079	902	0.688329756	0.053293966	0.016004102
0.012187134	3668.964355	150	17092.52539	10	2	207	210	2	37.29372787	917	0.706269503	0.060072634	0.016490052
0.012090975	3267.246582	111.8033981	16609.51758	10	2	302	210	2	22.94400215	917	0.748448014	0.066773809	0.016833425
0.012092333	2912.473145	550	16139.94434	10	2	441	206	1	14.86507416	957	0.789848089	0.071082272	0.016190868
0.012339641	2512.846924	743.3034668	15656.9541	8	2	525	205	2	20.37590599	965	0.637805998	0.074861176	0.01571857
0.012653109	2163.330811	1051.189819	15187.85352	10	2	586	205	1	19.71921349	965	0.675680339	0.075415887	0.014441482
0.01274788	1786.448975	1051.189819	14707.34473	10	2	588	201	2	22.99175453	992	0.754333198	0.074459039	0.013462401
0.012432187	1524.106323	1096.585571	14241.28125	10	2	522	201	2	27.68758583	992	0.706701994	0.070742443	0.01191464
0.011793961	1157.626831	790.569397	13765.06445	10	2	455	207	2	23.46922493	949	0.733002841	0.065753371	0.010788742
0.01082688	778.267334	680.0735474	13302.72559	10	2	405	207	2	15.98068905	949	0.743220031	0.058931485	0.009143112
0.009604285	301.4962769	860.2325439	12831.72656	8	2	249	211	1	15.80944061	916	0.780632734	0.051389862	0.00799921
0.008254328	134.1640778	460.9772339	12373.86328	8	2	173	211	1	15.71805763	916	0.762733936	0.04380624	0.007464411
0.006840319	630	291.5476074	11905.50293	10	4	142	214	2	11.99465942	894	0.704856694	0.037113506	0.008127782
0.00559328	1110	70.7106781	11464.00488	10	2	144	210	2	8.935631752	925	0.765280664	0.031927783	0.00915192
0.004445075	1620	531.5072632	10984.58887	10	2	270	210	0	15.38297558	925	0.744615614	0.027920414	0.01048926
0.003886712	2100	824.6211548	10550.4502	10	2	307	208	1	21.41941833	934	0.734997809	0.025482096	0.01269644
0.003836876	2610.689453	951.3148804	10077.00879	10	2	383	208	1	15.82569218	934	0.727714062	0.024303179	0.015345487
0.004328973	3092.329102	1092.016479	9649.792969	10	3	359	208	1	14.83352566	931	0.698864162	0.024080696	0.018751677
0.005483217	3354.102051	1360.147095	9182.401367	10	3	494	208	2	26.50925255	931	0.712561369	0.024805671	0.022661144
0.006883912	3103.949219	1767.766968	8760.051758	10	3	457	213	3	32.23609161	898	0.715477586	0.026151257	0.027068686
0.008702106	2877.029785	2008.108521	8298.783203	10	3	307	213	4	20.4393177	898	0.821536303	0.03030237	0.031594642
0.010803136	2714.129639	2282.54248	7884.009277	10	2	174	213	2	14.08482838	898	0.809075117	0.036481336	0.036060985
0.013624583	2541.515381	2343.608398	7417.769043	8	3	124	216	3	9.508656502	878	0.862047374	0.046401329	0.041079417
0.016857183	2411.970215	2227.666992	6996.370605	8	5	78	216	7	21.10864067	878	1.410408854	0.058659449	0.047417399
0.020705072	2274.071289	1843.908936	6554.639648	9	1	48	218	3	1.687604904	866	1.758452296	0.07622841	0.055145182
0.024685366	2121.320313	1470.544067	6114.188477	9	2	96	218	3	18.64027596	866	1.27763176	0.098175041	0.06260287
0.028666819	2007.311646	1202.081543	5664.203613	9	1	47	217	2	5.150652409	872	1.264757037	0.124447793	0.070947312
0.032390557	1890	1050	5228.699707	9	2	57	217	3	6.01728487	872	1.402318597	0.15213871	0.078340717
0.035706703	1777.10437	1077.032959	4788.736816	9	2	206	218	6	19.89037132	865	1.700202584	0.18052496	0.0858154
0.038526416	1389.748169	1209.338623	4356.202637	9	2	130	216	5	7.973233223	889	1.971034527	0.206415385	0.092279695
0.041035872	1002.646484	1484.924194	3912.556641	9	2	130	218	6	9.970261574	863	2.380271196	0.228556395	0.098057292
0.043437708	721.2489014	1739.252686	3474.046631	9	2	174	218	11	6.926249027	867	2.726965904	0.246282741	0.102461159
0.045390133	366.1966553	1878.829468	3028.663086	8	3	92	218	27	16.52781105	867	3.874285698	0.258403778	0.10554862
0.046959151	0	1513.274536	2586.445557	8	5	45	218	53	2.882181168	876	8.576252937	0.265751064	0.107594393
0.047806453	456.9463806	1011.187439	2136.539307	9	3	28	218	13	2.8624053	876	8.879423141	0.265268296	0.109281205
0.048010897	335.4101868	502.4937744	1710.263184	9	1	38	219	88	7.125016212	870	11.71694279	0.258194089	0.110634662
0.047688048	134.1640778	0	1266.056885	8	1	18	219	16	2.134299994	870	14.78487015	0.244958073	0.11148598
0.046723843	589.4064941	447.2135925	870	8	5	20	220	24	1.909152389	865	12.6735239	0.225887567	0.110485479
0.045326069	763.675354	813.94104	445.9820557	9	5	32	220	25	3.931095839	869	11.3997364	0.201941028	0.108130962
0.04354253	442.9447021	1154.3396	67.08203888	9	5	14	220	39	0.754894495	869	16.47795105	0.175772846	0.104208425
0.041367214	84.85281372	667.0831909	318.9043884	8	1	11	220	43	2.134299994	876	17.3052578	0.147135869	0.099050283
0.039131023	0	320.1562195	632.850708	8	5	10	220	45	1.067520261	871	13.95532894	0.1189918	0.093063749
0.036417037	330	460.9772339	958.5927124	8	5	12	220	42	1.817522049	873	15.41225624	0.091700725	0.086439423
0.033372927	390	873.2124634	1195.491577	8	5	11	220	40	2.456394672	873	18.01037979	0.070001438	0.079644889
0.025654033	2545.584473	3360.05957	3149.857178	9	5	5	219	3	2.882181168	831	2.60396862	0.041871276	0.035028018
0.026189253	2125.135254	3020.761475	3122.594971	9	5	6	219	5	2.263636112	831	2.675829411	0.042667858	0.039557308
0.026941935	1440.624878	2154.065918	3284.69165	9	4	5	219	1	1.909152389	839	2.722306728	0.043656152	0.046379212
0.027350942	1154.123047	1749.285522	3454.041016	9	1	4	220	1	1.012750387	850	3.248000383	0.044162914	0.048454173
0.027662637	818.8406372	1379.311401	3719.27417	9	1	7	220	2	4.262692928	850	3.422581911	0.044366401	0.049711797
0.027985964	560.446228	1162.970337	3544.573242	9	1	10	220	7	1.687604904	853	5.956329823	0.044050917	0.049914453
0.02830595	364.9657593	1060.660156	3042.005859	9	1	6	220	7	1.391763449	853	7.203163147	0.043234918	0.049161024
0.028796453	42.42640686	1060.660156	2571.26416	9	1	22	220	10	1.967863798	860	7.91243124	0.041540518	0.047541175
0.029333539	0	1128.051392	2082.786621	9	1	16	220	28	3.016961336	862	8.821160316	0.038757358	0.045004543
0.029638071	152.9705811	1150	1618.054443	9	1	8	220	8	2.052775145	862	10.59493828	0.035347596	0.041936379
0.029583419	342.0526123	1200	1120.089233	7	1	6	220	8	3.016961336	853	9.320137978	0.031042412	0.038191687
0.029349258	474.3416443	1258.967773	664.0783081	7	5	5	220	5	0.754894495	853	4.5978055	0.02660853	0.034373779
0.029076535	600.7495117	1498.332397	241.8677368	7	1	10	220	3	4.058664322	846	3.978025913	0.021761559	0.030296573
0.028769705	787.4642944	1811.76709	30	7	1	7	220	7	2.160789013	846	3.900873661	0.017330378	0.026562136
0.028344868	863.770813	2229.9104	254.5584412	7	1	6	220	8	2.361991405	846	3.514498234	0.013243589	0.022623379
0.024780449	364.9657593	1671.077515	1381.955078	9	4	4	220	1	0.754894495	846	3.716813803	0.004465941	0.011517445
0.023001777	630	1236.931641	1806.239136	9	1	4	220	2	1.509526968	846	3.009275436	0.002147015	0.007838892
0.020848185	421.0700684	827.6472778	2178.669434	9	1	9	220	3	2.569502831	848	3.903334379	0.000616629	0.004765951
0.018622847	84.85281372	335.4101868	2556.344971	9	5	12	220	2	2.719923258	848	3.933768034	4.52556E-08	0.00222828
0.016248086	560.446228	50	2895.582764	9	3	19	219	2	2.02486825	851	3.815892458	0	0.000911176
0.014055356	1070.794067	200	3286.609131	8	5	14	219	4	2.052775145	851	5.123604298	0	0.000905572
0.012057074	1557.690552	701.7834473	3636.069336	8	5	4	219	5	0	847	5.056805611	0	0.001728605
0	1157.626831	1543.534912	35179.65234	10	2	713	191	0	21.1824646	1044	0.525419533	0.001906197	0
0	816.0882568	1209.338623	34678.30078	10	3	530	196	0	16.18139458	1018	0.435839564	0.00421126	0
0	60	447.2135925	33212.58984	10	1	400	202	1	2.263636112	976	0.57663691	0.017707447	0
0	276.5863342	316.2277527	32712.50586	10	1	364	205	1	15.69182968	959	0.556226134	0.023534108	0
0	283.0194397	353.5534058	32230.69727	10	3	295	205	1	29.01640129	959	0.496065468	0.028941238	0
0	108.1665421	180.2775574	31731.33594	10	3	217	205	1	11.76371193	961	0.517188787	0.034306426	0
0	192.0937347	50	31250.03711	8	1	151	211	3	3.520405054	921	0.859157681	0.038707796	0
0	169.7056274	250	30751.46289	8	5	139	211	9	4.857533455	921	1.965524077	0.042548567	0
0	150	70.7106781	30281.41602	8	1	127	212	9	1.687604904	912	1.564996958	0.045259513	0
0	416.7733154	269.2582397	29773.01563	8	1	154	212	13	18.12269974	912	1.468194127	0.047837634	5.15761E-06
0	655.2098999	350	29303.79688	10	2	204	198	6	15.92277908	1001	1.427650213	0.050103463	0.000323807
0	692.6037598	291.5476074	28796.14063	10	2	223	198	2	17.65096855	1001	0.806130767	0.052563701	0.00108969
5.41233E-05	536.656311	380.7886658	28327.83203	10	3	167	197	4	17.22437286	1009	1.130418777	0.054812342	0.002132515
0.000790259	254.5584412	141.4213562	27820.98438	10	3	138	206	3	11.99465942	953	1.42771244	0.056535643	0.003417527
0.002268915	240	50	27352.95898	10	2	119	206	2	13.15421963	953	1.616642475	0.057558957	0.004771139
0.00437524	510.8815918	360.5551147	26845.97656	10	2	187	210	5	29.31538391	924	1.024090171	0.057517845	0.006180875
0.006774252	150	150	26378.07031	10	1	126	210	12	11.08264446	924	1.071511507	0.056831807	0.007522617
0.009546714	313.209198	180.2775574	25882.35156	10	2	135	210	4	11.34811974	924	1.426907301	0.055763666	0.009091451
0.012055953	152.9705811	492.4429016	25403.74805	10	2	120	210	5	4.903792381	924	0.849114358	0.054556344	0.010511387
0.014761465	666.1080933	700	24909.26953	10	2	190	205	1	18.38382912	957	0.769719541	0.054472752	0.012104062
0.01691762	1132.077759	874.6427612	24431.60742	10	2	254	205	0	26.795784	957	0.793666005	0.054248612	0.013262056
0.019060163	1507.481323	1308.625244	23938.51563	10	2	336	211	0	22.12598991	922	0.763805091	0.055134624	0.014587118
0.020480642	1939.123535	1691.892456	23461.91797	10	2	533	201	0	15.369524	983	0.789812386	0.055110469	0.01572687
0.021727083	2403.934326	2163.330811	22970.38281	10	2	461	201	0	24.38870049	983	0.76941365	0.055172905	0.017156987
0.022184186	2871.236572	2340.939941	22495	10	2	474	201	0	31.56934357	985	0.774303496	0.054223645	0.018108649
0.022387585	3360.134033	2324.327881	22005.2207	10	2	506	201	0	32.63634491	985	0.67501533	0.054047827	0.019586513
0.021286413	4286.222168	890.2246704	20583.95703	10	2	370	208	0	20.19596863	932	0.760680258	0.051986095	0.023623396
0.020172302	4526.422363	460.9772339	20085.50977	10	2	269	213	0	25.51670456	902	0.763190746	0.051319081	0.024269013
0.019089829	4764.713867	70.7106781	19628.27734	10	2	129	213	0	2.134299994	902	0.804457664	0.052129418	0.025223291
0.017742746	5037.945801	353.5534058	19131.81641	10	4	115	216	0	17.14510918	884	0.715596735	0.053303376	0.025504589
0.016682047	4603.313965	538.5164795	18675.64453	10	4	91	216	0	1.909152389	884	0.713797688	0.057245422	0.026078027
0.015417376	4163.952637	430.116272	18179.23242	10	3	106	215	0	1.687604904	885	0.723280311	0.061897792	0.026111489
0.014438767	3756.594238	390.5124817	17723.0957	10	2	148	212	1	17.84827995	902	0.769072235	0.068231672	0.026766868
0.013538222	3349.402832	600	17226.68945	10	2	249	210	2	12.72657585	917	0.797839522	0.074887812	0.026692819
0.013304084	2963.78125	570.0877075	16771.04688	10	2	383	210	2	19.13222122	917	0.817376077	0.081154421	0.026817339
0.013332843	2563.376709	565.6854248	16290.44238	10	2	386	206	3	26.022995	957	0.869668543	0.086310029	0.026669869
0.01338404	2204.948975	460.9772339	15824.13965	8	2	320	205	3	27.57273483	965	0.752526522	0.088446558	0.025264112
0.013694867	1806.239136	610.3277588	15347.36816	8	2	356	205	3	34.29242325	965	0.789731205	0.0896753	0.024228249
0.013762743	1456.468384	559.0169678	14884.35449	10	2	337	206	1	23.71407509	954	0.816569448	0.087126046	0.022146631
0.013514169	1082.081299	901.3878174	14412.15137	10	2	317	206	1	21.62244415	954	0.839683771	0.082805708	0.020332415
0.012812482	865.3323364	1216.55249	13953.12891	10	2	274	211	5	23.58638191	922	0.820620716	0.075742438	0.017896445
0.011801013	456.9463806	1044.03064	13484.95801	10	2	253	211	5	20.78454208	922	0.801637232	0.067727745	0.016049974
0.010480745	84.85281372	640.312439	13027.04883	10	2	241	213	4	17.09792328	911	0.807085395	0.058449853	0.014464912
0.008978527	323.1098938	316.2277527	12560.97559	10	2	233	214	2	6.423151016	895	0.786003768	0.049183868	0.014129643
0.007423009	771.2976074	141.4213562	12107.59277	10	4	142	214	3	8.848749161	894	0.750671744	0.041093215	0.01409649
0.005946518	1259.285522	50	11648.81152	10	4	162	210	0	2.433138847	925	0.796102166	0.034345195	0.014950883
0.004827467	1718.13855	180.2775574	11217.27246	10	2	156	210	1	21.61159515	925	0.739911675	0.028960001	0.016225033
0.004136544	2206.581055	380.7886658	10748.29297	10	2	254	208	1	17.98199844	934	0.785310924	0.024901515	0.017946897
0.00403896	2678.245605	500	10322.79004	10	1	335	208	1	9.74803257	934	0.875739932	0.022034848	0.020648291
0.004498548	3182.263428	680.0735474	9858.001953	10	2	256	205	1	19.29004669	962	0.72625494	0.020692585	0.024145264
0.005311517	3660.491699	1060.660156	9438.374023	10	3	395	205	2	32.29917145	962	0.723062813	0.020329652	0.028518543
0.006403005	3531.600098	1364.734375	8981.630859	10	3	582	206	4	18.30544853	950	0.704555631	0.021731144	0.033372205
0.007608979	3361.740723	1565.247559	8558.154297	10	3	408	206	1	7.896224976	950	0.823038757	0.02599626	0.038295325
0.009555335	3166.385986	1920.937256	8094.108887	10	3	250	206	3	18.92342567	950	0.805977464	0.033935893	0.043025486
0.011802495	3033.562256	2300.543457	7675.135254	10	3	255	212	2	15.2919035	915	0.955044508	0.044170875	0.04782581
0.015011594	2872.646973	2522.399658	7212.489258	10	2	113	212	4	14.54953671	915	1.303572774	0.05768792	0.053405412
0.018364349	2742.334717	2191.460693	6786.766602	9	2	84	218	2	4.100293636	866	1.886057854	0.07243485	0.0597963
0.02210938	2444.77002	1858.090454	6343.918457	9	2	118	218	2	13.08946323	866	1.369758964	0.092438467	0.066868082
0.025856713	2073.475342	1677.051025	5910.076172	9	1	63	217	3	6.201053619	872	1.318672419	0.115096532	0.073396057
0.029377712	1699.17627	1550	5472.266602	9	1	54	218	3	8.104435921	865	1.82673645	0.140080914	0.080084428
0.032590207	1421.442871	1566.046021	5034.01416	9	1	58	218	5	9.508656502	865	2.431400061	0.165044099	0.085974917
0.035219364	1106.345337	1677.051025	4590.098145	9	1	53	216	4	3.181812763	889	2.740233421	0.188507482	0.091548994
0.037756789	684.7627563	1890.105835	4151.939453	9	1	42	216	6	1.012750387	889	3.445418358	0.208824724	0.096006103
0.040014252	296.9848633	2193.171143	3702.175049	9	1	35	217	11	3.64697051	877	3.765576124	0.224307761	0.099278077
0.042098742	30	2061.552734	3258.005615	9	2	32	217	6	3.931095839	877	11.49710655	0.236148283	0.101353936
0.043557603	324.4996033	1588.238037	2808.006348	9	2	106	218	11	14.71007633	876	7.701686859	0.24137181	0.102097094
0.044657998	492.0365906	1097.724976	2379.285645	8	1	65	218	12	15.57314587	876	7.963923931	0.241767079	0.103112273
0.04495994	120	672.6812134	1953.458496	8	1	23	218	50	6.629140377	874	10.19564438	0.233624712	0.103698827
0.044858932	295.4657288	400	1569.7771	9	1	20	220	17	1.687604904	865	8.651403427	0.220203087	0.103869237
0.044435818	764.8529053	651.9202271	1145.512939	9	1	36	220	13	2.719923258	865	7.610169411	0.201684281	0.103215516
0.04347204	1140.394653	1030.776367	763.675354	9	5	17	220	23	1.432096243	869	11.9217968	0.179198489	0.100768514
0.042120248	792.0227051	1128.051392	381.837677	9	3	17	220	15	1.817522049	869	9.314277649	0.153846771	0.097143576
0.04047006	469.5742798	618.4658203	60	8	5	37	220	12	13.61706161	876	6.820371151	0.127881601	0.092252351
0.038543958	182.4828796	141.4213562	268.3281555	8	1	13	220	13	1.012750387	876	7.166136265	0.101464234	0.086558111
0.036215816	0	212.1320343	512.6401978	8	1	19	220	6	0	872	9.791817665	0.078304388	0.080530614
0.033192907	90	672.6812134	764.8529053	8	1	13	220	22	0.954841256	873	12.44861221	0.059792075	0.074406199
0.029980686	30	1123.610229	939.6275635	8	1	16	220	29	3.769243956	873	17.77322197	0.047339108	0.068437986
0.026650472	189.7366638	820.0609741	1149.82605	8	1	17	220	52	4.058664322	868	13.56445122	0.038916655	0.062365316
0.023960082	436.8065796	610.3277588	1337.946167	8	5	10	220	41	0	868	10.97804356	0.033537086	0.057146005
0.021605892	579.3962402	316.2277527	1574.928589	8	1	8	220	28	0.337614715	864	9.427244186	0.029775342	0.052470639
0.02752405	2496.497559	2906.888428	2609.310303	9	4	6	219	4	1.721006155	831	2.349799156	0.045205843	0.038909066
0.029152336	550.7268066	680.0735474	3436.407959	9	1	3	220	3	0.477453768	846	4.04097414	0.043463945	0.048947159
0.029315842	174.9285583	608.2762451	2970	9	1	16	220	9	0	849	4.524600506	0.042304628	0.048106927
0.029538594	216.3330841	608.2762451	2460	9	1	14	220	3	3.109632969	849	4.397286415	0.040592525	0.04634152
0.029986793	488.364624	632.4555054	1980	9	1	7	220	3	4.822542191	853	4.210937023	0.038019147	0.043832269
0.030387672	276.5863342	700	1470	9	5	6	220	3	3.584252357	853	11.80918407	0.034497701	0.040531181
0.030670702	134.1640778	700	991.8165283	8	1	16	220	7	0.337614715	853	8.137136459	0.030537309	0.0368907
0.030686926	30	838.15271	502.8916321	8	1	10	220	6	3.016961336	853	6.846666336	0.025938343	0.032801319
0.030887462	150	1133.578369	42.42640686	8	1	14	220	15	0.337614715	846	6.7585392	0.021471698	0.028891774
0.030990379	361.2478333	1570.03186	442.9447021	8	1	10	220	9	0.754894495	846	6.167262077	0.016938351	0.025015198
0.030666364	566.0388794	1972.30835	666.1080933	8	5	3	220	11	1.432096243	846	4.81091547	0.013218438	0.021648115
0.029033719	134.1640778	1802.775635	1273.145752	8	4	4	221	5	0.754894495	846	4.377197742	0.007165784	0.014476684
0.027678607	606.7124634	1386.54248	1690.680298	9	1	8	221	4	3.471741199	847	3.321863413	0.004376381	0.010804623
0.025861619	960.4686279	992.4716797	2079.543213	9	2	6	221	3	1.067520261	847	3.67303133	0.002179167	0.007549132
0.02382653	453.9823914	650	2508.904053	9	1	7	220	4	2.8624053	851	4.266779423	0.000578755	0.004591847
0.021498842	30	150	2884.527588	9	5	14	220	10	1.012750387	851	4.612202168	4.35046E-07	0.002645924
0.019142238	523.9274902	206.1552887	3264.353027	9	3	25	220	5	1.350224495	856	4.796982765	0	0.001763389
0.016819049	1012.027649	583.0952148	3603.123535	8	1	10	219	3	1.687604904	847	4.817113876	0	0.002130638
0.015049068	1520.85498	917.8779907	3994.058105	8	1	5	219	5	0.754894495	847	4.934341431	0	0.003546658
0.013758679	2008.20813	1298.075439	4343.374023	8	5	4	219	4	0	843	4.662727833	0	0.005100723
0.01318398	2514.458252	1051.189819	4738.575684	8	1	6	219	5	2.569502831	843	4.340243816	0	0.007649745
0	858.0209961	1073.545532	35283.31641	10	2	860	191	0	8.543725967	1047	0.383440673	0.001923719	0
0	456.9463806	901.3878174	34783.50781	10	2	589	200	0	20.21263313	989	0.366663992	0.004254247	0
0	90	0	33332.16016	10	2	291	205	1	16.30726814	960	0.539424717	0.017947895	0
0	120	70.7106781	32823.25	10	2	308	207	1	14.56747723	947	0.822814286	0.02387426	0
0	189.7366638	100	32353.36914	10	2	276	209	1	17.36706734	933	0.97364378	0.029341718	0
0	323.1098938	206.1552887	31845.0957	10	2	284	205	0	23.65321541	961	0.541646183	0.034791231	0
0	573.1491699	403.1128845	31348.0625	10	2	326	211	2	17.14510918	921	0.580587208	0.039516211	0
0	510	500	30868.42578	10	3	256	211	2	17.45659065	921	0.693202317	0.043162368	0
0	256.3200989	335.4101868	30372.33008	8	1	144	212	4	6.762860775	912	0.840313613	0.046063103	0
0	30	100	29904.40234	8	5	122	212	17	2.719923258	912	1.619740248	0.048573501	9.80227E-05
0	228.4731903	50	29397.50586	8	1	120	209	13	3.931095839	936	1.956528068	0.051342685	0.000692604
1.56026E-06	182.4828796	0	28929.49023	8	5	105	209	9	1.909152389	936	2.67870307	0.054163765	0.001658956
0.000348246	84.85281372	50	28422.54297	10	5	108	210	8	2.052775145	927	1.624341369	0.056899443	0.002960629
0.001526641	108.1665421	180.2775574	27954.73633	10	3	154	213	6	23.06113625	902	1.591155648	0.058962073	0.004391671
0.003512963	189.7366638	212.1320343	27448.36133	10	3	121	213	3	7.725405216	902	1.623183966	0.06039821	0.005962266
0.00593507	134.1640778	0	26981.61133	10	1	91	213	11	4.822542191	905	1.292583585	0.061125301	0.007489815
0.008781206	30	50	26476.20313	10	1	94	213	10	4.582314968	905	2.735374928	0.061191108	0.009229433
0.011674944	240	141.4213562	26010.62305	10	2	97	210	10	8.077000618	924	2.459891558	0.061513968	0.011098733
0.014764627	94.86833191	282.8427124	25518.16992	10	2	98	210	6	7.014428616	924	2.088652611	0.062521115	0.013131066
0.017390978	426.380127	206.1552887	25042.02344	10	1	105	205	2	6.201053619	957	1.133307695	0.063342884	0.014777944
0.020059671	823.7717896	610.3277588	24551.07422	10	2	164	211	1	8.842508316	922	0.94378233	0.064982429	0.016489388
0.022045663	1288.603882	1054.751099	24076.09766	10	2	191	211	1	16.75994682	922	0.87662077	0.065931633	0.017976392
0.023879696	1783.928223	1543.534912	23586.83203	10	3	340	211	1	16.75388908	920	0.813007772	0.067259774	0.019847216
0.024919277	2267.531738	1697.792725	23113.18359	10	2	259	211	0	19.31028748	920	0.834606946	0.066884011	0.021398922
0.025668709	2773.337402	1900	22625.80859	10	2	252	210	0	19.65266418	923	0.858816266	0.067597516	0.023664648
0.025835829	3204.949219	2030.394043	22153.67383	10	2	249	210	0	17.9681282	923	0.755357385	0.067091428	0.025725925
0.026041988	3487.491943	2000	21668.43359	10	2	419	210	0	13.08946323	929	0.748155594	0.067451023	0.02837079
0.025939163	3636.069336	1591.383057	21211.37891	10	2	341	210	0	31.21178436	929	0.759471476	0.067905352	0.030922351
0.025264252	3851.700928	1171.537476	20714.95117	10	3	307	211	0	25.21348381	916	0.856624067	0.068085633	0.033070635
0.024467342	4073.156006	750	20258.77539	10	3	346	213	0	21.84422684	902	0.780769169	0.069467761	0.035696607
0.02305669	4374.757324	550	19762.37305	10	3	223	213	0	14.9070158	902	0.87081033	0.070598558	0.03758242
0.021684809	4668.543457	602.0797119	19306.23047	10	2	143	216	0	8.917089462	884	0.846361041	0.073715709	0.039564591
0.019955287	4373.213867	970.8244019	18809.80859	10	4	108	216	0	6.620689869	884	0.849708855	0.07718192	0.040608212
0.018496482	3928.281982	670.8203735	18354.24023	10	3	113	215	3	4.787290573	885	0.826475263	0.082665496	0.042000815
0.016850995	3476.377441	715.8910522	17859.67773	10	2	134	215	2	7.725405216	885	0.929582417	0.087703057	0.041989926
0.0158544	3059.411621	960.4686279	17407.05859	10	2	240	212	3	22.1595459	911	0.915215611	0.094024718	0.042335674
0.015129365	2645.789063	750	16915.45117	10	5	241	213	5	12.50650978	905	0.897828937	0.099226721	0.041270003
0.015012078	2258.782959	300	16466.2832	10	3	180	213	2	9.970261574	905	1.053234339	0.103796393	0.040549215
0.015027462	1855.640015	150	15993.12305	10	2	163	214	2	11.10218811	898	1.082614183	0.106703311	0.039240729
0.015078079	1497.89856	304.1381226	15533.07715	8	3	208	214	2	10.55538082	898	0.924224496	0.106047042	0.036333639
0.015269137	1101.453613	158.1138763	15064.66016	10	3	187	215	2	13.91580868	890	0.962839842	0.103786223	0.033817429
0.014948073	750	559.0169678	14606.7959	10	2	174	206	2	11.92725182	954	1.010249972	0.097549021	0.030300912
0.014298403	384.1874695	850	14138.88281	10	3	151	211	2	5.139693737	922	1.002121687	0.089557365	0.027300069
0.013201859	161.5549469	707.1068115	13683.58496	10	2	124	211	3	6.01728487	922	1.011264324	0.079315774	0.024004012
0.011842193	228.4731903	360.5551147	13221.86816	10	3	203	213	3	15.63921547	911	1.644558668	0.068609513	0.022512913
0.010235969	603.7383423	0	12772.04004	10	2	91	214	3	1.217118144	895	0.947235584	0.057460658	0.02146975
0.008561974	1023.962891	269.2582397	12315.83105	10	3	195	214	1	12.48939991	895	1.013834596	0.047259822	0.021549426
0.007034578	1432.794434	400	11888.6709	10	3	257	213	1	20.1482563	898	0.882970273	0.039268125	0.022173095
0.005602524	1900.447266	158.1138763	11421.33496	10	2	142	213	1	18.54730797	898	0.83909452	0.031479072	0.023005556
0.004917818	2359.343018	50	10998.05859	10	1	136	213	1	4.582314968	898	1.002782822	0.025656492	0.024628939
0.004716913	2841.777588	0	10536.10938	10	2	153	213	1	14.82650471	898	1.137354374	0.020868422	0.026820311
0.004942285	3300.681641	360.5551147	10120.09863	10	2	173	211	1	7.746973515	915	1.26159215	0.017669532	0.030365042
0.005386666	3788.68042	761.5773315	9656.692383	10	2	307	211	1	23.89527321	919	0.87113744	0.016313661	0.034876712
0.006007803	4009.351563	901.3878174	9234.007813	10	2	370	206	2	29.26007271	950	0.85274303	0.017080892	0.039941311
0.006930102	3812.833496	1241.974243	8772.525391	10	2	318	206	1	14.59970474	950	0.867128551	0.022403359	0.045022961
0.008165555	3661.5979	1600.781006	8352.77832	10	2	307	206	2	25.1163578	950	0.979651749	0.03054633	0.049824975
0.010260175	3282.499023	2109.502197	7885.20752	10	2	204	212	2	21.01416397	915	1.09360075	0.042378139	0.054297674
0.012792757	2906.905518	2526.855713	7464.696777	10	2	158	212	3	15.19676876	915	1.464876413	0.055244569	0.059057504
0.015934967	2512.846924	2550	7026.022949	9	2	56	216	2	4.262692928	887	2.43745327	0.069442697	0.064677417
0.019300349	2156.038086	2308.679199	6592.154297	9	2	109	216	4	13.91580868	885	1.911988258	0.085671574	0.070049927
0.02266602	1744.133057	2109.502197	6150	9	2	114	216	4	6.063765049	885	2.039193153	0.105578214	0.075729631
0.025917599	1369.525513	2050.609619	5712.381348	9	1	62	218	4	9.577706337	877	2.784919739	0.12666966	0.080665864
0.028786812	997.2462158	2026.079956	5267.200195	9	1	35	218	6	2.635026455	877	3.37900877	0.148389801	0.085477456
0.031381316	721.2489014	2169.101318	4824.033691	9	1	30	219	7	1.909152389	872	3.858309031	0.168912008	0.089597523
0.033625543	424.2640686	2316.24707	4374.037109	9	1	27	219	9	1.509526968	872	6.402407646	0.186271921	0.092833601
0.03595598	30	2549.509766	3930.458008	9	5	27	217	25	0.954841256	877	6.974826336	0.200575858	0.095035762
0.037814908	174.9285583	2205.107666	3491.618652	9	1	26	217	11	1.350224495	877	15.98777485	0.209793016	0.095714733
0.039489504	90	1780.449341	3069.104004	9	5	22	218	13	5.52021265	876	12.720047	0.215235665	0.095788158
0.04047991	30	1382.931641	2651.735352	8	2	22	218	15	4.262692928	874	9.307801247	0.21294941	0.095329501
0.041399561	192.0937347	1030.776367	2248.599609	8	1	25	218	4	4.072588444	874	7.411452293	0.20687671	0.095562071
0.04169501	563.6488037	905.5385132	1845.670654	9	5	23	219	9	2.385944128	865	5.535207272	0.192760333	0.095066495
0.041597571	977.1898193	1000	1467.54895	9	1	30	219	14	1.721006155	865	5.898487568	0.175140113	0.094007559
0.041188769	1423.024902	1331.352661	1083.74353	9	1	25	220	9	2.635026455	867	9.243348122	0.15409635	0.092005968
0.040297385	1173.456421	1220.655518	757.1657715	9	1	24	220	12	1.217118144	867	7.40377903	0.131140545	0.08845336
0.03913324	863.770813	813.94104	416.7733154	8	3	39	220	11	12.29941654	868	4.23406601	0.106882393	0.084055692
0.037652332	646.2197876	390.5124817	161.5549469	8	1	27	220	7	4.763641834	868	3.928616285	0.084358647	0.078837894
0.035480183	436.8065796	50	94.86833191	9	3	21	219	16	1.687604904	868	4.460797787	0.064262986	0.073419712
0.032886133	271.6615601	500	295.4657288	9	5	26	220	22	1.817522049	873	8.387845039	0.050343536	0.068259262
0.029843772	60	955.2486572	494.7726746	8	1	30	220	4	3.584252357	873	7.14552784	0.041357461	0.063434325
0.027232355	152.9705811	474.3416443	674.1661377	8	5	33	220	36	10.6784153	868	13.14485359	0.035318498	0.058939215
0.024814522	42.42640686	180.2775574	902.496521	8	1	17	220	44	2.134299994	868	13.17986584	0.031134583	0.054902971
0.023113469	268.3281555	70.7106781	1100.63623	8	5	9	220	36	1.067520261	864	12.2497406	0.029225402	0.051274002
0.021714127	474.3416443	353.5534058	1318.976929	7	1	7	220	28	1.687604904	864	9.511002541	0.029790528	0.047518987
0.030203599	134.1640778	50	2729.175781	9	4	3	220	4	1.721006155	849	3.217396498	0.040393919	0.046285562
0.030921437	759.5393066	200	1435.618286	9	1	2	220	1	0.477453768	853	5.297064304	0.032848116	0.038670264
0.03130861	600	200	917.8234863	8	1	3	220	1	0.954841256	848	5.380002022	0.028875016	0.034870327
0.031799022	474.3416443	424.2640686	436.8065796	8	5	17	220	5	0.675206006	848	6.947646141	0.024705222	0.030968135
0.03231306	295.4657288	873.2124634	60	8	1	16	220	12	1.909152389	849	8.244521141	0.02023159	0.026914032
0.032617085	60	1375.681641	540.8327026	8	1	19	220	29	3.389067173	854	9.852282524	0.016200304	0.023362316
0.032622512	189.7366638	1858.090454	1047.85498	8	1	9	220	13	1.817522049	854	7.584845066	0.012548006	0.020237131
0.032136321	84.85281372	2100.595215	1340.634155	8	1	5	221	4	0	847	6.662402153	0.009691995	0.017263865
0.031315219	371.0794983	1603.121948	1655.173706	8	1	3	221	3	1.012750387	847	3.919019222	0.00671519	0.01400898
0.029990489	800.4998169	1118.033936	1980.908936	8	1	5	221	3	1.012750387	847	3.028236389	0.004160869	0.010881744
0.028336186	1005.783264	650	2388.158203	9	1	9	221	5	0.954841256	847	3.612676144	0.001925073	0.007810267
0.026290026	517.8803101	320.1562195	2777.22876	9	1	10	220	5	1.067520261	851	4.453270912	0.00050666	0.005454681
0.024040172	30	70.7106781	3206.633789	9	1	7	220	2	1.391763449	856	6.263355732	0	0.003974162
0.02168118	458.9117432	380.7886658	3584.215332	9	1	9	220	4	2.719923258	856	5.215357304	0	0.003442294
0.019692292	968.4007568	855.8621216	3972.366943	8	1	3	220	3	1.687604904	851	3.9641366	0	0.00445078
0.018025599	1455.231934	1237.941895	4310.82373	8	1	5	220	4	1.067520261	851	3.631678581	0	0.006003043
0.017040722	1965.400757	1170.469971	4701.202148	8	3	12	220	6	1.721006155	844	3.40805459	0	0.008356005
0.016317658	2452.304932	1151.086426	5050.791992	8	3	51	220	1	7.609288692	844	3.341647625	0	0.011460711
0	134.1640778	502.4937744	34905.79688	10	2	551	199	0	25.62496376	999	0.400681347	0.003982652	0
0	569.2099609	500	33420.29688	10	1	379	207	0	7.725405216	947	0.591669858	0.017827878	0
0	618.4658203	522.0153198	32951.77344	10	2	430	207	1	8.735691071	947	1.521428823	0.02331128	0
0	664.0783081	602.0797119	32444.69141	10	1	408	209	0	4.857533455	933	1.784806848	0.029148437	0
0	804.9844971	721.1102295	31976.75	10	2	425	209	0	6.721369267	933	0.561297953	0.034194183	0
0	979.4896851	851.4692993	31469.88477	10	3	318	210	1	9.832003593	928	0.517094195	0.038983196	0
0	948.6832886	1012.422852	31001.86133	8	3	241	210	2	9.520201683	928	0.544947863	0.042604014	0
0	702.2819824	743.3034668	30506.03125	8	3	184	213	2	8.111279488	908	0.626057804	0.04549294	0
0	436.8065796	608.2762451	30027.12305	8	1	135	213	6	5.961015701	908	0.909724057	0.04804799	0.000253883
0	270	300	29532.10156	8	1	126	214	14	7.125016212	900	2.201057911	0.051146619	0.001065127
7.80722E-05	276.5863342	380.7886658	29053.95898	8	5	121	215	16	1.067520261	897	1.965529442	0.054391202	0.002193033
0.00077138	362.491394	552.2680664	28560.0625	8	2	164	210	14	15.38297558	927	1.88105607	0.057618484	0.003699171
0.002288379	540.8327026	667.0831909	28082.77148	8	2	281	213	2	10.86011124	902	1.094036818	0.06035329	0.005246932
0.004674252	558.0322876	570.0877075	27590.11719	8	3	165	213	2	15.96462822	902	0.908460855	0.062693343	0.007008215
0.007539361	331.3608398	400	27086.26172	10	3	113	213	7	1.967863798	905	1.699030399	0.064181276	0.008898089
0.010569582	300	141.4213562	26622.49414	10	1	91	213	9	3.109632969	905	2.769282818	0.065685235	0.011009392
0.013838235	240	100	26119.82031	8	1	80	215	8	4.072588444	897	2.504613876	0.067345291	0.013294721
0.016943188	123.6931686	111.8033981	25657.45508	8	2	98	213	5	8.104435921	905	1.910640478	0.069744416	0.015498647
0.020075193	240	50	25168.64063	10	1	77	213	4	4.431819916	905	1.803397655	0.072624944	0.017699538
0.022598673	721.2489014	450	24695.30273	10	1	100	211	2	0.754894495	922	1.620631814	0.07467664	0.019457331
0.02501085	1230	951.3148804	24208.28906	10	1	109	211	3	2.160789013	922	1.143512845	0.077319302	0.021686345
0.026657423	1718.13855	1100	23736.39063	10	2	132	211	2	12.90947056	920	0.992278934	0.078390561	0.023777995
0.028018447	2146.834961	1234.908936	23251.39258	10	1	185	211	2	20.45103073	920	1.009849787	0.079659909	0.026659621
0.028655598	2497.03833	1450	22781.12305	10	2	136	210	0	6.173847675	923	0.986159742	0.080447599	0.029553093
0.029343372	2830.989258	1566.046021	22298.07422	10	2	289	210	0	31.05250549	923	1.007427335	0.081921808	0.033453993
0.029523449	3024.202393	1860.779419	21828.5	10	2	313	210	1	20.93951797	929	0.867383659	0.082230516	0.036993127
0.029604826	3186.926514	1838.477661	21345.52148	10	2	158	211	1	21.83781052	916	0.928155243	0.084140025	0.041778177
0.029381661	3388.406738	1430.034912	20889.35156	10	3	221	211	0	21.21145058	916	1.006631613	0.087003708	0.046570335
0.028561585	3676.193604	1154.3396	20392.93945	10	2	223	214	0	17.93200302	900	0.985887885	0.089791484	0.050690733
0.027612641	3962.271973	1000	19937.43164	10	2	124	214	0	8.697657585	900	1.15267539	0.094138384	0.054695595
0.025938513	4326.037598	813.94104	19442.82422	10	2	204	215	1	17.06242561	896	1.409220576	0.098306097	0.057488199
0.02423724	4212.944336	626.49823	18990.02344	10	4	101	215	6	5.601181984	896	1.338154674	0.104271084	0.060398929
0.022072637	3724.473145	291.5476074	18498.10742	10	2	112	216	9	5.759620667	886	1.020579576	0.109730206	0.06135767
0.02051943	3267.246582	282.8427124	18048.43555	10	2	125	216	2	4.532714367	888	1.147425056	0.115375221	0.062260415
0.019002931	2799.017578	626.49823	17559.66406	10	3	142	216	2	13.26667309	888	1.324846029	0.119085684	0.061321657
0.01812733	2367.720459	806.225769	17113.62695	10	2	141	213	2	23.89527321	905	1.26342833	0.123608947	0.060808495
0.017676253	1932.149048	300	16643.94531	10	3	134	213	2	7.973233223	905	1.342720628	0.127070799	0.05933325
0.017279929	1556.534668	141.4213562	16186.0498	10	3	134	214	2	3.054369926	898	1.464917302	0.126779363	0.055767868
0.0171606	1148.259521	447.2135925	15717.85254	10	1	135	214	2	11.00901604	898	1.080407381	0.126011938	0.052447248
0.017035007	792.0227051	50	15261.06836	10	3	101	215	2	4.532714367	890	1.121451259	0.121565685	0.04752598
0.016803386	402.4922485	282.8427124	14797.05762	10	3	120	215	2	11.90468788	890	1.186755776	0.115165375	0.043110788
0.016064478	42.42640686	424.2640686	14345.02051	10	1	102	216	3	2.719923258	884	1.258169532	0.105242379	0.037871432
0.015019077	234.3074951	254.9509735	13886.92188	10	1	87	217	12	4.857533455	881	1.697947383	0.093917876	0.03394438
0.013574865	524.7856445	70.7106781	13439.0957	10	3	80	217	12	6.804089546	881	1.964903593	0.081095919	0.030937489
0.011955165	931.9334717	100	12987.19336	10	3	101	216	3	6.423151016	888	1.620603085	0.068053223	0.029869823
0.01018627	1302.497559	403.1128845	12544.3418	10	3	119	216	2	5.989218235	888	1.155561328	0.05533275	0.029162092
0.008511459	1730.664673	854.4003906	12096.21387	10	3	183	206	3	25.6519165	957	0.978961408	0.044433396	0.029980458
0.007146487	2120.47168	585.2349854	11676.01367	10	3	304	213	2	16.95537949	898	0.903878152	0.035536297	0.031140393
0.006141893	2561.444824	427.2001953	11216.83105	10	2	292	213	1	19.2951088	898	1.106860161	0.027132416	0.032238785
0.00574243	3005.095703	250	10797.08301	10	2	185	213	1	13.32647038	898	1.251916409	0.0213251	0.03428901
0.005559308	3483.102051	50	10332.02832	10	2	182	211	1	2.361991405	915	1.195030689	0.01654931	0.037431985
0.005748189	3942.004639	300	9912.219727	10	1	215	211	1	6.379370213	919	1.110906839	0.014033299	0.041841425
0.00618019	4151.939453	494.974762	9451.19043	10	2	214	211	1	10.16040802	919	1.063875794	0.014462906	0.04680711
0.006800948	3743.273926	939.4147339	9025.563477	10	2	246	211	2	24.63790703	919	0.932239652	0.01952906	0.051907528
0.007676736	3334.186523	1439.618042	8562.253906	10	2	206	211	3	6.721369267	919	0.987657726	0.028959665	0.056604307
0.009032414	2962.11084	1930.025879	8147.748047	10	2	121	212	2	18.77992058	910	1.073971152	0.040148649	0.060763482
0.011285808	2578.778809	2438.237061	7688.549805	10	1	73	212	3	4.380486965	910	1.437338948	0.053746436	0.064645514
0.013833018	2202.907227	2934.706055	7272.200684	10	1	52	216	4	1.721006155	883	2.435129166	0.066689633	0.068706393
0.016739829	1806.239136	2765.863281	6828.213379	9	1	47	218	5	0	875	2.988518953	0.080638893	0.073188126
0.019693626	1451.206421	2654.241943	6390.070313	9	1	47	216	4	5.550718307	885	2.445607901	0.096223995	0.07718163
0.022448022	1040.096191	2554.407959	5940.075684	9	1	35	218	5	2.569502831	877	3.366524458	0.113728717	0.080905236
0.025013927	670.8203735	2570.991943	5496.47168	9	1	36	218	15	1.817522049	877	4.489397526	0.13164252	0.084046386
0.02706068	296.9848633	2640.075684	5046.513672	9	1	21	219	12	1.012750387	872	6.156186581	0.148673788	0.08677654
0.029132999	30	2817.800537	4610.249512	9	2	34	219	17	1.909152389	872	9.888733864	0.16400519	0.088793702
0.031071261	174.9285583	2890.069092	4183.359863	9	2	33	219	13	2.160789013	873	8.068582535	0.175113991	0.089521199
0.033075441	212.1320343	2475.883789	3759.587646	9	2	55	219	12	9.421579361	873	9.887331963	0.183552384	0.089457594
0.034538593	417.8516541	2061.552734	3351.686035	9	5	74	219	17	18.41882515	869	6.578026295	0.185763851	0.08797095
0.036119856	436.8065796	1744.276367	2948.71167	9	5	108	218	11	13.83230305	870	4.041922569	0.184727237	0.087078936
0.037195526	632.850708	1480.709229	2545.584473	9	2	65	218	6	7.506142616	870	3.09483552	0.1762501	0.085760459
0.038151897	900	1408.012817	2151.022949	9	1	38	218	8	3.843668222	874	3.197127342	0.165419683	0.085350297
0.038466036	1265.701416	1476.4823	1789.972046	9	2	53	219	5	9.583436966	865	3.496991873	0.147942126	0.083906978
0.038412839	1663.850952	1698.528809	1464.786621	8	2	54	220	7	11.33381653	867	3.126132965	0.129060462	0.081719063
0.038124952	1556.534668	1274.754883	1116.467651	9	2	38	220	18	3.109632969	867	4.164027691	0.108079828	0.078785762
0.037460156	1318.976929	776.2087402	845.3401489	8	2	40	220	5	2.698951006	868	2.71746254	0.08699698	0.074697241
0.036273476	1084.158691	269.2582397	563.6488037	8	3	50	219	6	10.68350792	868	2.287631273	0.067240387	0.070257485
0.034477923	917.8234863	180.2775574	351.1409912	9	3	74	219	4	18.13093376	868	2.820946932	0.051750835	0.065584041
0.032071117	713.0918579	602.0797119	150	9	3	56	219	6	3.471741199	864	2.765163183	0.041508254	0.061487056
0.029693818	510	939.4147339	30	8	1	41	219	14	10.04678822	864	2.817264318	0.03526707	0.058055628
0.027454492	228.4731903	460.9772339	241.8677368	8	3	23	219	17	1.687604904	868	7.113757133	0.03081923	0.055012055
0.02573674	30	206.1552887	436.8065796	8	1	14	219	7	1.391763449	868	7.383414745	0.028320288	0.052166075
0.024318526	152.9705811	424.2640686	674.1661377	8	1	24	219	54	1.350224495	868	9.931798935	0.028364291	0.049219403
0.023207201	42.42640686	743.3034668	882.3264771	8	1	16	219	84	1.067520261	868	9.969781876	0.030149158	0.046206307
0.022270236	403.6087341	1030.776367	1100.63623	8	5	9	219	29	1.687604904	867	7.947915077	0.032430075	0.042777646
0.021412145	684.1052246	1431.782104	1355.654785	8	1	8	220	31	1.509526968	851	5.718456745	0.034394868	0.03924527
0.021071594	429.5346375	1838.477661	1609.968994	8	5	9	220	16	1.217118144	851	4.422251701	0.036258865	0.035443682
0.032484286	926.1209717	304.1381226	450	9	1	5	220	3	0.754894495	849	5.16113615	0.022524735	0.028655052
0.03323631	536.656311	782.6237793	30	9	1	7	220	6	2.134299994	849	5.220698833	0.018583162	0.025274536
0.033733759	150	1274.754883	540	9	1	23	220	22	0.954841256	854	7.39317894	0.014752118	0.02236421
0.033895466	150	1708.800781	1020.441101	8	5	26	220	25	4.715981483	854	8.804668427	0.011711271	0.020064648
0.033659775	123.6931686	2030.394043	1532.644775	8	1	10	221	32	1.909152389	847	7.47188282	0.008781944	0.017579757
0.032922834	569.2099609	1578.765381	2018.043579	9	3	4	221	3	0	847	4.097737789	0.006131168	0.014948251
0.031780802	1041.393311	1068.87793	2359.343018	8	1	4	221	2	1.012750387	847	2.731740236	0.003560234	0.012165168
0.030190509	1060.660156	570.0877075	2687.638428	9	3	16	221	4	1.067520261	847	3.039417744	0.0016267	0.009682737
0.028258983	547.4486084	70.7106781	3088.688965	9	3	18	220	4	3.438912392	854	5.320106506	0.000308733	0.007873678
0.026081646	60	180.2775574	3474.953125	9	1	10	221	7	1.817522049	854	6.528194427	0	0.006644765
0.024098422	429.5346375	583.0952148	3904.266846	9	1	5	221	5	1.012750387	854	5.174001217	0	0.006642038
0.022341011	917.8234863	1059.480957	4286.64209	8	1	3	221	2	0.337614715	849	3.582301855	0	0.007656303
0.021049744	1430.279663	890.2246704	4680.384766	8	1	3	220	3	1.350224495	851	3.06655097	0	0.009906438
0.020109348	1918.593262	694.6221924	5018.615234	8	1	13	220	2	5.226703644	844	3.015155315	0	0.012267848
0.019620437	2430.740723	600	5408.327148	8	1	38	220	3	5.1287117	844	3.838378906	0	0.016805558
0	362.491394	50	34528.22656	10	2	439	199	0	16.63215446	999	0.398382485	0.00685921	0
0	842.1401367	390.5124817	34021.24219	10	2	481	204	0	14.53516483	965	0.385445684	0.011549775	0
0	1077.079346	764.8529053	33553.32031	10	2	466	203	0	21.80569649	970	0.467775166	0.016569126	0
0	1106.345337	1030.776367	33046.39844	10	2	473	203	0	17.57696724	970	1.058246017	0.022332564	0
0	1171.537476	1054.751099	32578.39844	10	2	430	203	0	9.74803257	971	0.613203228	0.027666006	0
0	1276.322876	1142.365967	32071.69727	8	2	536	203	0	23.27722931	971	0.457521945	0.033222806	0
0	1436.55835	1297.112183	31604.48438	8	2	484	210	0	30.08763504	928	0.535905182	0.037801385	0
0	1359.30127	1431.782104	31098.58594	8	3	326	210	1	14.12950325	928	0.547150254	0.041865047	0
0	1120.089233	1216.55249	30632.33594	8	3	216	213	3	20.77537537	908	0.582203031	0.044707734	1.50846E-05
0	888.4255981	939.4147339	30139.01367	9	1	159	214	3	5.1287117	900	0.775392354	0.047672071	0.000479486
0	750	800	29662.12695	9	1	132	214	3	3.438912392	900	1.034075141	0.051078275	0.001400641
0.000271435	794.2921143	827.6472778	29170.01367	8	2	146	215	8	5.730255604	897	0.902254403	0.054828882	0.002780116
0.001215882	835.7033081	1000	28694.05469	8	3	200	215	3	15.59961414	897	0.754956186	0.058426891	0.004313356
0.003186503	1023.962891	1128.051392	28203.27148	8	3	145	213	0	8.697657585	912	0.886223018	0.06199196	0.006125599
0.005680636	958.5927124	996.2429199	27728.34375	8	2	133	213	1	11.37191486	912	0.932535589	0.064697966	0.007917074
0.008855122	844.8076782	761.5773315	27239.02539	10	2	123	215	2	6.721369267	894	1.018433571	0.067538366	0.010262206
0.01205287	780	282.8427124	26765.24609	10	2	118	215	4	11.65326214	894	1.296642065	0.070117794	0.012649715
0.015610064	660	250	26277.55078	8	2	110	216	3	10.64780235	894	1.357114077	0.073483914	0.015359046
0.018893152	180	403.1128845	25817.94141	8	2	145	216	3	15.26818657	887	1.315705299	0.077093698	0.017843122
0.022096042	201.2461243	50	25319.16406	8	1	76	213	3	0.337614715	905	2.017360449	0.08065176	0.020171514
0.024864415	648.9992065	390.5124817	24861.3125	8	2	95	211	7	1.687604904	922	1.495381236	0.084311038	0.022419583
0.027275546	1127.297607	640.312439	24364.23047	8	1	92	211	5	1.350224495	922	1.432511449	0.087584086	0.02507234
0.029139536	1423.024902	600	23908.04297	8	1	83	211	4	2.882181168	920	1.308388472	0.090353794	0.028095912
0.030433232	1789.217651	851.4692993	23411.63086	10	1	104	211	4	8.735691071	920	1.263571858	0.092397146	0.031933777
0.031472508	2119.834961	900	22955.49023	10	1	129	210	2	6.69634676	923	1.176092982	0.095567554	0.036663204
0.032248486	2388.723389	1118.033936	22459.08203	10	3	151	210	1	15.32908535	929	1.184565544	0.097436532	0.042307854
0.032956745	2541.692383	1450	21976.08008	10	2	118	210	2	9.970261574	929	1.017140388	0.100268871	0.049478538
0.033186026	2741.842529	1876.832397	21507.00781	10	2	121	211	2	5.808222771	916	1.100397944	0.103364438	0.055774283
0.033313401	2979.530273	1878.829468	21025.97656	10	2	169	211	1	18.12269974	916	1.13437748	0.109611347	0.063556574
0.032992553	3256.762207	1486.606934	20573.02344	10	2	146	216	0	21.45892334	885	1.736568332	0.116815045	0.070268594
0.031918511	3618.07959	1004.987549	20080.84961	10	2	106	216	0	5.051152706	885	4.555141449	0.123888113	0.075526118
0.030644113	3971.460693	538.5164795	19630.75391	10	2	197	215	3	19.97521782	896	2.014574051	0.132484913	0.080701411
0.028564746	4081.764404	141.4213562	19141.43359	10	1	89	215	4	7.725405216	896	2.216062307	0.139386803	0.083564304
0.026712475	3604.49707	269.2582397	18694.62305	10	1	105	216	3	9.646224976	886	1.993967056	0.147346243	0.085903235
0.024644531	3101.773682	70.7106781	18208.61523	10	1	76	216	3	0	888	2.14231348	0.151261941	0.085537985
0.023184761	2630.779297	223.6067963	17765.59961	10	1	85	216	3	5.601181984	888	1.820485115	0.154801592	0.085294612
0.021708947	2141.588135	540.8327026	17282.00586	10	1	78	217	3	2.385944128	887	1.84635973	0.155061305	0.082614504
0.020908566	1689.615356	540.8327026	16839.62305	10	1	81	217	4	2.719923258	887	2.186629534	0.155588806	0.079987399
0.020454984	1234.382446	250	16373.79004	10	1	96	216	4	3.631393433	889	3.317625999	0.15378949	0.076102436
0.019868664	858.0209961	180.2775574	15919.94043	10	1	99	216	3	3.64697051	889	3.101754427	0.148093879	0.070150658
0.019620268	442.9447021	360.5551147	15459.6377	10	1	97	217	2	3.016961336	888	1.484086394	0.142253712	0.064340137
0.018996449	84.85281372	70.7106781	15010.19629	10	1	81	217	3	0.754894495	883	1.983821034	0.133310691	0.057219226
0.018224135	295.4657288	150	14554.7002	10	1	83	216	3	1.391763449	884	1.75071919	0.122556791	0.050811514
0.017086504	648.9992065	158.1138763	14110.14551	10	5	73	217	7	0.754894495	881	2.271027565	0.109112047	0.044683632
0.015713852	933.3809814	0	13660.28223	10	3	84	217	9	3.843668222	881	1.947181463	0.094536468	0.040789757
0.014025217	1231.462524	250	13218.60059	10	3	183	216	6	17.87903595	888	1.432971001	0.079318754	0.038214192
0.012296761	1637.681274	721.1102295	12774.0127	10	2	250	216	2	12.94240856	888	1.139465451	0.064159624	0.037987288
0.010544533	2006.639038	1073.545532	12337.58887	10	3	256	206	6	16.66574097	957	1.019054294	0.050611835	0.038251132
0.00902605	2428.518066	1044.03064	11895.63379	10	3	441	206	3	23.82756424	957	0.947020531	0.039541379	0.039615806
0.00778442	2818.244141	820.0609741	11472.12695	10	3	430	208	2	18.43494797	939	0.992151737	0.030863853	0.04095
0.006980593	3242.360352	474.3416443	11010.04102	10	3	278	210	2	21.80569649	925	0.99641484	0.02354837	0.042469803
0.006727414	3671.416504	316.2277527	10591.5293	10	2	264	210	1	22.36144066	925	0.915044427	0.018506244	0.045460112
0.006692625	4133.582031	150	10124.05566	10	2	228	213	3	13.2506752	902	0.890246034	0.014522345	0.049382564
0.006927286	3918.073486	452.7692566	9702.066406	10	2	225	213	3	24.79305649	902	0.962168455	0.014346516	0.054041274
0.007293001	3465.616943	950	9243.944336	10	2	126	213	2	5.52021265	902	0.916665435	0.019343572	0.058810025
0.007800737	3046.588135	1400	8827.598633	10	2	155	211	3	21.1757679	919	1.050420642	0.028231585	0.063294522
0.008630229	2631.29248	1952.562378	8370.214844	10	2	195	212	4	18.94418144	910	1.10061276	0.039884739	0.067021362
0.010008863	2254.994385	2404.682861	7950	10	2	112	216	3	9.136945724	883	1.348817587	0.051885307	0.070124313
0.012237526	1872.778687	2786.574951	7488.291016	10	1	61	216	5	9.321835518	883	1.695343256	0.065087609	0.073039405
0.014507789	1497.89856	2956.771973	7062.499512	9	1	46	218	6	3.64697051	875	2.684538126	0.076860882	0.07581497
0.01692489	1098.589966	3100.40332	6612.533691	9	1	43	218	6	2.635026455	875	3.307679892	0.08943712	0.078496166
0.019280052	750	3056.550293	6169.286621	9	1	31	219	4	0	875	4.460347652	0.102689683	0.080614559
0.021279257	335.4101868	3031.913574	5725.521973	9	1	25	219	14	1.067520261	875	6.602159977	0.116432182	0.082172021
0.0230739	30	3138.470947	5297.442871	8	1	33	219	40	2.882181168	875	10.14168549	0.130118594	0.083438739
0.024435584	403.6087341	3222.188721	4871.190918	8	5	32	219	17	2.361991405	875	7.338234425	0.141887575	0.083833657
0.02613299	90	2939.812988	4455.580566	8	2	33	219	3	1.391763449	878	7.984394073	0.151531249	0.083652392
0.02762907	420	2650	4051.777344	9	1	109	219	12	13.86273575	869	5.436872959	0.156241238	0.081967503
0.029584905	894.9860229	2443.869873	3648.670898	9	2	55	219	7	6.423151016	869	2.957757235	0.158624277	0.080048151
0.031227849	953.414917	2182.887939	3245.689453	9	2	96	218	6	22.94599533	870	2.255053282	0.154761836	0.077452824
0.032910291	1060.660156	1965.960327	2858.04126	9	1	123	218	6	12.31682396	870	2.020255566	0.148677975	0.075994082
0.034043923	1315.90271	1916.376831	2497.218506	9	1	79	218	7	3.199601412	874	2.296743393	0.136226952	0.074205436
0.034814876	1626.099609	1950	2172.049805	8	1	55	218	6	0.754894495	874	2.334697247	0.121681467	0.072629601
0.035450917	1972.029419	1856.071167	1822.361084	8	2	100	219	5	17.69065475	863	2.525150537	0.104845606	0.071017846
0.03558106	2001.249634	1372.953003	1542.886963	8	2	80	218	6	11.48537064	869	2.653819084	0.086619884	0.068160959
0.035425212	1745.68042	955.2486572	1248.879517	8	2	130	218	5	13.535326	869	2.187773705	0.068436384	0.064945072
0.034527004	1565.183716	632.4555054	1025.280396	9	3	78	218	4	11.33381653	869	1.817489624	0.052597441	0.061119165
0.033034939	1368.210449	650	787.4642944	9	2	62	218	2	10.86011124	869	1.768810153	0.040612102	0.05760093
0.031103196	1186.802368	851.4692993	618.4658203	8	2	79	217	4	4.763641834	868	1.644306183	0.033137355	0.054571249
0.029179344	926.1209717	1204.159424	408.0441284	8	3	57	219	8	7.33339262	864	1.740770459	0.028711179	0.052663233
0.027631944	657.951355	901.3878174	212.1320343	8	3	55	219	6	8.111279488	868	1.799535394	0.025989521	0.050817359
0.026371034	349.8571167	701.7834473	0	8	5	24	219	19	1.817522049	868	3.19880724	0.025437672	0.048877772
0.025423922	67.08203888	851.4692993	212.1320343	8	1	35	219	34	3.016961336	868	5.468954563	0.027109437	0.046605367
0.024455516	256.3200989	1133.578369	456.9463806	8	5	22	219	25	1.909152389	867	7.867079735	0.029936984	0.043915816
0.023767857	94.86833191	1484.924194	670.8203735	8	5	15	219	67	2.719923258	867	9.08555603	0.03256366	0.040926192
0.023210445	305.9411621	1780.449341	913.8927612	8	1	18	219	82	0.337614715	862	8.423370361	0.035204791	0.037394155
0.022738967	577.0615234	2127.204834	1197.747925	8	5	12	219	10	2.433138847	862	6.291346073	0.037422765	0.034162447
0.034237538	150	1140.175415	606.7124634	8	1	15	220	26	4.044691086	858	6.187029362	0.013097485	0.02271721
0.03456099	0	1632.482788	1110	8	1	22	220	41	1.350224495	858	8.538525581	0.010355491	0.020807777
0.034465868	375.8989258	2107.723877	1590	9	1	25	220	7	2.052775145	854	7.058025837	0.007756761	0.019241536
0.033908546	807.2174683	1632.482788	2100	9	1	6	220	9	0.477453768	854	4.510781765	0.00510274	0.017384151
0.032888334	1224.132324	1180.042358	2580	9	3	3	221	2	0	850	3.224041939	0.002929986	0.015261838
0.031427659	990	743.3034668	3065.289551	9	1	13	220	3	3.631393433	854	3.323896885	0.00111308	0.0136501
0.029617516	510	403.1128845	3394.775391	9	3	31	220	6	6.379370213	854	5.218617439	0.000147226	0.01217471
0.027785791	0	70.7106781	3792.004639	9	1	17	221	3	4.822542191	854	7.007653713	0	0.011564088
0.026143095	480	500	4172.589355	9	1	6	221	4	2.134299994	854	5.443319321	0	0.011486113
0.024798056	971.6480713	710.6335449	4601.847656	9	1	3	221	2	0.477453768	849	4.164913654	0	0.013079279
0.023690769	1441.249512	447.2135925	4990.651367	9	1	2	221	3	0	849	3.534490108	0	0.014806351
0.023142513	1950	250	5388.404297	8	1	5	220	3	2.901821613	848	7.279119015	0	0.017754547
0.022539752	2430.740723	150	5726.464844	8	1	2	220	6	1.391763449	848	9.62762928	0	0.022149494
0	721.2489014	364.0054932	34622.92578	10	2	641	197	0	22.38417244	1014	0.383201569	0.005982175	0
0	1060.660156	743.3034668	34155.35156	10	2	637	204	0	8.399993896	965	0.382595837	0.009965974	0
0	1489.463013	1097.724976	33649.10156	10	2	558	203	0	23.22837639	970	0.408177435	0.015143272	0
0	1615.549438	1477.328613	33182.40234	10	2	626	203	0	15.53334236	970	0.390567243	0.020506551	0
0	1659.517944	1612.451538	32676.94141	10	2	501	203	0	11.20417595	971	0.387153864	0.026503215	0
0	1771.016602	1644.688477	32211.18555	8	2	456	203	0	6.182929993	971	0.405055851	0.031785328	0
0	1905.177124	1792.344849	31706.59375	8	2	581	204	0	23.9252739	971	0.478147238	0.036879849	0
0	1811.215088	1866.81543	31241.87109	8	2	513	210	0	21.81855011	931	0.481473535	0.041008234	0
0	1532.351074	1656.049561	30738.23242	8	2	261	210	2	16.34479904	931	0.623347402	0.044581205	7.18086E-05
0	1341.640747	1394.632568	30274.63867	9	1	162	213	2	7.896224976	907	0.786413372	0.047658391	0.000643907
2.7587E-05	1263.210205	1300	29784.30469	9	2	148	213	3	9.333629608	907	0.809037864	0.051519696	0.001762966
0.000465557	1271.377197	1170.469971	29309.69336	8	2	181	213	3	13.40967178	908	0.714100122	0.055669785	0.003166476
0.001745969	1347.664673	1150	28820.77344	8	2	284	213	2	20.60016632	908	0.623874366	0.060344938	0.004924139
0.003818794	1456.468384	1328.533081	28347.26953	9	3	219	213	0	10.68350792	912	0.640265048	0.064226352	0.006703922
0.006726267	1430.279663	1390.143921	27859.90625	9	2	207	213	1	10.68350792	912	0.800337493	0.067901321	0.008959981
0.009873692	1328.495361	960.4686279	27387.63477	9	2	225	215	1	26.56823349	894	0.779637337	0.071332075	0.011450619
0.013506862	1106.345337	707.1068115	26901.98828	9	1	202	216	1	15.17970562	894	0.792943895	0.075846218	0.014377988
0.016953517	618.4658203	650	26431.08984	9	1	105	216	3	10.37309647	894	0.907120109	0.080389529	0.017107608
0.020573575	120	680.0735474	25947.34766	9	5	80	216	8	0.754894495	887	1.361124396	0.085826151	0.019987937
0.023759294	30	223.6067963	25491.17578	8	1	75	216	1	1.012750387	887	3.217860699	0.090672426	0.022474019
0.026730007	429.5346375	180.2775574	24994.77148	8	1	75	216	10	0.754894495	890	2.564455509	0.095005795	0.02527635
0.029145468	715.6116333	250	24538.625	8	2	70	216	8	3.520405054	890	1.869800329	0.099266164	0.028488796
0.031097542	1081.665405	141.4213562	24042.20703	8	2	68	216	8	1.012750387	889	1.730774879	0.10303323	0.03270882
0.032507502	1415.097168	450	23586.04883	10	1	81	216	6	3.471741199	891	1.665697813	0.107500531	0.038399249
0.033759639	1731.18457	460.9772339	23090.19922	10	2	84	216	5	4.763641834	891	1.576920748	0.111620098	0.045677654
0.034974664	1900.447266	777.8174438	22635.76953	10	1	78	210	4	3.199601412	929	1.54867065	0.115898989	0.054376032
0.035998493	2082.786621	1220.655518	22142.05273	10	2	77	210	3	5.095619678	929	1.235998869	0.121121176	0.063847251
0.036807619	2278.81543	1632.482788	21690.08203	10	2	101	211	2	5.139693737	916	1.348837376	0.129509956	0.073810257
0.037269264	2552.645752	1752.854858	21213.20313	10	2	101	211	1	5.759620667	916	1.422570229	0.140581384	0.084296815
0.036956917	2892.006104	1308.625244	20749.61523	10	2	99	216	1	7.393958092	885	2.02197361	0.149967775	0.091851205
0.036317654	3267.935059	838.15271	20275.96094	10	2	95	216	2	7.416536808	885	4.145271778	0.163667589	0.100498833
0.034877677	3669.945557	380.7886658	19815.10742	10	1	106	217	2	7.572619915	886	2.170572042	0.173305243	0.105621703
0.033183359	3810.472412	50	19345.13867	10	1	71	217	2	1.012750387	885	2.324690104	0.18514289	0.110913083
0.031243341	3540.508545	500	18887.25781	10	1	76	217	4	0.477453768	885	2.822128057	0.191409856	0.112039477
0.029531594	3030	471.6990662	18418.97461	10	1	72	217	5	0.754894495	887	4.610789299	0.198079675	0.113287829
0.027647499	2550	141.4213562	17961.58398	10	1	68	217	4	3.016961336	887	3.742303371	0.1972716	0.110870659
0.026147509	2040	206.1552887	17496.35352	10	5	71	218	3	4.222687244	887	3.062955141	0.196426198	0.10861659
0.024716627	1530	500	17017.64453	10	1	80	217	6	6.344120979	887	3.816846132	0.190487653	0.102983505
0.024011772	1051.712891	390.5124817	16582.86523	10	1	92	216	5	0.754894495	889	5.156099796	0.184566498	0.097492456
0.023394518	553.1726685	50	16125.27246	10	1	82	217	4	4.763641834	888	4.311302185	0.175821692	0.090676077
0.022685736	150	427.2001953	15677.94922	10	1	76	217	3	3.723867178	888	2.082369804	0.164190874	0.0819631
0.022003593	241.8677368	223.6067963	15226.11621	10	1	85	217	3	4.763641834	883	2.423191071	0.152218565	0.073438555
0.020823315	603.7383423	0	14783.30469	10	1	69	217	6	2.263636112	883	2.907164574	0.138344392	0.064324453
0.01957714	998.598999	427.2001953	14334.66406	10	5	72	218	8	0.954841256	881	2.99025774	0.123361498	0.057136767
0.018107871	1332.216187	180.2775574	13896.18652	10	4	72	218	6	3.843668222	881	2.412607431	0.106879361	0.051183265
0.016537307	1633.554443	0	13453.28613	10	2	102	216	4	11.20417595	891	1.998160958	0.08976467	0.04785008
0.014709133	1939.123535	390.5124817	13018.65234	10	2	198	216	7	22.1595459	891	1.603951454	0.07282871	0.046519388
0.012873353	2340.961426	777.8174438	12570.32227	10	3	366	213	2	14.85456657	915	1.119133115	0.057310242	0.047603644
0.01103596	2710.645752	1210.371826	12132.02344	10	3	498	204	4	20.18643761	982	1.088084221	0.045278307	0.048428714
0.009665729	3041.709961	1185.326904	11689.99609	10	3	500	208	1	12.19438362	939	1.115021229	0.03579253	0.04983671
0.008869885	3287.704346	955.2486572	11264.43066	10	3	422	210	1	19.78056908	925	1.081251025	0.028580043	0.051460005
0.008328699	3583.085205	790.569397	10800	10	2	366	210	2	9.191033363	925	0.994904697	0.02228716	0.05380908
0.008173861	3863.94873	650	10382.77441	10	2	348	213	2	30.33259964	902	0.976832271	0.018072125	0.057325508
0.008112274	3696.701172	781.0249634	9924.87793	10	2	160	213	2	7.454009533	902	1.016301394	0.016945506	0.06136537
0.008248106	3247.214111	1118.033936	9510.046875	10	2	126	213	2	9.368915558	902	1.056420326	0.020845963	0.065716602
0.008442695	2789.193359	1566.046021	9048.071289	10	1	80	213	3	3.945476294	902	1.195625663	0.029548975	0.069769554
0.008773282	2356.480469	2030.394043	8628.168945	10	1	64	216	3	3.016961336	882	1.304844856	0.039777674	0.073129088
0.009521777	1932.149048	2150.581299	8160.882324	10	1	60	217	3	1.687604904	877	1.489635825	0.051573515	0.075544648
0.010875094	1548.418579	2316.24707	7735.230957	10	1	43	217	4	2.698951006	877	2.286728382	0.062893912	0.077389129
0.012766901	1164.989258	2528.339355	7267.805664	9	1	42	218	5	7.416536808	875	2.790804863	0.074583665	0.078736059
0.014547378	792.0227051	2830.194336	6846.444336	9	1	28	218	3	2.134299994	875	3.103752375	0.084587611	0.079812996
0.01630461	391.1521301	3194.526611	6410.811035	9	5	28	219	12	3.389067173	875	5.434121132	0.09486521	0.080357425
0.017948825	42.42640686	3530.580811	5988.36377	9	5	29	219	52	3.181812763	875	11.23001957	0.10493198	0.080342017
0.019133078	349.8571167	3244.225586	5563.686035	8	2	37	219	33	1.909152389	875	12.77422333	0.11441835	0.079771712
0.020206092	450.9989014	2871.410889	5154.852051	8	1	37	219	13	2.901821613	878	9.618358612	0.123209134	0.078938022
0.021132549	30	2512.468994	4751.757813	8	5	52	219	16	4.114075184	878	10.13173485	0.128960028	0.077004522
0.022639291	510	2250	4348.758301	8	1	63	218	6	8.159014702	880	5.348791599	0.132585362	0.074766263
0.024302231	1006.230591	2035.313232	3947.708252	9	2	126	218	6	6.990494251	880	2.873399973	0.131624877	0.071157955
0.026437681	1434.050171	1952.562378	3565.459229	9	2	109	217	3	18.12269974	878	2.255659103	0.128972054	0.068307906
0.028212925	1556.534668	1866.81543	3204.808838	9	2	139	217	4	14.48112297	878	1.920837164	0.120909467	0.065234624
0.029964967	1728.843506	1838.477661	2853.94458	9	2	97	216	5	14.03998756	884	1.867052436	0.111869149	0.063676722
0.031203009	2015.365967	1756.416748	2529.446533	9	2	87	216	6	9.970261574	884	2.192192554	0.098059945	0.061682876
0.032130815	2334.030762	1874.166504	2240.580322	9	1	97	216	5	11.63010502	879	2.083052635	0.083391458	0.059743129
0.032946706	2419.607422	1665.08252	1938.659302	8	2	72	218	3	9.256682396	869	2.267210245	0.067892596	0.057751995
0.032969955	2219.391846	1297.112183	1699.44104	8	2	175	218	3	10.16040802	869	1.603546023	0.053169426	0.05495226
0.032470278	2015.589233	1104.536133	1451.516479	9	3	175	218	2	19.99212837	869	1.440477014	0.039989952	0.052335873
0.031342074	1850.540405	1077.032959	1272.792236	9	2	76	218	2	1.967863798	869	1.419621706	0.030343138	0.049773462
0.029841226	1604.649536	1280.624878	1063.202759	8	2	148	217	1	10.75958347	868	1.384364367	0.024858076	0.048137367
0.028558705	1355.322876	1520.690674	882.3264771	8	3	55	217	3	5.258953094	868	1.414151311	0.022140365	0.047255319
0.027546687	1046.565796	1298.075439	646.2197876	9	2	107	217	3	19.47622108	867	1.421805143	0.021431029	0.046471823
0.026855947	764.8529053	1204.159424	445.9820557	9	3	136	217	4	27.06967926	871	2.053405762	0.022603558	0.045083985
0.026132191	432.6661682	1277.693237	201.2461243	8	3	79	217	18	16.89554405	871	2.716232538	0.025616381	0.04324257
0.025569873	150	1520.690674	0	8	3	52	218	25	13.64418125	867	4.431494236	0.028634826	0.040946119
0.025034467	161.5549469	1811.76709	256.3200989	8	1	26	218	33	2.781886339	867	5.955420971	0.032030053	0.038104709
0.02474056	94.86833191	2156.965576	510	8	5	28	218	79	1.350224495	861	6.064013481	0.035071131	0.035113491
0.0245592	120	2300.543457	778.267334	8	5	17	219	49	1.721006155	862	4.333322048	0.038058538	0.031949982
0.024366478	342.0526123	1802.775635	1060.23584	8	1	17	219	16	2.134299994	859	4.595903397	0.040510703	0.029158998
0.024559859	590.9314575	1315.294678	1341.640747	7	5	9	219	14	0.954841256	859	4.105714798	0.042816512	0.026445627
0.034097698	161.5549469	1060.660156	835.7033081	9	1	12	220	20	2.385944128	858	5.719603539	0.011153998	0.024228299
0.034545962	284.6049805	1513.274536	1261.784424	9	5	27	220	9	3.389067173	858	6.621254444	0.00880161	0.023468379
0.034598134	150	2071.834961	1731.704346	9	5	13	220	18	2.385944128	854	5.750991344	0.006333704	0.022597382
0.034190711	558.0322876	1784.65686	2189.794434	9	1	9	221	4	1.909152389	850	5.060020447	0.004083215	0.021648405
0.033294365	999.0495605	1274.754883	2686.801025	9	5	3	221	4	0.754894495	850	3.312744617	0.002036593	0.020675018
0.032014411	930.4837646	776.2087402	3156.992188	9	1	4	220	7	3.016961336	855	3.641286612	0.000672398	0.019502914
0.03043163	420	269.2582397	3663.07251	9	1	6	220	6	2.635026455	855	4.259590149	9.19143E-06	0.018976357
0.029028915	60	158.1138763	4102.21875	9	1	18	220	5	3.016961336	855	6.051926136	0	0.018330984
0.027803997	570	583.0952148	4496.798828	9	1	7	220	4	1.012750387	855	6.044325352	0	0.019085471
0.026760157	1050	452.7692566	4870.821289	9	1	6	221	5	1.721006155	854	5.141269207	0	0.020081634
0.026095513	1548.709106	0	5299.480957	9	5	2	221	7	0.754894495	854	7.024157524	0	0.022032429
0.025642127	2026.055298	212.1320343	5688.620117	9	5	3	221	4	0	851	11.28609943	0	0.024086514
0.025272608	2313.114746	350	6096.425293	9	5	3	219	2	0	856	15.0787878	0	0.02893858
0	1083.74353	424.2640686	35227.02734	10	3	753	197	0	9.719867706	1011	0.399754554	0.002246871	0
0	1142.365967	570.0877075	34749.23438	10	3	766	197	0	11.49946594	1014	0.389792413	0.004655203	0
0	1421.442871	996.2429199	34255.74219	10	3	694	197	0	9.898628235	1014	0.398521841	0.008521816	0
0	1764.907959	1414.213623	33790.44141	10	2	661	197	0	16.18139458	1014	0.362172991	0.013341636	0
0	2102.783936	1188.48645	33286.24219	10	2	673	197	0	24.91152954	1014	0.355725586	0.019251624	0
0	2168.317383	1200	32821.94531	10	2	648	199	0	19.77322006	1002	0.37411958	0.024845198	0
0	2241.98584	1308.625244	32318.67578	10	2	539	199	0	18.26473808	1002	0.396560311	0.030653464	0
0	2388.158203	1408.900269	31855.48047	10	2	451	201	0	31.82124138	993	0.430082709	0.035814028	0
0	2217.769043	1358.307739	31353.23047	10	2	332	207	0	17.90136147	953	0.471855611	0.040802408	0
0	1994.492432	1390.143921	30891.23242	10	2	229	210	1	8.792412758	931	0.503037989	0.044538628	0.000114071
0	1806.239136	1250	30390.10352	9	1	211	213	2	10.3573103	907	0.647073925	0.048000913	0.000819734
8.24255E-05	1746.453491	943.3981323	29929.41602	9	2	217	213	2	17.7556076	907	0.675492048	0.052265711	0.001955553
0.000706245	1784.432739	670.8203735	29442.35156	8	3	307	213	0	22.29512405	908	0.591285646	0.057697397	0.003532291
0.002077972	1821.867188	650	28970.27734	8	3	384	213	0	34.37485123	908	0.567709565	0.062722355	0.005252284
0.004457165	1945.37915	930.053772	28484.85352	9	2	411	212	0	12.6255455	918	0.549017608	0.067583889	0.007289482
0.007327011	1898.552124	1192.686035	28014.08984	9	2	274	213	1	17.76687431	911	0.623685539	0.071796678	0.009688681
0.010828285	1623.607056	1411.559448	27530.47266	9	1	129	213	1	4.168739796	911	0.730149209	0.077316195	0.012658277
0.014342529	1138.419922	1201.04126	27060.89844	9	1	105	216	2	3.931095839	893	0.837877393	0.082617119	0.0156063
0.018146532	644.1273193	1202.081543	26577.91797	9	1	90	216	2	4.262692928	893	1.06728375	0.089433521	0.018807618
0.021606348	174.9285583	884.590271	26108.34375	9	3	118	217	4	4.431819916	891	1.576491714	0.095491663	0.021638617
0.025056615	256.3200989	514.7814941	25625.33984	9	3	103	217	6	0.337614715	891	2.367073298	0.102228023	0.024587857
0.027953098	30	223.6067963	25169.19531	9	5	75	216	14	4.114075184	890	2.968962431	0.1078692	0.027862892
0.030521033	375.8989258	158.1138763	24673.39063	9	1	68	216	12	1.721006155	890	2.723585844	0.112646222	0.032032263
0.032443535	708.0254517	158.1138763	24218.93945	9	1	71	216	9	0.477453768	889	2.46730876	0.118000008	0.038217008
0.034048192	1033.150513	50	23725.125	9	5	60	216	8	0.954841256	891	2.450991631	0.123378858	0.04657466
0.035694581	1259.285522	70.7106781	23272.96289	9	5	63	216	8	3.016961336	891	1.940987229	0.130053326	0.056786481
0.037371192	1441.561646	559.0169678	22781.40039	9	5	75	216	6	2.698951006	889	1.982730627	0.136991918	0.068707213
0.038851187	1603.527344	1068.87793	22331.81055	10	1	71	216	5	6.721369267	889	1.912294507	0.147811323	0.081195161
0.039921306	1878.297119	1486.606934	21842.80273	10	2	70	216	2	2.385944128	888	1.586822748	0.160889328	0.093674205
0.040585067	2184.032959	1697.792725	21396.12109	10	2	78	216	2	2.698951006	888	1.797775507	0.176005363	0.105524912
0.040732473	2566.885254	1201.04126	20925.23047	10	2	82	216	2	2.456394672	885	2.372546911	0.193547741	0.117281161
0.040033564	2971.060303	700	20466.64063	10	2	77	217	3	2.134299994	886	2.391667366	0.207705215	0.125555709
0.038890421	3240.138916	200	19998.48242	10	5	73	217	3	0.754894495	886	2.291026115	0.225052357	0.134088933
0.037231904	3332.161377	250	19540.57227	10	1	73	217	5	3.520405054	885	2.389253139	0.235711619	0.13802956
0.035697114	3420	743.3034668	19073.89063	10	1	77	217	4	2.052775145	885	2.839056492	0.247165099	0.141753882
0.033896673	3008.537842	832.1658325	18619.00586	10	1	71	217	6	2.134299994	887	4.792557716	0.250032514	0.141117528
0.032271247	2495.596191	471.6990662	18156.94141	10	1	70	217	7	2.052775145	887	3.363603592	0.251529902	0.140093103
0.030501895	2007.311646	111.8033981	17706.10156	10	5	61	218	4	2.134299994	887	3.194587231	0.243968219	0.135109738
0.02915089	1494.59021	353.5534058	17248.56445	10	1	66	218	4	4.903792381	887	3.335959673	0.235546291	0.129595235
0.027966347	1006.230591	610.3277588	16801.20508	10	5	76	217	10	2.781886339	889	4.02268219	0.221395418	0.120657317
0.027184701	494.7726746	200	16349.0918	10	1	74	217	6	0.954841256	893	3.647303343	0.206629813	0.111611217
0.026496751	30	291.5476074	15923.69922	10	1	88	217	4	7.952308655	893	3.871454239	0.190664142	0.102006696
0.025396239	276.5863342	559.0169678	15457.19238	10	1	85	217	4	2.052775145	889	4.850657463	0.17168805	0.089965537
0.024190351	637.8087769	100	15036.07617	10	1	72	217	3	3.199601412	889	6.708548069	0.154597178	0.07961271
0.022457654	1113.6427	353.5534058	14574.59766	10	5	67	218	14	0.954841256	887	4.58304739	0.135521755	0.069677837
0.020858012	1569.7771	602.0797119	14158.8877	10	4	66	218	7	1.817522049	881	2.858905315	0.118217081	0.063166216
0.018979505	2018.043579	291.5476074	13692.75684	10	2	72	216	7	1.350224495	891	2.480709791	0.098818392	0.057773825
0.017162599	2073.475342	70.7106781	13272.10938	10	2	110	213	11	10.99915791	915	1.997933984	0.081551999	0.056038521
0.01499858	2194.926025	538.5164795	12811.26465	10	2	202	213	6	22.4171772	915	1.371887326	0.064790137	0.056281831
0.013331119	2353.423096	919.2388306	12387.34863	10	2	315	204	7	26.8756237	982	1.295213342	0.052434329	0.057706881
0.011847642	2623.928467	1297.112183	11922.12207	10	2	429	204	4	35.20896149	982	1.182946205	0.042090409	0.058499336
0.011016271	2891.539307	1450	11479.8125	10	3	559	205	1	16.85651016	968	1.169105649	0.034470312	0.060013864
0.010465079	3159.271973	1216.55249	11064.46973	10	3	525	205	3	15.53334236	968	1.142155886	0.028460911	0.062201872
0.009956625	3516.020508	1151.086426	10607.32324	10	2	291	214	6	34.37881088	902	1.219318867	0.023427369	0.064917393
0.009736833	3524.329834	1209.338623	10188.21387	10	2	162	214	4	13.26267624	902	1.452069283	0.022094056	0.068455197
0.009522571	3049.098145	1450	9726.016602	10	1	112	214	6	14.74193764	902	1.302960992	0.024801841	0.072130464
0.009474012	2594.783203	1792.344849	9301.209961	10	1	60	217	3	6.603754997	878	1.600915432	0.031504009	0.075831078
0.009452755	2118.135986	1649.24231	8833.713867	10	1	46	216	4	1.012750387	882	1.848484755	0.04139423	0.078846924
0.009611302	1679.196289	1653.027466	8408.192383	10	1	35	217	4	1.012750387	877	2.29258275	0.051388059	0.080985986
0.01025814	1234.382446	1850	7944.11084	10	1	35	217	5	1.817522049	877	2.901674986	0.062353339	0.082020909
0.011330912	840.5355225	2109.502197	7529.282715	8	1	35	218	8	2.456394672	875	3.587450981	0.072179176	0.082385354
0.012684401	457.9301147	2483.948486	7080.826172	8	1	33	218	10	2.160789013	875	7.353847027	0.081627771	0.081784979
0.013840983	84.85281372	2864.000732	6677.274902	9	5	53	219	27	2.385944128	880	8.252776146	0.089371562	0.080816209
0.014852339	254.5584412	3264.965576	6259.656738	9	5	36	219	78	0.754894495	887	18.38275528	0.096663579	0.079087339
0.015748035	189.7366638	2934.706055	5854.844238	8	5	37	219	70	1.391763449	887	16.68393898	0.103008054	0.077076599
0.016144518	161.5549469	2526.855713	5451.834473	8	1	41	219	28	0.337614715	885	13.84915066	0.107719757	0.074312113
0.016844444	192.0937347	2163.330811	5048.742188	8	1	49	219	12	1.350224495	885	8.423538208	0.111447968	0.071321249
0.017893553	655.2098999	1803.468872	4651.54834	8	2	95	218	12	9.094640732	885	3.917471886	0.111867487	0.06720648
0.019625321	1113.238525	1569.235474	4273.078613	9	2	151	218	7	12.08832455	885	3.102694988	0.110769235	0.063279279
0.021483583	1603.807983	1408.012817	3912.556641	9	2	231	217	3	11.99913883	878	1.931153893	0.105729416	0.05872051
0.023750536	2013.578857	1386.54248	3561.418213	9	2	235	217	5	21.71973038	878	1.798739791	0.099809609	0.055666856
0.025671724	2197.384766	1297.112183	3236.943115	9	2	193	216	4	20.38767052	884	1.67457366	0.089729905	0.052783798
0.027555207	2408.422607	1253.993652	2911.85498	9	2	154	216	4	9.191033363	879	1.9330374	0.079318687	0.051416885
0.029008171	2715.621582	1358.307739	2629.924072	9	2	217	216	3	12.52359295	879	1.924727201	0.065742426	0.049413618
0.029902244	2884.05957	1589.024902	2384.386719	9	5	131	215	3	8.792412758	883	1.407021046	0.052667782	0.047597405
0.03038808	2663.080811	1772.004517	2125.135254	9	3	203	215	3	11.64863491	883	1.376871467	0.03979652	0.045947272
0.030144086	2500.819824	1600.781006	1925.850464	9	3	154	215	2	13.78268242	886	1.25631237	0.028514961	0.044021141
0.029462369	2286.503906	1628.64978	1718.13855	9	3	121	215	1	14.39779663	886	1.213851452	0.020540098	0.042787135
0.028474366	2052.75415	1724.093994	1542.595215	9	2	181	214	1	21.8805275	891	1.198338032	0.01713803	0.041995976
0.027773833	1744.133057	1981.161255	1310.4198	9	2	113	214	1	19.45370483	882	1.164014816	0.016591033	0.042155441
0.027357612	1466.321899	1775.528076	1113.238525	9	2	113	214	2	10.75958347	882	1.252742529	0.017429864	0.041665174
0.026964748	1140.394653	1711.724243	873.6131592	9	2	196	217	2	10.92491055	871	1.463728786	0.020072628	0.040759716
0.026625382	849.0582886	1746.424927	664.0783081	8	2	228	217	1	7.117176533	871	1.471940041	0.02325847	0.039208017
0.026282748	523.9274902	1960.229614	408.0441284	8	3	138	218	9	19.41609764	867	1.602058291	0.02730497	0.037254944
0.026076695	234.3074951	2229.9104	174.9285583	8	1	55	218	9	7.431549549	867	1.983615518	0.031148409	0.0346439
0.025953988	67.08203888	2561.249756	108.1665421	8	1	36	218	3	2.719923258	861	2.707412243	0.035150457	0.03198874
0.025958786	305.9411621	2277.05957	362.491394	8	1	41	218	8	4.393377304	861	3.078201056	0.03857607	0.029383702
0.026030518	94.86833191	1726.2677	644.1273193	8	5	17	219	20	1.817522049	863	5.388678074	0.041838545	0.026715208
0.026062755	201.2461243	1265.898926	948.6832886	8	1	18	219	22	3.843668222	863	6.232183933	0.044471201	0.024527807
0.026397815	510	764.8529053	1273.145752	8	1	7	219	32	0.337614715	863	5.884222507	0.046462644	0.022579059
0.026959367	630	254.9509735	1614.713623	8	5	8	219	39	1.687604904	863	5.255620956	0.047523104	0.021480324
0.028064348	602.9925537	180.2775574	1946.997681	8	5	5	219	30	0	863	6.925716877	0.048037712	0.020438394
0.033208672	120	1118.033936	1132.077759	9	1	5	220	8	1.391763449	847	5.534101486	0.009126944	0.027461538
0.033868384	390	1603.121948	1529.705811	9	1	17	220	6	2.134299994	847	5.463059425	0.00696142	0.027464358
0.034024015	108.1665421	2100.595215	1945.37915	9	5	26	220	8	2.263636112	857	4.874815941	0.004867323	0.027736252
0.033767737	339.4112549	1878.829468	2390.983154	9	1	15	220	6	1.721006155	857	5.216629982	0.002897312	0.027383674
0.033051591	692.6037598	1350	2837.816162	8	1	7	220	7	1.067520261	857	3.481825352	0.001351397	0.027328109
0.03187206	952.9428101	900	3319.035889	8	1	15	220	3	1.067520261	859	3.821940899	0.000297363	0.027391478
0.030754438	502.8916321	400	3772.969727	8	1	7	220	3	1.909152389	859	4.074569225	2.86903E-05	0.026957622
0.02979501	42.42640686	50	4238.501953	8	1	23	220	26	3.708616734	855	5.890690327	2.0717E-06	0.027221834
0.028914586	442.9447021	500	4734.395508	9	3	19	220	8	4.582314968	855	6.83205986	0	0.027756609
0.028330594	910.9335938	636.3961182	5177.064941	9	1	13	221	4	2.385944128	854	5.841805458	0	0.029122354
0.027936738	1410.319092	250	5571.444824	9	1	5	221	9	1.967863798	851	5.503826141	0	0.030202415
0.027789026	1841.765503	111.8033981	5970.30127	9	1	4	221	5	0.337614715	851	8.725449562	0	0.032227226
0.027391575	1830	250	6386.266602	9	1	9	220	6	1.067520261	851	10.57278252	0	0.035870735
0	1567.194946	403.1128845	35358.20313	10	3	673	191	0	8.077000618	1046	0.411390036	0.001438657	0
0	1638.780029	855.8621216	34866.20703	10	2	653	193	0	12.30377102	1044	0.419792622	0.003482621	0
0	1836.627319	1280.624878	34402.30859	10	3	728	193	0	14.27724266	1044	0.378890812	0.007044205	0
0	2125.135254	1054.751099	33899.375	10	2	711	193	0	11.89112663	1046	0.374412149	0.012186432	0
0	2471.31543	721.1102295	33436.54297	10	2	720	197	0	18.24570084	1014	0.375129789	0.017562142	0
0	2655.804932	700	32934.60156	10	2	594	199	0	29.2438488	1002	0.389935315	0.023563297	0
0	2735.434082	838.15271	32472.93164	10	2	567	201	0	28.99993706	993	0.425983459	0.029290395	0
0	2858.19873	970.8244019	31972.07617	10	2	493	201	0	26.62858963	993	0.43350485	0.035332713	0
0	2668.651367	855.8621216	31511.66992	10	2	451	207	0	36.37422943	953	0.484027863	0.040375266	0
0	2437.580811	992.4716797	31012.00586	10	2	297	207	0	13.36220074	953	0.483955979	0.04482992	0.000161083
0	2311.752686	761.5773315	30552.97852	9	1	207	212	0	2.901821613	918	0.558776498	0.048691727	0.000871826
0.000162803	2262.763916	751.6647949	30067.75391	9	2	365	212	0	21.8549118	918	0.550616801	0.054096881	0.002120495
0.00085113	2262.962646	269.2582397	29597.10938	8	2	390	209	0	18.10072136	939	0.533284664	0.059744503	0.003650918
0.00240141	2336.535889	223.6067963	29113.60547	8	2	322	209	1	15.82569218	939	0.5228706	0.065884382	0.00551059
0.004726344	2406.92749	514.7814941	28644.03125	9	3	384	207	0	19.5336113	953	0.547029018	0.071202226	0.007592268
0.007848479	2222.835938	919.2388306	28161.05273	9	1	191	211	1	7.454009533	922	0.626563191	0.077511325	0.010386878
0.011215515	1745.422607	1159.741333	27691.47852	8	1	179	213	1	13.51969242	911	0.733115256	0.083859652	0.01342083
0.015009614	1261.427734	1364.734375	27208.47852	8	3	162	216	4	15.87432575	893	0.777948201	0.091245577	0.016921578
0.018641574	792.5906982	1591.383057	26738.9043	9	3	184	216	3	10.86511135	893	1.154479384	0.098287202	0.020187443
0.022370633	324.4996033	1192.686035	26256.58203	9	3	153	217	4	19.18076897	891	1.422127604	0.106796816	0.023562251
0.025645241	134.1640778	873.2124634	25788.3457	9	1	88	217	3	4.532714367	891	1.725251198	0.113807939	0.026682461
0.028735138	318.9043884	680.0735474	25308.21484	9	1	68	217	3	1.217118144	888	2.605738401	0.121113829	0.030749286
0.031189876	0	604.1522827	24855.88281	9	5	70	217	23	1.432096243	888	3.681435108	0.127621934	0.036711313
0.033228908	335.4101868	608.2762451	24364.08203	9	1	65	217	9	1.067520261	888	3.876485348	0.133837	0.045405507
0.035096746	597.7457886	300	23914.14063	9	1	67	217	9	4.727942467	888	3.320458889	0.141191512	0.056235898
0.037259471	807.7747192	150	23424.69922	9	5	56	217	9	0.954841256	888	2.476403713	0.150145277	0.069737025
0.03930096	953.414917	650	22977.43555	9	1	63	217	5	1.817522049	886	2.256648064	0.16218327	0.084308386
0.041141629	1181.862915	838.15271	22490.6582	9	5	62	217	3	1.217118144	886	2.279494286	0.178182691	0.099526137
0.042555235	1476.109741	1054.751099	22046.4082	9	2	71	216	5	4.69196701	888	2.370819092	0.197036013	0.114416279
0.043388437	1888.094238	1331.352661	21562.6543	9	2	76	216	2	7.393958092	888	2.693657875	0.216751829	0.1281064
0.043679129	2277.827881	992.4716797	21120.19141	10	2	83	216	3	4.763641834	885	3.027260542	0.238200516	0.140859127
0.043324325	2707.655762	602.0797119	20652.29297	10	1	72	217	4	6.281942844	886	2.639610529	0.261371523	0.152966306
0.042160023	2760	141.4213562	20196.24023	10	1	69	217	4	0.337614715	886	2.829575062	0.277924627	0.160542995
0.040931672	2827.80835	316.2277527	19732.47656	10	1	70	217	4	2.456394672	885	2.709532261	0.29630807	0.167606503
0.039422821	2940	801.5609741	19280.01367	10	2	73	217	4	1.067520261	885	3.224849939	0.304857433	0.169870302
0.037940789	2874.056396	1142.365967	18820.97852	10	1	64	217	7	3.109632969	887	4.161828995	0.311981976	0.17149657
0.036200639	2561.444824	680.0735474	18371.85938	10	1	63	217	8	1.391763449	887	4.34749651	0.30791989	0.168347776
0.03462863	2061.285889	282.8427124	17916.83203	10	1	70	218	9	3.321432114	891	3.834169388	0.30089134	0.164342001
0.033021551	1584.04541	111.8033981	17472.10938	10	1	61	218	4	0.477453768	892	3.301996469	0.284572631	0.156001404
0.031930484	1106.751953	509.901947	17022.27148	10	1	68	218	7	2.882181168	892	3.417516708	0.26634407	0.146515399
0.030864028	680.1470337	50	16579.82422	10	2	64	217	6	3.64697051	893	4.011665821	0.242541701	0.13393414
0.030022884	400.2499084	412.3105774	16134.00488	10	5	91	217	6	3.321432114	893	5.736666203	0.218576401	0.121304795
0.028978167	0	694.6221924	15714.33105	10	1	67	217	6	1.012750387	889	7.243480206	0.195238546	0.108518355
0.02725449	502.8916321	250	15255.7002	10	1	63	217	11	2.456394672	889	8.918221474	0.169545203	0.094252869
0.025483621	969.3296509	200	14833.02051	10	1	62	218	4	1.217118144	887	5.484320641	0.147622436	0.083580166
0.023252279	1480.067627	350	14370.125	10	5	64	218	7	1.217118144	887	3.189701796	0.12548247	0.074368708
0.021260226	1578.923706	350	13950.80664	8	2	72	218	8	0.754894495	886	2.383395433	0.106705174	0.068795778
0.019063707	1590.282959	70.7106781	13485.89258	10	2	85	217	6	4.168739796	889	2.053201675	0.087983832	0.065096103
0.017219985	1701.558105	212.1320343	13062.27051	10	2	140	217	2	4.168739796	889	1.908932567	0.072659083	0.06496983
0.015451811	1934.244019	585.2349854	12600.89258	10	1	191	212	2	17.03574181	921	1.507452488	0.058784228	0.066014476
0.014239926	2186.915527	850	12186.09473	10	2	259	212	6	22.73538589	921	1.386435509	0.049338635	0.06706129
0.013401411	2456.521973	1154.3396	11745.98633	10	3	401	213	5	25.28250504	914	1.309448242	0.041955739	0.068192959
0.012770743	2790.161377	1470.544067	11310.04004	10	2	387	205	2	26.06407547	968	1.23891151	0.035672132	0.069466129
0.012191325	3162.546387	1423.024902	10866.00684	10	1	313	214	6	25.49292564	902	1.450764775	0.0313701	0.071933478
0.011580985	3274.950439	1382.931641	10423.99609	10	1	124	214	7	20.19835091	902	2.14273119	0.029258266	0.07454785
0.011220198	2850.473633	1414.213623	9974.085938	10	1	66	214	5	3.64697051	902	3.250703573	0.031236669	0.078113578
0.01083189	2431.295898	1320.037842	9531.174805	10	1	44	217	5	6.344120979	878	2.068020344	0.036217686	0.08117006
0.010615784	1942.833008	1140.175415	9084.007813	10	5	49	217	4	3.016961336	878	2.561211824	0.045459319	0.084205478
0.010391927	1500	1209.338623	8649.005859	10	1	43	218	4	2.456394672	876	2.72361207	0.054650534	0.085718952
0.010412489	1012.027649	1432.654907	8216.385742	10	5	42	218	7	3.931095839	876	3.013370037	0.064489126	0.086506881
0.010744711	579.3962402	1773.414795	7793.651367	8	1	35	219	9	1.012750387	877	3.936922789	0.072982885	0.085978515
0.0112991	134.1640778	2159.282227	7369.810059	8	5	48	219	58	3.016961336	877	7.44494915	0.080767326	0.084510021
0.01193759	201.2461243	2610.07666	6958.448242	9	5	35	219	65	4.058664322	883	16.74100304	0.086524375	0.08197704
0.012436694	442.9447021	3043.846191	6554.914063	9	5	38	219	41	2.263636112	887	14.24518108	0.091026373	0.078736991
0.012710896	30	2735.415771	6173.078613	8	5	37	219	68	1.817522049	887	17.14709282	0.09420228	0.075114362
0.012884851	169.7056274	2277.05957	5748.817383	8	1	36	219	34	1.909152389	885	13.12199402	0.096832156	0.071100019
0.013013279	510	1856.071167	5376.364746	8	1	60	219	15	4.822542191	885	8.829537392	0.097639225	0.066706903
0.014006273	898.9994507	1442.220459	4980.812988	8	3	160	218	11	19.23169708	885	4.004481792	0.097274244	0.061631572
0.015269662	1292.439575	1171.537476	4638.760742	9	3	324	218	9	17.87903595	885	2.031469345	0.09412764	0.056247368
0.017247342	1753.909912	948.6832886	4268.547852	9	2	350	214	3	14.06616497	904	1.853705406	0.089366451	0.051031336
0.019356275	2235.754883	917.8779907	3941.091309	9	2	356	210	3	20.85766792	935	1.65779233	0.081719607	0.046445478
0.021797858	2643.577148	851.4692993	3613.225586	9	2	360	210	3	14.6247139	935	1.526095986	0.073601685	0.043873113
0.023939788	2868.100342	751.6647949	3327.296143	9	2	307	208	3	25.52857971	941	1.47085762	0.062292494	0.041651331
0.025786884	3099.741943	921.9544678	3046.588135	9	5	361	208	2	19.40354156	941	1.34342742	0.05147443	0.04048463
0.026958551	3318.086914	1180.042358	2799.017578	9	5	338	209	2	23.79926872	938	1.284556866	0.038727909	0.038988058
0.027574385	3147.713379	1533.786133	2589.922852	9	2	222	209	2	14.15548801	938	1.212406874	0.027495658	0.037713949
0.027833214	2948.101074	1767.766968	2365.628906	9	2	222	215	1	19.88793945	886	1.211251259	0.01797224	0.036992513
0.027515102	2742.498779	2074.246826	2197.384766	9	2	199	215	1	17.48534584	886	1.146455407	0.012157308	0.036347389
0.027105819	2441.822998	2191.460693	1979.090698	9	2	200	214	1	22.1930275	891	1.085178971	0.011235942	0.036398675
0.026942143	2172.049805	2390.08374	1783.928223	9	2	219	214	1	13.93470669	882	1.128028631	0.012207663	0.036539868
0.026882265	1838.831177	2263.846191	1546.382935	9	2	130	214	1	11.56032372	882	1.175756931	0.014286697	0.036569245
0.026820917	1555.956299	2164.486084	1337.946167	9	2	292	211	2	16.91950989	908	1.156955361	0.017201541	0.035821218
0.026800895	1221.187988	2229.9104	1092.016479	9	2	323	211	1	23.38611794	908	1.228395581	0.021446906	0.034774128
0.026651565	939.1485596	2401.041504	859.0692749	9	2	190	212	1	16.95537949	903	1.203354239	0.025799507	0.032892458
0.026655657	607.4536743	2620.114502	563.6488037	9	3	178	212	3	17.90136147	903	1.429892778	0.030645883	0.030601196
0.026788643	362.491394	2496.497559	308.8688965	9	1	76	215	3	6.795864582	884	1.730588794	0.034988288	0.028287373
0.026953021	84.85281372	2159.282227	30	9	1	68	217	7	11.85033894	868	2.008240938	0.039287798	0.02610698
0.027168261	134.1640778	1817.278198	241.8677368	8	1	34	219	3	5.150652409	863	3.035971165	0.042923629	0.024032965
0.027454279	174.9285583	1358.307739	566.0388794	8	5	22	219	21	1.687604904	863	4.659956932	0.04608348	0.022073619
0.02774349	30	806.225769	906.9729614	8	1	15	219	64	2.052775145	863	8.020928383	0.047790602	0.020729618
0.028328497	120	350	1240.201538	8	5	11	219	61	2.456394672	863	15.08070278	0.048364695	0.019529479
0.029168982	120	100	1580.91748	8	5	10	219	93	0	863	14.87275028	0.048080023	0.018733941
0.030537412	84.85281372	540.8327026	1891.903809	7	5	9	219	79	1.012750387	858	10.78052902	0.046979569	0.018045742
0.029999845	752.3961792	948.6832886	150	8	1	4	220	3	1.217118144	840	3.155663967	0.012185832	0.028386185
0.030886749	94.86833191	1025.914185	1140	8	1	4	220	1	0.675206006	839	3.639081001	0.008720813	0.03054064
0.031737767	94.86833191	1346.29126	1467.54895	9	1	5	220	1	2.698951006	840	5.775566578	0.007251619	0.031512499
0.0324338	394.5883789	1755.704956	1838.831177	9	1	13	220	10	2.134299994	857	5.542412281	0.005583693	0.03279274
0.032813203	361.2478333	2219.234131	2200.658936	9	1	14	220	7	0.337614715	857	5.072095394	0.004100553	0.033586912
0.032653291	0	1868.154175	2631.80542	9	1	22	220	8	0.754894495	857	5.880506992	0.002668303	0.034621276
0.03216815	276.5863342	1375.681641	3041.709961	8	5	11	220	7	1.721006155	857	6.728201389	0.001579422	0.035007782
0.031234514	550.7268066	873.2124634	3500.75708	8	1	21	220	8	0.337614715	859	4.488249302	0.00100115	0.035880234
0.030500041	655.2098999	412.3105774	3944.172852	8	1	8	220	9	2.569502831	859	4.693820953	0.000865905	0.036480315
0.029910013	150	0	4416.627441	8	3	19	220	10	2.134299994	861	5.302317619	0.00057673	0.03672963
0.029509677	313.209198	403.1128845	4871.652832	9	3	36	220	7	5.1287117	868	5.925010204	0.000327724	0.037889037
0.029278425	829.7589722	930.053772	5356.155273	9	3	17	220	4	4.262692928	868	5.192149639	7.27345E-05	0.038646836
0.029333346	1312.13562	626.49823	5820.927734	9	5	17	220	15	5.438007832	862	5.159712315	0	0.039762836
0.02925125	1353.661743	427.2001953	6273.730957	9	1	12	220	11	4.715981483	862	7.005451202	0	0.040915098
0.029143265	1317.953003	0	6668.170898	9	5	7	220	2	0	864	7.852758408	0	0.043887366
3.70939E-05	2106.845947	1123.610229	35005.47656	10	2	600	193	0	9.937269211	1044	0.463581771	0.002818291	0
8.73481E-05	2280.197266	1300	34516.14453	10	2	680	193	0	3.64697051	1044	0.464058042	0.006317839	0
0.000122105	2526.598389	851.4692993	34054.76953	10	2	690	193	0	15.10435486	1046	0.42911014	0.010809098	0
0.000112682	2830.989258	316.2277527	33554.16406	10	2	643	196	0	18.23208618	1030	0.417482525	0.016370075	0
9.67076E-05	3160.838379	206.1552887	33094.01172	10	2	619	196	0	29.3705101	1030	0.438230604	0.022114463	0
4.54046E-05	3216.721924	380.7886658	32594.55469	10	2	757	198	0	5.258953094	1015	0.449005395	0.02901019	0
1.55319E-05	3348.462402	583.0952148	32135.72852	10	3	638	198	0	26.76751328	1015	0.443820298	0.035417557	0
1.23741E-05	3094.802002	350	31637.5293	10	2	494	204	0	32.36201096	977	0.474978387	0.041561931	0
2.21739E-05	2924.807617	640.312439	31180.14844	10	3	279	204	1	18.54197884	977	0.479015529	0.046752702	0.000148514
1.36959E-05	2790	282.8427124	30683.32813	9	3	295	212	1	9.697272301	918	0.515942812	0.051733028	0.000912265
0.000204622	2746.434082	353.5534058	30227.16992	9	2	327	212	0	16.0319519	918	0.488882661	0.057217635	0.002091039
0.000991588	2779.496338	427.2001953	29744.17969	9	2	373	209	1	14.32121849	939	0.536413491	0.063687272	0.003702613
0.002464651	2815.8479	141.4213562	29274.60547	8	2	258	207	1	17.90136147	953	0.478136599	0.06965366	0.005473709
0.00492104	2844.310059	223.6067963	28791.62305	9	1	235	207	1	15.42994404	953	0.568429053	0.076287717	0.007903265
0.00788599	2375.310547	531.5072632	28322.04883	9	1	142	211	2	15.80618763	922	0.633778036	0.083038375	0.010895364
0.011436969	1884.515869	680.0735474	27839.77344	8	1	152	211	1	11.04835224	922	0.692285717	0.091399863	0.014539451
0.015038732	1397.175781	989.9495239	27371.52734	8	2	246	214	2	10.93980408	903	0.863644063	0.099025212	0.01811767
0.018866757	891.9641113	1154.3396	26891.31445	9	5	208	214	2	11.37191486	903	1.02834487	0.108385369	0.021936383
0.022404702	408.0441284	1341.640747	26424.75586	9	2	139	217	5	19.47622108	894	1.391076446	0.116805516	0.025326204
0.025855115	90	1323.82019	25946.82617	9	5	86	217	10	4.058664322	894	1.837605715	0.12607947	0.02921045
0.028747391	560.446228	1154.3396	25496.57617	9	3	86	217	14	5.150652409	890	3.342982769	0.134528324	0.034391999
0.031364538	349.8571167	1106.797241	25006.75977	9	3	92	217	19	10.43076038	887	4.063086033	0.142255589	0.042778175
0.03337957	67.08203888	854.4003906	24558.99023	9	5	73	217	11	2.134299994	888	4.58423996	0.150461465	0.053434778
0.035777587	161.5549469	304.1381226	24071.63086	8	5	57	217	22	0.754894495	888	4.341743469	0.159675568	0.067519754
0.038196448	323.1098938	0	23626.63281	8	1	52	217	10	0.754894495	888	4.08099556	0.172354832	0.083416574
0.04066772	502.8916321	206.1552887	23142.03906	8	1	56	217	10	1.509526968	886	4.321296215	0.18936941	0.100703113
0.042748038	768.374939	380.7886658	22699.55469	9	1	54	217	9	0	886	3.532348156	0.210827306	0.117837995
0.044441506	1187.939453	790.569397	22215.92578	9	5	58	217	6	1.721006155	888	3.366336584	0.234605238	0.134651408
0.045536105	1597.623291	1059.480957	21774.33789	9	5	69	217	5	1.432096243	892	3.905501127	0.260781765	0.150208175
0.045929339	2080.625	651.9202271	21293.23828	10	1	69	217	4	3.64697051	892	4.529934883	0.287217855	0.164584175
0.045697983	2224.455078	282.8427124	20855.33008	10	1	64	217	3	2.385944128	888	3.55858469	0.313072085	0.17728506
0.044862043	2250	70.7106781	20394.375	10	1	61	217	3	1.432096243	888	3.333503723	0.337935597	0.188372731
0.043752525	2355.525391	452.7692566	19944.24805	10	1	68	217	3	2.361991405	889	3.726967812	0.353709966	0.194451749
0.042578433	2430	982.3441162	19487.07227	8	5	74	217	10	5.788832188	885	5.768910408	0.368386477	0.199808076
0.041106567	2423.324219	1379.311401	19040.07617	8	5	71	217	7	2.781886339	887	8.266319275	0.370985806	0.199878037
0.039611578	2202.294189	930.053772	18588.04492	8	2	65	217	8	6.762860775	887	5.181471348	0.369207501	0.198546886
0.037945859	1992.009033	559.0169678	18145.33789	8	1	61	218	4	1.012750387	891	6.000797749	0.355874091	0.192240328
0.036499545	1740	111.8033981	17695.88086	10	1	57	218	6	1.432096243	892	6.54737711	0.338428766	0.184290335
0.035195705	1386.830933	320.1562195	17256.05078	10	5	57	218	7	0.754894495	892	5.97357893	0.312524736	0.171893239
0.03427849	1053.422974	70.7106781	16812.12891	10	1	57	217	7	0.477453768	898	6.049044132	0.283445656	0.158174619
0.033375323	577.0615234	403.1128845	16394.85547	10	1	81	217	7	3.181812763	898	8.501335144	0.252818972	0.143498093
0.031917136	60	806.225769	15931.38379	10	1	63	218	9	4.100293636	896	20.07171822	0.218113899	0.126200795
0.030238945	400.2499084	360.5551147	15510.0293	10	1	58	218	10	1.350224495	896	13.58773041	0.18825683	0.111482352
0.027928211	917.8234863	50	15048.43164	10	5	57	218	8	1.391763449	892	6.076541901	0.15788129	0.096856378
0.025658069	1080	50	14626.28418	10	1	61	218	6	1.012750387	892	3.238039255	0.133449197	0.086601421
0.023045348	1092.016479	100	14160.50879	8	5	69	218	3	1.391763449	892	2.63942647	0.111816682	0.078531466
0.0209505	1080.416626	111.8033981	13740.52441	8	2	67	217	3	1.967863798	889	2.399368763	0.09534166	0.074351601
0.019073086	1252.836792	50	13282.71777	10	2	91	217	3	4.822542191	889	2.239269495	0.079434209	0.072570018
0.017653873	1489.765137	150	12866.46777	10	1	117	212	3	5.150652409	921	1.910102129	0.067402668	0.073583387
0.0163405	1785.189087	500	12408.00098	10	2	148	212	2	13.32647038	921	1.799797893	0.057210002	0.074198447
0.015573967	2082.138428	750	11988.18164	10	2	271	213	4	22.44805717	914	1.451821089	0.050503135	0.074861288
0.015183592	2460.731689	1133.578369	11540.02148	10	1	184	213	5	20.01384354	914	1.511532068	0.044943042	0.076164529
0.014650581	2873.273438	939.4147339	11097	10	1	137	216	6	16.63215446	892	1.843574882	0.040560979	0.077718005
0.014176682	2863.861084	873.2124634	10647.12598	10	1	79	216	5	2.134299994	892	3.354823589	0.039280944	0.080454171
0.013534054	2584.87915	912.4143677	10206.08594	10	1	62	216	6	3.199601412	892	3.587730885	0.040696565	0.083096884
0.013094153	2147.673096	930.053772	9764.389648	10	1	62	217	5	7.187414169	884	2.643410683	0.046043009	0.086211637
0.01252474	1780.898682	650	9334.001953	10	1	45	217	5	1.217118144	884	2.389546871	0.053252134	0.088449113
0.012132406	1295.222046	696.4194336	8906.767578	10	1	37	218	4	3.054369926	876	2.438557625	0.062176224	0.08995124
0.011717714	848.5281372	1060.660156	8483.424805	10	1	37	218	4	2.8624053	876	2.761199951	0.069537334	0.089976206
0.011557448	364.9657593	1470.544067	8065.035645	8	1	44	219	10	1.217118144	877	3.68078351	0.077087156	0.089099608
0.011258001	60	1944.86499	7657.995605	8	1	47	219	27	4.262692928	883	7.905592918	0.082802281	0.086812988
0.011063455	445.9820557	2350.531738	7254.915527	8	1	62	219	11	3.199601412	883	9.474014282	0.087256327	0.083334185
0.010831964	84.85281372	2773.535645	6873.078125	8	5	48	218	25	4.787290573	887	11.61560822	0.089401759	0.079091877
0.010569616	216.3330841	2490.983643	6450.069824	8	1	37	218	49	2.433138847	887	12.57049274	0.089813739	0.073827326
0.010226492	201.2461243	2074.246826	6081.79248	8	1	43	219	41	1.721006155	886	13.69663811	0.089017101	0.068572976
0.010322327	684.1052246	1614.001221	5688.620117	9	1	63	219	8	3.199601412	886	9.882428169	0.0877527	0.062890202
0.010890752	1116.064575	1170.469971	5346.568848	8	2	138	218	11	15.63921547	886	2.806542873	0.08527597	0.057058774
0.012260126	1477.328613	738.2411499	4975.660645	9	2	326	218	6	28.81218147	886	2.017242432	0.081549801	0.0507675
0.013889129	1731.704346	471.6990662	4661.888184	9	2	460	213	2	17.0268364	913	1.774015903	0.07543809	0.044796757
0.016178388	1999.224854	460.9772339	4316.769531	9	2	511	210	1	23.63796234	935	1.557641745	0.067681253	0.039654631
0.018509066	2296.519043	350	4038.427979	9	2	490	210	1	17.90136147	935	1.449297071	0.058446337	0.036151666
0.020958399	2678.245605	254.9509735	3734.488037	9	2	446	208	1	3.338470459	941	1.364767194	0.048298109	0.034185544
0.022700602	2893.872803	471.6990662	3493.679932	9	2	429	208	1	9.920728683	941	1.252740264	0.037606798	0.032623898
0.024208616	3166.528076	855.8621216	3235.135254	9	2	491	209	2	7.660316467	938	1.220726252	0.02694232	0.031942435
0.025051758	3453.650146	1077.032959	3034.155518	9	3	426	209	2	11.99465942	938	1.142857313	0.017468402	0.031162174
0.025530085	3424.86499	1382.931641	2852.367432	9	2	412	207	1	24.17065811	943	1.138974309	0.009808469	0.030399818
0.025792127	3152.855957	1780.449341	2648.848877	9	2	270	208	1	17.77531624	935	1.06869173	0.006683214	0.030330691
0.025781659	2871.236572	2159.282227	2448.264648	9	2	381	208	1	14.50637245	935	1.053250194	0.007143581	0.030268757
0.025970971	2557.049072	2469.817871	2221.21582	9	2	275	208	1	15.43664074	930	1.051704645	0.008913239	0.030967209
0.026169704	2253.996338	2383.799561	2011.566528	9	2	251	208	2	14.48112297	930	1.077558398	0.01131619	0.030981485
0.026462708	1939.81958	2452.040039	1774.06311	9	2	367	208	2	26.54275513	939	1.054245234	0.014873967	0.030886842
0.026546005	1637.681274	2570.991943	1544.344482	9	2	411	211	1	34.86371613	908	1.037849426	0.019487401	0.029720217
0.026563123	1328.495361	2804.014893	1274.558716	9	3	315	212	1	23.02152634	903	1.204882979	0.024492832	0.028306348
0.026772477	1046.565796	2624.880859	1006.230591	9	3	288	212	0	26.90838623	903	1.243924737	0.029821269	0.026055053
0.027087687	768.9603271	2238.861328	724.9827881	9	3	148	215	1	19.53610039	884	1.329458833	0.034797322	0.024332216
0.027467867	531.6013794	1817.965942	442.9447021	9	2	80	217	2	10.68350792	868	1.357927561	0.039695419	0.022372019
0.027830265	276.5863342	1484.924194	123.6931686	9	3	55	217	9	7.653048515	868	1.603345752	0.043756545	0.020955492
0.028273601	42.42640686	1192.686035	201.2461243	8	3	34	218	5	4.763641834	865	1.684105039	0.046884514	0.01952404
0.028777907	174.9285583	894.4271851	516.1395264	8	5	20	218	8	1.067520261	865	10.57694721	0.048566762	0.018570168
0.029460536	305.9411621	460.9772339	874.6427612	8	1	18	219	26	2.781886339	867	13.50282764	0.048932813	0.017743945
0.030431634	210	111.8033981	1180.720093	8	1	8	219	35	1.067520261	867	10.38725281	0.048017006	0.016962323
0.031507339	182.4828796	353.5534058	1481.890625	8	1	32	219	14	3.931095839	862	7.386535645	0.046148509	0.016521763
0.032348353	134.1640778	813.94104	1698.381592	8	5	12	219	16	3.109632969	858	10.08848858	0.043597721	0.016504591
0.032585971	210	1364.734375	1728.843506	7	1	13	220	10	1.391763449	852	14.0687952	0.040216278	0.017518297
0.031123146	182.4828796	3447.100342	0	7	1	7	220	6	1.687604904	851	6.522472382	0.023337863	0.025777075
0.030781807	180	3026.549072	660.6814575	9	1	5	220	6	0	850	4.35739994	0.01850892	0.026731517
0.029316459	301.4962769	2334.523438	1290	9	1	6	220	4	0	853	3.821037292	0.012282361	0.026015932
0.028374899	1110	1632.482788	300	8	1	4	220	2	2.635026455	840	2.855632067	0.009944041	0.027907407
0.028332824	630	1422.14624	180	8	5	6	220	4	1.909152389	840	2.981036425	0.008843014	0.029751306
0.028452577	120	1323.82019	690	8	1	9	220	7	2.02486825	839	3.512051821	0.007788225	0.032123234
0.029603692	60	1732.772339	1680	9	5	2	220	1	1.350224495	840	6.844617367	0.006077104	0.0366753
0.030476615	420	2067.002686	2160.833252	9	1	5	220	3	1.432096243	856	4.617154598	0.005180351	0.038490281
0.03086506	674.1661377	2404.163086	2546.291504	9	5	6	220	8	0.337614715	856	4.978406906	0.00425155	0.040689006
0.030978946	400.2499084	1944.86499	2902.412842	9	1	15	220	10	2.385944128	870	5.765267849	0.003438739	0.042144671
0.030534558	134.1640778	1411.559448	3327.296143	8	1	22	220	8	0.954841256	870	8.121940613	0.002949004	0.044041503
0.030058747	169.7056274	961.7692261	3727.009521	8	5	20	220	26	2.134299994	870	9.333331108	0.002721209	0.044821419
0.029661296	483.7354736	500	4178.516602	8	1	14	220	4	0.754894495	870	6.393107414	0.002510838	0.046066411
0.029485138	150	50	4610.639648	8	1	15	220	13	0.954841256	867	5.080249786	0.002124294	0.047172479
0.029515376	360	320.1562195	5072.928223	9	1	26	220	6	6.853224754	868	4.717716217	0.001493652	0.047867294
0.029749541	836.779541	807.7747192	5522.770996	9	1	20	220	5	3.64697051	868	4.26410532	0.000944988	0.048838168
0.03016226	882.8363647	471.6990662	5997.074219	9	1	12	220	7	2.134299994	862	4.972235203	0.000366139	0.049131673
0.030493718	844.8076782	111.8033981	6454.18457	9	5	5	220	9	2.160789013	862	5.941496849	5.38565E-05	0.050087389
0.030659169	829.7589722	291.5476074	6939.344238	9	5	2	220	3	0.754894495	864	8.753969193	0	0.051811047
0.00057635	2346.912842	782.6237793	35136.35156	10	2	514	197	0	39.95489883	1016	0.44492057	0.002823537	0
0.000683458	2430.740723	1167.261719	34663.62109	10	2	537	197	0	33.71690369	1016	0.446541935	0.005792324	0
0.000810971	2554.407959	850	34177.16406	10	2	666	195	0	2.882181168	1029	0.437364817	0.01015907	0
0.000883514	2728.680908	390.5124817	33718.51953	10	2	628	197	0	12.40776348	1022	0.404075116	0.015596704	8.93461E-07
0.000872198	2974.844482	250	33220.46094	10	2	595	196	0	22.29512405	1030	0.417815953	0.022798313	4.33077E-05
0.000887625	3226.917969	0	32763.20117	10	2	502	198	0	26.19483757	1015	0.432997644	0.030132409	0.000130642
0.00077425	3207.615967	403.1128845	32266.46094	10	2	629	198	0	22.58116722	1015	0.497145891	0.037650786	0.000205354
0.000707674	3240	50	31810.31445	10	2	360	204	0	28.40597153	977	0.490320891	0.044476844	0.000276367
0.000553469	3045.997314	403.1128845	31313.9082	10	3	365	204	0	19.48122025	977	0.497585177	0.05077659	0.00041689
0.000479779	2907.989014	291.5476074	30857.73828	9	3	289	210	1	16.30726814	935	0.543676734	0.056471974	0.001079058
0.000615677	2827.64917	50	30361.33398	9	2	207	207	0	17.39022636	952	0.596984446	0.062527113	0.002226175
0.001288151	2759.510742	403.1128845	29905.20117	9	2	341	207	0	16.25391769	952	0.610909224	0.068994433	0.003640934
0.002649706	2760.6521	460.9772339	29422.96484	9	2	315	210	1	22.46655464	935	0.639008582	0.076010831	0.005586693
0.004795329	2808.166748	70.7106781	28954.70898	9	3	144	210	1	8.159014702	935	0.658656716	0.082353182	0.008219738
0.007782358	2447.896973	158.1138763	28474.42578	9	1	113	214	2	7.804184914	909	0.743291616	0.090183109	0.01176493
0.011111335	1963.797363	320.1562195	28007.75977	9	1	166	214	2	11.63010502	909	0.836753964	0.097852223	0.015469459
0.014819139	1465.401001	650	27529.62305	9	2	190	214	2	12.50650978	903	0.916728795	0.107504174	0.019579621
0.018430535	986.8130493	667.0831909	27064.72266	9	1	123	214	4	9.719867706	903	0.994104505	0.117138639	0.023325447
0.022075666	499.2994995	943.3981323	26588.95508	9	2	93	217	7	2.134299994	894	1.243794441	0.127816126	0.027343724
0.02534523	42.42640686	1308.625244	26126.02148	9	2	96	217	4	9.333629608	890	1.645448923	0.136980221	0.031713475
0.028355375	381.837677	1650.757446	25652.87695	9	2	106	217	2	6.137379646	890	3.436695337	0.147438958	0.039036512
0.030754911	699.7142334	1432.654907	25207.23047	9	3	145	217	5	11.49946594	887	2.421728849	0.156899616	0.048912436
0.033198684	484.6648254	992.4716797	24721.91211	9	3	117	217	5	8.898507118	887	3.09902072	0.166961208	0.062429518
0.035736062	301.4962769	583.0952148	24279.12109	8	1	87	218	8	3.64697051	889	3.749309301	0.179023057	0.078649476
0.038613833	120	353.5534058	23795.52344	8	5	59	218	4	3.843668222	889	4.842860699	0.195537716	0.097428612
0.041202988	67.08203888	158.1138763	23353.12695	8	1	59	218	13	2.882181168	888	6.908599854	0.216933936	0.116253391
0.043643493	499.2994995	180.2775574	22870.96289	8	1	52	218	11	1.721006155	889	6.545083046	0.243170962	0.135589167
0.045485109	948.6832886	618.4658203	22431.75586	9	1	53	218	8	1.067520261	889	7.488808632	0.272877604	0.153620884
0.046800271	1384.232666	728.0109863	21952.9707	9	5	71	217	7	5.226703644	892	8.270695686	0.30454275	0.170891613
0.047401972	1650.817993	450	21517.5293	10	1	61	217	4	1.391763449	892	8.725872993	0.336076677	0.186835572
0.047232341	1736.116333	50	21042.57813	10	1	62	217	3	1.391763449	888	7.725786209	0.36549753	0.200939387
0.046610974	1770	424.2640686	20610.37109	8	1	63	217	3	1.217118144	888	6.060977459	0.391154051	0.212629557
0.045810957	1860	763.2168579	20155.73633	10	1	64	217	3	0.754894495	889	8.463833809	0.413154602	0.222167909
0.044746254	1950	1162.970337	19711.07227	8	5	80	217	13	6.091477871	889	15.38159275	0.424206913	0.226322204
0.043527901	1906.829834	1600.781006	19261.23828	8	5	85	217	6	4.393377304	893	24.60960197	0.430811882	0.228840366
0.042073756	1776.091187	1220.655518	18818.58594	8	2	82	218	7	6.137379646	891	16.16270638	0.424108386	0.2257967
0.040605292	1524.106323	777.8174438	18372.08008	8	2	69	218	7	6.721369267	891	13.90996075	0.411453396	0.220750585
0.039121561	1321.362915	412.3105774	17934.00391	10	1	55	218	6	0.954841256	892	13.17381096	0.388175309	0.210520685
0.037978414	1050	70.7106781	17492.08398	10	1	52	218	7	0.337614715	892	14.27806091	0.359856039	0.197898939
0.036948051	806.1017456	180.2775574	17054.04297	10	5	64	217	12	6.671226501	898	9.807920456	0.323926985	0.181395575
0.035954401	488.364624	522.0153198	16608.00195	10	1	70	217	11	4.072588444	898	13.06995201	0.28479749	0.163770422
0.03457674	120	412.3105774	16188.21777	8	1	59	218	26	4.168739796	896	26.04920959	0.246459886	0.146384731
0.032463126	390	212.1320343	15724.83691	8	1	56	218	10	1.217118144	892	23.31377792	0.205252334	0.127316535
0.030201195	510	50	15300.73535	10	1	64	218	15	5.550718307	892	8.187829018	0.171654865	0.112090573
0.027425624	600	450	14838.2373	10	1	64	218	13	5.438007832	892	5.62885046	0.140368924	0.097844861
0.024857471	582.4946289	600	14421.63965	8	1	63	218	7	0.754894495	892	5.185400486	0.118550792	0.088633098
0.02249058	611.8823242	559.0169678	13963.6709	8	1	74	218	4	4.582314968	889	5.060102463	0.101061217	0.082027458
0.02094602	804.9844971	403.1128845	13548.04785	10	1	69	218	4	2.719923258	889	3.682908058	0.087875023	0.079474039
0.019465135	1100.227295	70.7106781	13086.08789	10	1	82	216	4	4.100293636	890	2.77707839	0.075561471	0.079486914
0.018426633	1374.11792	50	12662.87891	10	5	91	216	5	4.763641834	890	1.962532997	0.067165956	0.08019866
0.017706895	1782.414063	460.9772339	12195.54395	10	2	174	214	4	12.26451778	904	1.694011211	0.060025051	0.080298632
0.017642993	2190.205566	763.2168579	11770.13574	10	1	104	217	3	7.187414169	891	1.824277759	0.055262987	0.081191525
0.017576486	2637.612549	492.4429016	11322.12891	10	5	76	216	9	4.763641834	892	3.030146599	0.05249596	0.082864031
0.017150704	2482.0354	380.7886658	10885.20508	10	1	68	216	6	4.380486965	892	3.862056971	0.05135496	0.084752753
0.016728392	2163.746826	452.7692566	10448.44531	10	1	78	216	3	6.721369267	892	2.278911591	0.053535663	0.087406278
0.015951086	1888.094238	651.9202271	10022.2002	8	1	63	217	4	5.479268551	884	2.432955742	0.057108976	0.089661941
0.01531895	1449.965576	212.1320343	9595.920898	8	1	54	217	5	4.058664322	884	2.21998167	0.064312294	0.091859423
0.014522838	1075.40686	353.5534058	9175.979492	8	1	51	218	9	2.052775145	881	2.5937953	0.071135461	0.09272638
0.013951553	647.6110229	848.5281372	8762.311523	8	1	35	218	6	1.391763449	880	3.665202141	0.07841824	0.0924844
0.013388601	210	1237.941895	8358.001953	8	1	51	218	8	1.909152389	880	5.722408295	0.083531708	0.091009051
0.012749013	268.3281555	1664.331665	7954.979492	8	1	47	218	19	2.882181168	884	9.612412453	0.088042684	0.088272534
0.011712822	189.7366638	2147.091064	7551.900391	8	1	62	218	13	5.479268551	884	10.75466537	0.090330601	0.084189557
0.010724011	228.4731903	2619.637451	7152.656738	8	1	54	218	20	7.832625866	887	9.541780472	0.090847753	0.078812413
0.009826669	442.9447021	2400	6787.76123	8	1	42	218	8	4.168739796	887	8.528406143	0.089187294	0.073001213
0.009114435	30	1900.657837	6396.475586	8	5	43	219	27	1.432096243	886	10.55478191	0.085543253	0.066446148
0.009048373	424.2640686	1408.012817	6054.428223	9	1	48	219	12	1.391763449	886	7.467571259	0.08102759	0.06016314
0.009572898	774.2092896	921.9544678	5683.000977	9	2	111	218	7	14.14064598	886	3.71338439	0.076169521	0.053375706
0.010635213	1081.665405	522.0153198	5367.988281	9	2	224	213	3	16.72355843	913	2.32648778	0.070564613	0.046729941
0.012352545	1303.878784	50	5021.573242	9	2	297	213	3	15.50340843	913	1.792842388	0.063644826	0.039995417
0.014218525	1590	50	4736.010742	9	2	305	207	3	18.77729797	958	1.520333409	0.055351485	0.03439426
0.016509308	1973.854126	150	4427.922852	9	2	339	207	1	14.49195099	958	1.421451807	0.045847561	0.030290363
0.018672103	2220	200	4179.48584	10	2	395	206	1	21.62244415	955	1.35777247	0.035894755	0.027813274
0.02071349	2473.863281	223.6067963	3908.989746	10	2	535	206	2	13.90445614	955	1.313303709	0.025972025	0.02629916
0.022129325	2747.580811	380.7886658	3699.864746	9	3	527	205	2	25.30143547	966	1.226914406	0.017062057	0.025246464
0.023292197	3115.670166	707.1068115	3470.806885	9	2	475	205	1	7.660316467	966	1.169819355	0.009577652	0.024721609
0.023965435	3479.224121	1063.014526	3303.407227	9	2	441	203	1	7.062044144	982	1.128914237	0.004862966	0.02412335
0.024281748	3568.865479	1500	3115.381104	9	2	469	208	1	7.233844757	935	1.020249605	0.003314401	0.023823353
0.02447642	3261.180664	1903.943237	2893.872803	9	2	496	208	1	11.20417595	935	1.034536004	0.004277384	0.024479413
0.024843866	2954.657227	1969.771606	2684.790527	9	2	407	208	1	21.97197151	930	1.017329931	0.006306239	0.025047673
0.0253726	2643.577148	1882.817017	2447.896973	9	2	306	208	2	11.99465942	930	1.06558919	0.009130795	0.02567298
0.025719209	2340.961426	1955.760742	2229.708496	9	2	288	208	2	18.26473808	939	1.074224114	0.013064141	0.025281569
0.025859674	2026.055298	2102.974121	1966.545166	9	2	444	208	1	29.54143906	939	1.084963679	0.017929422	0.024653025
0.025997266	1733.262817	2350.531738	1699.44104	9	2	420	205	1	23.63033104	963	1.072760105	0.023538006	0.023016801
0.026395971	1462.634644	2468.299072	1415.097168	9	2	309	209	0	14.78076839	930	1.121813774	0.029120557	0.021482568
0.026889658	1214.907349	1981.161255	1140.394653	9	2	306	209	0	28.51518059	930	1.11621356	0.034864619	0.019729335
0.027437951	958.5927124	1518.222656	823.7717896	10	2	222	214	3	20.59784698	893	1.197782159	0.039868541	0.018575771
0.028018985	721.2489014	1073.545532	492.0365906	9	2	171	214	5	18.70367813	893	1.24503243	0.04410778	0.017360596
0.028612917	465.7252502	777.8174438	150	8	2	183	216	2	26.04272652	880	1.50790596	0.046978962	0.016783567
0.029338321	241.8677368	552.2680664	169.7056274	8	2	110	218	5	24.66655159	865	1.571207285	0.048612639	0.01614099
0.030207271	182.4828796	471.6990662	474.3416443	8	3	43	219	17	9.697272301	867	4.600205898	0.048805859	0.015622159
0.031240018	150	100	792.0227051	8	1	8	219	17	1.012750387	867	3.780073881	0.047613703	0.015313072
0.032156881	305.9411621	403.1128845	1025.280396	8	1	13	219	6	2.361991405	862	3.554569006	0.04521716	0.015166814
0.033005323	335.4101868	905.5385132	1271.377197	8	1	34	219	6	5.479268551	858	5.620420933	0.041784391	0.015466087
0.033275124	270	1400.892578	1441.561646	7	1	58	219	9	14.9070158	858	4.828192234	0.037851062	0.016418219
0.032894503	42.42640686	1900	1644.536377	7	1	16	219	14	1.967863798	856	3.641618252	0.033251606	0.018130716
0.032088824	228.4731903	2400	1364.587891	7	1	4	219	25	1.067520261	856	6.868371964	0.028659649	0.019637454
0.031340543	366.1966553	2900	1008.017883	7	1	8	220	11	2.160789013	856	7.920769691	0.024580883	0.021107363
0.03086628	30	3350	699.7142334	8	1	17	220	12	3.389067173	856	8.321953773	0.021085907	0.022102173
0.030487485	152.9705811	3464.462402	342.0526123	8	1	7	219	13	1.067520261	859	11.43162441	0.017945101	0.02299525
0.030077741	305.9411621	3407.711914	42.42640686	9	5	3	220	15	0.337614715	856	11.14975739	0.015294991	0.023365607
0.029618496	630.7138672	3298.484619	381.837677	9	1	6	220	5	0.754894495	850	10.10923576	0.013305747	0.023482092
0.027597321	429.5346375	2670.674072	1260	9	1	9	220	6	2.134299994	853	4.427679062	0.00793586	0.024415968
0.026391678	1100.227295	2055.480469	270	8	1	6	220	2	3.723867178	848	3.762295008	0.006634577	0.028649164
0.026036922	589.4064941	1905.911865	240	8	1	12	220	3	1.350224495	848	3.314143896	0.006314491	0.031962715
0.026159743	108.1665421	1824.828735	720	9	1	8	221	12	1.687604904	845	3.822170258	0.006242262	0.035193887
0.027090166	30	2100.595215	1711.052368	8	5	6	220	1	0.754894495	850	6.686646461	0.005870305	0.041847233
0.027851611	480	2408.318848	2223.240967	8	1	7	220	8	1.721006155	858	4.562785149	0.005623814	0.045182332
0.028496072	960	2080.865234	2708.154297	8	1	6	220	14	1.909152389	858	4.232397079	0.005331621	0.047721647
0.028603213	831.9254761	1732.772339	3221.335205	8	1	12	220	10	1.817522049	870	4.366425991	0.005240019	0.0507176
0.028508006	524.7856445	1500.83313	3606.618896	8	1	26	220	15	1.817522049	870	6.3644104	0.005218174	0.052541845
0.028242175	212.1320343	1110.180176	4024.922363	8	1	24	220	12	1.350224495	870	6.60682106	0.005209238	0.054499459
0.02835279	108.1665421	632.4555054	4416.933105	8	1	40	220	43	2.882181168	867	7.436601639	0.004751374	0.055566464
0.028562445	90	158.1138763	4863.51709	8	1	21	220	48	3.471741199	867	6.570130825	0.004191378	0.057015348
0.029048136	390	269.2582397	5287.92041	9	1	18	220	13	3.199601412	870	5.567514896	0.00344893	0.058028955
0.029951021	400.2499084	807.7747192	5739.72998	9	1	9	220	7	2.134299994	870	5.787561893	0.002425967	0.058271363
0.030763919	371.0794983	364.0054932	6181.237793	9	1	10	220	11	3.471741199	863	7.131522179	0.001548572	0.058586664
0.031473074	360	50	6650.331055	9	2	4	220	7	1.217118144	863	7.187969208	0.000661251	0.058517769
0.032014485	323.1098938	380.7886658	7101.577148	9	1	5	220	10	2.385944128	859	10.15016747	0.000142174	0.059483342
0.001844767	1863.866943	460.9772339	35288.27734	10	2	344	197	0	7.896224976	1016	0.447260112	0.003124791	0
0.002300134	1925.850464	874.6427612	34803.41406	10	2	421	195	0	43.28534317	1029	0.438526064	0.006240769	4.5747E-06
0.002585413	2102.783936	1140.175415	34332.96484	10	2	619	195	0	17.27404594	1029	0.426152676	0.010654052	9.76813E-05
0.002982275	2296.127197	863.1338501	33849.60156	10	2	676	197	0	9.577706337	1022	0.441083491	0.017232073	0.000317678
0.003212677	2535.843018	583.0952148	33393.44922	10	2	640	197	0	19.37587929	1022	0.476677388	0.024765374	0.000572012
0.003123285	2741.842529	206.1552887	32897.03516	10	2	432	199	0	22.58932304	1009	0.479824126	0.033120073	0.000796254
0.003011516	2694.1604	158.1138763	32440.87695	10	2	443	199	0	36.05949402	1009	0.521744072	0.041044828	0.001008463
0.00258659	2760	316.2277527	31944.47852	10	2	281	205	0	19.30270004	972	0.520112514	0.049040198	0.001110365
0.002225005	2572.664063	0	31488.35547	9	2	209	205	0	20.63027954	972	0.561366022	0.055901185	0.001247477
0.001712361	2429.814697	269.2582397	30992.55469	9	3	311	209	0	10.3573103	944	0.574225187	0.062419962	0.001799519
0.00159515	2324.758057	50	30537.89258	9	2	131	212	1	1.509526968	921	0.588437021	0.069154352	0.002763232
0.00207013	2271.299072	403.1128845	30043.66406	9	2	247	207	1	9.920728683	952	0.681877494	0.075928874	0.004286869
0.003110471	2280	781.0249634	29590.7832	9	1	308	210	1	13.1421051	935	0.725460112	0.082848534	0.006239158
0.005040107	2296.127197	474.3416443	29112.46094	9	1	142	210	2	13.52360249	935	0.824254572	0.09021493	0.009148953
0.007520801	2229.9104	291.5476074	28647.36133	9	1	98	214	2	4.289153099	909	0.885065496	0.097324438	0.012513189
[truncated: 12,662 more rows]
