# Supplementary material for: A study on the spatial distribution characteristics and driving factors of traditional villages in the southeast coast of China: A case study of Puxian, Fujian
Source: PLoS One. 2024 Jun 7;19(6):e0303746. doi: 10.1371/journal.pone.0303746 (PMC11161066; doi:10.1371/journal.pone.0303746)
Supplement: S2 Data — (ZIP) [file pone.0303746.s002.zip › Quantile Discretization Data Sampling/F700.csv]

Y	X1	X2	X3	X4	X5	X6	X7	X8	X9	X10	X11	X12	X13
0	330	4830.372559	17137.01172	10	2	645	196	0	9.232867241	1000	0.695271671	0.008424263	0
0	295.4657288	4219.300781	16801.33984	10	2	526	198	1	12.9465189	984	0.631190002	0.012566085	0
0	60	3884.906738	16189.10742	10	1	602	199	0	3.109632969	978	0.717230976	0.011516082	0
0	510	3658.209961	15595.52832	10	1	449	199	0	13.48836327	978	0.646258652	0.009586232	0
0	483.7354736	3250	15863.90234	10	2	511	200	0	12.23388958	972	0.583185256	0.015749842	0
0	90	2975.315186	15217.69043	10	2	518	205	0	22.31587791	931	0.544739902	0.015043962	0
0	192.0937347	4162.931641	17448.03711	10	2	393	203	0	21.37099648	946	0.643684387	0.019503171	0
0	763.675354	3584.689697	16802.83984	10	2	421	203	1	22.18466377	946	0.58904171	0.020638928	0
0	1321.362915	3100.40332	16161.84375	10	1	258	203	1	2.456394672	948	0.569780648	0.021732831	0
0	1020.441101	2651.88623	15534.35254	10	2	451	200	0	20.40412331	970	0.560433209	0.02269097	0
0	750	2350.531738	14903.96289	10	1	328	202	0	13.1663208	955	0.527719498	0.024207402	0
0	540.8327026	2147.673096	14289.63965	10	2	408	202	0	12.40776348	955	0.542190909	0.025295766	0
0	424.2640686	2258.871338	13672.89258	10	3	471	202	1	17.56269073	956	0.667348921	0.026382403	0
0.017257057	67.08203888	1110.180176	713.0918579	7	1	3	219	6	0.954841256	822	6.306051731	0.000346117	0
0	212.1320343	3832.753662	17204.4707	10	1	353	204	1	10.86011124	945	0.581876576	0.023128057	0
0	361.2478333	3242.298584	16549.7793	10	2	260	204	2	11.97672558	945	0.646898508	0.026242496	0
0	967.4709473	2661.766357	15898.58496	10	2	342	207	0	20.738657	916	0.590833127	0.030018931	0
0	870	2100.595215	15258.91504	10	2	216	206	0	17.04760742	922	0.714154363	0.033961281	0
0	947.2592163	1710.263184	14616.65137	10	1	333	208	0	6.926249027	916	0.602003634	0.038680747	0
0	1070.794067	1491.643433	13959.54492	10	2	213	208	0	16.15607643	917	0.631435692	0.042117368	0
0	989.5453491	1529.705811	13329.08496	10	2	286	202	1	14.14064598	956	0.651500165	0.044176374	0
0	882.3264771	1852.700684	12715.54199	10	2	333	204	1	9.462322235	949	0.648494422	0.043219518	0
0.015647324	134.1640778	2086.264648	1376.735229	7	5	8	219	3	2.635026455	816	10.08920288	0.003656151	0
0.01587409	426.380127	1457.737915	690	7	5	9	219	6	2.361991405	821	6.282389641	0.00186206	0
0.021300327	1871.817261	1328.533081	2571.089355	9	5	9	221	5	1.721006155	825	5.89149189	0.018151555	0.015396113
0	1188.696777	4304.648438	17647.16602	10	2	493	202	0	21.56377602	956	0.511587322	0.02320873	0
0	550.7268066	3666.742432	16980.875	10	2	329	208	1	17.43930817	913	0.612650335	0.028415957	0
0	30	2927.456299	16292.9834	10	1	226	208	2	8.478713036	909	0.74936074	0.034688324	0
4.41381E-07	305.9411621	2267.708008	15632.41797	10	1	219	208	2	11.20417595	909	0.87103349	0.041917708	0
1.16905E-05	180	1680.773682	14981.38867	10	1	163	211	2	12.26014709	888	1.370496631	0.049308658	0
2.25169E-05	247.3863373	1133.578369	14328.13281	10	1	202	208	1	11.92725182	916	0.806572437	0.057001628	0
6.16654E-06	442.9447021	790.569397	13686.47852	10	2	152	208	1	13.03657818	917	0.740672171	0.062007822	0
0	840.5355225	939.4147339	13042.8252	9	2	199	207	1	19.49371147	925	0.624270082	0.064936869	0
0	1339.626831	1167.261719	12413.47656	9	2	326	207	0	14.40869713	925	0.632632732	0.063727915	0
0.022014881	2567.586426	2026.079956	3120.144287	7	5	10	220	6	1.067520261	823	5.365550041	0.018986082	0.016604874
0	1484.924194	4219.004395	17433.33008	10	2	440	202	0	5.759620667	957	0.587757349	0.02719417	0
0.000111399	973.4988403	3508.917236	16759.77344	10	2	321	207	0	13.48836327	920	0.517352641	0.035219416	0
0.000339751	469.5742798	2804.014893	16092.33691	10	1	241	210	1	16.31665993	896	0.680435002	0.044190321	0
0.000612205	351.1409912	2150.581299	15423.18066	10	2	295	208	1	18.68257523	909	0.769785523	0.054590061	0
0.000761969	510	1450	14761.52441	10	3	246	211	1	12.77675056	888	0.81049937	0.06521403	0
0.000836936	424.2640686	751.6647949	14098.08496	10	3	167	212	1	14.62114429	888	0.824539304	0.075308204	0
0.000716855	127.2792206	141.4213562	13443.91699	10	2	126	212	1	11.80483437	882	0.858944237	0.081949115	0
0.000530497	349.8571167	380.7886658	12758.78516	9	2	123	211	1	9.374782562	897	0.727517366	0.085794188	0
0.000281658	823.7717896	540.8327026	12107.51855	9	2	170	211	1	14.76313305	897	0.632279336	0.085220858	0
4.90685E-05	1301.460693	1123.610229	11469.30273	9	2	232	210	0	11.38616467	906	0.620298684	0.080002353	0
0	1703.936646	1698.528809	10830.16602	9	3	188	214	1	8.111279488	882	0.677943289	0.072779402	0
0.010630688	42.42640686	2755.449219	1845.670654	9	1	5	219	4	2.134299994	821	9.861294746	0.012455022	0
0.011429937	390	2050	1146.29834	9	5	16	219	13	4.431819916	830	6.221699238	0.009470412	0
0.022513742	2413.648682	2466.779297	3684.019531	9	5	3	220	5	0	823	5.673672676	0.018414672	0.018504726
0.025300017	2150.813721	1960.229614	4115.361328	9	1	3	220	4	0.954841256	831	9.704713821	0.026179714	0.02325747
0.001026656	1466.321899	3530.226563	16595.23438	10	2	387	205	0	9.208987236	937	0.502350509	0.041819248	0
0.001602038	1055.130371	2878.367676	15919.60156	10	1	256	210	1	8.792412758	896	0.502958238	0.053575546	0
0.002177504	1033.150513	2136.000977	15213.04688	10	3	370	209	1	15.9131031	903	0.535366833	0.067710862	0
0.002452701	1194.361694	1453.444214	14541.83301	10	2	321	209	0	15.53334236	903	0.575184047	0.080990866	0
0.002575011	1110	851.4692993	13869.37988	9	2	204	212	0	22.1280899	890	0.673497677	0.092769437	0
0.002360878	618.4658203	380.7886658	13203.88574	9	2	177	214	0	14.30291462	873	0.693453014	0.100246184	0
0.002009217	150	269.2582397	12537.12891	9	2	182	214	1	12.68038368	872	0.631846666	0.104051203	0
0.001487989	308.8688965	254.9509735	11873.71094	9	2	185	213	4	23.00962448	886	0.721093118	0.103264317	0
0.000835378	725.6032104	707.1068115	11220.36133	9	2	125	213	2	5.00628233	886	0.920861065	0.097484514	0
0.000312183	1110	1201.04126	10566.17676	9	1	93	214	2	1.391763449	882	0.854421496	0.088934191	0
8.88296E-06	1239.112549	1258.967773	9925.240234	9	4	110	212	2	1.217118144	891	0.76782608	0.077809222	0
0	1544.344482	1595.305664	9284.40625	9	3	153	210	2	15.25121784	909	0.770168006	0.066352703	0
0.008128038	94.86833191	2787.92041	1884.515869	9	1	24	219	4	2.361991405	821	11.99056911	0.015449173	0
0.008848701	566.0388794	2220.92334	1186.802368	9	1	12	219	10	3.016961336	830	6.668096542	0.012138515	0
0.009245293	0	1594.521851	494.7726746	9	1	7	220	37	0.477453768	830	7.612012386	0.008592206	0
0.019138571	2125.135254	2236.067871	2962.870117	7	1	3	220	4	0	824	13.69685268	0.01007572	0.014869608
0.022405548	1786.448975	2817.800537	3660.123047	9	1	4	220	7	0	823	8.821293831	0.01676265	0.019915635
0.025540069	1502.697632	2504.49585	4334.143555	9	5	9	220	9	2.385944128	831	12.51940536	0.023896785	0.024558853
0.003546625	1716.566284	3026.962158	15745.74219	10	2	424	208	0	26.88811302	909	0.526191652	0.064415663	0
0.004324081	1707.629883	2390.08374	15062.56934	10	2	373	206	1	11.92725182	930	0.564771652	0.080779403	0
0.004723127	1860.967529	1838.477661	14382.89648	10	3	220	206	1	18.5898819	930	0.698727369	0.096159481	0
0.004892279	1626.099609	1341.640747	13702.64551	9	2	179	210	2	13.33441925	898	0.661730051	0.109128267	0
0.004716856	1152.562378	1051.189819	13024.04297	9	2	240	212	1	23.14202499	884	0.606527805	0.117628753	0
0.00411276	658.6349487	353.5534058	12350.74902	9	1	108	214	1	9.064292908	881	0.637841046	0.120232612	0
0.003350206	256.3200989	111.8033981	11676.74609	9	1	81	213	2	3.035723686	886	0.986846089	0.118267693	0
0.002302803	174.9285583	403.1128845	10980.16406	9	3	124	213	3	12.05273819	886	1.580203533	0.111065648	0
0.001343007	420	450	10312.75879	9	2	117	215	5	7.832625866	875	1.994589686	0.10116706	0
0.000482189	603.7383423	670.8203735	9655.014648	9	2	107	214	7	4.262692928	879	1.913729668	0.088825136	0
3.17414E-05	1039.663452	1140.175415	8997.25	9	1	84	210	3	8.582483292	910	1.06996417	0.07511007	0
0	1652.18042	1811.76709	8345.663086	10	2	260	204	0	23.39193153	965	0.807362497	0.060733661	0
0	2321.077393	2482.941895	7710.058594	10	2	495	204	0	39.1435585	965	0.669502616	0.046202835	0
0.005597957	30	2358.495361	1957.600586	9	5	5	219	3	0	826	7.655973911	0.017592315	0
0.006198633	684.7627563	1792.344849	1261.784424	9	5	12	219	2	2.635026455	830	6.085708618	0.014046102	0
0.006694307	456.9463806	1312.44043	579.3962402	7	1	9	219	3	1.350224495	829	6.485589981	0.010174599	0
0.007925127	30	1012.422852	94.86833191	7	5	11	219	32	0.754894495	829	15.96662426	0.006225098	0.000352067
0.009379597	499.2994995	905.5385132	768.9603271	7	5	11	219	8	1.350224495	829	12.6849308	0.002878355	0.002095257
0.011344076	966.0745239	1320.037842	1443.121582	7	5	8	219	6	1.687604904	830	9.002906799	0.001764987	0.005541665
0.017718785	1548.709106	2247.220459	2817.605469	7	1	4	220	6	0.754894495	833	8.918450356	0.00769696	0.015143565
0.021394376	1190.965942	2308.679199	3510.128174	9	1	12	220	4	1.012750387	833	6.490970135	0.013646273	0.020231308
0.024984172	845.3401489	2220.360352	4193.352051	9	1	11	220	3	2.052775145	837	6.264389038	0.020155959	0.024877544
0.005800697	2400.75	3363.406006	15631.41113	10	1	404	204	0	13.51969242	947	0.52808547	0.074037038	0
0.006784241	2291.025879	2831.960449	14943.01172	10	1	238	208	1	14.22205067	911	0.623448908	0.092221566	0
0.00733237	1866.761963	2332.380859	14226.20117	10	1	157	212	2	15.02163982	889	0.927134693	0.10971155	0
0.007524317	1514.331543	1811.76709	13539.6084	9	2	134	212	2	9.719867706	889	0.825736284	0.12314672	0
0.007288228	1073.312622	1180.042358	12854.01074	9	1	115	212	3	10.47768211	890	0.77900219	0.13145417	0
0.006532284	615.5485229	570.0877075	12171.31445	9	1	98	214	5	5.226703644	881	0.992538452	0.133414	0
0.005545254	283.0194397	111.8033981	11488.58984	9	1	82	216	11	4.972358227	868	1.506831646	0.130027503	0
0.004212162	120	100	10810.0791	9	1	63	216	10	0	868	1.821243286	0.121307045	0
0.002868749	84.85281372	180.2775574	10131.47559	9	1	61	216	10	1.350224495	868	2.378185749	0.109832279	0
0.001519338	108.1665421	254.9509735	9458.948242	9	1	71	216	13	3.109632969	866	4.506853104	0.096082225	0
0.000513196	794.2921143	961.7692261	8786.518555	10	1	91	214	4	1.217118144	884	1.263527632	0.08078143	0
1.47742E-05	1489.463013	1662.077026	8118.035645	10	2	157	208	0	22.58932304	931	1.0386765	0.064687833	0
0	2172.049805	2261.08374	7460.294922	10	2	383	208	0	16.31665993	931	0.762924135	0.049010951	0
0.00925169	530.7541504	965.6604004	1337.946167	9	1	11	219	1	0.675206006	830	5.84920454	0.001199568	0.005542416
0.012358022	1087.060303	1277.693237	2030.270874	9	2	17	220	4	3.181812763	830	6.203685284	0.002205445	0.009970949
0.015967606	954.829834	1802.775635	2713.300537	9	5	3	220	10	1.067520261	835	6.481895447	0.005100563	0.014866578
0.01998402	593.9697266	1614.001221	3405.891846	9	1	8	220	9	2.052775145	835	6.843328953	0.009981954	0.019846186
0.02400247	216.3330841	1513.274536	4088.924072	9	1	6	220	10	0.337614715	841	6.460715294	0.015576819	0.024357084
0.006820024	2846.049805	3960.429199	16211.10742	10	3	535	201	0	9.719867706	968	0.49179703	0.063826993	0
0.008221715	2253.996338	3560.898682	15517.42578	10	2	458	203	0	32.44133759	959	0.4913252	0.082155757	0
0.009364747	1724.673828	3264.965576	14825.13086	10	1	199	211	3	22.71113777	900	0.692823231	0.101085305	0
0.010077009	1294.179321	2718.915283	14133.18457	10	1	114	215	2	4.582314968	874	0.928717077	0.11852508	0
0.01019266	900	2150.581299	13441.20508	9	1	97	212	3	5.759620667	890	1.086743474	0.131891623	0
0.009917571	573.1491699	1520.690674	12750.31738	9	5	84	212	4	1.012750387	890	1.744524717	0.139967531	0
0.009052509	150	1006.230591	12060.03711	9	1	75	215	7	2.134299994	873	1.446367621	0.141597331	0
0.007883415	318.9043884	782.6237793	11370.63281	9	3	110	217	4	11.14116192	866	1.256633759	0.137299851	0
0.006293177	551.5432739	570.0877075	10682.69629	8	3	112	217	3	13.05694771	864	1.155851483	0.127515599	0
0.004559269	569.2099609	50	9965.46582	8	2	65	217	9	17.32935333	864	1.200700879	0.113835901	0
0.002871929	30	180.2775574	9279.509766	9	1	56	217	12	4.380486965	863	1.609654307	0.098471835	0
0.001332925	630.7138672	721.1102295	8596.976563	10	3	76	216	7	6.671226501	874	1.375054598	0.081548698	0
0.000309509	1265.701416	1290.348755	7915.112305	10	2	133	208	2	13.05694771	931	0.812976539	0.06510298	0
8.05244E-08	1920.234375	1945.50769	7238.957031	10	2	360	208	0	31.10577011	928	0.755537748	0.04953789	0
0.007177243	174.9285583	304.1381226	1204.865112	9	1	20	219	7	2.719923258	832	6.359395981	0.000862276	0.005025812
0.010220447	845.3401489	850	1897.366577	9	1	7	219	2	0.954841256	830	6.229640484	0.000788693	0.009095636
0.013932053	426.380127	1241.974243	2580.69751	9	1	8	219	3	1.721006155	834	6.996108532	0.002514796	0.013670108
0.022151424	361.2478333	806.225769	3956.020752	9	1	3	220	5	0	833	3.530110359	0.010266715	0.022698062
0.008855104	2618.43457	3430.014648	16161.56543	10	2	566	199	0	10.03044319	984	0.473162293	0.067484394	0
0.010464889	1948.152954	3005.411865	15464.32324	10	3	491	200	0	41.70926666	984	0.521022618	0.086111836	0
0.01174969	1299.730713	2607.680908	14769.54004	9	1	185	211	2	10.80494785	900	0.570183992	0.104698375	0
0.012545943	742.7650757	2466.779297	14074.86035	9	1	133	215	8	2.719923258	874	0.799440026	0.121741228	0
0.012698882	339.4112549	2450.510254	13378.31836	9	1	105	215	5	3.016961336	871	1.507343769	0.134917691	0
0.012379239	42.42640686	1972.30835	12654.0625	9	1	90	215	4	1.909152389	871	2.461614847	0.14285928	0
0.011410449	403.6087341	1637.833984	11958.22754	9	1	105	216	4	2.052775145	869	1.369701028	0.144091606	0
0.010071602	840.5355225	1372.953003	11264.43066	8	2	125	216	4	6.379370213	870	0.934420705	0.139023617	0
0.008262506	1244.548096	1030.776367	10569.58398	9	2	159	215	2	13.42150879	877	1.01257205	0.128470913	0
0.006312558	924.175293	700	9876.563477	9	2	104	217	2	13.21459866	861	0.87483263	0.113951176	0
0.004292822	283.0194397	223.6067963	9183.969727	9	1	68	217	3	7.71820116	863	1.34338367	0.097108312	0
0.002356592	361.2478333	403.1128845	8491.325195	10	3	76	216	3	5.051152706	874	1.486558557	0.080063865	0
0.000902004	993.6296997	1110.180176	7800.230957	10	2	120	209	1	13.13402271	916	0.804279804	0.063703783	0
0.000468419	1650.272705	1749.285522	7110.25293	10	2	284	207	0	31.76443481	935	0.709701598	0.048912611	0
0.001142623	2289.650635	2385.37207	6421.751953	8	2	520	210	0	16.8354454	908	0.658786297	0.035685424	0
0.003465959	123.6931686	494.974762	390	7	4	10	219	3	2.134299994	830	7.461901665	0.003165522	0.00197846
0.00574855	30	141.4213562	1100.227295	9	1	20	219	39	1.391763449	830	7.439287663	0.000644552	0.004435841
0.008620121	381.837677	743.3034668	1783.928223	9	1	10	219	8	1.012750387	836	9.759466171	3.83332E-05	0.007983665
0.012154444	84.85281372	806.225769	2466.57666	9	1	3	219	21	1.350224495	836	8.611512184	0.000776114	0.012085089
0.012563501	1830	2460.182861	15416.29297	10	2	450	200	0	32.24962997	984	0.505655706	0.087047175	0
0.013873163	1129.690186	2022.992798	14716.82715	10	1	166	209	3	9.462322235	913	0.662657857	0.104454085	0
0.014711465	436.8065796	1755.704956	14021.0127	10	5	143	214	6	12.5363884	882	0.764133036	0.120568134	0
0.014877039	161.5549469	1750	13321.65527	9	1	108	215	7	5.601181984	875	1.059319735	0.133499667	0
0.014518689	657.951355	1960.867188	12625.86621	9	1	108	216	6	4.763641834	872	0.958093345	0.140896022	0
0.013492552	960.4686279	2311.925537	11926.65039	9	3	143	216	7	12.19438362	872	1.083268046	0.142195091	0
0.012033018	1379.021362	2030.394043	11230.90332	8	3	105	215	3	5.601181984	877	1.137309551	0.13697283	0
0.010150063	1824.088867	1597.654541	10535.16992	9	3	83	217	2	5.1287117	868	1.378224969	0.126099244	0
0.007902428	1194.738525	1006.230591	9836.203125	9	2	65	217	2	3.372286797	861	1.386340141	0.110930949	0
0.005529159	534.1348267	424.2640686	9110.71875	9	1	79	217	2	9.136945724	861	1.127313375	0.092516802	0
0.003314838	108.1665421	212.1320343	8412.044922	9	1	49	216	1	0.337614715	871	1.396070242	0.074984379	0
0.002006004	751.7978516	850	7716.53418	9	2	118	213	1	11.99465942	896	0.788327396	0.058842871	0
0.00174662	1432.794434	1486.606934	7018.333008	9	2	125	207	1	12.95884228	941	0.692509592	0.045557991	0
0.00269351	2118.135986	2184.032959	6323.100586	10	2	262	206	0	34.54434586	947	0.655628026	0.03434189	0
0.003871026	2815.8479	2898.706543	5625.700195	10	3	418	206	0	17.56269073	947	0.658406138	0.025740331	0.000213799
0.006442596	3637.43042	3736.642822	4236.803223	9	2	486	208	0	15.84516716	930	0.728256464	0.019236626	0.007271986
0.007778878	4077.352051	4134.005371	3542.033203	9	2	626	200	0	23.19898987	994	0.753619909	0.028382465	0.014248849
0.002626078	212.1320343	781.0249634	416.7733154	7	1	12	219	2	3.109632969	825	5.998259068	0.002359188	0.00189243
0.004715826	432.6661682	141.4213562	1056.834839	9	4	26	219	23	5.1287117	825	5.996806622	0.00035734	0.003712036
0.007094183	30	522.0153198	1740	9	1	7	219	30	1.817522049	835	13.48887825	0	0.006510234
0.014070886	1866.038574	2015.564453	15427.26465	10	2	412	208	0	13.67895889	920	0.494558871	0.084083743	0
0.015481425	1200.749756	1460.308228	14726.91406	10	3	281	208	1	16.42886162	920	0.521405995	0.100269362	0
0.016366294	560.446228	1073.545532	14031.59961	10	1	174	212	2	8.300483704	890	0.579476595	0.11536511	0
0.016568247	90	1051.189819	13331.24512	9	1	122	214	2	4.763641834	877	0.861338317	0.127722636	0
0.016189955	750.5997314	1364.734375	12635.98438	9	2	232	212	3	22.21600533	900	0.631067574	0.134701252	0
0.015083709	1470	1892.749268	11906.07031	8	3	186	212	4	19.78791428	900	0.604766488	0.135891363	0
0.013513405	1951.614746	2214.723389	11210.8916	8	5	99	215	2	5.951584339	877	1.177280545	0.130299702	0
0.01149041	1651.090576	1600.781006	10515.80273	9	1	79	217	2	1.217118144	868	1.652695656	0.118849359	0
0.009089985	976.729248	912.4143677	9815.457031	9	2	87	217	1	6.804089546	859	1.601949215	0.103814974	0
0.006610208	349.8571167	291.5476074	9120.493164	9	1	78	216	2	19.31028748	867	1.090031147	0.086142816	0
0.00453459	241.8677368	282.8427124	8420.171875	9	3	126	216	1	13.64418125	867	0.759148717	0.068688713	0
0.003505841	819.3900146	824.6211548	7725.393066	9	2	198	214	0	18.8296566	884	0.661613703	0.053088121	0
0.003408927	1455.231934	1500.83313	7025.126465	9	3	122	215	2	16.20981979	870	0.699651718	0.041493807	0
0.004473171	2133.377686	2094.039063	6330.639648	10	2	95	211	1	7.054131508	906	0.734651148	0.033573065	0
0.006064271	2388.723389	2512.468994	5636.488281	10	2	260	206	0	14.20359707	947	0.690575004	0.027848728	0.001068245
0.007936969	2696.664551	2768.12207	4907.178223	10	2	457	206	0	19.90980721	947	0.701567531	0.025492914	0.005253882
0.010083318	3087.814697	3164.253418	4213.905762	10	2	428	205	0	25.86594582	952	0.765140951	0.033426736	0.012207874
0.012311146	3595.622314	3628.015869	3514.612305	10	2	369	201	0	21.25371361	987	0.795853078	0.050097797	0.021571165
0.014854042	3689.02417	3839.596436	2823.349121	10	2	351	203	1	12.77257824	968	0.854371309	0.071466468	0.032677352
0.016860643	3442.687988	3772.598633	2126.405518	10	2	335	203	1	16.91950989	968	0.922971308	0.092286415	0.043578565
0.018506082	2786.772217	3289.756836	1442.497803	10	2	319	205	1	27.75877762	952	1.047397494	0.113521561	0.053859971
0.018946236	1585.181396	2571.478271	84.85281372	10	1	41	215	1	5.759620667	869	2.069462299	0.141119733	0.06756071
0.003510683	706.1161499	360.5551147	1231.462524	7	5	13	219	7	1.721006155	831	9.171797752	7.27594E-05	0.003097024
0.005661986	0	158.1138763	1809.226318	9	1	7	219	9	4.69196701	835	13.85926628	0	0.005249984
0.013036711	2430	1523.154663	16163.09668	10	2	488	199	0	19.65266418	988	0.489449441	0.063228361	0
0.015127141	1711.052368	1597.654541	15440.23926	10	2	516	203	1	32.63414383	959	0.490630776	0.080099419	0
0.016588423	1035.76062	1030.776367	14740.50586	10	1	310	203	2	10.80494785	959	0.467721254	0.095153309	0
0.017475847	360	460.9772339	14047.33789	9	1	258	210	1	4.582314968	909	0.587042689	0.10825114	0
0.017684514	330	403.1128845	13347.80859	9	2	245	211	2	22.29096985	902	0.722181976	0.119186662	0
0.017265681	997.2462158	919.2388306	12655.09375	8	2	279	212	0	13.36220074	900	0.546252072	0.125128731	0
0.016212797	1410.319092	1234.908936	11962.74219	9	2	262	214	1	31.83396721	883	0.776376367	0.12511988	0
0.014544488	1811.215088	1698.528809	11263.75195	9	2	173	214	2	21.41941833	883	0.915422916	0.119278155	0
0.012442664	1682.408936	1581.138794	10572.1377	9	1	119	216	1	5.00628233	866	0.943112195	0.108138099	0
0.009960243	1006.230591	917.8779907	9873.692383	9	2	144	215	1	21.98256874	876	0.763039052	0.093845256	0
0.007485023	384.1874695	282.8427124	9183.136719	9	1	140	215	2	19.07837486	875	0.691069305	0.076951869	0
0.005738523	234.3074951	180.2775574	8456.594727	9	2	110	214	1	17.83147621	883	0.659500122	0.059842736	0
0.005032975	804.9844971	820.0609741	7767.741211	9	2	131	214	0	18.78516388	883	0.639330029	0.046418451	0
0.00518064	1197.747925	1166.19043	7071.668945	9	3	131	215	2	21.5790081	870	0.656164944	0.037535828	0
0.006403612	1519.078613	1627.88208	6385.491211	9	2	132	211	2	16.50622749	906	0.712214231	0.032794442	8.22394E-05
0.008510036	1739.223999	1833.712036	5701.657715	10	2	234	211	0	26.73289299	906	0.62626791	0.030397918	0.002452575
0.011031712	2109.834229	2170.829346	5009.191406	10	2	451	211	0	3.769243956	906	0.720369279	0.033918925	0.008065048
0.014023044	2591.138672	2657.536377	4326.661621	10	2	322	205	0	18.94418144	953	0.730650425	0.048966989	0.016930645
0.017297322	2983.906738	2951.694336	3637.925293	10	2	183	208	1	9.520201683	934	0.812536776	0.071259104	0.028444016
0.020691186	3066.023438	3157.530762	2963.78125	10	2	313	208	1	29.3705101	931	0.964367449	0.09792129	0.041379087
0.023347912	2818.244141	3222.188721	2278.81543	10	2	260	210	1	9.514431	917	1.148517728	0.125270024	0.053869151
0.025435604	2544.34668	2773.535645	1604.649536	10	2	233	210	1	18.00139236	917	1.052588224	0.15148899	0.065375887
0.026155613	1218.23645	1913.765869	241.8677368	10	1	21	215	5	2.901821613	869	3.16993165	0.184122637	0.08110597
0.024983643	590.9314575	1784.65686	402.4922485	9	1	39	217	7	6.69634676	862	3.788080692	0.187693462	0.084632471
0.002434071	725.6032104	509.901947	859.0692749	7	5	5	219	6	0.754894495	831	6.445699692	0	0.002793638
0.004023674	30	180.2775574	1546.382935	9	1	9	219	4	1.687604904	831	8.317294121	0	0.004004274
0.0134925	2402.436279	989.9495239	16204.27734	10	2	550	199	0	20.67187881	989	0.484163254	0.058715921	0
0.01551066	1717.352661	1408.012817	15513.91602	10	2	351	204	0	8.386797905	950	0.490593553	0.074521929	0
0.017017635	1033.150513	701.7834473	14816.26465	10	2	273	209	1	19.85142326	918	0.477724612	0.088663779	0
0.017916316	402.4922485	50	14126.81445	9	1	252	210	2	7.233844757	909	0.715130866	0.099510983	0
0.01815621	192.0937347	50	13429.88477	9	3	204	211	1	13.32647038	902	0.735128164	0.108087853	0
0.017731795	510	353.5534058	12741.63281	9	2	240	209	1	15.61612988	916	0.625091374	0.112100355	0
0.016664572	818.8406372	743.3034668	12054.25195	9	2	312	208	0	16.50622749	925	0.556607544	0.110757701	0
0.014917171	1281.600586	1210.371826	11330.39258	9	2	397	208	0	33.64144516	925	0.613184214	0.104140408	0
0.012763527	1803.24707	1752.854858	10645.05566	9	2	254	211	0	23.78415489	905	0.760441422	0.093402609	0
0.010247534	1315.90271	1050	9951.728516	9	2	92	214	2	12.08832455	873	0.665454805	0.080184668	0
0.008076059	726.2230835	350	9268.640625	9	2	67	217	0	19.23169708	860	0.62604177	0.064838149	0
0.006772831	134.1640778	111.8033981	8576.118164	9	1	51	217	2	5.730255604	857	0.661555588	0.05073297	0
0.006350734	216.3330841	200	7894.504395	9	5	42	214	3	5.269658089	883	0.938123047	0.040700834	0
0.006790309	579.3962402	636.3961182	7215.60791	9	3	50	216	3	5.479268551	864	1.048536301	0.035050623	0
0.008138841	859.0692749	1011.187439	6529.050293	9	2	88	212	2	16.72355843	891	0.716772616	0.03318299	0.000370269
0.010877633	1114.854248	1188.48645	5854.998047	10	2	305	212	0	17.77531624	891	0.668523073	0.033949215	0.003746254
0.014053523	1612.203491	1662.077026	5169.758301	10	2	251	207	0	20.07159615	933	0.789795935	0.042849954	0.010562225
0.018248824	2096.139404	2100	4467.885254	10	2	265	207	0	26.22573853	933	0.861243665	0.064319387	0.021861734
0.022413019	2318.361572	2294.013916	3786.304199	10	2	148	210	1	12.90947056	911	0.887502313	0.092146367	0.035301816
0.026495038	2455.055908	2514.458252	3126.051758	10	1	115	214	3	15.61282825	883	1.006809473	0.125672147	0.049836889
0.029681722	2147.673096	2676.751709	2455.239258	10	2	175	210	3	8.735691071	917	1.368218184	0.15896371	0.063601039
0.032093763	1953.458496	2227.666992	1797.998901	10	2	263	210	3	8.111279488	917	1.402367711	0.189203143	0.075944111
0.03331029	1597.059814	1802.775635	1140.394653	9	2	68	209	6	7.062044144	921	1.615136743	0.212001026	0.085935228
0.033006411	1158.015503	1308.625244	483.7354736	9	2	40	216	6	4.582314968	872	2.657158852	0.223774731	0.09284313
0.03220408	483.7354736	1079.351685	134.1640778	9	1	14	219	13	5.095619678	852	7.933881283	0.227444068	0.096914336
0.030328257	150	1234.908936	764.8529053	9	5	19	219	15	1.350224495	857	10.37578773	0.218848124	0.096959941
0.00200668	577.0615234	667.0831909	737.9024048	7	1	8	219	7	0.954841256	831	8.764609337	0	0.002650935
0.002510725	90	0	1408.722778	9	5	19	219	11	2.8624053	835	8.05854702	0	0.002883521
0.001309555	5967.285645	2013.082153	19760.1875	10	2	613	196	0	2.882181168	1000	0.530194044	0.00229953	0
0.015278416	1972.029419	1104.536133	15618.27734	10	2	499	204	0	24.89213753	950	0.48096025	0.066529937	0
0.01680186	1350	960.4686279	14924.11816	10	2	345	209	0	14.48112297	918	0.492288679	0.080018871	0
0.017715758	785.1751099	650	14211.38965	9	2	371	209	0	32.20785141	918	0.558864832	0.089810908	0
0.017931683	323.1098938	412.3105774	13528.2373	9	2	312	210	1	23.88025284	911	0.599547207	0.095000632	0
0.01750415	108.1665421	212.1320343	12835.68848	9	3	201	211	2	9.577706337	902	0.594240189	0.097019091	0
0.016416669	276.5863342	250	12153.25879	9	2	266	209	1	21.1824646	917	0.532280207	0.093986459	0
0.014763427	827.586853	790.569397	11462.35547	9	2	367	207	0	29.73558617	933	0.62120074	0.087462649	0
0.012621344	1379.021362	1220.655518	10783.07031	9	2	267	207	0	23.92340088	933	0.828822076	0.077481151	0
0.010179718	1686.683105	1180.042358	10095.21191	9	2	197	210	0	15.95176601	909	0.62851572	0.065869443	0
0.008362151	1140.394653	602.0797119	9420.429688	9	2	209	217	1	26.54275513	860	0.616127729	0.052902669	0
0.007402271	724.9827881	364.0054932	8735.15332	9	2	134	217	2	18.94418144	857	0.678655863	0.042323906	0
0.007267628	362.491394	320.1562195	8061.128906	9	3	43	217	5	9.136945724	858	0.882496357	0.036205344	0
0.008014296	30	335.4101868	7359.361328	9	1	33	217	10	1.012750387	858	1.557958245	0.034395278	2.85899E-05
0.009801149	210	300	6677.072754	9	2	57	213	3	15.79642487	891	1.388121128	0.034996402	0.000844339
0.013105731	637.8087769	672.6812134	6011.763672	10	2	187	213	2	24.50836754	891	0.937315881	0.038195159	0.005233326
0.017052338	1215.647949	1315.294678	5339.74707	10	2	232	211	0	16.30726814	905	0.829291284	0.051196732	0.013600949
0.021879833	1430.279663	1400.892578	4682.40332	10	1	123	211	2	12.92595196	905	0.980555117	0.076394103	0.026085241
0.026756993	1647.543579	1607.015869	4011.595703	10	1	66	210	2	2.569502831	911	1.063355684	0.110315084	0.040875837
0.031389695	1832.211792	1900.657837	3354.102051	9	4	58	214	0	10.60170078	883	1.385381818	0.149805531	0.056526527
0.035228878	1494.59021	2182.887939	2706.325928	9	1	67	215	0	5.385977268	881	1.726818085	0.188825294	0.071436703
0.03774612	1288.603882	1724.093994	2054.288086	9	1	78	213	6	18.25386238	894	1.547745943	0.221340254	0.084309526
0.039131958	976.729248	1272.792236	1423.024902	9	2	132	213	11	17.68782234	894	2.754568815	0.245808244	0.095227875
0.039395615	840.5355225	806.225769	768.374939	9	1	33	215	7	4.69196701	884	3.966679811	0.258980036	0.103144519
0.0389909	692.6037598	335.4101868	169.7056274	9	1	25	219	18	6.01728487	864	8.784523964	0.262106091	0.107305944
0.037330646	0	710.6335449	442.9447021	9	5	9	220	51	1.391763449	858	8.838167191	0.252135307	0.10722363
0.002297261	416.7733154	427.2001953	577.0615234	7	4	13	219	3	1.817522049	834	5.64929533	0	0.002883755
0.001803085	123.6931686	250	1243.100952	9	3	31	219	4	3.723867178	839	8.223452568	0	0.002058015
0.001215674	5473.664063	1484.082153	20563.22266	10	2	454	199	0	7.667577267	976	0.539933443	0.002554249	0
0.001940069	6065.418457	1353.698608	19868.69922	10	2	520	198	0	2.456394672	985	0.528437614	0.002632496	0
0.003424121	5473.910645	1150	19183.72656	10	2	606	196	0	10.3573103	1004	0.493178606	0.005429151	4.13839E-07
0.005374014	4822.541016	450	18499.56836	10	2	530	200	0	37.02616501	978	0.496934086	0.0115489	4.57799E-05
0.012585115	2896.204346	540.8327026	16402.86914	10	2	669	194	0	31.59986877	1025	0.507084608	0.04454745	5.81191E-05
0.014511027	2312.336426	447.2135925	15720.94434	10	2	756	197	0	10.48288155	1004	0.493096441	0.057753768	1.14858E-05
0.015996641	1761.845581	696.4194336	15030.20996	10	2	590	203	0	21.39302635	961	0.535087466	0.069914192	0
0.016840713	1288.254639	570.0877075	14350.72852	9	2	467	203	0	18.44837189	961	0.499926597	0.07839521	0
0.017051255	964.2095337	335.4101868	13672.89258	9	2	451	203	0	25.60978317	961	0.536720991	0.082598805	0
0.016661832	690.6518555	626.49823	12985.98047	9	3	284	207	1	8.049467087	937	0.545545816	0.08268106	0
0.015601262	169.7056274	0	12311.84766	9	2	176	211	1	4.058664322	902	0.634306073	0.078096569	0
0.01401585	403.6087341	269.2582397	11626.57715	9	2	199	211	1	11.81850624	903	1.148810267	0.071258016	0
0.011828112	975.807373	790.569397	10924.69727	9	3	210	207	1	16.11800766	933	0.848000705	0.061726272	0
0.009577278	1590	1457.737915	10239.49707	9	3	323	210	0	29.52282906	909	0.562668741	0.052078281	0
0.008110297	1703.936646	1188.48645	9568.306641	10	3	386	212	1	10.92491055	895	0.609336019	0.042368449	0
0.007506835	1328.495361	1068.87793	8900.904297	10	2	311	215	0	25.28250504	872	0.656589508	0.036104076	0.000142988
0.007704868	941.5412598	531.5072632	8225.144531	9	2	129	217	3	25.2756176	856	0.683610737	0.03432329	0.000476329
0.008716553	684.1052246	269.2582397	7566.901855	9	3	40	217	10	7.543149948	856	0.852766573	0.035519984	0.00096861
0.010973424	234.3074951	200	6896.085938	9	1	28	217	6	2.361991405	859	1.505664706	0.03744733	0.00245097
0.014655739	241.8677368	474.3416443	6238.629883	9	1	54	217	4	8.063245773	859	1.677856922	0.041672543	0.007821848
0.019281082	560.446228	608.2762451	5567.809082	10	1	53	217	3	9.046031952	863	1.367190242	0.057151698	0.017161546
0.024692949	759.5393066	715.8910522	4915.699219	9	2	113	214	6	14.39779663	881	1.661006689	0.086283594	0.03039523
0.030444818	960.4686279	982.3441162	4249.847168	9	2	197	214	4	40.91438293	881	1.144444346	0.127404198	0.046495784
0.035367496	1159.180786	1300	3596.623535	9	1	81	216	5	18.8296566	869	1.463003159	0.171082929	0.062375329
0.039473504	890.9545288	1477.328613	2971.363281	9	1	40	217	14	2.052775145	866	2.097298384	0.213287458	0.077476531
0.042215172	597.7457886	1328.533081	2340.192383	9	1	131	217	6	14.59970474	863	2.980701208	0.247956231	0.091076985
0.043945979	416.7733154	761.5773315	1740.258545	9	1	23	218	11	1.509526968	866	6.507573128	0.27298522	0.102474466
0.044742871	180	282.8427124	1116.064575	9	5	18	218	44	1.687604904	866	9.370651245	0.286114514	0.110399544
0.044718605	417.8516541	180.2775574	509.1168823	9	5	15	219	77	3.109632969	864	22.47250175	0.288586706	0.114696071
0.043334622	161.5549469	696.4194336	108.1665421	9	1	7	220	25	0.337614715	858	16.63598633	0.277522296	0.115118392
0.041065428	123.6931686	1358.307739	708.0254517	8	4	7	220	32	0.477453768	854	13.34675884	0.255349725	0.113068856
0.02132738	424.2640686	4617.899902	6202.096191	9	1	6	220	5	0.954841256	844	7.405306339	0.023861704	0.036384061
0.021606769	997.2462158	4361.765625	5638.483887	9	1	13	220	8	3.631393433	844	6.332501888	0.026657579	0.039321113
0.003546778	276.5863342	672.6812134	379.4733276	7	1	6	219	1	1.817522049	833	4.464042664	0	0.003814973
0.001871554	268.3281555	111.8033981	1063.202759	7	1	15	219	23	1.721006155	839	5.022652149	0	0.001574071
0.001184368	84.85281372	353.5534058	1760.82373	9	1	44	219	20	8.165809631	842	5.275342941	0	0.001297134
0.003448195	5724.657227	650	19980	10	2	574	199	0	6.466625214	985	0.516207695	0.003674454	0.000433764
0.004398281	5716.240234	1025.914185	19288.69336	10	2	537	199	0	14.95924664	987	0.545811415	0.004717341	0.000627502
0.005812436	5092.583008	452.7692566	18608.15234	10	3	341	204	0	3.338470459	952	0.472094536	0.009727948	0.000964944
0.007463406	4465.165039	200	17918.46484	10	2	421	200	0	27.99388885	975	0.497699797	0.017686781	0.001126451
0.009272554	3872.20874	900	17240.16211	10	2	388	198	0	7.804184914	993	0.532547951	0.027435597	0.001186951
0.011291847	3288.662354	514.7814941	16552.52539	10	2	587	198	0	15.88726425	993	0.52806133	0.039394114	0.001010856
0.013119739	2765.863281	250	15877.03027	10	2	486	198	0	16.89554405	999	0.541156709	0.050997939	0.000759523
0.014480391	2289.650635	304.1381226	15202.92773	10	2	458	200	0	30.61512375	988	0.576753318	0.060636621	0.000431394
0.015365518	1871.817261	600	14517.76855	10	2	530	203	0	4.582314968	961	0.562385678	0.067732528	0.000107857
0.015551635	1650	50	13815.77344	9	2	302	203	0	10.14426136	961	0.555855215	0.070715293	0
0.015179832	1124.499878	514.7814941	13130.99023	9	2	392	207	0	24.03727913	940	0.575115263	0.070092984	0
0.014143039	573.1491699	471.6990662	12459.68262	9	2	286	211	1	20.99158287	902	0.784181297	0.065021068	0
0.012635569	30	100	11779.04102	8	3	167	211	2	4.222687244	903	1.432525277	0.058194522	0
0.010638213	685.4195557	715.8910522	11113.45117	8	2	261	210	1	18.35414886	911	0.86982584	0.050447054	0
0.008598784	1376.408325	1408.012817	10438.66406	9	2	305	210	0	34.14842606	911	0.75904268	0.04318326	2.26827E-05
0.007396303	2066.518799	1860.779419	9780.597656	10	3	427	206	0	15.53334236	940	0.615735769	0.037018158	0.000471805
0.007073211	1919.296753	1530.522827	9123.157227	8	2	333	211	1	20.18643761	900	0.60618329	0.034047388	0.001480418
0.007591564	1571.782471	1128.051392	8452.336914	8	2	148	215	1	10.68350792	874	0.651510239	0.034495641	0.002590933
0.008914177	1209.338623	912.4143677	7794.979004	8	3	101	218	4	6.795864582	858	0.729459584	0.036803897	0.0039711
0.01177926	697.7822266	424.2640686	7101.387207	9	1	34	218	4	2.134299994	858	0.944460094	0.039237104	0.0064772
0.0157518	331.3608398	50	6456.973145	9	1	21	217	3	1.721006155	859	1.068706036	0.044422098	0.012520034
0.020877004	90	50	5803.740234	9	1	19	217	5	0.337614715	863	1.642517686	0.062276833	0.022444615
0.026669413	94.86833191	70.7106781	5167.842773	8	5	29	217	6	11.54631138	865	2.003176928	0.09470053	0.036094591
0.032476585	295.4657288	380.7886658	4544.282227	8	1	48	217	13	4.582314968	865	3.147049189	0.137055233	0.051584136
0.037716746	480.9365845	813.94104	3912.901855	9	1	41	216	8	4.679912567	880	2.319828033	0.183327749	0.067127846
0.042022821	318.9043884	806.225769	3307.763672	9	1	20	218	9	0.337614715	865	3.61785984	0.227151275	0.081932187
0.045007274	42.42640686	650	2688.810059	8	1	21	219	9	2.882181168	861	4.980080605	0.263235301	0.095497586
0.047264431	216.3330841	447.2135925	2076.078125	8	1	14	219	16	0.754894495	862	6.737105846	0.288889259	0.106851846
0.048580792	408.0441284	180.2775574	1458.012329	8	5	12	218	32	0	866	11.93206978	0.302784026	0.114838406
0.048896585	150	640.312439	823.7717896	8	1	13	219	29	3.931095839	864	23.77990913	0.304546177	0.119079262
0.047758747	512.6401978	1162.970337	201.2461243	8	2	47	220	11	21.5790081	864	20.02103043	0.292001039	0.120144047
0.04554937	283.0194397	984.8858032	384.1874695	9	1	14	220	35	5.051152706	861	25.67138672	0.267108858	0.118633866
0.020287424	1082.081299	4850.257813	5558.992676	9	1	5	219	4	2.8624053	835	11.03783798	0.020719962	0.029676564
0.021516234	551.5432739	4384.632324	5526.029297	9	1	10	219	9	3.471741199	848	9.077049255	0.02555242	0.035201155
0.022534616	30	4030.198486	5580.725586	9	1	24	219	2	3.389067173	845	8.853299141	0.029779566	0.039977111
0.006221135	234.3074951	1000	453.9823914	7	1	4	219	2	0.477453768	833	3.921089411	3.63148E-05	0.004897183
0.00395979	192.0937347	450	1120.089233	7	5	14	219	4	3.389067173	839	4.354244232	0	0.001702975
0.002135879	421.0700684	70.7106781	1800.25	9	5	21	218	7	3.584252357	843	4.653645039	0	0.000421871
0.001535097	1082.081299	700	2490.7229	9	5	11	219	11	0.337614715	839	7.311145306	0	0.000740988
0.001730533	1542.011719	1408.012817	3185.090332	9	5	11	219	20	1.217118144	839	6.36044693	0	0.001414811
0	2100.214355	2473.863281	32551.27148	10	3	600	192	0	19.68967247	1036	0.413739979	0.011140142	0
0	2184.032959	2334.523438	31864.08203	10	1	477	197	1	11.20417595	1007	0.449332952	0.0168545	0
0	1938.659302	2057.303955	31168.62891	10	3	510	200	1	14.93838024	984	0.654708505	0.022103282	0
0	1875.419922	1910.497314	30482.125	10	3	571	197	1	22.25977898	1011	0.514962494	0.026645953	0
0	1982.952393	2050	29767.39258	10	2	503	197	0	18.92342567	1011	0.543453276	0.029919051	0
0.006060304	6036.190918	565.6854248	19443.17188	10	3	534	199	0	15.12837887	987	0.557517648	0.006578341	0.002550389
0.006605435	5439.60498	565.6854248	18768.23047	10	3	485	204	0	7.667577267	952	0.566158056	0.01081259	0.002777966
0.007619804	4839.586914	50	18083.0332	10	2	279	205	0	30.10947227	946	0.579277098	0.018181682	0.003032583
0.008887543	4290.314453	559.0169678	17408.94531	10	2	422	202	0	7.832625866	972	0.49895668	0.027096115	0.003131344
0.010297141	3729.7854	984.8858032	16695.88281	10	2	557	202	0	14.66746807	972	0.522759855	0.037628174	0.002850926
0.011727267	3253.58252	300	16022.5	8	2	521	201	0	24.58585739	977	0.579287827	0.047424864	0.002405933
0.012926783	2844.310059	350	15351.12012	8	3	463	205	0	22.2097435	954	0.567886472	0.055334706	0.001778736
0.013596204	2495.956787	848.5281372	14669.96973	10	3	486	203	0	32.24850082	970	0.557765186	0.060508162	0.001013157
0.01361938	2103.425781	364.0054932	14003.09277	10	3	354	207	0	13.61706161	940	0.582371473	0.061886609	0.000391154
0.013224894	1410	70.7106781	13326.38379	10	2	280	207	1	11.19934273	940	0.564670384	0.059999432	1.76608E-05
0.012258384	720	667.0831909	12665.4375	9	3	178	210	1	2.719923258	917	0.780453146	0.054959349	0
0.010880029	30	50	11994.29883	8	1	146	212	2	0.754894495	894	1.255586147	0.048595432	0
0.0090328	660.6814575	531.5072632	11336.86426	10	2	231	212	1	6.063765049	904	0.871488154	0.042575363	3.53689E-05
0.007133346	1355.322876	1141.27124	10679.49414	10	2	344	205	0	28.22569275	951	0.64507705	0.03754656	0.000807659
0.006182172	2083.866699	1761.391479	9981.888672	10	2	462	205	0	37.67513275	951	0.638128877	0.033514407	0.002421543
0.006158554	2514.458252	2035.927368	9328.263672	10	2	297	211	0	20.02589417	909	0.626741052	0.032650467	0.004405026
0.007036693	2165.409912	1784.65686	8666.314453	10	2	167	213	2	11.65788746	891	0.640783072	0.034040105	0.006346377
0.008740797	1690.680298	1379.311401	8026.556152	8	2	224	218	4	19.49620819	858	0.708650053	0.036417849	0.008908446
0.011811121	1274.558716	832.1658325	7372.740234	8	1	62	218	3	3.181812763	858	0.892715812	0.039092723	0.012002707
0.015866395	982.7003784	651.9202271	6739.858887	8	1	45	218	6	1.067520261	858	1.320999622	0.045609143	0.018505793
0.02114637	771.2976074	696.4194336	6117.205078	9	1	31	218	7	2.160789013	855	1.402360797	0.064260177	0.029025836
0.027125057	553.1726685	550	5485.73584	8	1	19	219	3	0.754894495	860	1.413260818	0.097062647	0.042286396
0.033057213	364.9657593	100	4878.298828	9	1	18	219	9	3.520405054	861	2.519249201	0.139622122	0.05721337
0.0386854	180	531.5072632	4236.271973	9	1	21	219	8	2.719923258	861	2.472054005	0.18843849	0.07242687
0.043035213	268.3281555	141.4213562	3624.044678	9	1	15	219	9	0	862	3.27232337	0.232124358	0.086229153
0.046282295	636.3961182	50	3003.747559	8	1	12	219	7	0.477453768	861	4.76861763	0.268086702	0.098715723
0.04892163	902.496521	206.1552887	2394.368408	8	1	12	219	19	0.954841256	862	5.682912827	0.293222487	0.109146275
0.050629918	771.2976074	500	1766.946533	8	1	10	220	14	1.909152389	860	9.434648514	0.306873471	0.116510533
0.051179681	90	1106.797241	1168.460571	8	5	28	220	29	2.134299994	860	23.74302292	0.30773747	0.12060371
0.050427515	408.0441284	763.2168579	566.0388794	8	5	19	220	14	4.69196701	866	23.19220161	0.294751287	0.122156568
0.048304986	123.6931686	316.2277527	42.42640686	9	1	8	219	67	0.754894495	872	29.7350502	0.268639416	0.120747238
0.045145489	84.85281372	141.4213562	648.9992065	7	1	6	220	19	2.719923258	866	14.93996429	0.232264802	0.116385013
0.022676902	954.829834	3850.324707	4827.017578	9	1	5	219	7	1.817522049	837	4.929066658	0.030542877	0.038131494
0.023437211	403.6087341	3431.107666	4893.311523	9	1	37	219	6	9.646224976	846	6.497303486	0.034710456	0.042872015
0.023872696	169.7056274	3079.366699	4920.365723	9	1	6	219	23	0.477453768	848	8.525127411	0.037557743	0.046043094
0.024891838	1106.751953	2778.938721	3691.950684	7	1	5	220	9	1.067520261	840	5.684677124	0.037889343	0.0474106
0.010317278	234.3074951	873.2124634	865.3323364	7	1	6	219	7	1.350224495	832	4.455681801	0.000371891	0.005840032
0.007721006	0	300	1395.886841	7	1	10	219	4	1.909152389	837	5.059368134	0	0.002205285
0.005248902	632.850708	350	1994.492432	9	1	43	218	4	5.00628233	842	4.832856178	0	0.000246368
0.003676265	1295.222046	1030.776367	2648.509033	9	1	30	219	3	7.085726738	841	3.917255878	0	2.44209E-05
0.003169807	1982.952393	1597.654541	3339.176514	9	5	14	219	2	1.391763449	841	4.476411819	0	0.000245223
0	1410	1820.027466	32638.15234	10	1	430	192	1	19.5336113	1036	0.43213284	0.015477652	0
0	1591.131714	1644.688477	31953.47852	10	2	395	197	1	3.931095839	1007	0.609511912	0.022180898	0
0	1261.784424	1372.953003	31260.01367	10	3	481	199	1	8.792412758	994	0.629791498	0.028227106	0
0	1176.137695	1253.993652	30576.24023	10	1	460	197	2	10.86011124	1011	0.637889743	0.033296332	0
0	1337.946167	1350	29893.02344	10	2	538	198	1	16.25391769	996	0.667794108	0.036732353	0
0	1789.972046	1597.654541	29200.49609	10	3	572	198	1	6.926249027	996	0.728325784	0.038838126	0
0.006677992	1425.236816	1392.838867	24375.2168	10	2	675	198	0	8.735691071	1003	0.525138497	0.030845076	0.005284863
0.008898158	5812.417969	694.6221924	18914.01953	10	2	452	203	0	9.651911736	966	0.58422178	0.017254621	0.005812333
0.009057614	5252.056641	353.5534058	18230.91797	10	2	361	209	0	35.17504883	921	0.567761838	0.023361661	0.005693627
0.009728654	4736.770996	200	17561.09961	10	2	321	206	0	31.83396721	944	0.573275685	0.031239262	0.005900012
0.010501081	4260.105469	696.4194336	16893.38281	10	2	403	207	0	25.43844414	936	0.603864372	0.040070914	0.005821417
0.011208024	3810.354248	350	16215.46484	8	2	339	207	1	6.396919727	936	0.599666774	0.04850959	0.005192327
0.011980711	3348.193604	250	15552.41797	8	2	351	205	1	18.12269974	954	0.595841885	0.055277266	0.004581534
0.012396494	2779.658203	939.4147339	14879.09277	10	2	451	203	1	16.65658951	970	0.515819073	0.059281267	0.003664974
0.012246893	2083.866699	764.8529053	14221.39258	10	2	435	207	1	9.566235542	940	0.597408235	0.060075931	0.002736027
0.011584117	1355.322876	70.7106781	13523.74609	9	2	256	207	1	14.12950325	940	0.618132174	0.056930177	0.001544897
0.010486087	660.6814575	141.4213562	12866.36328	9	2	231	210	1	15.33245945	918	0.714862645	0.050875369	0.000785302
0.009162715	30	180.2775574	12195.58105	8	1	148	213	1	1.350224495	896	1.395795941	0.043583367	0.000368712
0.00745775	690.6518555	223.6067963	11541.23047	10	2	266	212	1	23.41709328	899	0.88977015	0.037158743	0.000986358
0.005627203	1348.332275	813.94104	10892.02441	10	2	492	203	1	29.09302139	975	0.69866395	0.032583967	0.002848606
0.00474805	2040.220581	1308.625244	10233.69434	10	3	481	203	1	8.159014702	975	0.688338399	0.030034298	0.005338785
0.004875363	2728.680908	1941.648804	9595.358398	10	2	511	211	1	35.05389404	909	0.625605822	0.029592913	0.008163612
0.006074969	2665.10791	2147.673096	8942.416016	10	2	269	213	2	18.00969696	891	0.672236443	0.031441361	0.011400821
0.008152447	2267.531738	1872.164551	8312.219727	8	2	171	216	2	11.65326214	871	0.812636137	0.033533413	0.015414749
0.011208918	1879.255127	1456.021973	7672.965332	8	1	79	216	3	8.049467087	871	0.861133277	0.037390586	0.019680727
0.015322772	1630.245361	1315.294678	7034.152344	8	1	53	216	6	1.687604904	871	1.095996499	0.046205342	0.026903173
0.020540122	1435.618286	1408.012817	6426.025391	8	1	33	218	6	1.067520261	864	1.320668697	0.064822607	0.037359193
0.026503056	1213.424927	1025.914185	5808.00293	8	1	48	218	3	9.015509605	862	1.28348577	0.096499957	0.049839471
0.032366134	1041.393311	424.2640686	5196.499023	8	1	22	219	3	1.350224495	861	1.480886817	0.137662545	0.063648947
0.037783623	870	50	4573.007813	8	2	16	219	5	6.893893242	861	1.549462318	0.183242947	0.076818131
0.042120248	930.4837646	335.4101868	3966.018066	8	1	25	219	5	4.058664322	862	1.952170968	0.225512981	0.089196377
0.045631103	1209.338623	715.8910522	3336.345215	8	1	29	220	7	7.853885651	859	2.942730188	0.260623544	0.099982679
0.048535451	1081.665405	850	2736.420898	8	1	36	220	9	11.30993271	859	4.279993057	0.284853995	0.108525723
0.050588313	551.5432739	1081.665405	2118.135986	8	5	25	220	33	2.385944128	861	10.250597	0.298156232	0.114721052
0.05138322	0	1140.175415	1513.439819	8	5	25	220	77	4.393377304	861	15.30643177	0.29802677	0.118748359
0.050808027	268.3281555	550	882.3264771	8	5	14	220	17	2.698951006	867	20.13320732	0.282963842	0.120471075
0.04894251	201.2461243	150	254.5584412	8	5	9	220	36	1.817522049	871	23.23239136	0.256415427	0.11916206
0.045944091	108.1665421	447.2135925	349.8571167	8	1	6	220	70	0	869	22.0269928	0.219586447	0.114630394
0.042120237	483.7354736	790.569397	954.829834	8	1	14	220	74	5.875572681	860	18.51596832	0.177638754	0.107533023
0.037999414	697.7822266	250	1500	8	5	11	220	0	0.477453768	860	16.17160606	0.133636475	0.098151565
0.023826467	1379.021362	3404.776123	4131.404297	9	1	11	220	3	1.509526968	832	3.595609426	0.035898525	0.040060706
0.024329871	827.586853	2881.406006	4208.669434	9	1	8	219	12	2.635026455	846	4.852164745	0.038793713	0.044881821
0.024892302	283.0194397	2452.040039	4431.98584	9	1	7	219	6	0.954841256	848	9.077232361	0.041262776	0.048178416
0.025699921	123.6931686	2173.131348	3995.409912	9	5	4	220	24	1.391763449	849	10.0370369	0.042479683	0.049547628
0.026595747	553.1726685	2071.834961	3347.118164	9	5	13	220	12	1.012750387	849	8.931976318	0.041618504	0.049041796
0.027085474	778.8452759	2102.379639	2714.29541	9	5	21	220	9	3.321432114	851	4.122759819	0.038919557	0.04689293
0.017846014	60	1480.709229	858.0209961	7	1	4	220	6	0.477453768	839	5.502418041	0.003216739	0.011041837
0.014969827	323.1098938	776.2087402	1350	9	1	12	220	15	2.134299994	839	4.855233669	0.000749736	0.006161704
0.012130666	150	111.8033981	1872.778687	9	1	16	220	95	2.052775145	840	4.925456047	0	0.002358639
0.00920207	848.5281372	353.5534058	2382.12085	9	5	28	219	3	4.058664322	845	4.5366745	0	0.000234315
0.007009151	1535.871094	984.8858032	2958.462402	9	5	17	219	3	3.389067173	848	3.570768833	0	4.42943E-05
0.005718903	2194.926025	1562.049927	3568.865479	9	5	16	219	5	3.708616734	843	3.996289492	0	0.000377798
0	1672.752197	1981.161255	34835.90234	8	1	689	191	0	24.8479805	1044	0.636519492	0.002227177	0
0	722.4956665	1123.610229	32767.52734	10	4	393	203	1	21.28034782	968	0.553550005	0.018739024	0
0	1046.565796	1006.230591	32084.82813	10	1	378	203	1	14.42684364	968	0.536882281	0.026131531	0
0	615.5485229	806.225769	31402.70703	10	1	426	202	0	11.00901604	974	0.612955093	0.032917179	0
0	480.9365845	550	30711.3418	8	1	260	203	6	16.69924355	968	0.61552465	0.03827123	0
0	785.1751099	657.6473389	30030.35938	10	2	262	202	3	21.37099648	977	0.761511385	0.042020053	0
0	1261.427734	1012.422852	29311.71875	10	2	470	198	0	34.54042435	1001	0.616677284	0.045012265	0
0	1464.786621	1092.016479	28632.08789	10	2	625	197	0	27.35122108	1009	0.663926721	0.047311537	0.000311167
0	1106.751953	955.2486572	27942.87109	10	2	416	200	0	26.57777786	987	0.778374493	0.048975792	0.00127234
0.002339442	510	350	26587.51563	10	2	259	210	5	28.44576836	924	0.703811288	0.049666166	0.004237061
0.004896302	0	180.2775574	25900.42578	10	1	156	210	6	12.30377102	924	1.311422706	0.047364991	0.005684594
0.007885406	424.2640686	636.3961182	25225.07617	10	3	248	210	2	18.24570084	924	0.999554396	0.044098295	0.007021709
0.010681507	1023.962891	1192.686035	24539.66992	10	3	343	205	0	27.09435463	957	0.606229007	0.040381547	0.008175364
0.01352155	5284.855957	150	19771.91211	10	2	272	210	0	27.33604431	915	0.630837381	0.027537972	0.012265381
0.01273289	5605.506348	522.0153198	19105.28906	10	3	220	210	0	20.84854698	915	0.619311571	0.029131625	0.012156502
0.011987885	5044.640625	141.4213562	18428.1582	10	2	199	214	0	22.58932304	889	0.662598491	0.033613492	0.011663267
0.011625952	4484.473145	335.4101868	17765.77539	10	2	275	212	0	9.015509605	902	0.664490521	0.042024303	0.0117685
0.01158522	3936.864258	150	17106.05078	10	2	216	210	1	14.78076839	917	0.691216648	0.051477067	0.012176368
0.011606961	3394.775391	158.1138763	16408.27148	8	2	310	207	1	15.59961414	936	0.676164329	0.060097653	0.011951543
0.011841183	2862.446533	424.2640686	15750.88574	10	2	399	208	2	20.02348518	933	0.637805998	0.066776112	0.011432241
0.012309058	2358.007568	970.8244019	15080.06641	10	2	574	202	1	18.52330589	980	0.675680339	0.068958685	0.010024127
0.012271359	1916.715942	1063.014526	14422.79492	10	2	565	201	1	11.179986	992	0.651948512	0.067486562	0.008840372
0.011556831	1435.618286	602.0797119	13754.43555	10	2	438	207	1	27.6979866	949	0.702077329	0.062006924	0.007223837
0.010297067	789.1767578	430.116272	13103.82031	10	2	295	207	3	18.63232994	949	0.751625299	0.054114427	0.005678777
0.008634826	120	460.9772339	12458.09375	8	2	217	211	1	1.687604904	916	0.762733936	0.04472797	0.004635443
0.006852685	573.1491699	50	11802.55078	10	4	140	214	1	3.769243956	894	0.704856694	0.036170028	0.005048196
0.005071992	1268.897217	360.5551147	11164.67676	10	2	244	203	1	20.56069565	975	0.71075201	0.030121131	0.006876259
0.004015472	1968.603516	1029.562988	10513.06348	10	2	346	203	0	15.31895542	971	0.67584455	0.026924979	0.009477492
0.004001799	2694.1604	1250	9859.827148	10	2	477	203	0	23.88025284	971	0.720049143	0.025767563	0.013358676
0.005144658	3219.937988	1504.160889	9221.279297	10	3	543	208	1	6.671226501	931	0.698864162	0.026866402	0.017908907
0.007365004	2836.22998	1952.562378	8607.020508	10	3	336	213	4	29.60376167	898	0.715477586	0.028763458	0.023544423
0.010086205	2554.760254	2114.828613	7998.081055	10	2	168	213	3	11.02378559	898	0.816348076	0.03422815	0.029455751
0.01377988	2295.931152	2022.374878	7379.390137	8	1	130	213	3	11.179986	898	0.934233367	0.044885859	0.035921156
0.018637825	2106.418701	1984.943359	6769.172852	8	1	49	216	3	7.572619915	878	1.436205149	0.062728085	0.045489978
0.024349239	1884.038208	1415.980225	6144.143555	9	2	99	218	6	24.13187027	866	1.758452296	0.091479219	0.056594975
0.029976636	1714.205322	939.4147339	5538.393066	9	1	40	219	3	2.901821613	861	1.304239392	0.128530696	0.068727791
0.03527952	1560.288452	751.6647949	4908.003906	9	2	57	219	5	8.563128471	858	1.366638064	0.1705167	0.080167614
0.039497834	1612.761597	917.8779907	4308.004395	8	2	140	219	8	25.65023232	858	1.496542096	0.209668949	0.090743244
0.043263696	1187.939453	1331.352661	3666.019531	8	2	82	218	5	10.05222988	863	1.911640167	0.243745133	0.099957086
0.04626203	711.196167	1550.806274	3060.146973	8	2	124	218	16	7.832625866	867	3.874285698	0.265770048	0.106252238
0.048376635	108.1665421	1500	2455.055908	8	1	44	218	137	2.361991405	876	8.884396553	0.276746094	0.110023379
0.049466491	445.9820557	850	1822.361084	9	3	21	219	27	3.631393433	870	10.87261295	0.276154876	0.113358729
0.049131542	60	180.2775574	1206.731079	8	1	14	219	32	3.199601412	870	12.92789268	0.260748237	0.114911839
0.047631443	589.4064941	335.4101868	600	8	1	15	220	21	2.882181168	871	12.6735239	0.234396815	0.113829888
0.045043547	361.2478333	873.2124634	42.42640686	9	5	14	220	40	1.721006155	869	14.2446022	0.198507547	0.109387353
0.041823234	0	832.1658325	516.1395264	8	5	9	220	63	0.337614715	871	22.31959152	0.158796862	0.102557443
0.038258366	362.491394	552.2680664	993.6296997	8	5	6	220	31	0.954841256	871	17.27484322	0.117094554	0.09366478
0.033979185	690	919.2388306	1422.392334	7	5	5	220	10	0.754894495	873	15.41828823	0.080815665	0.08378502
0.025520964	1781.909058	2973.213867	3433.132568	9	5	6	220	3	0.954841256	832	2.953379154	0.041086402	0.041127559
0.026030868	1290.348755	2415.056885	3531.600098	9	1	6	219	1	0	842	2.722306728	0.042415783	0.045845892
0.026539369	833.5466309	1882.153076	3787.254883	9	1	9	220	3	2.263636112	850	5.447205544	0.043638561	0.048921492
0.027114168	416.7733154	1500.83313	3806.691406	9	1	14	220	10	2.719923258	853	8.483651161	0.04405342	0.050133903
0.027714631	90	1364.734375	3142.133057	9	3	19	220	25	1.067520261	853	10.50823784	0.043270785	0.049467895
0.028592136	120	1400	2471.679688	9	3	18	220	9	1.391763449	860	8.489319801	0.040577311	0.047037777
0.029000649	371.0794983	1450	1800.499878	8	1	21	220	7	3.016961336	862	10.59493828	0.036132555	0.043128047
0.022605438	335.4101868	1691.892456	1297.998413	9	4	4	220	2	0.337614715	846	4.485645771	0.00384509	0.011012086
0.019755969	335.4101868	1044.03064	1824.088867	9	1	8	220	5	1.909152389	848	3.419818878	0.001078469	0.006155377
0.016767075	90	403.1128845	2334.030762	9	3	17	220	13	4.520227432	848	3.88108325	6.26737E-09	0.002344769
0.013521886	778.8452759	70.7106781	2837.340332	9	5	11	219	4	1.967863798	851	4.378829956	0	0.00042968
0.010843846	1470.918091	632.4555054	3361.740723	9	1	6	219	4	1.909152389	848	5.123604298	0	0.00084132
0.00907991	2161.041504	1328.533081	3917.614014	9	1	3	219	3	0.954841256	843	3.880482912	0	0.002239859
0	1083.74353	1498.332397	34970.32422	10	2	618	191	0	21.8805275	1044	0.525419533	0.002649189	0
0	108.1665421	460.9772339	32907.82422	10	1	332	205	1	10.37309647	959	0.556226134	0.020756146	0
0	362.491394	403.1128845	32199.89648	10	3	341	205	1	31.69927216	959	0.496065468	0.028883392	0
0	60	180.2775574	31520.92188	8	1	204	205	2	14.72424698	961	0.563307583	0.035944138	0
0	169.7056274	150	30832.20703	8	5	135	211	7	2.456394672	921	0.859157681	0.041554727	0
0	284.6049805	50	30154.64063	8	1	130	212	15	3.769243956	912	1.564996958	0.045497894	0
0	657.951355	447.2135925	29467.16211	10	2	253	198	9	17.18920135	1001	0.812188566	0.04879871	9.60362E-05
0	787.4642944	403.1128845	28791.20117	10	2	240	198	1	12.70980072	1001	0.806130767	0.052022018	0.000955596
0.000148147	534.1348267	335.4101868	28105.14844	10	3	172	197	3	16.41954613	1009	1.130418777	0.054831509	0.002406088
0.001676832	330	100	27431.02539	10	2	139	206	2	14.04373074	953	1.616642475	0.056648675	0.0042303
0.004447082	569.2099609	474.3416443	26756.93945	10	2	231	210	6	17.29444885	924	1.024090171	0.056802131	0.006158283
0.007981606	94.86833191	50	26043.88867	10	2	96	210	8	2.569502831	924	1.652097225	0.054982286	0.008056268
0.011657733	180	460.9772339	25369.87305	10	2	141	210	4	13.36220074	924	0.849114358	0.053220343	0.010122045
0.014998731	873.6131592	863.1338501	24685.64453	10	2	232	205	1	15.74750042	957	0.769719541	0.052184071	0.011951365
0.017981926	1487.34668	1237.941895	24013.94531	10	2	350	201	0	21.27147484	986	0.763805091	0.052677248	0.013602635
0.020230791	2064.558105	1860.107544	23343.66211	10	2	507	201	0	27.22634697	983	0.706679583	0.053356886	0.015393241
0.021372542	2712.802979	2376.9729	22662.87109	10	2	438	201	0	25.60303116	983	0.633235872	0.052257974	0.016864317
0.02171975	3369.228516	2284.731934	21995.56641	10	2	547	201	0	26.6238327	985	0.67501533	0.051632147	0.018469188
0.020564305	4344.306641	961.7692261	20653.81836	10	2	346	208	0	29.43882751	932	0.692798018	0.048935335	0.02170426
0.019070959	4659.66748	360.5551147	19979.21094	10	2	233	213	0	17.44795227	902	0.763190746	0.047705673	0.022399576
0.017542908	5031.152832	141.4213562	19292.86914	10	3	160	213	0	32.05109787	902	0.715596735	0.04930906	0.023413623
0.016099362	4635.169922	447.2135925	18635.41016	10	4	95	216	1	2.361991405	884	0.713797688	0.054231308	0.023972107
0.014550729	4051.777344	254.9509735	17964.58984	10	2	111	212	1	6.853224754	902	0.742378056	0.061112944	0.023952017
0.013403421	3483.231201	550	17307.16602	10	2	224	210	1	6.379370213	917	0.797839522	0.070909366	0.024743857
0.012984878	2948.101074	514.7814941	16636.48047	10	2	425	206	1	19.31028748	957	0.748448014	0.078856193	0.024232544
0.013082036	2413.462158	570.0877075	15981.66797	8	2	382	206	3	27.36032104	957	0.752526522	0.084679425	0.023632707
0.013397356	1897.366577	680.0735474	15316.16797	8	2	437	205	3	39.35383987	965	0.789731205	0.08593896	0.021688089
0.013475094	1374.11792	715.8910522	14668.61914	10	2	394	206	1	36.93089676	954	0.816569448	0.083020501	0.019606102
0.012724591	1006.230591	1140.175415	14010.51367	10	2	318	211	3	26.25982666	922	0.820620716	0.07474637	0.016588723
0.011298202	442.9447021	984.8858032	13346.05566	10	2	278	213	5	18.17476273	911	0.743220031	0.063814655	0.01416416
0.00940487	108.1665421	500	12708.24902	8	2	229	211	3	21.38862228	916	0.811244965	0.051482644	0.012962564
0.007238462	755.3806763	206.1552887	12058.99219	10	4	145	214	2	4.495148659	894	0.750671744	0.040015951	0.012923153
0.005333	1412.2323	150	11432.48047	10	2	142	210	2	10.7797718	925	0.796102166	0.031462055	0.014158539
0.004129618	2077.811279	427.2001953	10794.20703	10	2	284	208	1	12.36455345	934	0.785310924	0.025543991	0.016243199
0.004003921	2761.467041	600	10179.90625	10	2	309	208	1	17.29444885	934	0.730290413	0.022054208	0.020166593
0.004937131	3450	955.2486572	9552.067383	10	2	349	205	1	22.75354958	962	0.72625494	0.021312721	0.025328938
0.006450693	3454.041016	1463.728149	8948.905273	10	3	598	206	2	15.79642487	950	0.704555631	0.022532241	0.032021787
0.008455173	3206.633789	1792.344849	8341.942383	10	3	339	206	2	30.00646019	950	0.805977464	0.029306216	0.038965952
0.011612052	2965.299316	2263.846191	7716.009277	10	3	198	212	4	22.4171772	915	0.925932288	0.042208772	0.045337748
0.016043445	2771.876709	2413.503662	7086.733887	10	2	81	216	3	12.68038368	878	1.410408854	0.060853787	0.053835716
0.021292442	2554.760254	1903.943237	6456.136719	9	2	119	218	2	15.67869568	866	1.369758964	0.085588306	0.063240975
0.026495121	2121.744629	1578.765381	5856.150391	9	1	58	217	3	4.679912567	872	1.318672419	0.117435843	0.073142096
0.031501994	1675.977295	1457.737915	5238.416016	9	1	84	218	4	11.54631138	865	1.82673645	0.15361771	0.082378268
0.035451967	1244.548096	1588.238037	4632.062012	9	1	82	216	5	13.82468224	889	2.740233421	0.187753275	0.090702862
0.038804054	658.6349487	1839.836914	4026.040283	9	1	41	216	5	6.379370213	889	2.380271196	0.215667903	0.097201221
0.042020574	212.1320343	2229.9104	3394.775391	9	1	37	217	31	6.255099773	877	11.49710655	0.23652555	0.101496525
0.044207811	254.5584412	1569.235474	2779.658203	9	2	109	218	13	10.14426136	876	7.701686859	0.246006295	0.103162676
0.045540888	442.9447021	894.4271851	2165.409912	8	3	37	218	25	9.064292908	874	7.963923931	0.244594008	0.10477522
0.04555364	152.9705811	316.2277527	1591.131714	9	1	21	219	36	1.391763449	870	14.78487015	0.229035854	0.105587229
0.044772454	829.7589722	632.4555054	997.2462158	8	5	30	220	15	3.723867178	865	11.79439926	0.202382132	0.10452833
0.043023013	872.0665283	1303.840454	457.9301147	9	1	17	220	20	2.052775145	869	11.9217968	0.168186083	0.100196928
0.04066287	366.1966553	602.0797119	42.42640686	8	5	19	220	12	2.134299994	876	6.820371151	0.131757692	0.093817197
0.037778694	30	50	456.9463806	8	1	13	220	7	1.509526968	872	7.166136265	0.094730265	0.085444234
0.033915006	30	626.49823	787.4642944	8	1	17	220	47	1.067520261	872	18.01037979	0.064917654	0.076639943
0.029232316	150	1180.042358	1077.079346	8	1	14	220	26	2.134299994	873	17.77322197	0.04635185	0.068032667
0.024868941	402.4922485	781.0249634	1337.946167	8	1	11	220	34	0	868	13.56445122	0.035905197	0.059574686
0.027364425	2271.497314	2766.315186	2738.064941	9	4	6	219	4	1.217118144	831	2.675829411	0.044770461	0.04067371
0.028873524	757.1657715	884.590271	3565.459229	9	1	4	220	2	1.909152389	846	3.031733036	0.043975338	0.04924608
0.029089443	234.3074951	657.6473389	2970	9	1	14	220	9	1.909152389	849	4.524600506	0.042589724	0.048385292
0.029575611	335.4101868	700	2280	9	1	17	220	3	3.584252357	849	9.474053383	0.039902739	0.045695562
0.030212099	241.8677368	800	1591.131714	9	5	11	220	6	2.456394672	862	11.80918407	0.03549657	0.041531637
0.030497368	0	800	917.8234863	8	1	17	220	5	1.817522049	853	8.137136459	0.029817743	0.036394455
0.030518334	174.9285583	1073.545532	256.3200989	8	1	15	220	21	2.263636112	846	6.846666336	0.023435226	0.030768938
0.030504625	442.9447021	1594.521851	361.2478333	8	1	10	220	8	2.263636112	846	6.167262077	0.017164247	0.025493283
0.030048983	492.0365906	2220.92334	678.8225098	8	1	8	220	11	0.337614715	846	3.482722521	0.011996694	0.02051108
0.026841108	626.418396	1346.29126	1690.680298	9	1	5	221	3	0.477453768	847	3.321863413	0.004021125	0.010372411
0.023997668	635.6885986	848.5281372	2280.789307	9	2	5	220	3	3.035723686	851	4.266779423	0.001094732	0.005618216
0.020941818	42.42640686	158.1138763	2832.101807	9	3	15	220	10	1.909152389	848	3.933768034	2.54677E-08	0.002478241
0.017534303	735.4590454	380.7886658	3324.048828	8	5	19	219	4	5.00628233	851	4.380216122	0	0.001427937
0.014747266	1426.183716	738.2411499	3844.216553	8	1	7	219	4	1.067520261	847	4.934341431	0	0.002804565
0.013122138	2118.135986	1372.953003	4368.271973	8	5	3	219	5	1.012750387	843	4.662727833	0	0.005115225
0	607.4536743	919.2388306	35088.625	10	2	742	191	0	25.3031559	1047	0.400042415	0.002815821	0
0	212.1320343	150	33044.83203	10	3	338	207	1	22.66860962	947	0.822814286	0.021563357	0
0	283.0194397	200	32357.70898	10	2	307	209	1	18.8087368	933	0.97364378	0.02951799	0
0	499.2994995	360.5551147	31682.11719	10	2	375	209	0	29.57727051	933	0.561297953	0.036670323	0
0	657.951355	585.2349854	30996.31641	10	3	286	211	2	13.77885723	921	0.693202317	0.04244658	0
0	305.9411621	380.7886658	30322.22461	8	3	151	212	4	6.795864582	912	0.840313613	0.046462048	0
0	60	180.2775574	29637.03906	8	5	115	209	12	3.338470459	936	1.956528068	0.050118279	0.000420976
1.16503E-05	90	0	28935.07422	8	5	104	210	12	0.754894495	927	2.67870307	0.054398313	0.001808703
0.000855264	94.86833191	212.1320343	28261.28906	8	3	144	210	10	15.95176601	927	1.88105607	0.058085795	0.003718272
0.003287163	335.4101868	390.5124817	27577.16406	10	3	142	213	2	7.062044144	902	1.623183966	0.060607355	0.005859547
0.006854131	30	50	26905.46875	10	1	96	213	13	4.582314968	905	2.178420544	0.061885528	0.00813527
0.010897127	120	50	26223.24414	10	1	88	215	9	2.02486825	897	2.735374928	0.062382247	0.010721561
0.015119511	42.42640686	158.1138763	25553.96094	10	2	88	210	9	6.654425144	924	2.088652611	0.063863479	0.013528417
0.01892118	510.8815918	282.8427124	24873.96289	10	2	111	205	2	7.416536808	957	1.620631814	0.065583467	0.015954692
0.022241075	1158.79248	917.8779907	24207.49023	10	2	175	211	1	10.68350792	922	0.87662077	0.067953438	0.018346662
0.024719372	1842.009766	1500	23542.71875	10	3	300	211	1	21.26037788	920	0.813007772	0.069721244	0.020956472
0.026008757	2539.389648	1746.424927	22866.94727	10	2	200	210	0	8.459106445	923	0.858816266	0.069674782	0.023621457
0.026699025	3126.051758	1941.648804	22178.78711	10	2	263	210	0	21.32242203	923	0.863631368	0.070516944	0.027486222
0.026684582	3465.616943	1876.832397	21506.56836	10	2	355	210	0	13.26667309	929	0.759471476	0.07019677	0.030924156
0.026250796	3709.946045	1274.754883	20849.11523	10	3	257	211	0	19.07837486	916	0.758979917	0.071526743	0.034925546
0.02486443	4066.964355	782.6237793	20178.29492	10	3	324	214	0	25.34951973	900	0.780769169	0.072770476	0.038358018
0.023092128	4471.208008	632.4555054	19520.87305	10	2	160	216	0	15.00433922	884	0.846361041	0.076579101	0.041855764
0.020929402	4344.306641	917.8779907	18863.70313	10	4	105	216	0	1.067520261	884	0.932197809	0.082613498	0.044737205
0.018452521	3709.946045	559.0169678	18195.04297	10	3	126	215	2	11.89112663	885	0.826475263	0.089175679	0.045553531
0.016682975	3092.329102	890.2246704	17543.05078	10	2	193	212	1	22.75354958	911	0.915215611	0.097527526	0.046183884
0.015580443	2523.568848	700	16879.97852	10	5	221	213	2	13.3463335	905	0.897828937	0.104242809	0.044688009
0.015417346	1946.5354	50	16208.99707	10	3	155	213	2	7.454009533	905	1.060318589	0.10977187	0.043008465
0.015397375	1423.024902	269.2582397	15553.22754	10	3	189	214	3	14.19990349	898	1.080407381	0.109412998	0.038928568
0.015514706	890.4493408	223.6067963	14915.43164	10	3	177	215	2	14.54953671	890	0.962839842	0.104918636	0.034827631
0.014834476	366.1966553	813.94104	14278.39258	10	3	125	216	2	14.75253963	884	1.002121687	0.094781443	0.030201526
0.013286239	30	626.49823	13630.7002	10	2	123	213	3	10.37309647	911	1.185884356	0.07989952	0.025433222
0.011271321	523.9274902	111.8033981	13004.95703	10	3	120	213	3	14.96272087	911	1.644558668	0.064442769	0.023683658
0.008865362	1073.312622	304.1381226	12367.13379	10	3	168	214	4	17.44795227	895	1.155561328	0.048838098	0.022899471
0.006687984	1650.817993	400	11752.80371	10	3	232	213	1	7.416536808	898	0.83909452	0.037042044	0.023879386
0.005185098	2288.864258	70.7106781	11124.01465	10	2	138	213	1	8.767251015	898	0.865537405	0.027028697	0.025406914
0.004912939	2948.101074	0	10519.43945	10	1	161	211	1	11.49946594	915	1.137354374	0.020117013	0.028680298
0.005254986	3636.069336	538.5164795	9890.359375	10	2	229	211	1	18.26473808	915	1.153259873	0.015992237	0.034621168
0.006010828	4090.244385	807.7747192	9264.124023	10	2	325	211	2	25.19791412	919	0.85274303	0.016475776	0.041377448
0.007228036	3812.833496	1312.44043	8659.405273	10	2	298	206	1	15.13180637	950	0.853108525	0.024660317	0.048578031
0.009506559	3295.087158	1947.434204	8028.57373	10	2	194	212	2	15.53334236	915	1.09360075	0.039234553	0.054711033
0.013016117	2757.716553	2640.075684	7426.075684	9	2	121	212	2	15.50340843	915	1.464876413	0.05768609	0.061264478
0.01750998	2246.597412	2516.445801	6807.620605	9	2	75	216	3	12.94240856	887	2.988518953	0.077945016	0.068493739
0.022029577	1698.116577	2258.871338	6204.417969	9	2	99	216	4	17.18333054	885	2.039193153	0.103290796	0.07590954
0.02646045	1157.626831	2114.828613	5580.322754	9	1	55	218	6	4.520227432	877	2.784919739	0.132649034	0.08254154
0.030003199	700.3570557	2259.424805	4967.514648	9	1	29	219	6	1.391763449	872	3.858309031	0.16065456	0.088310607
0.033060316	296.9848633	2454.587646	4352.585449	9	2	28	219	16	0.754894495	872	9.736351013	0.183853418	0.092406258
0.036246877	212.1320343	2427.447266	3706.669678	9	2	25	219	21	1.967863798	873	11.49388599	0.201737553	0.094505966
0.038380928	30	1806.239136	3124.179932	9	5	34	218	4	7.431549549	876	12.720047	0.208324671	0.094014093
0.040081196	127.2792206	1277.693237	2545.584473	8	1	45	218	12	3.945476294	874	9.307801247	0.205456719	0.093723074
0.040887665	553.1726685	1000	1994.041138	9	2	23	219	8	3.438912392	865	5.535207272	0.189904183	0.093112469
0.041080717	1110	1140.175415	1440.3125	9	1	27	219	11	1.350224495	865	5.898487568	0.166642413	0.092134587
0.040257145	1374.11792	1470.544067	957.1833496	9	1	26	220	12	0	867	5.197635651	0.135974675	0.088180453
0.038896672	948.6832886	824.6211548	496.5883484	8	3	54	220	8	10.90501785	868	4.23406601	0.103886306	0.082604073
0.036690921	647.6110229	180.2775574	134.1640778	9	3	37	219	8	9.191033363	868	4.460797787	0.073065139	0.075225137
0.033349667	408.0441284	403.1128845	152.9705811	9	3	30	219	23	2.719923258	864	6.430953979	0.050721887	0.067874059
0.02940424	108.1665421	850	429.5346375	8	1	31	220	6	1.217118144	873	7.14552784	0.039141584	0.061692256
0.025858141	161.5549469	180.2775574	713.0918579	8	1	18	220	38	0.954841256	868	7.383414745	0.031785291	0.055717539
0.023320232	189.7366638	158.1138763	1025.280396	8	5	10	220	69	1.967863798	864	12.2497406	0.029066188	0.050837666
0.030393351	123.6931686	0	2665.10791	9	4	2	220	4	1.067520261	849	3.217396498	0.039878685	0.045799509
0.031472705	670.8203735	150	853.2877808	9	1	3	220	1	1.067520261	848	5.380002022	0.027833449	0.033823557
0.032382708	480.9365845	696.4194336	134.1640778	8	1	14	220	11	2.263636112	849	8.244521141	0.021574941	0.027968338
0.032878119	30	1386.54248	547.4486084	8	1	23	220	44	4.763641834	854	9.852282524	0.015855741	0.022975948
0.032793097	30	2024.845703	1243.100952	8	1	9	220	7	0.754894495	854	7.584845066	0.011242002	0.018955488
0.031809121	313.209198	1700	1654.629883	8	1	4	221	3	0.675206006	847	4.097737789	0.007203933	0.01470597
0.030104794	939.6275635	1004.987549	2130.633789	9	1	6	221	4	1.067520261	847	3.028236389	0.003569871	0.010397594
0.027513275	721.2489014	360.5551147	2670	9	1	12	220	3	2.569502831	851	4.453270912	0.000945312	0.006567531
0.024499239	30	141.4213562	3246.79834	9	1	7	220	2	0.954841256	856	6.263355732	0	0.00436837
0.021471767	641.3267212	604.1522827	3811.77124	8	1	5	220	4	3.016961336	856	5.215357304	0	0.004275506
0.018954374	1339.290894	1258.967773	4308.004395	8	1	3	220	3	1.067520261	851	3.06655097	0	0.006240484
0.017597564	2030.492554	1092.016479	4825.898926	8	3	13	220	5	1.217118144	844	3.341647625	0	0.009535993
0	218.4032898	141.4213562	34562.13672	10	2	425	199	0	27.26604462	999	0.398382485	0.006513042	0
0	885.8894043	353.5534058	33887.54688	10	2	434	204	0	8.118116379	965	0.385445684	0.012885503	0
0	902.496521	850	33213.46875	10	1	466	203	0	14.33949471	970	1.058246017	0.020446325	0
0	960.4686279	905.5385132	32528.25977	10	1	420	209	0	15.95176601	933	1.049049377	0.028295424	0
0	1167.304565	982.3441162	31826.32422	8	2	523	209	0	27.47063637	933	0.57182163	0.035700146	0
0	1236.931641	1298.075439	31141.44531	8	2	309	210	1	16.41954613	928	0.547150254	0.041586988	0
0	891.9641113	1004.987549	30468.68945	8	3	164	213	2	9.015509605	908	0.667275369	0.045584857	3.92908E-05
0	570.7889404	618.4658203	29785.4082	8	3	132	214	5	0	900	1.240338922	0.04976356	0.000880542
0.000188723	582.4946289	670.8203735	29114.67188	8	2	124	215	9	7.249252796	897	1.965529442	0.054620419	0.002568219
0.001681315	715.6116333	854.4003906	28445.14258	8	3	183	215	1	11.20417595	897	0.886223018	0.059428398	0.004778457
0.004767311	845.3401489	850	27764.80078	8	2	113	213	1	4.532714367	912	0.816184103	0.063455045	0.007193112
0.008905888	647.6110229	570.0877075	27097.75586	10	3	95	215	4	4.582314968	894	1.018433571	0.066559151	0.010128913
0.013463462	569.2099609	0	26419.71484	10	1	80	215	7	5.427642822	897	2.504613876	0.069697604	0.013453851
0.018101683	201.2461243	364.0054932	25755.53711	8	1	156	213	7	13.26267624	905	1.910640478	0.073965594	0.016877275
0.022455318	453.9823914	250	25053.08984	8	2	78	213	6	0.954841256	905	2.033927917	0.078456052	0.019975269
0.025997154	1123.298706	820.0609741	24392.36133	8	1	101	211	4	1.817522049	922	1.495381236	0.082875945	0.023214824
0.028605722	1647.543579	806.225769	23733.64063	8	1	91	211	4	6.671226501	920	1.308388472	0.086115703	0.02713359
0.030052997	2142.008301	1101.135742	23062.82031	10	1	113	210	2	7.832625866	923	0.986159742	0.088283829	0.032032929
0.03119375	2559.863281	1300	22405.40039	10	3	158	210	1	9.462322235	923	1.007427335	0.091344275	0.038620446
0.031644765	2806.724121	1769.180542	21734.58008	10	2	181	210	3	16.41954613	929	1.017140388	0.093219601	0.046012223
0.031768017	3086.50293	1775.528076	21077.38672	10	2	199	211	2	24.7486248	916	1.13437748	0.098536126	0.054764986
0.0308918	3494.066406	1422.14624	20408.49023	10	2	191	214	0	17.57696724	900	1.736568332	0.104679942	0.061936956
0.02938555	3954.655518	824.6211548	19755.88281	10	2	195	215	1	25.01689339	896	1.409220576	0.114160463	0.068842165
0.026933996	4120.93457	335.4101868	19080.04688	10	1	104	215	15	2.8624053	896	1.338154674	0.125272229	0.074480176
0.023945384	3445.692871	141.4213562	18419.24219	10	1	93	216	2	5.875572681	886	1.993967056	0.133086815	0.075624354
0.021783646	2777.22876	335.4101868	17776.63867	10	2	137	216	5	19.79280853	888	1.820485115	0.139380634	0.075902492
0.019989496	2135.064453	738.2411499	17122.61719	10	3	104	217	3	5.051152706	887	1.22317946	0.141610935	0.072923377
0.019238979	1529.705811	212.1320343	16484.44727	10	1	109	216	4	1.067520261	889	1.342720628	0.142607659	0.069068283
0.018600859	982.7003784	212.1320343	15833.20898	10	1	100	216	2	5.051152706	889	1.48227942	0.137827203	0.06217413
0.018327272	442.9447021	150	15202.66113	10	3	86	215	2	0.754894495	890	1.983821034	0.130884752	0.054916367
0.017544357	67.08203888	316.2277527	14577.53027	10	1	86	216	3	2.02486825	884	1.997903943	0.118525073	0.04701465
0.015981954	524.7856445	0	13940.06055	10	5	75	217	8	0.754894495	881	1.697947383	0.100581639	0.039376415
0.013941813	948.6832886	50	13325.70801	10	3	99	216	6	13.32647038	888	1.620603085	0.081425875	0.035577126
0.011351884	1503.595703	602.0797119	12672.11523	10	3	181	216	4	22.49938774	888	1.139465451	0.060351282	0.034325074
0.009084905	2066.301025	996.2429199	12066.78906	10	3	315	206	2	19.98488426	957	0.96639055	0.043786839	0.035493568
0.007202991	2617.059326	728.0109863	11445.77637	10	2	360	208	1	13.82849312	939	0.992151737	0.030445425	0.036771957
0.006336284	3225.523193	269.2582397	10836.10645	10	2	234	210	2	6.379370213	925	1.251916409	0.021273935	0.039527979
0.006216467	3863.599365	50	10232.15527	10	2	199	211	1	13.45695019	915	1.110906839	0.015152696	0.044638749
0.006546184	4013.838623	403.1128845	9601.171875	10	2	205	211	2	15.26818657	919	1.092686176	0.014011586	0.050952528
0.007267118	3409.061523	1118.033936	8996.048828	10	2	165	211	2	23.88025284	919	0.916665435	0.022225197	0.057948079
0.008430286	2850.473633	1817.278198	8377.68457	10	2	240	212	2	3.723867178	910	1.10061276	0.037115388	0.063633621
0.010801592	2315.253662	2474.873779	7776.020996	10	1	84	216	4	5.951584339	883	1.437338948	0.054715548	0.068581589
0.014442575	1771.778809	3080.584473	7128.20459	10	1	41	216	5	1.817522049	883	2.591325045	0.073563948	0.073398873
0.018061008	1240.201538	2950.423584	6515.59668	9	1	35	218	6	1.067520261	875	3.307679892	0.092115834	0.07803262
0.021386556	697.7822266	2821.790283	5900.932129	9	1	31	219	7	0.754894495	875	4.460347652	0.112748124	0.081658572
0.0243327	161.5549469	2896.981201	5275.651855	9	5	25	219	12	1.721006155	875	10.14168549	0.134522244	0.084519148
0.026550325	296.9848633	3108.858398	4690.181152	9	2	29	219	14	2.134299994	873	9.248683929	0.152369946	0.085905626
0.029195895	180	2793.295654	4094.642822	9	2	94	219	5	21.80140877	873	8.068582535	0.165266767	0.085662909
0.031448323	713.0918579	2274.312988	3542.668457	9	2	51	219	9	3.520405054	869	2.957757235	0.16874896	0.083114982
0.033853263	778.267334	1897.366577	2969.848389	9	2	134	218	7	14.53875923	870	2.020255566	0.164843261	0.080912739
0.035444781	1082.081299	1702.938599	2448.264648	9	1	55	218	8	6.721369267	874	3.197127342	0.150397822	0.078839771
0.036559571	1518.189697	1788.85437	1939.123535	8	2	59	218	5	13.61706161	874	3.496991873	0.130240053	0.077431031
0.036693852	1918.593262	1523.154663	1477.328613	8	2	58	219	5	7.085726738	863	2.653819084	0.102494121	0.073724426
0.0362215	1584.329468	860.2325439	1100.227295	8	2	59	218	6	9.74803257	869	2.187773705	0.07492473	0.068588257
0.034690663	1295.222046	400	740.9453125	9	3	43	219	4	2.134299994	868	1.817489624	0.052182153	0.06318637
0.031945825	1047.85498	651.9202271	474.3416443	9	3	83	219	4	7.660316467	864	2.765163183	0.037619699	0.057783157
0.029027143	711.196167	989.9495239	189.7366638	8	3	32	219	9	1.687604904	864	2.817264318	0.030582126	0.054387107
0.02668613	323.1098938	538.5164795	84.85281372	8	1	20	219	8	2.698951006	868	3.19880724	0.0267675	0.051131126
0.025015688	94.86833191	640.312439	400.2499084	8	1	25	219	51	1.067520261	868	5.468954563	0.027652819	0.047797557
0.02367178	30	1131.37085	702.2819824	8	1	18	219	66	2.134299994	867	7.867079735	0.031063108	0.043747332
0.022561437	456.9463806	1540.292236	1053.422974	8	1	16	219	41	0.675206006	862	5.718456745	0.034469839	0.039101172
0.022007382	630.7138672	2102.379639	1415.097168	8	5	14	219	13	2.134299994	862	3.888459444	0.037381791	0.034168232
0.03410998	30	1162.970337	570	8	1	23	220	12	4.380486965	858	6.187029362	0.013854605	0.022476839
0.034370832	30	1850	1260	8	1	14	220	60	1.909152389	854	8.804668427	0.009893495	0.019646356
0.033740118	590.9314575	1708.800781	1950	9	1	8	221	5	0.754894495	847	4.281732559	0.006159108	0.016540663
0.032282315	1230	1029.562988	2630.779297	9	1	3	221	2	0.754894495	847	2.920211554	0.002846478	0.013347661
0.030029658	750	424.2640686	3111.912598	9	3	44	220	1	2.882181168	854	3.323896885	0.000592235	0.010882707
0.027110469	30	50	3663.563721	9	1	15	221	7	2.569502831	854	6.528194427	0	0.009234726
0.024770014	630	728.0109863	4239.669922	8	1	5	221	4	1.967863798	854	3.739101887	0	0.00981936
0.022854099	1323.064575	626.49823	4796.436035	8	1	2	221	2	0	849	3.534490108	0	0.012174072
0.021915713	2018.043579	403.1128845	5316.013672	8	1	2	220	5	1.391763449	848	7.279119015	0	0.016190585
0	684.1052246	269.2582397	34717.62109	10	2	641	197	0	29.77230835	1011	0.383201569	0.005284136	0
0	1154.123047	813.94104	34032.88281	10	2	649	204	0	14.50637245	965	0.408177435	0.011156675	0
0	1600.999634	1297.112183	33360.21484	10	2	568	203	0	26.7627964	970	0.388807088	0.018415447	0
0	1659.517944	1612.451538	32676.94141	10	2	501	203	0	11.20417595	971	0.387153864	0.026503215	0
0	1825.075317	1721.91748	32006.11914	8	2	478	204	0	12.45510006	971	0.405055851	0.033948086	0
0	1843.963135	1874.166504	31324.51172	8	3	546	204	0	21.64844704	971	0.481473535	0.040309101	0
0	1499.399902	1632.482788	30655.77344	8	3	235	210	2	11.64863491	931	0.623347402	0.045105085	0.00013813
0	1290	1300.961182	29988.26758	9	1	142	213	2	3.016961336	907	0.786413372	0.049884114	0.001247904
0.000465557	1271.377197	1170.469971	29309.69336	8	2	181	213	3	13.40967178	908	0.714100122	0.055669785	0.003166476
0.002438111	1376.408325	1209.338623	28644.72266	8	2	295	212	1	15.33245945	918	0.58205235	0.061894231	0.005583114
0.006164557	1448.102173	1470.544067	27941.33984	9	2	200	213	0	7.917304993	912	0.697289586	0.067201965	0.008512051
0.010725555	1347.330688	901.3878174	27279.37109	9	2	173	215	2	17.27404594	894	0.779637337	0.072449557	0.012147893
0.015659308	800.4998169	657.6473389	26605.95703	9	1	143	216	3	21.55942154	894	0.907120109	0.078606062	0.01608154
0.020573575	120	680.0735474	25947.34766	9	5	80	216	8	0.754894495	887	1.361124396	0.085826151	0.019987937
0.025049888	216.3330841	50	25289.92969	8	1	69	216	11	3.109632969	887	3.217860699	0.092657253	0.023576587
0.028700005	666.1080933	316.2277527	24619.10938	8	1	73	216	6	3.584252357	890	1.869800329	0.098260634	0.027795902
0.031422898	1134.063477	212.1320343	23961.71875	8	2	70	216	6	2.134299994	889	1.730774879	0.104149029	0.033761412
0.03324157	1609.968994	400	23291.07422	10	2	78	216	6	0.754894495	891	1.576920748	0.10980548	0.042388886
0.034974664	1900.447266	777.8174438	22635.76953	10	1	78	210	4	3.199601412	929	1.54867065	0.115898989	0.054376032
0.036370352	2163.746826	1389.244385	21942.39063	10	2	75	210	2	4.168739796	929	1.528427839	0.124340206	0.068058118
0.037148647	2509.442139	1850.675537	21292.16016	10	2	107	211	1	2.8624053	916	1.422570229	0.13782613	0.082088456
0.036972858	2965.754639	1167.261719	20644.9043	10	1	104	216	1	10.21937752	885	5.046524525	0.154137835	0.094616786
0.035449319	3521.391846	559.0169678	19985.90039	10	2	89	217	2	4.763641834	886	4.145271778	0.169569403	0.103714772
0.033183359	3810.472412	50	19345.13867	10	1	71	217	2	1.012750387	885	2.324690104	0.18514289	0.110913083
0.030483693	3330.135254	610.3277588	18691.63672	10	1	76	217	4	2.882181168	885	4.610789299	0.194128454	0.112492293
0.028121848	2640	223.6067963	18054.04297	10	1	76	217	4	2.134299994	887	3.742303371	0.198968261	0.112168334
0.025732839	1950	291.5476074	17404.18945	10	5	69	218	3	2.361991405	887	3.062955141	0.194285408	0.107004069
0.024313215	1260.357056	604.1522827	16774.80273	10	5	94	216	8	2.719923258	889	5.156099796	0.187758803	0.100237556
0.023394518	553.1726685	50	16125.27246	10	1	82	217	4	4.763641834	888	4.311302185	0.175821692	0.090676077
0.022417756	0	460.9772339	15488.39844	10	1	87	217	3	1.721006155	888	2.496017933	0.159280986	0.078315437
0.021145662	540.8327026	0	14874.10156	10	1	71	217	3	0.954841256	883	2.423191071	0.141461357	0.066386625
0.019234383	1056.834839	500	14244.40918	10	5	70	218	5	3.520405054	881	2.99025774	0.119958811	0.055542476
0.01723695	1506.286865	100	13638.25879	10	2	86	216	8	8.478713036	891	1.998160958	0.096975446	0.049022838
0.014709133	1939.123535	390.5124817	13018.65234	10	2	198	216	7	22.1595459	891	1.603951454	0.07282871	0.046519388
0.012182762	2480.403076	955.2486572	12408.00098	10	3	409	213	5	20.95991325	915	1.119133115	0.052493908	0.047985334
0.010012724	2970.605957	1261.942993	11803.46582	10	5	525	208	1	10.16040802	939	1.115021229	0.038097799	0.049800672
0.008688611	3354.102051	950	11173.8623	10	3	394	210	1	18.73527527	925	1.081251025	0.027151562	0.051558591
0.008230943	3732.679932	650	10566.90137	10	2	405	213	2	9.046031952	902	0.999463022	0.019792952	0.0557415
0.008112274	3696.701172	781.0249634	9924.87793	10	2	160	213	2	7.454009533	902	1.016301394	0.016945506	0.06136537
0.008327018	3054.99585	1281.600586	9324.017578	10	2	85	213	2	8.118116379	902	1.056420326	0.023966331	0.067519233
0.008689676	2440.348389	1931.967896	8700	10	1	64	216	3	2.160789013	882	1.304844856	0.03782773	0.072442099
0.009707001	1851.512939	2155.226318	8088.269043	10	1	58	217	4	4.822542191	877	1.740786314	0.053649012	0.076042116
0.011982599	1328.834106	2452.040039	7456.674805	10	1	46	218	6	3.338470459	875	2.286728382	0.069927149	0.078165084
0.014547378	792.0227051	2830.194336	6846.444336	9	1	28	218	3	2.134299994	875	3.103752375	0.084587611	0.079812996
0.016923422	258.0697632	3330.165039	6254.118652	9	5	30	219	81	1.687604904	875	11.23001957	0.098552175	0.080386564
0.018995507	241.8677368	3332.416504	5652.910645	8	2	36	219	69	1.391763449	875	16.74533463	0.112695277	0.080039188
0.020269433	361.2478333	2790.161377	5091.168945	8	1	40	219	13	1.432096243	878	9.618358612	0.124063566	0.078557864
0.022015413	300	2337.733887	4518.461914	8	1	63	219	6	5.322852612	878	5.348791599	0.131758675	0.07596086
0.024302231	1006.230591	2035.313232	3947.708252	9	2	126	218	6	6.990494251	880	2.873399973	0.131624877	0.071157955
0.027245082	1461.095459	1916.376831	3414.337402	9	2	169	217	4	10.0140686	878	2.027438164	0.126327768	0.067068301
0.029541604	1698.381592	1812.456909	2929.112549	9	2	104	216	4	8.848749161	884	1.867052436	0.113190636	0.063645817
0.031538334	2057.790039	1752.854858	2455.055908	9	2	97	216	5	14.23310947	879	2.192192554	0.096129119	0.061732244
0.032725267	2518.034912	1838.477661	2052.75415	8	1	86	219	3	4.532714367	863	1.725326538	0.074512064	0.058793671
0.032969955	2219.391846	1297.112183	1699.44104	8	2	175	218	3	10.16040802	869	1.603546023	0.053169426	0.05495226
0.032131691	1948.152954	1104.536133	1376.408325	9	2	148	218	3	22.14906693	869	1.440477014	0.03603619	0.051429678
0.030169105	1678.39209	1220.655518	1120.892456	8	2	137	217	1	11.08264446	868	1.384364367	0.025628686	0.048320841
0.028368756	1288.254639	1498.332397	825.4089966	8	3	61	217	3	8.386797905	867	1.421805143	0.022039747	0.047285225
0.027153684	898.9994507	1253.993652	540.8327026	9	3	185	217	4	3.181812763	867	1.427318811	0.021777304	0.045724306
0.026132191	432.6661682	1277.693237	201.2461243	8	3	79	217	18	16.89554405	871	2.716232538	0.025616381	0.04324257
0.025347969	30	1627.88208	94.86833191	8	1	39	218	40	7.454009533	867	4.431494236	0.030008739	0.039817292
0.024754073	134.1640778	2086.264648	469.5742798	8	5	31	218	67	2.134299994	861	6.064013481	0.034529317	0.035726212
0.024472089	174.9285583	2200.568115	844.8076782	8	5	16	219	22	1.687604904	862	4.333322048	0.038540427	0.031470943
0.024456799	469.5742798	1507.481323	1221.187988	8	1	10	219	9	1.067520261	859	3.545170546	0.041913692	0.027475584
0.034097698	161.5549469	1060.660156	835.7033081	9	1	12	220	20	2.385944128	858	5.719603539	0.011153998	0.024228299
0.034622446	123.6931686	1767.766968	1455.231934	9	1	17	220	35	2.160789013	854	5.750991344	0.007764818	0.023182442
0.034299873	488.364624	1882.817017	2101.071045	9	1	10	220	4	0	854	5.060020447	0.004506724	0.021735925
0.033077981	1087.060303	1176.860229	2773.175049	9	3	4	221	5	1.012750387	850	3.312744617	0.001750443	0.020278949
0.03107542	630	460.9772339	3454.692383	9	1	3	220	7	0	855	3.641286612	0.000160162	0.019230211
0.029028915	60	158.1138763	4102.21875	9	1	18	220	5	3.016961336	855	6.051926136	0	0.018330984
0.027400296	750	751.6647949	4636.431641	9	1	8	221	4	2.052775145	854	5.141269207	0	0.019470653
0.026155205	1437.810791	100	5192.166992	9	5	4	221	6	1.721006155	854	5.956293106	0	0.021335874
0.025634518	2106.418701	223.6067963	5769.055176	9	5	4	220	5	1.067520261	848	11.28609943	0	0.024883855
0	1331.540405	651.9202271	34897.58203	10	3	725	197	0	21.41941833	1014	0.404597372	0.003514931	0
0	1633.554443	1162.970337	34215.83984	10	2	698	197	0	10.60683441	1014	0.378890812	0.008816916	0
0	2124.923584	1110.180176	33546.84375	10	2	744	197	0	16.75085831	1014	0.374412149	0.016168077	0
0	2350.170166	1000	32866.81641	10	2	633	199	0	26.36005402	1002	0.37411958	0.024330113	0
0	2495.596191	1170.469971	32199.95117	10	2	431	201	0	11.39565468	993	0.430082709	0.032198451	0
0	2446.241943	1176.860229	31521.87891	10	2	394	207	0	23.19898987	953	0.443491012	0.039579876	0
0	2131.900635	1180.042358	30830.20703	10	2	281	207	1	22.09236336	953	0.483955979	0.045368277	0.000248119
1.62555E-05	1980	996.2429199	30167.24805	9	2	245	212	1	27.97491074	918	0.675492048	0.050978102	0.001537848
0.000781277	1965.629639	500	29492.79297	8	3	325	213	0	19.42362785	908	0.591285646	0.058533132	0.003619367
0.003098708	2068.477783	559.0169678	28832.76172	8	3	430	212	0	20.07159615	918	0.54915005	0.066079758	0.00616246
0.006951419	2113.669678	1000	28161.05273	9	2	260	212	0	12.19438362	918	0.626563191	0.072832346	0.00945839
0.011721765	1571.782471	1463.728149	27503.63672	9	2	143	213	1	12.90947056	911	0.733115256	0.081074484	0.013583396
0.016870495	891.9641113	1364.734375	26832.81641	9	1	110	216	2	6.063765049	893	1.06728375	0.089837976	0.01800183
0.021937668	228.4731903	1025.914185	26175.42578	9	3	121	217	3	10.68350792	891	1.576491714	0.100006953	0.02236348
0.026534935	323.1098938	538.5164795	25518.29297	9	1	78	217	13	5.00628233	888	2.367073298	0.109574288	0.026724519
0.030470481	169.7056274	335.4101868	24822.62109	9	1	67	217	15	2.569502831	888	3.681435108	0.117475405	0.032688722
0.03321626	630.7138672	254.9509735	24169.51953	9	1	63	216	12	0	889	3.284430027	0.125696495	0.042918712
0.035640046	1015.135437	70.7106781	23504.57422	9	1	57	216	7	1.067520261	891	2.13257122	0.134540081	0.056988172
0.038259942	1243.100952	600	22856.29883	9	5	60	216	6	2.719923258	889	1.982730627	0.147168368	0.075200021
0.040345404	1544.344482	1217.57959	22196.04688	9	1	71	216	4	2.052775145	888	1.962355375	0.165038988	0.093723841
0.041706327	1982.044434	1570.03186	21553.4707	9	2	72	216	3	3.723867178	888	2.101385832	0.188848659	0.112351313
0.041954052	2524.460449	1092.016479	20914.30469	10	2	88	216	2	5.570960045	885	3.027260542	0.214684948	0.128962636
0.040742803	3037.268555	412.3105774	20260.9082	10	5	78	217	5	3.389067173	886	2.291026115	0.237785652	0.141058177
0.038848896	3123.60376	254.9509735	19624.17383	10	1	76	217	6	4.222687244	885	2.389253139	0.259828717	0.150109559
0.036474332	3238.054932	961.7692261	18950.17188	10	1	71	217	4	1.687604904	885	3.414105654	0.271592528	0.15298821
0.034244094	2597.556641	670.8203735	18322.01953	10	1	68	217	7	1.817522049	887	4.161828995	0.274907023	0.152149335
0.031799823	1899.736816	0	17681.22656	10	1	58	218	5	0.337614715	887	3.834169388	0.263132304	0.144937739
0.030036531	1214.907349	500	17061.32422	10	1	68	217	5	2.719923258	889	4.02268219	0.245693415	0.134856939
0.028834432	536.656311	100	16447.00586	10	1	71	217	5	3.769243956	893	3.647303343	0.221667901	0.12111029
0.027480671	42.42640686	450	15816.83008	10	1	74	217	6	4.582314968	893	3.871454239	0.19241339	0.104189605
0.025778238	469.5742798	250	15210.0293	10	1	78	217	6	3.372286797	889	8.918221474	0.164558962	0.087778203
0.023277046	1142.365967	335.4101868	14590.15039	10	4	67	218	12	1.909152389	887	4.58304739	0.136365026	0.073226959
0.020725114	1821.867188	583.0952148	13980.12891	10	5	68	218	9	2.263636112	886	2.480709791	0.110114187	0.064208247
0.017927451	1892.141602	0	13356.43652	10	2	97	217	9	7.393958092	889	1.997933984	0.084195398	0.059456594
0.015137861	2059.757324	565.6854248	12722.26367	10	2	206	213	6	19.07837486	915	1.71540904	0.062054399	0.06054651
0.013121395	2379.285645	1092.016479	12114.42969	10	2	322	204	2	25.22039986	982	1.386435509	0.046748579	0.062282488
0.011808519	2777.22876	1460.308228	11496.26465	10	2	558	205	1	19.74869537	968	1.131238937	0.035841614	0.063554548
0.011032117	3216.022461	1350	10896.23828	10	2	453	214	4	25.81603432	902	1.142155886	0.028122341	0.066765651
0.010394106	3438.371826	1386.54248	10272.1416	10	2	181	214	5	17.68782234	902	1.452069283	0.024532717	0.070868798
0.010075542	2801.749512	1698.528809	9660.745117	10	1	63	214	5	5.885129452	902	2.068020344	0.028769387	0.07599628
0.009822195	2160.208252	1470.544067	9029.601563	10	1	45	217	3	2.8624053	878	2.237692356	0.040140394	0.080370493
0.009848884	1508.674927	1520.690674	8418.03418	10	1	37	218	4	0.754894495	876	2.29258275	0.054195907	0.083231807
0.010582518	886.3972168	1835.755981	7820.568848	8	1	30	218	4	2.263636112	875	3.587450981	0.06822066	0.084131069
0.01201409	324.4996033	2334.523438	7194.623047	8	1	37	218	33	2.385944128	875	7.353847027	0.081006192	0.082843095
0.013311661	201.2461243	2951.694336	6620.694824	9	5	38	219	87	1.909152389	880	16.74100304	0.090425976	0.080313161
0.014404465	30	2956.771973	6045.800293	8	1	35	219	67	3.016961336	887	17.14709282	0.098384999	0.076686062
0.014784446	30	2347.871338	5494.260742	8	1	41	219	11	2.134299994	885	13.84915066	0.1035005	0.072230823
0.0158576	550.7268066	1790.251343	4928.041992	8	2	74	218	17	12.10607338	885	3.917471886	0.106067516	0.0667601
0.017754979	1178.812988	1372.953003	4422.32959	9	3	204	218	8	25.27044868	885	2.644146919	0.103117242	0.060078558
0.020645818	1835.646973	1209.338623	3910.716064	9	2	275	214	3	12.90947056	904	1.853705406	0.096772358	0.054155253
0.0235935	2334.802002	1118.033936	3461.329346	9	2	257	210	3	22.66860962	935	1.67457366	0.085123442	0.049533349
0.026253462	2647.149414	1100	3045.554199	9	2	206	216	3	15.87432575	879	1.9330374	0.069680214	0.046681102
0.028408334	3037.120361	1281.600586	2647.149414	9	2	201	215	5	24.19278145	883	1.407021046	0.05288206	0.044907056
0.029231826	2860.244629	1773.414795	2314.86499	9	3	212	215	3	14.35044765	883	1.357654214	0.034459814	0.042375147
0.029096119	2592.006836	1761.391479	2012.461182	9	3	142	215	1	12.72657585	886	1.211251259	0.020753218	0.040746622
0.028033447	2267.531738	1878.829468	1760.82373	9	2	243	214	1	14.92096519	891	1.198338032	0.014682824	0.039734989
0.02741728	1851.512939	2102.974121	1451.516479	9	2	165	214	1	12.19878006	882	1.215396285	0.01494427	0.040062305
0.027041897	1435.618286	1900.657837	1158.015503	9	2	197	214	1	21.83567238	882	1.252742529	0.017587828	0.039202049
0.026723944	993.1766968	1931.320801	825.4089966	9	2	258	211	1	13.51969242	908	1.228395581	0.022518754	0.037620619
0.026419312	577.0615234	2202.271484	496.5883484	8	3	104	218	2	7.062044144	867	1.286150813	0.028288513	0.034646314
0.026372818	174.9285583	2617.250488	134.1640778	8	1	56	218	10	6.69634676	861	2.322250605	0.034140456	0.031027267
0.026424404	201.2461243	2170.829346	256.3200989	8	1	27	219	8	5.730255604	863	3.078201056	0.039465897	0.02771705
0.02661309	84.85281372	1470.544067	648.9992065	8	1	14	219	11	1.509526968	863	7.040416718	0.043995012	0.024481256
0.026919678	330	827.6472778	1140.394653	8	1	11	219	26	0.754894495	863	8.020928383	0.047031768	0.021859346
0.027855005	420	141.4213562	1597.623291	8	5	8	219	49	0	863	15.08070278	0.048051305	0.020281242
0.032737032	120	1217.57959	1260.357056	9	1	5	220	10	0.954841256	847	5.775566578	0.008326735	0.028901786
0.03350915	466.6904907	1824.828735	1797.998901	9	1	13	220	9	1.012750387	857	4.874815941	0.005551555	0.029718937
0.033458255	127.2792206	1960.229614	2391.171143	9	1	17	220	2	2.052775145	857	5.298235893	0.003032361	0.030381834
0.032594096	577.0615234	1258.967773	3000	8	1	8	220	5	0	857	4.661839008	0.001094575	0.030357756
0.031114163	764.8529053	550	3645.3396	8	1	11	220	4	0.954841256	859	4.693820953	0.000283223	0.030738283
0.029904248	90	70.7106781	4295.975098	8	1	23	220	38	3.109632969	861	5.890690327	0.000102928	0.030683022
0.029009135	590.9314575	667.0831909	4993.806152	9	3	40	220	4	6.201053619	868	6.395120621	4.93624E-07	0.032372408
0.028564589	1281.600586	447.2135925	5623.459961	9	1	6	221	13	2.8624053	854	5.503826141	0	0.033624005
0.028401908	1637.131592	291.5476074	6185.022461	9	1	2	221	10	0.337614715	851	7.005451202	0	0.036309723
6.60234E-06	2011.566528	943.3981323	35090.42188	10	2	594	193	0	14.79485893	1044	0.419792622	0.002335931	0
3.23013E-05	2214.520264	1253.993652	34411.89453	10	3	672	193	0	5.1287117	1044	0.464058042	0.007150415	0
5.64297E-05	2633.514648	585.2349854	33719.53125	10	2	697	193	0	18.19662666	1046	0.417482525	0.014428604	0
3.02821E-05	3045.997314	304.1381226	33043.0625	10	2	656	196	0	29.815485	1030	0.438230604	0.022532452	0
4.34492E-06	3171.072266	559.0169678	32380.4668	10	3	721	198	0	18.64821625	1015	0.436165661	0.031527907	0
1.15379E-07	3073.79248	460.9772339	31719.29297	10	2	555	204	0	18.44031906	977	0.469215125	0.040042114	0
7.0027E-07	2791.773682	650	31046.40625	10	3	256	207	1	6.063765049	953	0.479015529	0.047113806	0.000259609
4.59727E-05	2671.516357	353.5534058	30388.16406	9	2	308	212	0	9.374782562	918	0.488882661	0.054170907	0.001566259
0.000947427	2655.804932	360.5551147	29717.34375	8	2	370	209	1	15.16945648	939	0.536413491	0.062410459	0.003676116
0.003298331	2751.181641	0	29059.95117	9	2	233	207	0	14.35044765	953	0.478136599	0.071129143	0.006288714
0.00720296	2441.822998	531.5072632	28389.13086	9	1	192	211	2	17.34677315	922	0.618189037	0.08019495	0.010075691
0.012220397	1764.907959	807.7747192	27705.20703	8	2	182	211	2	13.91580868	922	0.778288424	0.091585599	0.01509078
0.017402284	1077.079346	1201.04126	27049.9043	9	2	255	214	1	7.782782078	903	0.863644063	0.103196897	0.020220149
0.022514278	379.4733276	1431.782104	26382.67578	9	2	163	217	3	12.95884228	894	1.391076446	0.115182139	0.025079673
0.027099716	284.6049805	1123.610229	25731.43164	9	5	78	217	10	1.012750387	890	1.837605715	0.127149165	0.030443445
0.030908888	324.4996033	1019.803894	25068.10156	9	3	72	217	15	6.281942844	888	4.063086033	0.137513071	0.039584067
0.033825569	67.08203888	728.0109863	24421.56641	9	1	68	217	5	3.372286797	888	4.58423996	0.148726925	0.054233238
0.037077885	364.9657593	50	23762.80273	8	1	62	217	10	5.150652409	888	4.341743469	0.161957741	0.073856458
0.040397212	582.4946289	254.9509735	23121.76953	9	1	58	217	9	0.954841256	886	4.321296215	0.183559686	0.097122163
0.043210544	976.729248	610.3277588	22483.47461	9	1	52	217	6	2.569502831	888	2.370819092	0.213621631	0.121058233
0.04505254	1578.923706	1188.48645	21804.44922	9	5	63	217	7	0.954841256	888	2.857509136	0.247861847	0.143585607
0.045623872	2202.907227	626.49823	21169.24609	10	1	63	217	4	1.967863798	892	4.529934883	0.284927517	0.163740918
0.044699538	2341.730225	111.8033981	20521.77539	10	1	63	217	3	1.721006155	888	3.333503723	0.316096008	0.178661078
0.043265555	2444.954102	450	19894.43359	10	1	69	217	3	1.391763449	885	3.726967812	0.343580544	0.189690471
0.041347757	2546.998291	1110.180176	19253.94727	8	5	67	217	12	4.727942467	887	3.536874056	0.35655573	0.193636149
0.039305206	2346.912842	986.1541748	18634.25	8	1	62	217	4	1.687604904	887	5.181471348	0.358049393	0.193104863
0.037155055	2013.578857	424.2640686	18019.91406	8	5	57	218	6	0.337614715	891	6.000797749	0.344263494	0.18648918
0.03506973	1485.530151	206.1552887	17389.3418	10	1	57	218	7	1.721006155	892	5.62625742	0.313976616	0.172063082
0.033733591	1006.230591	100	16782.01758	10	1	57	217	6	1.687604904	898	6.049044132	0.276754737	0.154211268
0.032179885	362.491394	570.0877075	16160.6748	10	1	72	218	10	4.727942467	896	5.736666203	0.232256293	0.132059887
0.029983867	335.4101868	380.7886658	15528.29688	10	1	63	218	9	1.067520261	896	13.58773041	0.189029291	0.11027623
0.026930802	1034.456421	50	14904.17383	10	1	57	218	8	1.012750387	892	3.789769173	0.149892181	0.091379806
0.023673987	1194.361694	0	14295.02344	8	4	62	218	4	0.754894495	886	3.238039255	0.118353844	0.079204641
0.020483475	1200.375	0	13668.02148	8	4	71	217	3	2.052775145	889	2.399368763	0.093201861	0.072198682
0.018093444	1426.183716	100	13067.12695	10	1	96	217	2	4.058664322	889	1.910102129	0.07272774	0.07150434
0.016254492	1794.240845	500	12467.37305	10	2	139	212	2	9.321835518	921	1.799797893	0.057635531	0.073035561
0.014991262	2232.12915	901.3878174	11844.07422	10	2	262	213	7	19.47372055	914	1.451821089	0.047194302	0.073708914
0.014376584	2758.042725	1118.033936	11233.34766	10	1	169	216	5	21.83995056	892	1.843574882	0.040134236	0.07586927
0.013490312	2969.848389	982.3441162	10602.52832	10	1	85	216	6	5.720433235	892	2.14273119	0.036597796	0.079095401
0.012842076	2441.822998	1051.189819	9966.006836	10	1	46	216	4	2.052775145	892	3.096460342	0.040593989	0.083601125
0.012124507	1889.047363	782.6237793	9347.009766	10	1	50	217	5	3.389067173	878	2.389546871	0.050007738	0.087299533
0.011632448	1236.931641	873.2124634	8760	10	1	41	218	4	3.181812763	876	2.438557625	0.062238187	0.089333393
0.011366107	582.4946289	1379.311401	8179.223633	8	1	35	219	7	1.350224495	877	3.68078351	0.073323779	0.089097813
0.011156769	60	1998.124146	7594.445313	8	1	48	219	51	2.882181168	883	7.44494915	0.082340911	0.086370997
0.0110837	349.8571167	2561.249756	7042.783691	8	1	50	219	14	2.263636112	883	10.48235607	0.0881548	0.081559211
0.010982723	108.1665421	2657.536377	6470.062012	8	1	37	218	73	2.635026455	887	12.57049274	0.090327762	0.075074084
0.010667763	342.0526123	2008.108521	5932.191895	8	1	46	219	31	2.160789013	886	13.69663811	0.090132512	0.067925639
0.011126969	990.4544678	1375.681641	5406.163086	8	2	92	218	11	9.232867241	886	4.328943729	0.088719815	0.060346421
0.012683859	1530	790.569397	4917.987305	9	2	366	218	8	32.71217346	886	2.031469345	0.083963245	0.051895618
0.015440172	1935.406982	552.2680664	4424.770996	9	2	501	214	2	13.42150879	904	1.774015903	0.07516057	0.043673575
0.01868719	2321.658936	403.1128845	3998.112061	9	2	504	210	1	5.226703644	935	1.449297071	0.062819175	0.037971504
0.021781379	2802.231201	427.2001953	3616.213379	9	2	417	208	1	21.5790081	941	1.264862657	0.048233904	0.034911465
0.024181765	3136.39917	777.8174438	3244.996094	9	5	485	209	1	7.746973515	938	1.252740264	0.033314835	0.033470102
0.025490956	3514.612305	1170.469971	2947.032471	9	2	413	209	2	17.96535301	938	1.212406874	0.018935295	0.032311108
0.026131485	3220.077637	1627.88208	2663.080811	9	2	299	207	1	29.93915558	943	1.06869173	0.009334216	0.031804554
0.026053885	2844.310059	2156.965576	2400.1875	9	2	345	208	1	15.369524	935	1.028658152	0.007644422	0.031488094
0.02622335	2407.862061	2529.822021	2081.273682	9	2	255	208	1	20.02348518	930	1.051704645	0.010001795	0.032259826
0.026452122	1991.105225	2504.49585	1783.928223	9	2	267	211	2	18.96231842	908	1.054245234	0.013740528	0.032028969
0.026632026	1574.357056	2624.880859	1471.223999	9	2	359	211	1	18.8296566	908	1.139625072	0.019641608	0.030722538
0.026669411	1116.467651	2857.009033	1073.312622	9	2	337	212	0	22.14487457	903	1.246508241	0.027010199	0.028226905
0.027022272	751.7978516	2350.531738	711.196167	9	3	148	215	1	16.77507973	884	1.329458833	0.034029301	0.025265357
0.027478965	390	1790.251343	295.4657288	9	3	62	217	3	7.210668564	868	1.357927561	0.040530447	0.022804869
0.027995056	60	1390.143921	134.1640778	8	3	42	217	8	3.723867178	868	4.659956932	0.045722127	0.0205363
0.028598927	284.6049805	873.2124634	617.737793	8	5	19	218	15	1.067520261	865	10.57694721	0.04848507	0.019080197
0.029603999	268.3281555	250	1074.150879	8	1	12	219	50	1.391763449	867	13.50282764	0.048643865	0.017750736
0.031061402	182.4828796	250	1516.113403	8	1	18	219	40	4.262692928	862	7.386535645	0.046766538	0.016919505
0.032260913	240	921.9544678	1840.543457	7	1	10	220	27	3.016961336	852	14.0687952	0.043333866	0.01692174
0.031206891	247.3863373	3398.896973	30	7	1	10	220	8	1.067520261	851	6.522472382	0.024918117	0.026268659
0.028758563	540	1308.625244	270	8	1	10	220	4	1.687604904	839	3.155663967	0.009240467	0.029791823
0.030006574	90	1594.521851	1651.090576	9	1	2	220	1	0	840	6.844617367	0.006243904	0.035639994
0.031113887	632.850708	2191.460693	2268.126953	9	1	9	220	5	1.391763449	856	4.617154598	0.004720864	0.03821988
0.03129207	375.8989258	1964.688232	2794.512451	9	1	13	220	11	2.134299994	870	5.765267849	0.003398229	0.040727235
0.03077374	0	1312.44043	3356.78418	8	5	19	220	7	1.350224495	870	6.728201389	0.002490609	0.042434953
0.029993122	426.380127	626.49823	3961.022705	8	1	20	220	10	1.067520261	870	6.393107414	0.002275211	0.043951198
0.02963266	150	50	4574.582031	8	1	15	220	14	1.909152389	861	5.080249786	0.001682253	0.044775028
0.029580526	540	570.0877075	5217.068359	9	3	41	220	4	1.817522049	868	4.717716217	0.00100491	0.046339341
0.029937508	997.2462158	610.3277588	5860.528809	9	1	16	220	5	1.391763449	862	4.972235203	0.000294681	0.046957534
0.030291673	942.019104	141.4213562	6520.429199	9	5	7	220	11	0.754894495	862	7.352390289	2.67637E-09	0.048494972
0.000726132	2236.358643	670.8203735	35268.77344	10	2	414	197	0	24.98360252	1016	0.44492057	0.002342626	0
0.000948655	2346.912842	1167.261719	34593.74609	10	2	480	195	0	26.35038185	1029	0.446541935	0.006541848	0
0.001131013	2568.462646	636.3961182	33932.8125	10	2	628	195	0	4.393377304	1029	0.404075116	0.013273728	2.24706E-06
0.001163678	2891.539307	335.4101868	33260.05859	10	2	619	197	0	20.11955452	1022	0.417815953	0.022867972	9.17111E-05
0.001165201	3114.369873	200	32601.87109	10	2	559	198	0	27.64442444	1015	0.432997644	0.033562474	0.000258377
0.001030202	3120.144287	70.7106781	31944.47852	10	2	369	204	0	25.15979004	977	0.490320891	0.043823443	0.000400668
0.000761276	2924.807617	316.2277527	31273.6582	9	3	368	210	0	19.8757782	935	0.524511695	0.052654296	0.000608562
0.000667606	2741.842529	206.1552887	30589.41016	9	3	216	210	0	14.35044765	935	0.579344034	0.061536413	0.001836733
0.001431682	2665.276611	450	29918.89063	9	2	333	207	0	17.9681282	952	0.610909224	0.070416391	0.003749339
0.003475675	2700	390.5124817	29263.42773	9	3	282	210	1	19.74869537	935	0.639008582	0.079922698	0.006655615
0.007101368	2561.444824	50	28595.91797	9	1	114	214	2	6.853224754	909	0.743291616	0.089683145	0.011128014
0.011759587	1883.08252	364.0054932	27944.17383	9	2	200	214	4	19.8757782	909	0.996524394	0.101295672	0.016530052
0.016811447	1209.338623	550	27294.60938	9	1	175	213	3	10.17652702	915	0.916728795	0.115128949	0.022119904
0.021854572	550.7268066	860.2325439	26632.73633	9	2	88	217	8	5.00628233	894	1.243794441	0.129347071	0.027548898
0.026351819	67.08203888	1415.980225	25987.75781	9	2	104	217	3	4.972358227	890	3.436695337	0.143585175	0.034892309
0.030142304	577.0615234	1569.235474	25330.32422	9	3	141	217	5	12.05273819	887	3.530325174	0.156997845	0.047532365
0.033615723	540.8327026	955.2486572	24664.92578	8	1	105	217	5	12.26451778	887	2.103250504	0.172815353	0.067672491
0.037496794	270	514.7814941	24011.64063	8	1	78	218	11	8.165809631	889	4.842860699	0.1924669	0.092354245
0.041310556	30	254.9509735	23374.23633	8	1	61	218	30	1.509526968	888	6.908599854	0.222754538	0.119685948
0.044538382	642.0280151	353.5534058	22740.17773	9	1	53	218	9	1.217118144	889	5.261044502	0.262612671	0.146918222
0.046729282	1235.475586	667.0831909	22093.56836	9	5	56	217	6	3.199601412	891	15.02886677	0.30648452	0.17136693
0.047630329	1604.649536	300	21466.92383	10	1	57	217	4	1.217118144	892	18.239048	0.352701515	0.194545716
0.047103062	1650	316.2277527	20826.69922	8	1	54	217	4	3.016961336	888	6.060977459	0.391428888	0.212799877
0.046091348	1770	820.0609741	20207.17773	8	1	62	217	3	2.263636112	889	8.463833809	0.422262043	0.226470768
0.044589642	1855.397583	1365.650024	19575.20117	8	5	84	217	12	3.843668222	893	15.38159275	0.437148839	0.232217431
0.042728335	1714.205322	1360.147095	18937.67578	8	5	84	217	6	4.380486965	893	33.04290009	0.437268019	0.232290417
0.040740345	1381.303711	777.8174438	18330.09766	10	2	60	218	6	4.262692928	891	19.6806221	0.418214589	0.224726707
0.038810477	1074.150879	141.4213562	17707.87891	10	1	54	218	6	0.954841256	892	13.17381096	0.380564362	0.208084479
0.037498869	700.3570557	250	17100.6582	10	5	68	217	12	3.109632969	898	9.807920456	0.332742155	0.186647937
0.035838298	323.1098938	424.2640686	16476.00977	8	1	58	218	18	3.016961336	896	26.04920959	0.274322689	0.160133347
0.033357367	271.6615601	250	15867.81641	8	1	54	218	31	1.067520261	896	29.21905708	0.217822462	0.134665787
0.029935814	450	141.4213562	15240.0293	10	1	72	218	12	3.016961336	892	10.49700737	0.166365281	0.111022986
0.026221972	502.8916321	680.0735474	14637.3252	8	1	65	218	8	0.477453768	892	5.185400486	0.127965972	0.093947388
0.022992073	494.7726746	650	14037.46777	8	1	65	218	6	6.729688644	889	5.060102463	0.103101552	0.083964117
0.02071921	831.9254761	390.5124817	13416.00488	10	5	69	216	4	3.016961336	890	2.77707839	0.084445596	0.080284178
0.019046232	1242.014526	50	12781.72559	10	5	83	216	5	3.199601412	890	2.366233349	0.070379645	0.081212208
0.018178189	1813.201538	514.7814941	12150.85156	10	2	175	214	2	2.052775145	904	1.694011211	0.061023694	0.081404239
0.018172344	2421.280762	460.9772339	11538.18848	10	5	82	217	6	7.431549549	891	3.030146599	0.055596095	0.082983546
0.017724624	2397.185791	291.5476074	10916.90918	10	1	80	217	4	5.051152706	891	3.862056971	0.053923421	0.08552596
0.0170795	1972.942017	380.7886658	10325.10059	8	1	72	216	3	2.134299994	892	2.278911591	0.057303898	0.088929094
0.016142925	1489.463013	250	9742.381836	8	1	47	217	5	2.901821613	884	2.385002375	0.065179206	0.092005469
0.014981511	926.6066895	427.2001953	9148.425781	8	1	45	218	7	3.769243956	881	2.5937953	0.074834317	0.093199007
0.014156756	342.0526123	1025.914185	8591.374023	8	1	47	218	8	3.843668222	880	5.722408295	0.083608404	0.092043787
0.013151353	284.6049805	1612.451538	8018.59082	8	5	50	218	18	2.719923258	884	9.612412453	0.089058362	0.088501632
0.011590355	60	2304.88623	7447.314941	8	1	58	218	14	5.226703644	884	10.75466537	0.091691531	0.081956647
0.010040967	540.8327026	2454.587646	6895.172363	8	1	43	218	20	2.134299994	887	6.389638901	0.089698911	0.073718943
0.009067681	67.08203888	1800.694336	6395.70166	9	5	47	218	30	2.8624053	880	9.730534554	0.08414419	0.064595982
0.009258511	576.281189	1104.536133	5883.749023	9	1	72	218	8	6.671226501	886	7.467571259	0.076881155	0.055423815
0.010589934	1020	427.2001953	5428.342285	9	2	227	213	4	17.71328163	913	2.32648778	0.0686187	0.045817904
0.012863059	1317.269897	100	4994.437012	9	2	302	213	3	16.16557693	913	1.5555861	0.057984285	0.036627598
0.015730442	1824.088867	100	4575.172363	9	2	337	207	1	10.55538082	958	1.421451807	0.045636788	0.02992164
0.018782865	2172.671143	180.2775574	4217.321289	10	2	422	206	2	5.875572681	955	1.35777247	0.031555489	0.026130235
0.021320462	2552.645752	250	3870.813965	10	3	568	205	1	14.75253963	966	1.226914406	0.01879322	0.024370205
0.022965996	3023.011719	640.312439	3587.101807	9	2	452	203	1	22.49118614	982	1.169819355	0.008384738	0.023195371
0.023958292	3578.058105	1171.537476	3303.407227	9	2	411	203	1	9.046031952	982	1.089224696	0.003347086	0.022821333
0.024163449	3395.305664	1811.76709	3026.879639	9	2	452	208	1	18.77729797	935	1.034536004	0.003530503	0.023091057
0.024791675	2951.609619	1838.477661	2704.163574	9	2	398	208	1	16.72962952	930	1.017329931	0.006567215	0.024337636
0.025424916	2535.843018	1800	2400.1875	9	2	252	208	2	10.6784153	939	1.074224114	0.011083515	0.024426412
0.025622834	2119.834961	2024.845703	2066.301025	9	2	383	208	1	22.94400215	939	1.084963679	0.017747428	0.023308806
0.025992628	1705.784302	2412.985596	1663.850952	9	2	352	205	0	22.90409851	963	1.029650331	0.025664782	0.021401796
0.026659835	1356.650269	2071.834961	1288.254639	9	2	255	209	1	28.17670631	930	1.11621356	0.033662014	0.019084558
0.027494034	997.2462158	1394.632568	833.5466309	10	3	169	214	4	42.11005783	893	1.197782159	0.040804707	0.017487764
0.028358266	664.0783081	820.0609741	375.8989258	9	2	186	216	5	13.64031124	880	1.389605522	0.045878675	0.016263932
0.029367147	331.3608398	502.4937744	94.86833191	8	2	137	216	5	6.629140377	880	1.571207285	0.048503332	0.015692044
0.030770747	305.9411621	250	536.656311	8	1	18	219	6	2.456394672	867	1.945606709	0.048313275	0.015058273
0.032078192	241.8677368	350	920.2717285	8	1	12	219	4	0.337614715	862	3.554569006	0.045492753	0.014947352
0.03317567	450	1051.189819	1207.849365	7	1	56	219	7	14.23310947	858	6.546016216	0.040586229	0.015458799
0.033194903	241.8677368	1702.938599	1455.231934	7	1	29	219	18	6.926249027	856	4.828192234	0.034430977	0.017257117
0.032079015	169.7056274	2400	1423.024902	7	1	4	219	22	1.067520261	856	3.402544737	0.027808709	0.019422764
0.03103162	296.9848633	3100	973.4988403	8	1	22	220	12	4.262692928	856	8.321953773	0.022004224	0.021126082
0.030375155	234.3074951	3407.711914	492.0365906	8	1	8	219	21	2.02486825	859	8.524148941	0.017496223	0.022350097
0.029699953	390	3259.601318	30	9	1	5	220	16	1.067520261	856	11.14975739	0.013791047	0.022816075
0.028949389	641.3267212	3189.435791	573.1491699	8	1	15	220	8	0.477453768	856	7.947383881	0.011106813	0.022875004
0.025948314	1186.802368	2229.9104	330	8	5	4	220	2	2.160789013	848	3.762295008	0.006087182	0.02841563
0.025630211	494.7726746	1950.640869	360	9	1	10	221	6	3.016961336	845	3.314143896	0.006033849	0.033108886
0.025741484	180	2008.108521	1050	9	1	10	221	16	1.817522049	845	4.391310215	0.006001242	0.038264371
0.026407229	0	2210.203613	1740	8	5	5	220	2	0.337614715	850	6.340435505	0.00593524	0.043304265
0.027609969	676.8308716	2214.723389	2430.740723	8	1	6	220	11	0.954841256	858	4.562785149	0.005747361	0.047607962
0.028043009	977.1898193	1735.655518	3123.60376	8	1	10	220	9	2.361991405	868	4.366425991	0.00571639	0.051876284
0.027949739	536.656311	1364.734375	3755.875488	9	1	30	220	15	2.719923258	870	6.60682106	0.005799908	0.054799519
0.027872693	108.1665421	848.5281372	4320.104004	8	3	32	220	26	2.698951006	870	7.19447279	0.005571385	0.057323575
0.028334251	60	200	4896.98877	8	1	21	220	44	0.954841256	867	6.570130825	0.004640889	0.058725383
0.02938926	301.4962769	474.3416443	5533.760254	9	1	13	220	6	3.109632969	870	5.567514896	0.003418093	0.060091596
0.030705988	300	471.6990662	6149.341309	9	1	12	220	9	2.263636112	863	7.131522179	0.001929881	0.059998844
0.031786151	241.8677368	111.8033981	6788.888184	9	2	4	220	5	0.477453768	863	7.104056358	0.000710202	0.060302127
0.003036965	1540.55188	180.2775574	35486.96875	10	2	289	207	0	10.75958347	948	0.447260112	0.003132404	0
0.003867002	1671.944946	750	34815.57813	10	2	458	200	0	36.49198914	999	0.438526064	0.007853231	0.000161196
0.004722804	1925.850464	1202.081543	34158.18359	10	2	608	197	0	18.86358833	1022	0.454754114	0.015611773	0.000591358
0.005058457	2325.725586	743.3034668	33460.53125	10	2	608	197	0	26.79421425	1022	0.539839447	0.026875688	0.001086058
0.005077016	2415.69873	250	32803.11719	10	2	331	199	1	23.21858597	1009	0.543689251	0.038808476	0.001547925
0.004654516	2430	316.2277527	32146.11719	10	2	382	205	0	13.05694771	972	0.520112514	0.050827254	0.001864258
0.003714304	2264.155518	158.1138763	31476.97656	9	2	217	209	0	36.78905487	944	0.610025108	0.060996443	0.001998553
0.002871813	2058.664551	282.8427124	30823.14258	9	3	182	209	3	20.4393177	944	0.685939848	0.070828632	0.00293636
0.002855471	1972.029419	335.4101868	30157.05859	9	2	165	212	3	15.35942554	921	0.964781821	0.080336869	0.004916874
0.004217724	2010	901.3878174	29506.88672	9	1	221	211	3	27.22787666	936	1.10698247	0.090270296	0.007980878
0.006984666	1935.406982	531.5072632	28858.8457	9	1	110	215	2	8.735691071	902	0.885065496	0.10078308	0.012470791
0.010863905	1893.805664	180.2775574	28198.29297	9	1	82	213	3	3.631393433	915	1.089543462	0.112792552	0.017826989
0.015582594	1476.109741	50	27528.75586	9	1	70	213	3	1.217118144	915	1.301378965	0.127519816	0.02384764
0.020408571	890.9545288	514.7814941	26872.65039	9	2	75	216	6	6.201053619	893	1.361083627	0.142618552	0.030202093
0.024686748	391.1521301	1118.033936	26234.22461	9	1	76	216	7	2.698951006	898	2.124034643	0.158422917	0.040197708
0.02848121	108.1665421	1597.654541	25580.73047	9	1	113	215	7	13.61706161	904	2.066003561	0.174534053	0.055887748
0.032145616	624.2595825	1477.328613	24944.41797	9	2	188	217	2	4.393377304	892	1.769477963	0.193566918	0.079242676
0.036294553	912.4143677	1012.422852	24311.36719	9	1	107	217	4	14.86507416	892	2.363334894	0.220962852	0.107968882
0.040520463	254.5584412	353.5534058	23665.51367	8	1	54	218	24	2.052775145	891	6.279633999	0.257596195	0.137816682
0.044049788	241.8677368	100	23039.47266	8	1	48	218	14	1.391763449	889	7.42480135	0.305870652	0.167627841
0.046613693	664.0783081	0	22399.47461	8	1	49	217	10	0.954841256	891	14.37461472	0.357834399	0.194977835
0.047816031	942.019104	180.2775574	21755.52344	10	1	51	217	11	0.754894495	891	17.2798996	0.413386375	0.222274795
0.047644161	960	447.2135925	21123.59961	8	1	55	217	10	6.063765049	892	16.71897316	0.45666784	0.242986247
0.046979781	1080	1096.585571	20510.2832	8	1	56	217	9	1.391763449	894	25.80584145	0.489290863	0.258856744
0.045905191	1129.29187	1360.147095	19902.0332	8	5	57	217	18	4.289153099	898	31.66961479	0.507560909	0.267556459
0.044390395	1092.016479	1439.618042	19279.08008	9	5	70	217	10	4.315448761	901	44.4805069	0.503485084	0.266705751
0.042688079	774.2092896	901.3878174	18673.11523	8	5	72	217	19	1.687604904	901	25.76482201	0.480938882	0.258761078
0.041087538	468.6149902	316.2277527	18048.03516	8	5	48	218	9	0.754894495	899	23.13267517	0.438263625	0.240790263
0.039954629	123.6931686	282.8427124	17440.63281	10	5	58	217	22	1.909152389	898	19.92268753	0.382805943	0.216789007
0.038388323	254.5584412	50	16812.20898	8	1	51	218	11	2.052775145	896	13.90405464	0.315027893	0.187511131
0.035995781	360	335.4101868	16208.05371	8	2	61	218	21	2.160789013	889	13.33809662	0.247307047	0.158292577
0.032486651	240	111.8033981	15566.04004	10	2	61	218	10	2.134299994	889	7.177213192	0.182228938	0.12910524
0.028751157	180	447.2135925	14964.07715	8	1	75	217	12	2.901821613	890	6.040902138	0.138232931	0.107452899
0.02566874	123.6931686	700	14354.42773	8	5	86	216	16	7.543149948	892	4.251751423	0.111066617	0.093295015
0.023543289	258.0697632	50	13723.5166	8	5	79	215	8	4.315448761	900	4.854275703	0.094050653	0.086428083
0.022620799	849.0582886	180.2775574	13110.54883	10	3	89	215	5	4.393377304	900	2.14158082	0.082832895	0.086035728
0.022244994	1502.697632	559.0169678	12487.56934	10	2	187	213	5	26.24522591	916	1.982720256	0.075569168	0.086277358
0.022511853	1965.400757	291.5476074	11892.2666	10	1	158	217	4	25.41967392	891	1.833146095	0.073368244	0.087146662
0.022182759	1866.038574	223.6067963	11288.65332	8	2	66	217	3	8.327142715	891	2.355832338	0.073737539	0.088964418
0.021712516	1421.442871	390.5124817	10707.94141	8	2	131	217	5	18.0676899	891	2.016731262	0.076927722	0.091498323
0.020862048	975.807373	502.4937744	10119.78711	8	2	75	217	4	14.27724266	891	2.480595589	0.083281606	0.093800448
0.019494319	551.5432739	150	9545.941406	8	1	50	217	6	4.315448761	890	5.814852715	0.090546601	0.094298966
0.018303627	60	827.6472778	8994.398438	8	1	52	218	10	0.954841256	884	6.942736626	0.096908875	0.092254892
0.016869225	150	1504.160889	8426.155273	9	1	61	218	10	3.631393433	886	9.601074219	0.099111125	0.087958373
0.015209249	429.5346375	2207.374023	7901.170898	9	1	63	217	12	4.582314968	887	5.44341135	0.097644739	0.080880843
0.013093845	890.9545288	2450	7379.390137	9	1	48	218	6	3.708616734	887	4.035433769	0.09197937	0.071645826
0.011526168	416.7733154	1750	6891.385742	8	1	66	218	8	13.89309216	880	4.349498272	0.082650147	0.061175685
0.010925984	42.42640686	1060.660156	6408.00293	8	1	54	218	5	2.569502831	878	6.737559795	0.070965543	0.050884575
0.011451879	351.1409912	430.116272	5968.718262	9	1	130	216	12	13.48836327	888	3.892437696	0.059022557	0.040691715
0.01296553	816.0882568	141.4213562	5567.809082	9	2	147	216	2	11.65788746	888	1.927414179	0.046640772	0.031097449
0.015216341	1259.285522	728.0109863	5156.946777	9	2	370	214	1	29.20593262	905	1.506057858	0.033486452	0.023363546
0.017934944	1569.7771	602.0797119	4819.460449	10	2	459	210	2	7.973233223	932	1.362366557	0.020910276	0.018262554
0.020456409	2060.412598	212.1320343	4491.692383	10	1	480	204	2	1.067520261	978	1.3539505	0.010055437	0.015835211
0.022132946	2572.664063	269.2582397	4234.678223	10	2	530	203	2	11.72702408	986	1.326297998	0.00324987	0.014603043
0.022985168	3060.146973	970.8244019	3944.172852	10	2	486	203	3	18.91043854	982	1.142537594	0.000746524	0.014629455
0.023103204	3585.094238	1570.03186	3655.20166	10	2	515	204	4	33.69006729	973	1.230807066	0.001436893	0.015392495
0.023217885	3531.600098	1166.19043	3358.392578	10	3	391	206	4	40.17105484	951	1.366502881	0.004672832	0.01635588
0.023675231	3088.688965	1104.536133	3013.917725	10	3	284	209	12	25.41113472	925	1.112831593	0.009596028	0.016812695
0.023862641	2686.633545	1457.737915	2651.735352	10	2	216	210	2	10.37309647	918	1.046007276	0.016510533	0.015983215
0.024437398	2300.825928	1947.434204	2253.996338	10	2	207	210	1	18.0676899	918	1.029537201	0.024779093	0.014587765
0.02538158	1928.419067	1882.817017	1822.361084	9	2	106	213	2	15.53334236	901	1.053761125	0.033093449	0.012821364
0.026576033	1266.056885	1250	1339.626831	10	3	223	213	1	27.90904808	903	1.025998354	0.039898969	0.012144112
0.027965387	618.4658203	550	882.3264771	9	3	109	216	7	18.35414886	880	1.229679465	0.044579584	0.011856195
0.029667431	0	150	416.7733154	8	1	27	217	3	1.721006155	873	1.394466043	0.046887204	0.011952662
0.031255111	218.4032898	335.4101868	30	8	1	43	217	6	6.671226501	873	1.429394245	0.046397053	0.012184389
0.032511413	536.656311	694.6221924	295.4657288	8	1	24	219	5	0.754894495	863	1.480309248	0.043403264	0.013055884
0.033527844	1103.086548	1188.48645	560.446228	8	2	125	218	5	13.535326	871	1.463566065	0.038053211	0.014617284
0.033492915	823.7717896	1833.712036	807.7747192	8	1	35	217	7	10.16040802	877	2.833747387	0.031078255	0.016296389
0.032155972	276.5863342	2512.468994	961.8731689	8	5	7	217	27	0.754894495	877	3.073800564	0.02354385	0.017771441
0.030119667	276.5863342	3022.002686	1050	8	2	64	220	5	11.08264446	858	2.787743807	0.016438501	0.01893495
0.02855587	361.2478333	2728.094482	954.829834	8	1	5	219	7	1.350224495	866	5.618623734	0.011261386	0.01970475
0.027255384	60	2573.907471	381.837677	9	2	9	220	7	3.199601412	856	5.460745335	0.007915721	0.01968275
0.026034253	60	2474.873779	212.1320343	9	1	22	220	14	2.134299994	861	11.00769329	0.005325472	0.019834401
0.024619916	174.9285583	2557.831055	785.1751099	9	5	9	220	5	1.687604904	861	9.731238365	0.003326789	0.021041106
0.023405859	502.8916321	2523.885986	800.4998169	9	5	7	220	15	1.391763449	867	8.373513222	0.00285649	0.024462726
0.022360692	810	2015.564453	152.9705811	8	1	4	220	5	0.954841256	864	4.846829891	0.003466858	0.030163916
0.021578671	450	1700	483.7354736	9	1	8	220	6	1.012750387	857	3.252095938	0.004636138	0.037094306
0.021556027	210	1603.121948	1143.547119	9	1	15	220	7	0.337614715	860	3.647968292	0.005966155	0.0441727
0.02203523	30	1802.775635	1830	8	1	7	220	3	0.337614715	860	5.603123188	0.007261098	0.051110055
0.023301702	706.1161499	1788.85437	2520	8	1	16	220	4	1.217118144	858	4.288446426	0.008399324	0.057038669
0.023972442	1382.931641	1234.908936	3240	8	5	10	220	6	1.721006155	868	4.133163452	0.009606086	0.06275522
0.024323972	730.5477295	707.1068115	3930	9	1	15	220	7	2.635026455	876	5.091003418	0.009869064	0.066620529
0.024927557	94.86833191	471.6990662	4620	9	5	28	220	39	2.385944128	876	7.414851665	0.009537767	0.069964357
0.026537063	360	0	5299.905762	8	1	20	220	20	1.509526968	873	11.52191925	0.008307203	0.07142321
0.028646359	371.0794983	550	5879.387695	8	1	13	220	13	1.067520261	865	8.896095276	0.006668785	0.072139047
0.030754194	371.0794983	500	6468.114258	9	1	6	220	6	1.817522049	865	6.674661636	0.004528595	0.071289875
0.032532886	339.4112549	50	7079.237305	8	2	6	220	5	2.263636112	859	7.572071075	0.002501405	0.070311405
0.003635237	1290.348755	1081.665405	37042.71094	10	2	484	198	0	13.61706161	1002	0.418842196	7.5582E-05	0
0.00537784	973.4988403	710.6335449	36345.05859	10	2	482	202	0	25.9438324	982	0.440188318	0.001655834	1.32114E-05
0.0073726	842.1401367	141.4213562	35687.64453	10	2	158	207	0	13.90445614	948	0.54161185	0.005609847	0.000410918
0.009042857	1026.157837	380.7886658	35016.82422	10	2	286	200	0	24.39597893	999	0.696990073	0.012384919	0.001129981
0.010503488	1328.495361	884.590271	34359.79688	10	2	388	196	0	35.04724121	1028	0.513637722	0.022012452	0.002036493
0.011452525	1772.286621	650	33704.26172	10	2	386	196	0	31.33143616	1028	0.613969505	0.034217462	0.002925181
0.011509785	1727.020508	50	33036.47266	10	2	210	206	0	28.73564148	965	1.111051559	0.047455415	0.0035644
0.011164335	1740	640.312439	32384.13477	10	1	181	208	1	15.07339954	947	0.879388392	0.061123401	0.00403682
0.009774191	1656.804199	565.6854248	31719.36523	9	1	123	213	2	10.92491055	919	0.930556655	0.07245975	0.004103783
0.008149621	1382.931641	158.1138763	31070.63086	9	1	101	215	7	8.735691071	907	1.280975342	0.083390348	0.00505394
0.006634619	1273.499146	141.4213562	30383.12891	8	5	77	215	6	1.391763449	907	2.159321547	0.093508177	0.007236041
0.0065445	1320	353.5534058	29738.5957	9	1	78	211	3	3.389067173	936	2.216697454	0.103479274	0.010294416
0.008125197	1243.100952	353.5534058	29096.42773	9	2	192	215	3	28.40597153	902	1.539954305	0.11326585	0.014610834
0.01070135	1200	600	28441.39258	9	1	150	216	4	19.85873413	901	1.616261601	0.125316456	0.019613435
0.01398361	1230.365845	403.1128845	27803.38086	8	1	68	216	4	0.954841256	901	1.78469944	0.138841644	0.024904588
0.017938992	1320	250	27150.19922	8	2	69	217	5	6.721369267	893	1.938579679	0.152211353	0.032332078
0.021902613	890.9545288	700	26514.92578	8	2	75	217	6	3.438912392	891	2.067296267	0.168291718	0.044180505
0.025745982	342.0526123	1000	25866.68164	9	1	62	216	3	1.012750387	898	2.628332376	0.185625523	0.061953142
0.029526152	30	1051.189819	25237.58008	9	1	76	216	3	8.735691071	899	3.246362925	0.208152145	0.087897286
0.033909205	445.9820557	886.0022583	24587.13672	9	1	63	216	3	5.885129452	899	3.110591888	0.242797717	0.120255217
0.038299158	699.7142334	781.0249634	23947.46094	9	1	51	218	9	1.967863798	891	5.396612644	0.286957473	0.152260557
0.041953761	295.4657288	502.4937744	23328.44922	8	1	49	217	16	1.067520261	894	6.91481638	0.341513902	0.184103891
0.044746708	67.08203888	350	22696.34375	10	1	51	217	32	1.067520261	897	12.70730877	0.39895317	0.214317322
0.046120308	247.3863373	291.5476074	22082.93555	10	5	49	217	28	1.909152389	902	18.42520714	0.454822421	0.242597327
0.046302404	270	111.8033981	21456.04102	8	1	45	217	65	1.721006155	902	15.14965725	0.50102669	0.265672237
0.045937859	390	538.5164795	20850.53906	9	1	44	216	25	2.719923258	904	28.12516022	0.535498321	0.283190161
0.045202244	436.8065796	756.6372681	20245.64453	9	5	60	216	31	2.719923258	905	44.48814774	0.553657472	0.293247938
0.044148073	400.2499084	1073.545532	19620.0918	9	5	62	217	17	3.520405054	905	38.91727829	0.549688756	0.293450296
0.042857822	161.5549469	552.2680664	19013.46875	9	5	55	218	31	1.687604904	899	27.64291382	0.525231421	0.285302699
0.041768037	150	70.7106781	18360.39258	9	5	44	218	30	0	899	28.56686592	0.477759153	0.265742034
0.041326359	483.7354736	50	17755.38867	10	1	43	217	16	3.64697051	898	22.43943214	0.417120188	0.239817709
0.040161096	829.7589722	538.5164795	17137.14453	8	2	50	218	7	5.062306881	891	7.117477417	0.343649954	0.208851859
0.037984237	1050	813.94104	16536.07031	10	2	75	218	6	1.391763449	889	4.101788044	0.268244326	0.176871195
0.034879249	960	158.1138763	15927.1748	10	1	77	218	5	8.735691071	889	5.257623672	0.200075909	0.1458776
0.031278972	873.6131592	320.1562195	15296.17578	8	1	86	217	4	3.723867178	890	3.435982704	0.149037093	0.119634837
0.028421482	708.0254517	531.5072632	14683.03125	8	2	164	216	4	10.35204124	892	2.927230358	0.119650908	0.10173285
0.02678404	60	254.9509735	14058.7373	8	2	65	215	4	4.058664322	900	3.777862072	0.102919668	0.091327205
0.026591543	509.1168823	50	13460.77637	8	3	111	213	5	14.51357651	916	5.024096012	0.094254307	0.088465087
0.026839856	1006.230591	180.2775574	12830.3584	10	2	157	213	5	21.82925415	916	1.963887095	0.09027569	0.088697538
0.027361318	1371.167358	141.4213562	12248.23242	10	1	104	217	3	15.73115158	892	1.909846306	0.090931669	0.088915609
0.027024806	1350	514.7814941	11654.56543	8	1	54	217	7	2.698951006	892	2.484344006	0.093021385	0.089760929
0.026331108	858.0209961	986.1541748	11094.52539	8	1	38	218	5	0.754894495	888	3.971417665	0.096904643	0.091193169
0.025310507	424.2640686	602.0797119	10542.9834	8	1	52	218	5	1.067520261	887	5.030782223	0.102283701	0.092458352
0.023996623	30	70.7106781	9970.206055	8	1	39	218	7	1.509526968	887	6.446829319	0.107011385	0.092399307
0.022733772	403.6087341	776.2087402	9428.212891	8	1	42	218	5	1.721006155	884	5.164973736	0.110529169	0.089712694
0.021499762	90	1480.709229	8884.508789	8	1	81	218	4	3.945476294	886	6.133279324	0.110040426	0.084954433
0.020105558	755.3806763	2128.966797	8386.542969	8	2	133	217	10	14.93838024	887	2.351120949	0.105582274	0.077376261
0.018027825	1368.539307	2452.040039	7874.643066	9	3	212	217	5	18.91043854	887	1.889175415	0.096615866	0.067763358
0.016258245	931.9334717	1708.800781	7397.601074	9	2	187	216	4	10.68350792	891	1.894445658	0.083551332	0.056317694
0.015308743	523.9274902	1068.87793	6955.990234	8	1	123	215	10	15.53334236	901	3.823364735	0.068272904	0.045526437
0.014888977	134.1640778	364.0054932	6520.429199	9	1	77	216	17	0.954841256	890	4.669755936	0.053122662	0.035381757
0.015482042	324.4996033	300	6137.768555	9	1	87	217	7	4.532714367	880	7.335817814	0.039226338	0.025920087
0.016774824	626.418396	650	5760.3125	10	2	204	217	4	5.730255604	880	1.751743913	0.026459971	0.018522039
0.018770212	1060.660156	901.3878174	5445.475098	10	2	273	216	1	33.70864868	888	1.496476293	0.015714919	0.012629776
0.020947214	1597.059814	715.8910522	5130.789551	10	2	467	204	1	20.68341255	978	1.299208522	0.007261494	0.009228015
0.022422485	2052.315674	680.0735474	4882.263672	10	2	580	203	1	11.91371918	986	1.192309141	0.001872889	0.007819096
0.022978449	2609.310303	1162.970337	4578.318359	10	3	560	200	3	6.526986599	1010	1.14336741	0.000277377	0.007908416
0.022601763	3210.140137	1176.860229	4278.65625	10	5	536	200	15	5.641219616	1010	1.34915185	0.001968212	0.008550125
0.021916011	3797.222656	602.0797119	3975.084961	10	2	541	200	13	3.931095839	1007	1.370980263	0.005207299	0.009372198
0.021603614	3635.945557	447.2135925	3595.997803	10	2	468	202	5	26.84279633	991	1.14127183	0.010056729	0.009802489
0.021552345	3230.123779	1054.751099	3226.220703	10	2	327	207	1	26.49647141	951	1.067840338	0.016291555	0.009279101
0.022227613	2531.402832	1726.991577	2804.318115	10	5	198	207	3	8.543725967	951	0.991173804	0.023784375	0.008433864
0.023461249	1836.137207	1662.077026	2346.912842	10	2	222	213	2	4.69196701	901	0.966731668	0.031063769	0.007455071
0.025392087	1140.394653	996.2429199	1863.866943	10	2	311	213	0	11.03853226	903	0.981681645	0.037349179	0.007445835
0.027615337	450	360.5551147	1415.097168	9	2	132	214	1	17.98199844	897	1.052586913	0.041580979	0.007658293
0.029726779	240	254.9509735	993.1766968	8	1	56	218	5	15.02163982	867	1.106368184	0.043612856	0.008429975
0.031398587	833.5466309	934.0770874	644.1273193	8	2	102	218	1	8.478713036	867	1.036892772	0.042895269	0.009555648
0.032703348	1092.016479	1250	335.4101868	8	2	104	217	10	14.30291462	876	1.309824467	0.039469168	0.011431033
0.03364889	1533.231934	1691.892456	60	9	3	55	217	4	2.719923258	871	1.415542006	0.034175105	0.013533834
0.033509679	1251.758789	2214.723389	150	8	3	54	218	4	12.55768108	869	1.549215555	0.027236082	0.015128416
0.032006484	678.8225098	2768.12207	270	8	5	14	219	7	1.687604904	865	1.928964257	0.019826973	0.016226068
0.029387724	127.2792206	2475.883789	360	9	1	10	220	10	1.687604904	858	2.740207911	0.012897919	0.016783245
0.02667997	445.9820557	2067.002686	488.364624	8	1	20	219	14	3.769243956	866	3.342768431	0.008110113	0.017062431
0.024316913	256.3200989	1892.749268	684.1052246	8	1	11	220	4	3.016961336	861	3.199276447	0.004840923	0.016842309
0.022517217	384.1874695	1817.278198	169.7056274	9	1	26	220	5	3.016961336	863	4.685798645	0.002268033	0.017391587
0.020773349	228.4731903	1866.81543	403.6087341	8	1	26	220	21	4.262692928	868	6.201714039	0.000687872	0.019649392
0.019244732	30	1892.749268	540.8327026	8	1	24	220	13	1.067520261	868	10.18559265	0.000971082	0.024800217
0.018292384	120	1484.082153	120	8	5	9	220	14	2.134299994	870	5.493358135	0.002797512	0.032635812
0.01724112	210	1063.014526	758.9466553	9	1	16	220	14	1.909152389	865	4.113278866	0.005168412	0.041278053
0.016932435	375.8989258	900	1397.175781	9	3	33	220	5	1.817522049	865	5.541021824	0.007708548	0.049976692
0.017294109	174.9285583	1220.655518	2047.486206	8	1	22	220	2	1.909152389	860	6.219882011	0.010306421	0.058354497
0.01861972	812.2191772	1264.911011	2700.833252	8	1	22	220	15	2.160789013	863	4.995244026	0.012292041	0.065680318
0.019518984	1179.576172	776.2087402	3364.416748	8	1	21	220	5	0.954841256	866	5.13788414	0.013686043	0.072106719
0.020302197	517.8803101	316.2277527	4036.087158	8	5	24	220	10	1.012750387	873	9.946122169	0.014038966	0.076714993
0.021747436	123.6931686	50	4717.732422	9	5	15	220	8	0.754894495	877	16.37836266	0.013643284	0.080210336
0.024326088	785.1751099	353.5534058	5402.083008	9	1	18	220	3	0	877	14.67708111	0.012199885	0.081658505
0.02711284	812.2191772	919.2388306	6090.29541	9	5	16	220	6	1.687604904	871	7.610211849	0.010195317	0.081706867
0.029970532	169.7056274	636.3961182	6810	8	1	5	220	13	0.337614715	863	8.643136024	0.007575996	0.080334604
0.032474585	234.3074951	471.6990662	7445.079102	8	1	10	220	10	0.754894495	859	7.41693449	0.004728183	0.077663317
0.004775417	924.175293	905.5385132	37901.35156	10	2	535	204	0	26.00818253	972	0.438581407	0	0
0.00754362	670.8203735	764.8529053	37243.95703	10	2	268	209	0	5.749849319	940	0.417837918	0.000335022	6.81077E-06
0.010456062	342.0526123	514.7814941	36573.48047	10	2	287	202	0	31.23698235	982	0.786103308	0.003131127	0.000450302
0.013587821	150	50	35917.83203	10	3	133	210	1	5.00628233	930	0.972827673	0.01012755	0.001433129
0.01596421	379.4733276	50	35249.84766	10	1	117	210	2	2.263636112	934	1.331126213	0.020015167	0.002632715
0.01820074	792.0227051	559.0169678	34597.17969	10	2	166	208	1	12.29941654	950	0.789313495	0.032905485	0.003946643
0.019767504	1171.537476	743.3034668	33946.23047	10	2	255	211	0	15.59961414	933	0.72107017	0.047470748	0.005152331
0.020092765	1034.456421	158.1138763	33256.36328	10	3	141	211	1	7.233844757	933	1.236735463	0.062588833	0.006055157
0.019756483	1050	492.4429016	32609.0625	9	3	119	214	2	5.269658089	915	1.008870721	0.076740019	0.006648617
0.017966008	1082.081299	701.7834473	31948.97266	9	1	101	215	4	5.808222771	907	1.228975654	0.08822909	0.00692207
0.015647786	697.7822266	141.4213562	31305.6582	8	1	76	215	12	3.945476294	907	2.928817749	0.099505261	0.008005045
0.012731973	589.4064941	50	30649.38672	8	1	72	215	12	1.687604904	907	3.938393116	0.109119102	0.010008349
0.010901384	630	111.8033981	30010.57227	8	1	68	216	17	1.217118144	905	6.086745739	0.119246766	0.01280131
0.010317247	560.446228	269.2582397	29372.57422	9	1	69	216	18	0.337614715	907	4.041990757	0.127882063	0.016673936
0.011408882	510	50	28720.04492	9	5	66	215	18	0.337614715	908	3.714107037	0.137110487	0.02114475
0.013220462	540	100	28085.70508	8	1	62	217	30	0	895	4.403911591	0.147845149	0.025938477
0.0156723	630	100	27412.91016	8	1	64	217	12	2.052775145	895	4.482940197	0.159230396	0.034215957
0.018504573	636.3961182	50	26784.64063	8	2	66	217	15	2.160789013	897	4.925106049	0.172895163	0.047165379
0.022104297	720	350	26159.67383	8	1	58	217	16	1.909152389	897	3.402119875	0.190164864	0.066329814
0.026024768	510	403.1128845	25520.28516	9	5	53	216	34	1.217118144	899	4.527083397	0.215090215	0.093741804
0.030082671	152.9705811	200	24901.37305	9	1	49	217	9	1.687604904	892	4.442461967	0.252591491	0.125737458
0.034450632	853.2877808	206.1552887	24269.10938	9	1	50	217	21	1.350224495	892	6.469208717	0.301712781	0.159130126
0.038124856	270	474.3416443	23655.62305	8	1	48	217	50	1.391763449	893	12.23719215	0.359502286	0.192722827
0.041097131	390	460.9772339	23028.19922	8	2	45	216	14	1.817522049	898	13.07139301	0.419305474	0.225021183
0.042673852	84.85281372	50	22422.20508	8	1	43	216	31	1.391763449	906	17.00123215	0.475555837	0.255055428
0.043166466	161.5549469	200	21800.58984	8	5	52	216	204	2.361991405	906	26.56306267	0.523029268	0.279885024
0.043010987	300	150	21168.01367	8	5	45	216	184	6.526986599	910	36.20584869	0.559171081	0.29892388
0.042606115	210	158.1138763	20561.88672	8	5	41	216	247	5.385977268	905	42.59328079	0.576312006	0.309452713
0.042062376	276.5863342	559.0169678	19932.75977	9	5	56	217	23	1.687604904	905	28.88767624	0.57209152	0.310344964
0.041356012	457.9301147	781.0249634	19326.73047	9	5	54	217	22	2.385944128	899	25.70456696	0.546066165	0.301626235
0.041495524	757.1657715	212.1320343	18708.31445	8	5	40	217	12	2.8624053	899	31.22724724	0.499651223	0.282270581
0.041863143	1090.779541	223.6067963	18108.00195	8	1	55	218	8	2.263636112	891	13.72294712	0.438209921	0.255579412
0.041354936	1416.050903	670.8203735	17482.48633	8	2	79	217	5	1.350224495	888	7.26980257	0.363124818	0.224065855
0.039789841	1740	890.2246704	16868.88477	8	2	94	217	3	2.052775145	891	3.771091938	0.284336627	0.19099769
0.037130382	1650	492.4429016	16255.59863	8	2	101	217	4	6.926249027	888	3.333281279	0.213285431	0.158325732
0.033873186	1571.782471	223.6067963	15606.37402	8	3	77	217	6	5.52021265	888	3.494218349	0.157418832	0.128699601
0.03173048	997.2462158	282.8427124	15006.74805	8	3	146	216	4	18.8296566	892	2.46067524	0.126760319	0.10841646
0.030684516	445.9820557	150	14396.5	8	5	54	215	4	3.945476294	900	2.867872953	0.111189388	0.09540128
0.030985029	0	50	13813.2002	8	5	45	217	9	1.391763449	890	4.996076584	0.105311356	0.090018295
0.031496566	469.5742798	269.2582397	13214.31055	10	3	59	217	4	2.456394672	890	3.04246068	0.104986653	0.088972121
0.032022152	706.1161499	250	12646.55664	8	3	83	217	3	4.582314968	893	2.832852364	0.108149931	0.088485241
0.031896081	764.8529053	559.0169678	12091.52637	8	3	46	217	3	2.719923258	893	4.015906334	0.111371458	0.088251352
0.030876694	366.1966553	1011.187439	11518.78906	8	1	39	218	5	6.721369267	891	5.761151314	0.114698611	0.088655539
0.029542372	108.1665421	300	10968.23145	8	1	28	219	10	3.054369926	885	8.16300869	0.119953491	0.088805161
0.027885476	551.5432739	212.1320343	10389.05664	8	1	30	219	4	2.719923258	885	4.768395424	0.123893373	0.087591693
0.026962543	664.0783081	813.94104	9872.188477	8	1	52	218	4	1.817522049	884	3.886371851	0.124985263	0.084203392
0.026171014	30	1500	9351.727539	9	2	70	218	4	12.35155678	880	5.555835247	0.121899441	0.079069488
0.024996426	692.6037598	2178.302002	8865.088867	8	2	209	216	3	5.885129452	892	2.370214939	0.114418693	0.071117043
0.022971323	1385.20752	2050.609619	8378.8125	9	2	362	211	1	10.74441624	934	1.629184008	0.102210209	0.061385874
0.021111021	1475.80481	1724.093994	7934.191895	9	2	323	211	3	17.48534584	934	1.555448413	0.087261282	0.0504204
0.019834962	1140.394653	1220.655518	7514.38623	9	2	168	210	4	2.635026455	939	1.48557198	0.069790751	0.039798237
0.018923074	632.850708	602.0797119	7097.900879	9	1	111	214	4	9.832003593	902	3.505074739	0.052317392	0.030577675
0.018834049	301.4962769	206.1552887	6736.186035	10	1	68	215	7	2.134299994	897	5.336629391	0.036685809	0.022008855
0.019476116	84.85281372	50	6375.405762	10	1	59	216	3	4.393377304	888	5.253150463	0.023197692	0.014907695
0.020775076	607.4536743	559.0169678	6066.011719	10	2	122	216	4	12.26014709	888	3.235992193	0.013038415	0.008554052
0.022287298	1087.060303	1265.898926	5772.564453	10	2	224	214	1	21.5790081	903	1.901424408	0.006235768	0.004781233
0.023217952	1640.152466	1365.650024	5517.79834	10	2	438	210	1	16.85951614	931	1.206403971	0.001728069	0.003091602
0.023266045	2239.575928	1626.345581	5229.732422	10	2	433	205	1	36.83080292	972	1.239800572	0.000735069	0.002707364
0.022424798	2821.435791	1079.351685	4904.70166	10	2	519	205	7	0.337614715	972	1.151785851	0.003048549	0.003348793
0.020996641	3328.242676	364.0054932	4585.389648	10	2	551	204	6	7.431549549	981	1.08098793	0.006382481	0.003934453
0.01988581	3804.799561	291.5476074	4185.940918	10	2	536	201	2	5.550718307	1008	1.051612139	0.010633111	0.004347178
0.019151356	3123.60376	781.0249634	3807.282471	10	2	476	202	2	12.82254982	997	1.04477942	0.015749186	0.004228007
0.019910788	2444.954102	1346.29126	3328.242676	10	2	343	211	1	25.58445168	916	1.00257957	0.021994727	0.003976707
0.021819582	1776.851196	1628.64978	2870.766357	10	1	89	211	2	12.68879604	916	1.003781438	0.028251009	0.003360149
0.024502113	1100.63623	894.4271851	2377.771973	10	2	76	213	1	12.22512245	905	1.030629516	0.033920359	0.003528802
0.027009085	496.5883484	291.5476074	1972.257568	10	2	105	214	1	20.27199554	899	1.038310051	0.037458919	0.004256542
0.029205604	120	400	1599.312378	10	2	101	216	1	18.32982063	871	1.016832352	0.038811538	0.005648323
0.030991597	814.9846802	1104.536133	1259.285522	8	2	183	213	1	20.12194824	905	1.027131081	0.038007937	0.007671997
0.032277022	1510.761353	1784.65686	989.5453491	8	2	256	213	1	8.848749161	905	1.056454659	0.03469938	0.009852356
0.033249632	2036.467529	2227.666992	713.0918579	9	1	78	212	6	14.30657768	911	1.100742579	0.02964074	0.01186128
0.033074893	1675.977295	2621.54541	523.9274902	8	3	43	218	0	7.667577267	869	1.234567046	0.023092642	0.013356915
0.031516016	1103.086548	2546.075439	420	8	5	19	219	11	1.350224495	865	1.961602926	0.016273126	0.014415678
0.02867648	496.5883484	1947.434204	330	8	3	33	219	5	6.01728487	865	2.139708281	0.01010422	0.014787504
0.025114305	182.4828796	1486.606934	174.9285583	9	2	24	219	3	5.051152706	864	2.370064974	0.005603608	0.014598917
0.021781132	516.1395264	1188.48645	60	9	1	26	219	4	3.814074755	868	2.406647205	0.002854817	0.014203874
0.018913655	60	1110.180176	375.8989258	9	2	29	219	3	5.875572681	866	2.921460867	0.000864607	0.015210986
0.016725494	551.5432739	1253.993652	42.42640686	8	1	38	219	3	5.1287117	874	3.585150003	7.6665E-05	0.018531814
0.015153107	660	1176.860229	305.9411621	8	1	13	219	4	1.391763449	874	4.644550323	0.001461287	0.025134791
0.014260463	323.1098938	1097.724976	335.4101868	8	1	3	220	5	0.954841256	866	4.514532089	0.004024924	0.034053911
0.013146684	192.0937347	538.5164795	1001.299133	9	1	6	220	5	0.675206006	865	4.980751514	0.007252104	0.044034231
0.012533604	30	223.6067963	1659.789185	9	1	15	220	4	1.067520261	865	7.481507778	0.010511301	0.054123212
0.012799085	30	570.0877075	2305.319824	9	1	32	220	3	1.350224495	867	6.810930729	0.013558757	0.063838556
0.014113653	509.1168823	583.0952148	2939.540771	9	1	23	220	5	2.882181168	867	8.063911438	0.015865233	0.072529249
0.01520006	853.8149414	424.2640686	3587.101807	8	1	18	220	6	2.635026455	871	10.27258301	0.017443845	0.079450987
0.016363379	228.4731903	100	4266.01709	8	5	22	220	13	1.217118144	876	11.90618229	0.017908333	0.084367104
0.018424522	371.0794983	559.0169678	4924.479492	8	5	11	220	26	3.931095839	878	17.14543724	0.017417161	0.087660126
0.021557836	1018.675598	650	5583.547363	9	5	10	220	27	3.109632969	878	15.86297131	0.015781067	0.088881433
0.024902184	540.8327026	602.0797119	6255.125977	9	5	6	220	16	0.954841256	871	9.635252953	0.013450255	0.088155381
0.028242923	67.08203888	764.8529053	6931.493164	8	1	5	220	13	0.754894495	863	11.8371191	0.01049371	0.085784696
0.031425379	713.0918579	353.5534058	7609.185059	9	1	10	220	6	4.857533455	862	6.990537167	0.007110985	0.081862539
0.005393848	684.1052246	538.5164795	38800.70703	10	2	443	205	0	33.2736969	964	0.83272773	0.000804892	0
0.008959228	381.837677	200	38131.41797	10	2	224	204	0	18.30544853	972	0.77383399	0.001716484	0
0.013098735	30	111.8033981	37477.10938	10	5	185	209	0	10.55538082	940	0.548978448	0.003768567	0.000307343
0.017271128	241.8677368	150	36810.30469	10	1	193	209	1	21.27147484	940	0.72861445	0.008857106	0.001314136
0.021635618	523.9274902	320.1562195	36132.51953	10	2	270	211	1	18.6614399	925	0.705058992	0.019516397	0.002874921
0.025467556	189.7366638	335.4101868	35482.94922	10	3	187	213	1	16.73873138	921	0.795501471	0.033102535	0.00456848
0.028151814	313.209198	100	34820.60547	10	1	108	213	1	1.687604904	920	1.038915634	0.048501972	0.006158277
0.030121306	474.3416443	100	34174.51563	10	1	134	214	1	16.87454033	915	0.975450993	0.065168537	0.007625288
0.030298825	362.491394	0	33515.47656	9	1	94	214	2	1.909152389	915	1.300806165	0.081272401	0.008658259
0.029583514	360	100	32873.28125	9	1	88	214	3	1.687604904	915	1.48325479	0.096642137	0.009367597
0.027246771	655.2098999	100	32217.96094	9	1	85	215	9	3.321432114	907	1.945306897	0.108460501	0.010080131
0.02434976	108.1665421	206.1552887	31579.75586	9	5	83	217	57	3.438912392	904	4.534919262	0.119459912	0.011281818
0.020588296	120	650	30941.88477	9	1	79	217	34	2.361991405	907	7.163854599	0.129436821	0.01314301
0.016678095	60	694.6221924	30264.66211	8	1	88	217	38	2.8624053	907	7.804084778	0.137875572	0.015530853
0.013999189	120	905.5385132	29631.31445	8	1	84	217	33	3.438912392	907	7.692233562	0.143990114	0.018772997
0.012900883	180	750	28984.61133	8	3	81	217	12	6.926249027	906	4.111305714	0.14892745	0.022562135
0.013215612	150	550	28356.91992	8	2	78	217	7	3.199601412	901	5.957755566	0.154641435	0.026885437
0.013988448	60	364.0054932	27715.59961	8	1	65	217	18	1.350224495	901	7.37582016	0.16084303	0.034764238
0.015224	42.42640686	403.1128845	27093.12305	8	1	62	217	25	1.391763449	897	7.435294628	0.170770675	0.047525633
0.017839318	42.42640686	300	26474.29883	8	5	63	217	20	2.882181168	897	8.134435654	0.185744151	0.066433966
0.021603204	180	250	25841.89648	8	5	51	217	41	1.721006155	894	7.519179344	0.210779399	0.093631998
0.025264421	150	427.2001953	25228.3418	8	1	53	217	45	0.954841256	897	10.94045067	0.249437943	0.125376686
0.029536104	174.9285583	412.3105774	24576.35352	8	5	50	217	18	0.337614715	897	13.14161682	0.303200155	0.160888702
0.033063423	120	250	23970.07422	8	1	47	217	32	0.337614715	897	21.02478027	0.361011386	0.195331246
0.03606898	60	158.1138763	23348.96289	8	5	53	217	93	3.520405054	902	21.17665672	0.421142846	0.228976786
0.037759859	123.6931686	460.9772339	22740.01953	8	5	62	216	95	3.199601412	911	20.78904915	0.476405561	0.259592682
0.038287975	510	900	22134.59375	8	5	72	216	34	1.391763449	916	27.41845703	0.522604108	0.285034627
0.038568858	268.3281555	776.2087402	21505.20898	8	5	65	216	197	2.385944128	910	41.10894775	0.557162106	0.303572536
0.038514987	228.4731903	403.1128845	20898.31055	8	5	61	216	197	0.754894495	910	39.88533401	0.573715091	0.314353347
0.038544949	174.9285583	50	20278.60156	8	2	34	216	44	0	908	32.51048279	0.570884943	0.31618005
0.038944293	660.6814575	403.1128845	19678.74219	9	1	43	217	13	5.808222771	902	28.30840302	0.546261191	0.307437092
0.040613789	1209.338623	50	19055.31445	8	5	33	217	7	3.723867178	892	28.77285385	0.502596974	0.288595438
0.041961532	1590	650	18417.28711	8	3	66	217	5	3.035723686	892	14.78635406	0.439547211	0.261361837
0.042231668	1629.96936	1101.135742	17803.95703	8	2	98	217	5	9.208987236	892	10.85108852	0.365375131	0.231371075
0.041226529	1671.944946	400	17178.08398	8	2	123	216	4	6.281942844	895	5.902647495	0.287679702	0.198321268
0.039026216	1637.131592	291.5476074	16576.73047	8	1	104	217	5	8.380191803	888	3.464438915	0.218712226	0.165530205
0.036545105	1594.521851	291.5476074	15963.97461	8	2	88	217	4	6.721369267	888	3.585275888	0.165907443	0.136190668
0.035206843	1452.446167	905.5385132	15378.2998	8	3	157	216	3	9.583436966	898	2.499129295	0.134376124	0.113905191
0.034767482	966.0745239	850	14776.85059	9	3	128	218	3	10.66312027	884	2.35443449	0.1186129	0.098609626
0.035541948	516.1395264	538.5164795	14203.18652	9	2	72	217	5	4.532714367	890	2.500055552	0.114777967	0.090891033
0.036344685	150	100	13619.93359	9	2	48	217	3	8.104435921	893	3.597297907	0.117334679	0.0876517
0.036669675	67.08203888	0	13046.1377	9	1	34	217	3	3.035723686	893	5.326120377	0.123340145	0.08630383
0.036087826	94.86833191	206.1552887	12494.59473	9	5	45	217	3	9.046031952	893	7.002453327	0.12729618	0.085248537
0.034779947	192.0937347	600	11925.51855	8	1	29	218	12	2.719923258	891	7.216921806	0.130832762	0.084307827
0.033239417	624.2595825	380.7886658	11393.12988	8	5	25	219	9	1.350224495	885	7.154482841	0.1356543	0.083362557
0.031406578	852.7602539	180.2775574	10855.89746	8	1	27	218	5	1.687604904	884	5.475218296	0.138314784	0.081114456
0.030782472	483.7354736	790.569397	10359.21289	8	1	39	218	5	2.263636112	884	5.522807121	0.137846097	0.076795697
0.030388335	84.85281372	1180.042358	9848.501953	9	2	76	218	4	15.82569218	883	5.154752254	0.132860765	0.071348369
0.02943157	729.9315186	1600.781006	9385.541992	9	2	180	216	3	11.12656498	895	2.575056553	0.123478271	0.063369386
0.027705109	1410.319092	1570.03186	8939.043945	9	3	311	212	1	21.22925949	925	1.650174022	0.109496132	0.053624772
0.025456656	2077.811279	1096.585571	8485.28125	9	3	179	212	5	20.80285645	925	1.525779486	0.092275858	0.043392368
0.023795022	1622.498047	807.7747192	8076.688477	9	2	166	214	5	9.009391785	910	1.500351429	0.072769709	0.033033099
0.022458378	1195.491577	850	7677.714355	9	2	140	214	6	22.66860962	902	1.427277207	0.054177921	0.02514372
0.021795806	890.9545288	715.8910522	7331.793945	9	1	117	215	4	21.62244415	897	1.445543528	0.03764363	0.018138625
0.021813614	361.2478333	111.8033981	6991.802246	10	1	62	217	9	12.5107832	880	4.358862877	0.023165517	0.011726496
0.022744548	84.85281372	291.5476074	6704.580566	10	1	53	217	5	1.721006155	880	5.16455555	0.012590001	0.00630797
0.023840118	690.6518555	781.0249634	6424.834473	10	2	174	218	6	22.1783886	876	3.468550205	0.00641322	0.002766353
0.024307871	1272.792236	1220.655518	6152.414063	10	2	305	216	1	8.478713036	891	1.542406678	0.002216688	0.000842807
0.023890382	1824.828735	1806.239136	5862.985352	10	2	176	211	1	15.24102688	927	1.331477523	0.001421433	0.000356222
0.022625649	2346.912842	1252.99646	5530.831543	10	2	486	211	5	21.56812859	924	1.113280416	0.003865588	0.000767692
0.0206063	2850.473633	610.3277588	5160.348633	10	3	590	211	2	22.76564598	924	1.098017931	0.007717061	0.001346498
0.018709207	3420.657715	70.7106781	4762.824707	10	2	504	201	1	10.86511135	1008	1.180683255	0.011740895	0.001863883
0.017590085	2871.236572	600	4318.541504	10	3	474	202	2	5.427642822	997	1.120842814	0.015960751	0.002089686
0.018260868	2229.9104	1300	3835.89624	10	2	404	206	2	12.50650978	962	0.984426081	0.020578841	0.001998602
0.020393651	1620	1830.983398	3380.428955	10	2	206	206	2	22.61986542	962	0.983711123	0.025456887	0.001596884
0.02305511	930	1272.792236	2938.315918	10	1	65	213	2	6.795864582	900	1.116315007	0.029834658	0.001686436
0.025622725	240	824.6211548	2550	10	4	57	216	0	2.433138847	875	1.171040177	0.032625344	0.002498331
0.027891263	424.2640686	860.2325439	2212.080566	10	2	168	215	1	20.90319443	877	1.293542981	0.033523027	0.003978869
0.029792821	1020.441101	1341.640747	1888.094238	8	2	323	210	0	14.79485893	928	1.267964721	0.032568336	0.00598809
0.031211246	1653.269531	1952.562378	1637.131592	8	2	264	213	1	18.38382912	905	1.060681581	0.029387178	0.007951183
0.032339633	2337.883545	2630.589355	1361.947144	8	2	102	212	7	8.439450264	911	1.124273062	0.02448458	0.009841314
0.032109849	1982.952393	2910.755859	1200	9	2	41	217	10	1.967863798	869	1.214986563	0.018610688	0.011184499
0.030447673	1282.653442	2227.666992	1110	9	2	94	218	3	5.479268551	869	1.266244054	0.012771104	0.012155057
0.02747231	589.4064941	1600.781006	1020	8	1	48	218	9	6.466625214	875	1.96850419	0.007480372	0.012472273
0.023609599	90	984.8858032	829.7589722	9	1	35	218	6	3.708616734	875	2.423562527	0.003386903	0.012324382
0.019693552	785.1751099	538.5164795	569.2099609	9	1	37	219	3	5.808222771	868	2.271235943	0.001190217	0.011992875
0.0161418	445.9820557	403.1128845	228.4731903	9	1	24	219	3	4.315448761	870	3.085811138	9.79839E-05	0.013383236
0.013473242	127.2792206	550	212.1320343	9	1	35	219	6	1.967863798	869	4.167480469	0.00037676	0.017684394
0.012105621	603.7383423	492.4429016	90	9	1	21	220	5	2.882181168	866	3.799737692	0.002393839	0.025378557
0.01137132	150	680.0735474	543.3231201	9	1	11	220	7	0.954841256	866	5.013370514	0.005521772	0.035375316
0.010463424	42.42640686	111.8033981	1230	8	1	15	220	5	1.721006155	865	10.18727493	0.009392916	0.046944644
0.009803614	483.7354736	269.2582397	1889.047363	9	1	26	220	11	1.350224495	866	12.20492172	0.013060468	0.058141246
0.010032146	466.6904907	100	2559.863281	9	1	14	220	7	1.967863798	870	10.1152792	0.0163926	0.068753883
0.011093336	108.1665421	50	3218.400146	9	1	14	220	2	2.901821613	870	9.321728706	0.018919667	0.077850066
0.011830688	570	50	3878.479004	8	5	24	220	6	2.160789013	871	17.65201569	0.020592367	0.08454293
0.012757868	60	50	4511.186035	8	5	19	220	56	0.337614715	881	20.81201744	0.021073006	0.08890181
0.014767543	702.2819824	0	5158.778809	8	5	19	220	27	2.263636112	878	16.93160248	0.020539911	0.09167736
0.017962733	1080	50	5808.312988	9	1	19	220	28	1.350224495	873	14.04383278	0.018928437	0.092599392
0.02190298	390	70.7106781	6460.108398	9	1	18	220	2	0.754894495	873	9.148918152	0.016252402	0.091208912
0.025758287	300	70.7106781	7119.171387	9	1	17	220	5	2.134299994	866	10.2312603	0.012984258	0.087786466
0.029721837	1006.230591	141.4213562	7807.496582	8	1	15	220	5	5.062306881	864	6.082614899	0.009067655	0.082483053
0.001687848	60	0	40358.69922	10	2	278	204	0	5.438007832	973	0.737179637	0.001137099	0
0.004937324	0	141.4213562	39690.53125	10	2	245	199	0	28.27596855	1000	1.037979484	0.002485768	0
0.009349142	0	70.7106781	39037.48047	10	2	284	205	0	22.07341576	964	1.558230996	0.004708365	0
0.014330367	169.7056274	158.1138763	38345.32813	10	1	257	209	1	27.89143944	936	0.907640159	0.007804765	8.43037E-05
0.019861232	615.5485229	531.5072632	37695.28516	10	2	418	208	0	26.49647141	950	0.502042651	0.011582409	0.000950667
0.025115138	858.0209961	743.3034668	37032.41016	10	2	471	204	0	32.84430695	982	0.459487528	0.019500397	0.002455469
0.03050334	1164.989258	984.8858032	36385.59766	10	2	508	204	0	12.17677879	982	0.502499342	0.032712471	0.004366544
0.03541103	666.1080933	919.2388306	35740.62891	10	2	374	206	0	23.65321541	968	0.529232323	0.048698608	0.006408334
0.03880598	284.6049805	750	35082.55859	10	1	196	212	1	17.13627434	933	0.648043931	0.065617532	0.008289274
0.041136928	201.2461243	600	34441.38672	10	2	168	212	2	16.4815197	937	0.72612679	0.08442878	0.009978741
0.041305877	283.0194397	680.0735474	33786.94141	9	3	228	215	4	18.37304306	910	0.862468302	0.102440052	0.01117878
0.04022713	295.4657288	522.0153198	33149.07813	9	1	234	215	5	21.45892334	910	1.240347624	0.119090937	0.012068391
0.037055027	84.85281372	471.6990662	32470.32617	9	1	113	216	13	0.754894495	907	2.67434001	0.132082611	0.013264716
0.033182088	42.42640686	158.1138763	31835.14648	8	1	97	216	37	2.456394672	908	5.043873787	0.14293924	0.014742111
0.028510056	67.08203888	863.1338501	31202.55273	8	3	117	216	13	13.1421051	905	2.276904345	0.151795819	0.01628411
0.023165438	123.6931686	1386.54248	30556.43945	8	3	107	216	5	8.406583786	905	1.609750867	0.156914562	0.018058823
0.018735971	361.2478333	1600.781006	29929.26758	8	3	207	216	11	20.02348518	907	2.797799349	0.159299999	0.020419601
0.015197609	234.3074951	1443.086914	29288.17578	8	1	97	214	6	8.459106445	916	1.718155265	0.158654243	0.023350041
0.01371418	283.0194397	1216.55249	28665.96875	8	1	79	217	11	2.569502831	901	2.81645751	0.157992318	0.026976353
0.012912395	750	1050	28030.03516	8	3	81	217	4	2.160789013	900	2.799531937	0.157619685	0.034222905
0.012604228	729.9315186	1000	27414.69922	8	1	64	217	9	1.817522049	900	2.951327085	0.161777332	0.046414457
0.013748066	626.418396	300	26776.74414	8	1	61	217	20	1.391763449	899	4.294351578	0.173296064	0.065036356
0.016796123	502.8916321	353.5534058	26148.66211	8	1	61	217	10	1.350224495	900	4.872125149	0.196728528	0.09100569
0.019992257	180	1068.87793	25542	8	1	69	217	33	5.52021265	901	6.600306988	0.233569831	0.121499658
0.023694469	510.8815918	1050	24920.10547	8	5	62	217	17	5.570960045	900	6.296517372	0.284754723	0.155359909
0.026968004	494.7726746	950	24312.14453	8	1	63	217	26	0.954841256	900	21.0569725	0.340862185	0.189607993
0.029942226	182.4828796	863.1338501	23688.14844	8	1	81	217	33	10.47768211	903	22.86239052	0.399451315	0.223336563
0.031761486	420	1012.422852	23077.72266	8	1	73	216	7	5.730255604	911	26.31192589	0.453289658	0.253431499
0.032597624	540	1414.213623	22470.08008	8	1	88	216	8	9.577706337	916	42.16882324	0.49845621	0.278651714
0.033066116	700.3570557	1389.244385	21849.26953	8	5	72	217	17	2.698951006	912	34.81073761	0.532972455	0.297497213
0.033353094	792.5906982	919.2388306	21225.69336	8	5	58	217	22	3.931095839	912	25.2784462	0.549939036	0.308407336
0.03425815	295.4657288	353.5534058	20603.73242	8	5	43	217	36	2.719923258	903	31.89276314	0.548421919	0.310472727
0.036480784	234.3074951	50	19990.04297	9	1	30	217	23	0.337614715	895	21.76769829	0.525641561	0.30205375
0.039349869	844.8076782	316.2277527	19359.02148	8	1	56	217	12	7.506142616	895	11.34925938	0.485277027	0.284684181
0.041453648	900	790.569397	18750	9	1	51	217	5	0	895	7.665689945	0.427168399	0.260501385
0.04251254	934.3446655	832.1658325	18147.22266	8	5	102	217	5	1.067520261	892	9.50261879	0.357555062	0.232385606
0.04217279	976.729248	206.1552887	17532.42773	8	5	110	216	4	8.735691071	895	8.663795471	0.285761386	0.201021329
0.040485069	947.2592163	250	16943.6543	9	2	110	216	4	2.160789013	895	5.682832718	0.221375972	0.169293687
0.038749874	902.496521	894.4271851	16341.38281	9	2	129	216	7	15.50340843	899	3.689604044	0.170969188	0.140596956
0.038155928	823.7717896	1331.352661	15740.74023	8	2	100	216	7	15.50340843	899	4.729849815	0.139879301	0.116586551
0.038442604	771.2976074	1484.082153	15152.16797	9	3	132	216	6	5.730255604	899	2.570719719	0.126234666	0.100139596
0.039784551	700.3570557	1097.724976	14594.68359	9	2	145	217	4	21.01416397	888	3.049871206	0.123368509	0.090644337
0.040941034	626.418396	800	14043.14063	9	2	56	218	5	2.901821613	886	4.095019341	0.127695724	0.085046999
0.040845305	330	509.901947	13470.40137	9	1	41	218	12	3.631393433	886	8.738003731	0.134113386	0.082710534
0.039894193	360	320.1562195	12926.51953	9	1	42	217	10	1.350224495	893	9.035286903	0.13914302	0.080972277
0.038062014	458.9117432	100	12375.20898	8	1	21	218	13	0	891	6.072581291	0.143384323	0.079227343
0.03611536	445.9820557	111.8033981	11863.01855	8	1	18	219	10	0.337614715	885	8.148485184	0.147188336	0.076906823
0.034463149	254.5584412	0	11343.21387	8	1	18	219	18	1.067520261	882	9.108552933	0.148513481	0.073527873
0.033975687	108.1665421	180.2775574	10838.92969	8	2	27	219	12	2.134299994	882	6.695604324	0.146491125	0.068188325
0.033713937	492.0365906	626.49823	10350.82617	9	2	115	219	7	22.87810516	882	4.378978252	0.140114665	0.062015254
0.032919828	1033.150513	934.0770874	9903.09082	9	2	121	218	4	16.58315277	890	2.095671892	0.129502669	0.054042157
0.031254575	1644.536377	1054.751099	9470.216797	9	2	193	217	2	14.14064598	889	1.774000287	0.114279404	0.044820189
0.028848955	2294.558838	531.5072632	9042.698242	9	1	24	214	8	3.438912392	910	1.623978853	0.096033007	0.035513073
0.026876142	2173.499512	206.1552887	8660.081055	9	1	19	214	35	2.719923258	910	1.525238156	0.076892652	0.026895771
0.025138441	1841.765503	180.2775574	8278.31543	9	1	22	218	35	3.471741199	883	1.466970444	0.058003958	0.020657402
0.023957154	1358.307739	750	7950.056641	9	2	193	218	5	27.3010807	882	1.469056368	0.040705346	0.01473539
0.023409689	865.3323364	602.0797119	7620.53125	10	1	65	215	4	9.468127251	903	1.613479614	0.025297895	0.009294102
0.023943596	276.5863342	250	7348.958984	10	1	48	217	7	3.109632969	882	4.775215626	0.013805198	0.005032345
0.024916351	296.9848633	291.5476074	7092.002441	10	1	71	217	8	11.76828861	882	5.969978333	0.006706003	0.001879976
0.025105802	890.4493408	894.4271851	6775.750977	10	1	146	218	5	21.74126625	876	2.056620359	0.00297536	0.000247216
0.024402799	1358.307739	1511.621704	6479.513672	10	2	194	216	1	17.69065475	886	1.396608114	0.002064041	0.000428953
0.02284603	1868.689331	1110.180176	6118.823242	10	2	549	211	1	17.18039513	924	1.165087342	0.004407083	0.00106881
0.020598561	2442.007324	450	5747.87793	10	2	496	211	1	25.00638771	924	1.258432508	0.008262151	0.00199768
0.018073119	3021.671631	50	5300.160156	10	2	356	203	1	19.49371147	988	1.076070309	0.012448141	0.002770333
0.016767982	2490.180664	756.6372681	4842.561523	10	3	558	202	2	16.80227852	994	1.104282379	0.016456321	0.003337852
0.016952543	2040	1012.422852	4360.33252	10	2	480	202	2	15.51006699	995	1.041097999	0.019936925	0.003375006
0.018928101	1351.332642	1341.640747	3931.831543	10	2	291	209	1	18.45641899	941	0.961235702	0.02314336	0.003125963
0.021438263	676.8308716	1744.276367	3542.033203	10	2	136	209	4	10.45685673	941	1.114320636	0.026033312	0.002741481
0.024082666	210	1500.83313	3142.562744	10	1	53	214	3	1.817522049	892	1.361359835	0.028095407	0.002824406
0.026443154	445.9820557	1477.328613	2831.148193	10	2	120	215	1	21.62244415	877	1.294118404	0.028403956	0.003476372
0.028576665	1140.394653	1838.477661	2530.335938	10	3	368	210	0	25.67041969	928	1.00809443	0.027211765	0.00458777
0.030369582	1830.983398	2307.054443	2283.549805	10	2	246	210	2	20.82800293	928	0.999719501	0.024218073	0.00593152
0.031696994	2526.42041	2804.014893	2032.264771	10	3	82	210	8	9.064292908	928	1.108785629	0.020126479	0.00750889
0.03152607	2036.909424	2732.215332	1890	9	2	83	216	7	13.83230305	878	1.189171314	0.015202957	0.00868759
0.029818067	1336.60022	2152.324219	1800	9	2	220	216	0	5.875572681	880	1.189766765	0.010049376	0.009566729
0.026732124	641.3267212	1450	1710	8	2	182	213	5	10.30979061	905	1.815246105	0.005145788	0.00984838
0.022598764	42.42640686	750	1484.317993	9	1	32	213	20	1.817522049	905	2.60635972	0.001559646	0.009814581
0.017796541	758.9466553	50	1167.304565	9	1	22	218	11	2.385944128	872	2.99408555	0.000111711	0.010034784
0.014008385	848.5281372	269.2582397	764.8529053	9	1	13	219	5	1.012750387	870	3.826544046	0	0.012316532
0.011540668	324.4996033	100	268.3281555	9	1	21	219	5	1.509526968	869	4.880797863	0.000761207	0.017622601
0.010274559	218.4032898	200	84.85281372	9	1	30	219	4	0	869	4.065792084	0.003242195	0.026504206
0.009828781	0	141.4213562	740.9453125	9	1	19	219	4	2.719923258	869	11.12068939	0.006776917	0.038125478
0.009536354	323.1098938	0	1373.790405	8	1	18	220	14	1.391763449	868	11.40839672	0.010886701	0.050936669
0.009248396	906.9729614	471.6990662	2013.578857	9	1	36	220	7	1.909152389	865	10.75868416	0.015174896	0.063278086
0.009336593	890.9545288	756.6372681	2646.12915	9	1	19	219	4	4.168739796	873	16.49786949	0.019098867	0.0745738
0.009696864	342.0526123	670.8203735	3293.174805	9	5	9	220	17	0.954841256	870	14.30319023	0.021932859	0.0831865
0.009775578	60	471.6990662	3933.776855	8	5	9	220	52	2.901821613	871	23.01626587	0.023716543	0.088904656
0.010292215	256.3200989	100	4615.322266	8	5	8	220	41	2.263636112	881	25.06315994	0.024154222	0.091992907
0.011918079	930	600	5286.132813	8	5	21	220	76	1.909152389	885	26.2833519	0.023060698	0.093287364
0.014781436	930	728.0109863	5943.483887	8	1	22	220	16	2.635026455	879	38.59044266	0.021011205	0.09301012
0.018682772	240	550	6614.302734	8	1	10	220	3	2.052775145	879	13.46103764	0.018127423	0.090688631
0.022964992	445.9820557	559.0169678	7273.19043	8	1	12	220	17	1.012750387	869	9.867757797	0.014625382	0.086121909
0.027359376	1110.405273	427.2001953	7950.169922	9	1	23	220	6	3.109632969	866	4.769903183	0.010606846	0.080071978
0.008405141	692.6037598	801.5609741	39907.76953	10	2	604	205	0	28.46279335	964	0.494693041	0.007484041	0
0.013919851	692.6037598	728.0109863	39258.85938	10	2	444	205	0	31.68177414	964	0.451812685	0.012017529	0
0.019848216	792.0227051	715.8910522	38596.98047	10	2	463	203	0	10.3573103	982	0.48726961	0.016588045	0.000360207
0.026478969	1145.512939	1151.086426	37951.24609	10	2	610	198	0	10.62221718	1021	0.429316461	0.021913202	0.001650821
0.032855663	1502.697632	672.6812134	37292.36328	10	2	628	200	0	22.87210083	1010	0.449072093	0.032431692	0.003535412
0.039418004	1650	522.0153198	36650.14063	10	1	499	204	0	20.96670532	985	0.467571616	0.048467677	0.005773943
0.045203872	1252.836792	559.0169678	36009.91016	10	3	437	204	0	22.38417244	985	0.483250201	0.066919975	0.008092569
0.049421221	960	1030.776367	35330.48828	10	2	406	212	0	10.2885952	933	0.488744915	0.08709266	0.010310482
0.05195947	894.9860229	1300.961182	34692.46875	10	3	331	212	1	25.86594582	937	0.627893984	0.106990919	0.012161573
0.052063279	968.4007568	1277.693237	34040.25781	9	2	320	210	1	12.40776348	949	0.942810953	0.125542164	0.013482838
0.050585624	900.4998779	1077.032959	33405.85938	9	1	124	210	2	10.24605942	949	0.859748185	0.142501503	0.014583524
0.047255512	570	514.7814941	32773.95313	9	1	97	215	12	2.385944128	917	4.56251812	0.155071229	0.016107112
0.042020898	30	111.8033981	32128.375	8	1	90	216	21	6.063765049	907	4.63853693	0.163643256	0.017679773
0.036246497	720	715.8910522	31501.67188	8	2	228	213	7	21.54635048	922	2.189160347	0.17063278	0.019207343
0.029710902	807.7747192	1360.147095	30860.78516	8	2	246	212	1	9.462322235	931	1.320620179	0.173174962	0.020426437
0.023689402	990.4544678	2057.303955	30238.82422	8	2	163	216	3	15.79642487	907	1.208628535	0.171649769	0.021845762
0.018196246	666.1080933	2088.659912	29578.37305	8	1	92	214	4	1.391763449	916	1.35054934	0.165876716	0.023935584
0.014702823	216.3330841	1756.416748	28963.11523	8	3	112	217	5	3.723867178	902	2.553546667	0.158130556	0.027116833
0.012356771	189.7366638	1092.016479	28349.49219	9	2	86	217	5	3.109632969	900	2.680477381	0.150561139	0.033589367
0.010574882	607.4536743	471.6990662	27721.03906	9	1	67	217	6	3.181812763	898	2.475564718	0.147991195	0.044862546
0.010171208	660	141.4213562	27114.04297	8	1	65	217	8	1.817522049	898	2.951533318	0.153281063	0.060848329
0.011917533	551.5432739	300	26491.375	8	5	67	217	24	2.456394672	901	3.767640829	0.171801537	0.084143355
0.014580254	108.1665421	950	25884.36719	8	1	84	217	42	1.217118144	900	4.4168787	0.203472823	0.112048611
0.017640194	720	1656.804199	25260.01758	8	2	69	217	9	0.337614715	897	4.569367886	0.250706673	0.1444747
0.020521693	295.4657288	1600	24650.29102	8	1	68	217	11	4.262692928	900	8.524170876	0.303732127	0.177681014
0.023112454	271.6615601	1570.03186	24018.01172	8	1	74	217	26	0.954841256	903	11.0634861	0.358988792	0.210803479
0.02528538	270	1680.773682	23396.5	8	1	99	216	7	12.64666939	905	21.34545898	0.412984639	0.240117088
0.026417408	150	1981.161255	22796.56641	8	5	87	217	6	4.787290573	902	44.67338181	0.456714749	0.263733
0.02716545	67.08203888	1909.188354	22176.00781	8	5	66	217	2	6.721369267	903	39.348629	0.491660506	0.28182441
0.027859343	351.1409912	1350.925659	21562.82227	8	5	44	217	3	2.160789013	903	31.86512566	0.508760929	0.291858673
0.030317333	626.418396	813.94104	20931.74609	9	1	43	218	10	3.181812763	900	35.23195648	0.50972271	0.294937819
0.03423192	42.42640686	212.1320343	20322.07227	9	5	37	218	78	1.350224495	893	26.44067764	0.490007043	0.288326532
0.038296819	150	206.1552887	19718.10352	8	1	52	217	42	3.945476294	895	13.868577	0.452814043	0.273103297
0.041625418	210	540.8327026	19101.61523	9	2	60	216	5	3.769243956	899	18.38186836	0.402729541	0.252141446
0.04369482	240	353.5534058	18487.25586	9	1	76	216	5	5.710593224	899	18.90848351	0.338816822	0.225091428
0.043948665	276.5863342	70.7106781	17884.15234	9	1	64	216	10	4.582314968	899	14.10417747	0.276092529	0.196258798
0.042686868	247.3863373	460.9772339	17302.74609	9	2	97	216	8	6.091477871	900	9.072490692	0.217937782	0.16692324
0.041331895	210	1150	16709.46094	9	2	89	215	7	5.438007832	905	6.400645733	0.172258168	0.140612036
0.040982366	134.1640778	1800.694336	16145.60352	9	3	74	215	18	6.423151016	905	12.53229618	0.14599587	0.118353024
0.041492276	90	2052.4375	15570.49121	8	2	46	217	24	7.179645538	893	13.7791481	0.133618042	0.10117881
0.043181006	30	1570.03186	15018.94824	8	3	56	217	2	5.427642822	888	7.457114697	0.130981997	0.089874737
0.044279303	60	919.2388306	14468.40039	9	2	45	218	3	3.389067173	886	8.137422562	0.1347121	0.082177974
0.044066951	94.86833191	320.1562195	13906.44824	9	1	56	218	3	3.931095839	886	9.306056976	0.140687212	0.078178838
0.042778209	180	50	13360.74805	9	1	19	218	8	1.012750387	886	9.153077126	0.146375924	0.075731404
0.040566742	218.4032898	141.4213562	12828.11328	9	1	18	218	10	0.954841256	887	7.24332428	0.150842115	0.073395766
0.038129985	240	50	12332.33594	8	4	19	219	5	1.509526968	886	5.711761475	0.153396562	0.069925226
0.036651842	256.3200989	212.1320343	11822.43652	8	4	18	219	33	0.754894495	882	6.393079281	0.152813882	0.065415151
0.036238376	268.3281555	335.4101868	11357.48633	8	4	21	219	21	0.477453768	882	5.311885834	0.149353787	0.059821278
0.035912495	375.8989258	50	10907.79492	9	1	16	219	30	1.721006155	882	4.162261009	0.142432794	0.052786428
0.035227694	849.0582886	254.9509735	10445.25684	9	1	24	218	12	1.509526968	890	4.063728333	0.131627828	0.045081593
0.033674963	1291.394653	552.2680664	10035.7959	9	5	27	217	3	1.909152389	889	2.912142277	0.116285421	0.036755435
0.031194495	1826.307739	111.8033981	9620.696289	9	4	19	218	21	0.337614715	884	1.905354977	0.098159038	0.028775804
0.028838053	2210.452393	380.7886658	9257.224609	9	1	17	219	19	0.337614715	879	1.500983119	0.079445891	0.021905558
0.02666574	2321.658936	0	8876.401367	9	1	17	219	24	1.350224495	879	1.454244733	0.060377974	0.016693177
0.025068101	1813.201538	632.4555054	8566.615234	9	1	48	219	6	3.708616734	877	1.533712864	0.042701222	0.011803449
0.024129804	1230.365845	1170.469971	8250	9	2	172	219	3	13.99497986	880	1.533477426	0.026816541	0.007454911
0.024295762	666.1080933	651.9202271	7995.830078	10	1	82	216	5	11.20417595	898	2.512602329	0.015001515	0.00398104
0.025052948	67.08203888	50	7726.849121	10	5	32	216	3	1.067520261	898	5.657034874	0.007965276	0.001446672
0.025057422	390	531.5072632	7409.270996	10	1	46	218	9	3.64697051	876	4.157457829	0.003589958	0.000783581
0.024133107	872.0665283	1012.422852	7103.161133	4	2	158	216	3	24.79305649	886	2.521718979	0.002294154	0.001977935
0.022395816	1516.113403	640.312439	6708.539551	10	2	305	214	1	29.82985306	908	1.353054285	0.004296344	0.003504589
0.020185765	2123.016602	200	6307.138672	10	2	303	210	1	25.77265358	938	1.225527167	0.008221238	0.005130939
0.018096069	2637.612549	300	5807.925781	10	2	406	210	1	30.2691555	938	1.208705664	0.012736698	0.006390667
0.016886313	2026.277344	250	5350.187012	10	2	481	204	1	15.64909649	982	1.036907554	0.016799016	0.007259033
0.016776131	1500	403.1128845	4889.540039	10	2	532	204	1	21.45892334	983	0.99070698	0.020158742	0.007354694
0.018345302	1032.279053	782.6237793	4494.496582	10	2	242	210	0	22.54033089	932	0.99416846	0.022561165	0.007040147
0.020794667	531.6013794	1308.625244	4117.001465	10	2	214	211	1	23.02152634	917	1.064577818	0.024028949	0.006166233
0.023575574	120	1820.027466	3757.55249	10	1	92	214	1	8.588925362	892	1.114963055	0.02492974	0.005019067
0.026208246	715.6116333	2166.218018	3463.018799	10	2	101	216	1	14.53875923	876	1.438661218	0.024680028	0.004389918
0.028456409	1271.377197	2390.08374	3179.717041	10	3	380	210	0	14.91050434	923	0.98606658	0.023291396	0.004101264
0.030309286	1918.593262	2136.000977	2932.336914	10	1	222	211	3	12.40776348	924	0.933193922	0.020516608	0.004383497
0.031513639	2588.532471	2100.595215	2708.154297	10	3	143	211	2	7.825525761	924	1.070619106	0.016774159	0.005163724
0.03156035	2081.273682	2280.35083	2580	9	3	199	214	1	16.87454033	895	1.222839713	0.011968716	0.006120658
0.030212089	1385.20752	1761.391479	2490	9	2	283	212	1	12.30377102	910	1.121251822	0.0072966	0.006861976
0.027706176	711.196167	1331.352661	2379.285645	9	2	138	211	2	21.47206879	929	1.530379653	0.003127701	0.007266856
0.024126936	42.42640686	728.0109863	2144.108154	9	1	53	218	5	9.787315369	872	2.602666855	0.00047999	0.007752928
0.019932253	617.737793	50	1739.482666	9	1	20	218	5	1.012750387	872	3.495357037	0	0.008693634
0.016151907	1230.365845	651.9202271	1272.792236	9	1	11	219	6	0	871	5.43053484	0	0.011963166
0.013302194	913.8927612	800	674.1661377	9	1	12	220	5	0.954841256	867	4.054717541	0.000937109	0.019160878
0.012015897	424.2640686	782.6237793	30	9	1	15	220	12	1.721006155	869	4.354166031	0.0039296	0.030758081
0.0116801	0	500	442.9447021	9	1	19	219	44	1.909152389	870	12.87647629	0.008584555	0.044647656
0.011952689	523.9274902	538.5164795	1074.150879	8	1	24	219	8	3.584252357	870	6.319086552	0.014221128	0.059326462
0.012119357	966.0745239	1000	1749.285522	9	1	13	220	6	1.391763449	869	7.426642418	0.019815346	0.073267832
0.012401208	1332.216187	1450	2401.687012	9	1	30	219	4	5.322852612	876	13.52523422	0.024325093	0.084630504
0.011793599	885.8894043	1118.033936	3072.474609	9	1	12	220	3	1.067520261	870	13.30356693	0.027028957	0.092030682
0.010945819	210	494.974762	3729.7854	8	5	10	220	30	1.391763449	870	20.092453	0.028286085	0.095953383
0.010539765	450.9989014	100	4387.186035	8	5	6	220	22	2.160789013	876	30.29490471	0.027950801	0.096088901
0.010811249	1094.897217	550	5060.138184	8	5	17	220	17	2.385944128	884	31.3622036	0.026133196	0.093927868
0.012620964	840	756.6372681	5727.722168	9	5	20	220	8	2.385944128	882	39.36515427	0.023380363	0.091297038
0.015843419	150	291.5476074	6401.328125	8	1	12	220	1	1.687604904	869	13.38570595	0.019577842	0.087569207
0.019985957	540	206.1552887	7067.021973	8	1	10	220	7	0.337614715	869	5.671367645	0.015539984	0.081882901
0.024408728	1230	360.5551147	7746.392578	9	1	14	220	5	0.477453768	867	4.894933224	0.011420324	0.074669868
0.002069803	1570.35022	471.6990662	41471.00391	10	2	808	191	0	16.65658951	1057	0.386149406	0.005739696	0
0.006166651	1440	158.1138763	40823.15625	10	2	796	190	0	11.50415993	1067	0.400686055	0.010384803	0
0.011702204	1388.128296	670.8203735	40162.20313	10	2	773	194	0	14.56747723	1046	0.392769128	0.015633289	0
0.01806275	1382.931641	1051.189819	39517.47266	10	2	684	194	0	17.528368	1046	0.400210083	0.022189155	4.52028E-06
0.025017897	1453.994507	965.6604004	38859.46094	10	3	504	199	0	26.06899643	1013	0.423782021	0.028576612	0.000687574
0.032857716	1734.041504	1000	38192.30859	10	3	550	200	0	8.848749161	1010	0.426422656	0.036295272	0.002378971
0.040621985	2142.638672	300	37553.0625	10	2	494	203	0	22.94400215	990	0.449038059	0.049176618	0.004591655
0.047835138	2187.532959	150	36899.66016	10	3	393	204	0	8.00104332	985	0.510638952	0.066280052	0.007059636
0.05424707	1859.516113	70.7106781	36261.94531	10	2	217	204	0	27.74693489	985	0.624026	0.087587036	0.009581407
0.058695164	1650	540.8327026	35610.45313	10	3	341	207	0	19.61060905	975	0.679199457	0.10834115	0.011878224
0.061436951	1588.584229	1006.230591	34976.76953	10	3	209	209	3	24.8479805	957	0.690692604	0.129240543	0.013859468
0.061575368	1633.554443	640.312439	34329.35938	9	2	130	213	3	14.06616497	935	0.86547339	0.147407711	0.015294656
0.05982469	960	400	33700.40234	9	1	105	215	6	15.17970562	917	0.822221518	0.163073719	0.016543008
0.055982422	270	141.4213562	33074.125	9	1	86	215	15	2.569502831	917	4.922629833	0.173833877	0.018208725
0.049815379	349.8571167	100	32408.51367	8	2	89	216	18	4.532714367	911	4.029069901	0.18018803	0.019988805
0.042997114	912.4143677	570.0877075	31786.93555	9	2	251	213	1	13.82468224	922	1.327264905	0.183910161	0.021542618
0.035451096	1506.585571	1265.898926	31151.29883	9	2	202	212	1	13.64031124	931	1.09960711	0.183417469	0.022607772
0.02813722	1650.272705	1972.942017	30535.93359	9	2	173	212	2	15.84516716	931	1.205022812	0.178033948	0.023434281
0.021333102	1198.874512	1967.866821	29904.76367	9	2	133	215	2	13.26667309	911	1.117952228	0.168605775	0.024814213
0.016226556	774.2092896	1390.143921	29293.47461	9	3	134	215	2	14.35044765	904	1.122919798	0.155816197	0.02726184
0.012607588	362.491394	960.4686279	28686.04102	9	5	82	217	5	1.391763449	898	1.75892508	0.141449183	0.03242797
0.00938576	30	291.5476074	28062.83203	9	1	72	217	17	1.909152389	899	2.939624548	0.131774455	0.041766748
0.007435747	30	320.1562195	27456.67188	8	2	76	217	12	4.763641834	899	3.010289431	0.130516663	0.055470977
0.007774057	150	710.6335449	26808	8	1	89	216	33	4.857533455	902	2.561070681	0.14218691	0.075798079
0.009665167	42.42640686	1208.304565	26198.64063	8	1	82	217	14	0.954841256	900	2.703314543	0.166553453	0.100529708
0.012159257	30	1843.908936	25572.05664	8	3	103	217	5	5.720433235	897	3.237879038	0.207643777	0.130371317
0.01451201	152.9705811	2300.543457	24967.66016	8	1	92	217	14	3.584252357	896	4.487052441	0.254889488	0.161485747
0.016790804	270	2277.05957	24367.70117	8	1	107	217	9	5.00628233	896	4.473064423	0.303900659	0.191270947
0.018996768	458.9117432	2371.708252	23748.02734	8	5	84	217	9	0.675206006	897	11.39630032	0.355405092	0.218793571
0.020477613	690	2593.260498	23135.62109	8	5	69	217	9	4.262692928	892	8.86736393	0.398552537	0.240445778
0.021780215	531.6013794	2337.733887	22504.5	8	1	59	217	5	1.909152389	890	8.633850098	0.434820414	0.257512629
0.023502603	268.3281555	1780.449341	21894.26563	8	5	58	218	4	3.945476294	891	27.39823723	0.4541004	0.266982466
0.028017225	108.1665421	1110.180176	21247.22266	9	5	47	218	6	1.687604904	891	28.74166298	0.457639247	0.2711429
0.033314977	201.2461243	492.4429016	20647.86914	9	5	37	218	45	1.067520261	893	20.32297516	0.440426022	0.266094446
0.038519405	366.1966553	111.8033981	20054.74805	9	1	36	217	61	0.754894495	901	17.68338394	0.409243286	0.253440797
0.042781994	480	200	19448.93359	8	1	46	217	25	2.719923258	897	18.81978226	0.367960721	0.235371754
0.045572769	445.9820557	304.1381226	18866.56641	8	5	75	217	6	6.457954407	897	25.69256783	0.316677094	0.212217256
0.04649296	394.5883789	552.2680664	18269.43359	9	1	81	217	5	3.016961336	895	11.61923885	0.264149725	0.186872259
0.04581913	424.2640686	901.3878174	17700.40625	9	1	93	217	7	8.380191803	896	8.94133091	0.214232787	0.160793856
0.044756424	465.7252502	1389.244385	17119.69922	9	3	98	217	6	9.876473427	896	5.27153492	0.175745115	0.137708485
0.044540666	543.3231201	1992.48584	16567.52539	9	5	53	217	5	1.909152389	889	7.837681293	0.153637186	0.117916107
0.045219328	626.418396	1600.781006	15994.75586	8	5	49	217	4	3.945476294	893	16.74788857	0.142248586	0.100843802
0.046119161	670.8203735	1386.54248	15425.28125	8	3	40	217	6	5.550718307	888	5.782317162	0.138033047	0.088615
0.046498448	742.1589966	756.6372681	14888.97949	8	2	25	218	3	1.067520261	883	7.787704468	0.138884947	0.079070121
0.045973957	573.1491699	50	14343.51465	9	1	22	218	0	4.822542191	883	15.54081059	0.142582983	0.073601417
0.044515651	0	618.4658203	13835.49805	8	1	28	219	13	1.687604904	883	8.884663582	0.147509575	0.070524827
0.042117424	362.491394	801.5609741	13316.38477	8	3	38	219	8	2.134299994	883	4.443867207	0.151483104	0.067638986
0.039462216	424.2640686	728.0109863	12830.3584	8	2	75	219	8	24.97834015	879	3.634974718	0.152672186	0.06310425
0.037874978	421.0700684	827.6472778	12339.37598	9	3	85	219	5	20.36884499	882	3.409632683	0.150906786	0.057844196
0.037239484	420	917.8779907	11886.81641	9	3	32	219	19	1.687604904	883	5.249360085	0.146050781	0.051771428
0.036686029	127.2792206	552.2680664	11432.32227	9	1	38	219	12	5.1287117	882	5.662708759	0.13784793	0.044416282
0.036088333	335.4101868	400	10990.69141	9	1	23	218	25	0	890	4.571721077	0.127449811	0.037025128
0.034627568	870	100	10598.96191	9	1	18	217	29	2.02486825	889	2.416679859	0.112679385	0.02978863
0.032232713	1325.443359	291.5476074	10198.63184	9	1	59	218	18	15.48341465	884	1.852060318	0.095690995	0.023383042
0.029497851	1626.099609	450	9849.507813	9	1	26	218	13	2.160789013	889	1.840756297	0.078304976	0.017847858
0.027085077	1800	150	9496.362305	8	1	18	218	6	1.687604904	889	1.597640753	0.061097022	0.013747877
0.025135314	1982.952393	776.2087402	9195.330078	8	5	23	219	12	1.909152389	880	1.87066412	0.043681309	0.009714341
0.023880305	1632.176514	1096.585571	8920.650391	9	1	30	219	11	7.746973515	880	1.870547652	0.028313242	0.006251779
0.023764826	1044.844482	989.9495239	8644.166016	9	2	164	216	2	10.60170078	898	2.66882205	0.016668279	0.003360784
0.024350388	591.6925049	460.9772339	8359.456055	10	1	124	216	7	14.48112297	896	1.949959159	0.009125155	0.002000739
0.024128594	0	50	8025.883301	10	1	27	216	5	2.385944128	896	5.579690933	0.003693299	0.002628169
0.023038171	582.4946289	626.49823	7682.108887	4	2	202	218	5	27.22787666	880	2.095381498	0.002379775	0.004861068
0.021597477	1188.696777	335.4101868	7272.138672	4	3	203	215	1	19.77076912	897	1.727176309	0.004807978	0.00719441
0.019839827	1800.999756	291.5476074	6814.491699	4	2	132	215	1	22.79182434	897	1.577446461	0.009176675	0.009463324
0.0185556	2324.758057	602.0797119	6331.990234	4	2	294	215	1	27.26604462	897	1.343313217	0.013681501	0.011067925
0.0178055	1705.784302	538.5164795	5891.086426	10	2	510	210	1	14.78076839	941	1.171497822	0.017755149	0.012209315
0.017589917	1081.665405	111.8033981	5487.376465	10	2	236	209	1	20.91228485	945	1.082571387	0.020923154	0.01260716
0.018654985	516.1395264	282.8427124	5072.839355	10	3	176	210	1	7.386415958	932	1.102283597	0.022901352	0.012029527
0.021325817	60	919.2388306	4726.30957	10	2	241	211	1	6.804089546	917	1.130086541	0.023658518	0.010939701
0.024407562	416.7733154	1450.861816	4376.402832	10	2	164	211	1	19.85873413	917	1.17599082	0.023249794	0.00888224
0.027216956	1018.675598	1691.892456	4096.950195	10	2	81	214	1	4.262692928	894	1.309968829	0.022016456	0.00693982
0.029615762	1666.283325	1803.468872	3820.379639	10	2	259	214	0	21.11088371	893	1.15466094	0.020197779	0.005127586
0.031888854	2253.996338	1453.444214	3585.596191	10	3	361	206	0	20.35706711	957	1.031823635	0.017303824	0.003922985
0.033230457	2846.049805	1400	3382.558105	10	3	273	208	0	23.43835258	947	1.031109452	0.013696487	0.00347012
0.033753976	2253.996338	1655.294556	3270	10	3	342	208	1	14.06616497	947	1.11775744	0.009567739	0.003684309
0.033369873	1583.192993	1382.931641	3180	9	2	303	212	0	21.2426033	910	1.328283668	0.005594718	0.004399344
0.032172825	931.9334717	806.225769	3053.669922	9	3	239	211	1	16.71444511	929	1.454529643	0.002336164	0.005404143
0.03001784	318.9043884	500	2737.243164	10	1	80	216	4	13.08946323	889	1.935498357	0.000582911	0.007013979
0.02702524	254.5584412	100	2240.580322	9	1	29	219	6	2.456394672	874	3.813911676	0.000589171	0.009526715
0.024511157	764.8529053	70.7106781	1564.608521	9	1	9	219	8	0.954841256	874	5.187057972	0.001060132	0.015842633
0.021962294	807.7747192	223.6067963	898.9994507	9	1	5	219	5	1.067520261	871	3.717253208	0.002843516	0.026296362
0.020603148	152.9705811	850	247.3863373	9	1	9	220	9	1.391763449	870	6.529036999	0.00751776	0.040653381
0.019989451	301.4962769	1150	189.7366638	9	1	23	219	19	2.385944128	873	8.245864868	0.013917783	0.056672703
0.020709887	0	1234.908936	845.3401489	9	1	8	219	10	0.954841256	873	10.17693806	0.021082003	0.073038168
0.020766925	391.1521301	1450	1516.113403	9	1	9	220	10	1.217118144	869	11.61249638	0.027382113	0.086939767
0.020774437	804.9844971	1944.86499	2173.499512	9	1	27	219	7	2.134299994	876	9.833614349	0.032421708	0.097787417
0.019697594	745.1845703	1264.911011	2836.22998	9	1	30	219	6	2.882181168	874	9.33012867	0.035265706	0.104223795
0.017282501	90	583.0952148	3515.124512	8	5	9	220	36	1.217118144	872	17.35028458	0.035360508	0.105559573
0.015408503	577.0615234	70.7106781	4176.146484	8	1	4	220	10	0.675206006	872	29.18569183	0.033635601	0.10311985
0.013519799	1290	360.5551147	4884.475586	8	1	7	220	16	3.109632969	866	23.85105896	0.029876675	0.09662427
0.013131285	720	50	5550.324219	9	1	6	220	3	1.350224495	866	13.81522942	0.02573115	0.089374937
0.014675858	30	206.1552887	6225.921387	9	1	6	220	5	0.954841256	866	16.07136345	0.021061467	0.082313918
0.01752924	660	447.2135925	6890.14502	8	5	14	220	7	2.134299994	867	15.32733059	0.01603766	0.074947365
0.021192122	1350	250	7570.290527	8	1	15	220	8	3.438912392	867	6.170761585	0.011242737	0.066774316
0.003401951	990.4544678	790.569397	41728.00391	10	2	780	189	0	27.68015289	1073	0.371406794	0.011646155	0
0.008570712	1506.286865	304.1381226	41058.20703	10	2	807	190	0	10.43076038	1068	0.387351096	0.01847977	0
0.014888344	2087.534424	636.3961182	40401.10156	10	2	779	196	0	30.01033401	1034	0.384526253	0.025833461	0
0.021930082	2082.786621	403.1128845	39760.76563	10	2	538	205	0	32.09896469	976	0.37433961	0.034809921	6.10051E-05
0.029667487	2144.108154	269.2582397	39106.85156	10	2	331	205	0	20.92363739	976	0.38197121	0.043127723	0.001018
0.037876654	2356.480469	300	38468.85547	10	2	316	200	0	20.36884499	1010	0.436000913	0.052001808	0.002856696
0.046447001	2514.458252	632.4555054	37831.71094	10	2	323	203	0	28.20121765	990	0.447649658	0.065386362	0.005246847
0.054379232	2401.687012	707.1068115	37180.88281	10	3	218	210	0	12.64666939	950	0.465162665	0.083711483	0.007886193
0.061265733	2162.706543	430.116272	36547.85547	10	1	145	213	2	8.104435921	931	0.640370607	0.105733626	0.010540565
0.06611	2060.412598	70.7106781	35900.97656	10	1	137	213	2	2.361991405	931	0.795196176	0.127524644	0.012968446
0.069089964	2070	320.1562195	35247.38281	10	1	103	215	12	1.817522049	925	0.959167361	0.149526119	0.01511789
0.069175489	1500	100	34605.03516	10	1	92	216	8	0.954841256	920	1.065947294	0.166498646	0.016615249
0.067101933	810	282.8427124	33981.19531	9	1	88	216	15	2.134299994	918	1.640001774	0.179834321	0.017918289
0.06276951	120	320.1562195	33359.8125	9	5	92	216	28	2.635026455	918	4.71893692	0.187764183	0.019612089
0.056258302	570	0	32724.22461	9	1	89	216	4	1.721006155	911	2.512841702	0.190841854	0.021336617
0.048670195	1235.839844	701.7834473	32108.75977	8	2	177	213	2	8.710354805	927	0.958477914	0.189973235	0.022857189
0.040225334	1867.966797	1394.632568	31477.5625	9	5	344	210	1	6.255099773	942	0.981146216	0.186185777	0.024006825
0.032175079	2202.907227	2022.374878	30865.96094	9	2	331	212	1	7.454009533	931	0.976136327	0.177395761	0.025259571
0.024384499	1771.016602	1597.654541	30258	9	2	241	212	1	16.52781105	931	0.926716924	0.164085954	0.026382279
0.017558593	1314.876465	939.4147339	29610.54688	9	2	111	213	22	4.072588444	927	1.060250521	0.147436067	0.027892072
0.012978877	939.1485596	424.2640686	29004.89648	9	2	95	217	10	2.160789013	897	1.811208367	0.129360303	0.031662576
0.008914968	720	141.4213562	28380.0625	9	1	71	216	12	4.262692928	902	1.902105093	0.114043765	0.038691569
0.005770606	690	500	27771.26758	8	1	85	216	14	1.687604904	902	1.571631074	0.106868766	0.049868263
0.004758677	540	1123.610229	27144.21484	8	1	86	216	5	1.391763449	902	1.354350448	0.110756986	0.065366767
0.005703775	465.7252502	1697.056274	26539.03125	9	2	102	216	13	2.719923258	900	2.156518459	0.125295848	0.085612237
0.007613898	180	2152.324219	25938.39648	8	2	101	215	25	2.635026455	907	2.546586752	0.15432696	0.110895716
0.009652803	502.8916321	2739.069092	25320.01758	9	3	295	214	16	30.26279831	911	2.123232603	0.196065471	0.139870346
0.011614972	420	2984.124756	24708.4375	8	2	255	214	15	27.62504005	911	2.034548283	0.240654677	0.167081743
0.013832037	180	3067.572266	24052.91016	8	1	157	215	7	20.24353027	902	2.654544592	0.290673196	0.193014592
0.01565039	0	3244.225586	23442.44141	8	1	110	215	3	13.82849312	900	6.127257824	0.331764519	0.211922154
0.017885806	134.1640778	2691.189209	22818.66406	8	3	113	216	4	12.90947056	901	6.059504509	0.368238926	0.22767517
0.021341456	30	2061.552734	22217.99219	8	1	85	218	4	15.26818657	891	4.484206676	0.388512075	0.236404374
0.026764026	335.4101868	1400.892578	21604.10352	9	1	56	218	5	2.160789013	891	5.573612213	0.395548105	0.241163462
0.033007424	0	820.0609741	21014.92969	9	1	62	218	18	6.137379646	892	7.514513016	0.385057718	0.238138974
0.039088532	30	141.4213562	20431.7832	9	1	32	218	39	4.763641834	893	17.05021667	0.363698304	0.228503421
0.044155475	0	111.8033981	19831.45313	8	2	41	218	5	3.520405054	894	10.28506088	0.3334755	0.21352303
0.047688797	120	500	19258.1543	8	1	76	217	4	1.687604904	898	7.21503067	0.294059157	0.193658024
0.049323939	0	1151.086426	18650.76172	9	1	52	217	7	6.990494251	898	4.205979347	0.251867771	0.171138853
0.049235106	0	1430.034912	18094.875	9	1	52	218	2	3.016961336	894	3.318548679	0.214227274	0.149260044
0.048518714	0	1650	17522.10547	9	1	81	217	7	5.885129452	896	3.154120207	0.18474552	0.13065657
0.048502814	30	1442.220459	16970.61523	9	5	67	217	4	3.372286797	889	4.3956604	0.16483815	0.114013188
0.048952665	366.1966553	1025.914185	16425.65039	9	5	75	217	4	4.972358227	889	7.232582569	0.152074233	0.099675938
0.048860289	912.4143677	696.4194336	15870.11328	8	1	43	218	10	3.814074755	885	9.583323479	0.144713253	0.08741045
0.048072748	697.7822266	492.4429016	15349.36133	8	1	35	218	13	3.438912392	883	17.23234177	0.140814885	0.076966576
0.046730883	161.5549469	100	14819.45313	9	1	26	218	32	0.954841256	883	13.92163658	0.139988855	0.070060179
0.044922203	375.8989258	707.1068115	14324.1123	8	1	54	218	9	3.723867178	885	7.0371418	0.142282575	0.066219658
0.042379871	635.6885986	1400	13796.41211	8	3	76	218	8	3.016961336	885	2.869715929	0.144815952	0.062016975
0.039731063	600	1443.086914	13329.45605	8	2	120	218	3	11.65326214	884	2.498519897	0.144184813	0.056964293
0.037831921	324.4996033	1477.328613	12875.9082	9	3	71	219	3	5.875572681	882	2.325769186	0.141225323	0.050969262
0.036737833	240	1518.222656	12409.70605	9	1	55	219	5	3.389067173	883	2.257582664	0.13640061	0.044453412
0.036054887	379.4733276	1216.55249	11988.06934	9	1	33	219	3	4.168739796	882	2.588984251	0.128447264	0.037581511
0.035500091	84.85281372	996.2429199	11564.95117	9	2	40	219	7	6.01728487	882	2.81674695	0.118894428	0.030762766
0.034190934	483.7354736	750	11182.63867	9	3	37	219	4	10.66312027	879	3.236317635	0.105530173	0.024300087
0.032019567	664.0783081	890.2246704	10797.70801	9	3	140	219	2	15.9131031	879	1.539180279	0.090634391	0.018922487
0.029127866	990.4544678	559.0169678	10460.06738	9	1	51	218	8	21.8698597	889	1.571236134	0.075548083	0.014546611
0.026417179	1110	0	10122.45508	8	1	13	219	10	2.8624053	880	2.342408895	0.059549928	0.011353383
0.024112217	1395.564453	158.1138763	9824.484375	8	1	17	219	28	4.727942467	880	2.686771154	0.042447507	0.008176968
0.022702359	1816.177246	602.0797119	9563.415039	9	1	15	219	11	3.471741199	880	3.448387146	0.028055882	0.005371033
0.022551134	1555.956299	743.3034668	9272.717773	9	1	12	219	7	2.456394672	878	2.129117966	0.01686855	0.00348014
0.022869905	973.4988403	738.2411499	8984.036133	10	1	185	218	3	13.72132587	885	1.740680814	0.009336253	0.003484006
0.022504233	366.1966553	141.4213562	8641.666992	10	1	31	218	9	13.91580868	885	4.895170689	0.004382197	0.005191704
0.021768292	241.8677368	316.2277527	8270.265625	4	3	37	216	7	10.47768211	901	5.725270271	0.003395736	0.008318357
0.020754512	912.4143677	380.7886658	7796.422363	4	3	133	218	4	20.53277206	878	2.653538704	0.006194405	0.011352877
0.019542282	1527.350708	269.2582397	7338.726074	4	1	52	217	3	2.433138847	879	1.991058588	0.010700613	0.014176031
0.018905025	2001.249634	300	6868.95166	4	3	86	217	3	20.738657	883	1.909760118	0.015188818	0.01623534
0.018722977	1356.650269	335.4101868	6439.875977	4	2	186	210	2	26.24522591	941	1.670172215	0.019279754	0.018006282
0.019110264	740.9453125	522.0153198	6050.859375	10	3	148	209	2	15.79642487	945	1.558312178	0.022112774	0.018827131
0.020568304	134.1640778	100	5660.388672	10	1	79	214	2	7.363740444	899	1.250743747	0.023600135	0.018354125
0.023268988	474.3416443	738.2411499	5331.903809	10	2	283	211	1	12.48939991	920	1.192691803	0.023725923	0.017133508
0.026228925	900	776.2087402	5009.371094	10	2	352	208	1	6.804089546	937	1.143549919	0.022577761	0.014667014
0.029272303	1398.463501	1081.665405	4751.473633	10	2	138	208	1	15.53334236	937	1.097829819	0.020439921	0.011742148
0.032303445	1946.5354	1297.112183	4474.930176	10	2	271	211	0	27.35577202	917	1.081745505	0.017859509	0.00829641
0.035249893	2563.201172	813.94104	4256.30127	10	2	323	208	0	14.72424698	944	1.061744571	0.015025724	0.005372162
0.03728193	3141.273682	707.1068115	4061.095947	10	2	327	208	0	20.01384354	947	1.102135658	0.011687627	0.003035596
0.03892133	2504.595703	1118.033936	3960	10	3	499	208	1	17.18333054	947	1.184315681	0.007992469	0.002149618
0.040011011	1866.038574	1312.44043	3900	9	2	396	206	1	25.78601265	969	1.588419199	0.004609819	0.003300436
0.039878603	1272.792236	626.49823	3689.512207	9	3	170	209	5	21.65061188	947	1.834404111	0.00263313	0.005843191
0.039523408	700.3570557	100	3126.051758	10	1	68	214	5	16.55551147	900	2.027351379	0.002193409	0.009560712
0.038287964	192.0937347	100	2455.789063	9	1	28	218	13	2.02486825	878	2.71484375	0.003082573	0.015259515
0.037656445	189.7366638	550	1797.998901	8	1	14	218	64	0.337614715	878	4.164810181	0.004839039	0.02486095
0.036358416	429.5346375	0	1127.297607	8	1	6	219	24	0.337614715	872	4.12503624	0.008410009	0.038070444
0.036172941	30	632.4555054	469.5742798	8	1	14	220	20	1.909152389	871	8.722787857	0.015344618	0.054576434
0.035672404	582.4946289	1346.29126	30	9	5	21	219	8	1.909152389	873	8.034835815	0.023141004	0.071777597
0.036581554	590.9314575	1866.81543	630.7138672	9	1	21	220	2	2.569502831	874	11.36395264	0.031210521	0.088768505
0.036071222	161.5549469	2067.002686	1301.460693	8	1	7	220	6	1.067520261	874	8.331010818	0.037694857	0.102389425
0.035011712	256.3200989	1990.602905	1994.492432	9	1	5	219	7	1.391763449	874	5.990947723	0.043025456	0.112848341
0.03250353	268.3281555	1476.4823	2659.19165	9	1	12	220	6	1.391763449	873	9.027893066	0.045592438	0.117607042
0.028648501	234.3074951	848.5281372	3340.793213	8	4	4	220	16	1.509526968	866	7.182808399	0.044600759	0.116579764
0.025337631	787.4642944	452.7692566	3999.912598	8	1	6	220	6	1.350224495	866	5.523432255	0.041252911	0.111177407
0.021369703	1320	291.5476074	4680	8	1	10	220	9	1.967863798	862	5.743828297	0.035464182	0.101455256
0.018072357	630	320.1562195	5345.811523	8	5	7	220	14	1.817522049	866	7.485292912	0.028999308	0.089735322
0.015836805	60	710.6335449	6026.118164	8	1	10	220	5	0.337614715	866	10.04256439	0.022481466	0.077752486
0.015954558	750	1104.536133	6692.689941	8	1	17	220	4	1.967863798	868	11.8749609	0.016678406	0.06697879
0.018105943	835.7033081	850	7369.138184	8	2	19	220	2	1.687604904	868	11.64312363	0.011015363	0.057509743
0.004750941	534.1348267	492.4429016	41969.09766	10	2	477	199	0	25.07455254	1012	0.343834519	0.018606449	0
0.010250428	1181.862915	335.4101868	41329.55859	10	2	449	203	0	25.83102417	986	0.379376888	0.026679352	0
0.017046345	1717.352661	430.116272	40676.03906	10	2	543	203	0	27.6979866	997	0.384742409	0.036271941	0
0.024496088	2028.71875	223.6067963	40038.14453	10	2	544	205	0	19.73396301	976	0.358305067	0.047326945	9.6429E-05
0.03268325	2181.97168	403.1128845	39386.07031	10	3	301	210	0	24.44864655	948	0.49599731	0.057195198	0.001157673
0.041381869	2013.578857	269.2582397	38751.51172	10	1	199	210	1	5.570960045	948	0.614229441	0.06700293	0.003087641
0.050837036	1821.867188	390.5124817	38093.73828	10	2	302	209	0	20.40647125	958	0.536744058	0.081231833	0.005672051
0.059207134	1727.020508	1006.230591	37447.46484	10	1	161	213	1	9.473928452	928	0.589223444	0.099992305	0.008405614
0.06630335	1492.179565	782.6237793	36819.58203	10	1	122	215	3	3.814074755	922	0.755679488	0.121683367	0.011116735
0.071337067	1366.235718	206.1552887	36177.5625	9	1	110	215	13	1.817522049	922	1.352736354	0.143332139	0.013606699
0.074168235	1380	0	35553.89844	9	5	93	216	12	1.967863798	921	2.190041065	0.163343459	0.015694454
0.074474894	1274.558716	50	34932.69141	9	2	92	216	12	3.054369926	921	1.450489044	0.179127187	0.017253444
0.07206475	697.7822266	632.4555054	34297.15234	8	1	93	216	12	1.721006155	918	1.683492661	0.189570025	0.018479347
0.067445047	60	474.3416443	33681.59766	9	5	101	216	26	1.909152389	919	6.233293056	0.194437981	0.020066718
0.06062663	630	100	33050.375	9	1	101	216	3	4.431819916	919	2.924309492	0.194439694	0.021725712
0.052155539	1350	776.2087402	32414.27539	8	2	143	215	2	8.646670341	921	1.111781597	0.189487696	0.023205316
0.043119367	2040	1471.393921	31788.06836	9	3	416	209	1	26.77065659	955	0.991388977	0.181081802	0.024771081
0.03444935	2727.526367	1900.657837	31182.25391	9	2	312	208	1	27.44652176	959	0.907055497	0.168817833	0.026444733
0.02628771	2315.253662	1350	30577.30078	9	2	160	213	1	7.832625866	922	0.918544352	0.152214378	0.02789676
0.019021669	1892.141602	700	29952.02148	8	2	126	213	4	18.30544853	922	0.940905273	0.133727685	0.028905006
0.013581524	1565.183716	50	29343.92578	8	2	80	217	4	5.875572681	897	1.576681018	0.113579445	0.031086449
0.008855613	1410.319092	500	28716.45703	8	1	83	216	4	2.361991405	902	1.767950416	0.09610381	0.03576725
0.004938425	891.9641113	790.569397	28110.57617	8	1	119	216	8	2.385944128	901	1.351689816	0.084712841	0.043670502
0.002933003	657.951355	1375.681641	27490.51172	9	1	108	216	5	4.679912567	901	1.102246761	0.081724666	0.055575684
0.003130876	402.4922485	2000	26866.95508	9	2	156	215	4	9.421579361	906	1.045283198	0.087067999	0.071219578
0.004636105	94.86833191	2213.594482	26256.85547	8	1	114	213	10	1.432096243	920	1.279934287	0.104803495	0.091718316
0.006511839	417.8516541	2598.557373	25625.68945	9	2	407	202	15	45.56797409	999	1.594244123	0.137075707	0.116732113
0.008152585	1090.366943	3092.329102	25014.7832	9	2	584	205	3	16.80831528	976	1.582103133	0.175836936	0.140476063
0.009982015	829.7589722	3609.016602	24390.29492	9	2	384	205	4	22.66252518	976	1.771936297	0.220601559	0.16264835
0.012269726	690.6518555	3640.054932	23788.48633	9	2	389	215	2	15.28851795	900	2.012277842	0.259416729	0.179561853
0.015553033	792.0227051	2976.995117	23173.13086	9	3	250	216	3	15.79642487	901	2.322550297	0.294777602	0.194002226
0.020270336	630.7138672	2350.531738	22581.89063	9	3	222	216	3	33.89230728	896	2.645609617	0.317237437	0.202338725
0.026410773	283.0194397	1720.465088	21996.77344	9	2	225	217	4	36.73521805	891	3.176686049	0.328439265	0.206171587
0.033570454	0	1096.585571	21372.4043	9	3	81	217	3	7.416536808	891	7.443263054	0.33014223	0.205924392
0.040233187	30	540.8327026	20795.88672	9	1	60	218	20	4.380486965	896	11.12098503	0.318893641	0.19862318
0.045868531	30	141.4213562	20206.375	8	1	34	218	61	3.389067173	897	21.26023865	0.300549477	0.186661765
0.049976315	530.7541504	206.1552887	19645.07617	9	1	41	218	25	3.181812763	900	5.080915451	0.275435686	0.170022383
0.05215098	690	640.312439	19070.68164	9	5	36	218	15	0.337614715	900	4.514579296	0.248525217	0.152994156
0.052709591	695.8447876	900	18519.13867	9	1	60	218	4	2.160789013	894	3.723058462	0.223537803	0.136246294
0.05263396	713.0918579	950	17968.59766	9	2	68	217	8	1.687604904	898	7.48756218	0.201901168	0.122132443
0.052332502	591.6925049	1050	17404.96484	9	1	93	216	7	12.19438362	897	9.766294479	0.181539267	0.108791217
0.052191157	84.85281372	492.4429016	16874.0332	9	3	44	218	4	2.719923258	886	10.6702528	0.165336117	0.096622564
0.051065601	456.9463806	50	16313.21582	8	1	24	218	20	0.754894495	886	18.0689621	0.150612637	0.084710024
0.049147539	150	70.7106781	15808.37793	8	1	24	218	96	2.134299994	885	15.87393856	0.140904725	0.074463263
0.046653759	268.3281555	447.2135925	15289.79102	9	1	39	218	30	1.687604904	885	7.029626369	0.135076702	0.067315973
0.044140216	342.0526123	1051.189819	14804.35449	8	1	70	217	8	6.091477871	888	4.756991386	0.131950542	0.062181309
0.04162221	0	1634.77832	14311.35254	8	2	78	218	10	4.393377304	884	2.575304985	0.131091505	0.057244021
0.038789909	90	2147.673096	13856.03809	8	1	54	218	5	2.456394672	884	2.540774107	0.128758952	0.051895641
0.036369964	254.5584412	2150.581299	13413.62402	9	4	57	217	4	1.721006155	893	2.231060266	0.124833547	0.045703486
0.034799121	436.8065796	2122.498535	12960.90234	9	1	74	217	3	1.909152389	887	2.234025002	0.120639093	0.038923383
0.03396064	300	1892.749268	12557.78613	9	1	99	218	2	4.822542191	883	1.878243804	0.113827124	0.032007731
0.033411205	218.4032898	1649.24231	12130.57715	9	3	94	218	3	7.431549549	889	1.887345791	0.105590478	0.025233382
0.032237545	90	1450.861816	11766.92383	9	3	53	218	3	1.350224495	889	3.55320549	0.094469935	0.019370846
0.030312542	94.86833191	1484.924194	11392.45801	9	1	69	218	10	3.389067173	890	3.358942986	0.082643025	0.015141174
0.027630825	300	950	11071.1377	9	1	98	218	6	15.75730038	889	3.230876446	0.069546856	0.012240815
0.024687046	408.0441284	250	10770.16699	8	1	18	219	18	1.909152389	880	3.698036671	0.054530259	0.009861317
0.022383461	845.3401489	380.7886658	10464.3252	8	4	17	219	34	1.909152389	880	4.011776447	0.039486952	0.007328846
0.020918794	1236.931641	111.8033981	10215.69336	8	4	11	219	76	1.217118144	880	3.16203475	0.026369331	0.004916484
0.020750957	1324.424438	141.4213562	9905.725586	9	1	15	219	43	0.754894495	878	3.102604628	0.016244438	0.004133463
0.02077261	685.4195557	680.0735474	9610.166016	10	1	75	218	7	13.91959095	885	3.199551821	0.009670339	0.005293116
0.020626541	216.3330841	602.0797119	9231.27832	10	1	72	218	8	16.15607643	892	3.489459038	0.005673424	0.008046627
0.02024523	0	0	8786.466797	10	1	12	218	6	5.226703644	892	7.938177109	0.005232646	0.012139443
0.019615289	573.1491699	602.0797119	8303.878906	8	3	47	218	9	13.12188721	883	7.289738655	0.008371406	0.015765097
0.018960824	1123.298706	111.8033981	7856.39209	4	1	32	217	6	0.954841256	879	9.360725403	0.012756079	0.019314738
0.018924162	1654.629883	380.7886658	7434.73584	4	1	31	217	2	1.217118144	883	11.57374668	0.017057478	0.022459611
0.019324854	1034.456421	291.5476074	7016.793945	4	1	34	217	4	1.391763449	886	3.659069777	0.020617874	0.02452616
0.020709064	417.8516541	353.5534058	6637.597656	4	3	47	217	4	7.062044144	886	3.946940422	0.023077009	0.025759809
0.023169002	174.9285583	150	6272.009277	4	1	36	217	4	2.719923258	881	2.45314908	0.024117535	0.025441833
0.026306208	787.4642944	70.7106781	5959.664551	10	2	75	216	2	8.28042984	888	1.639294982	0.023814294	0.024146482
0.029357983	1394.59668	100	5646.698242	10	2	181	212	0	18.60846901	910	1.356661677	0.022335446	0.021338565
0.033245545	1908.009399	651.9202271	5391.743652	10	2	380	212	0	36.02732086	910	1.22890079	0.019679239	0.017751914
0.037091304	2388.34668	838.15271	5118.847656	10	2	314	206	0	14.56747723	961	1.298621655	0.016348859	0.013298842
0.040850766	2938.315918	350	4923.108887	10	1	187	208	0	19.44368553	944	1.155381918	0.012906278	0.008911694
0.044401903	3078.327393	141.4213562	4773.39502	10	1	182	210	0	14.88955688	928	1.288470507	0.00956942	0.005290933
0.047099136	2825.260986	640.312439	4651.54834	10	2	357	208	0	35.77032852	953	1.275467634	0.006503172	0.003281641
0.049137533	2254.994385	1320.037842	4590	10	3	528	208	1	13.90445614	953	1.470594287	0.004690389	0.004703451
0.049938921	1682.408936	1073.545532	4011.595703	10	2	325	203	0	25.19272041	998	1.56363523	0.004155818	0.008876293
0.051294874	1198.874512	801.5609741	3354.102051	10	3	258	209	2	17.3931179	954	1.874986529	0.005107986	0.01557535
0.052278221	764.8529053	212.1320343	2683.281494	9	1	56	213	2	12.95884228	921	2.415029764	0.007412631	0.025124092
0.053836614	379.4733276	206.1552887	2016.928345	8	5	9	219	10	2.02486825	877	4.995401859	0.01131022	0.038178682
0.054940782	0	550	1314.876465	8	1	5	219	34	3.109632969	872	5.637306213	0.017543556	0.054485247
0.056323383	241.8677368	832.1658325	657.951355	8	1	9	220	9	2.052775145	871	7.227421284	0.026300067	0.072559305
0.056430988	891.9641113	1443.086914	0	9	5	31	220	8	4.822542191	874	8.881177902	0.035724092	0.089926362
0.057432741	1140.394653	2114.828613	457.9301147	9	1	41	219	11	7.125016212	879	14.5947094	0.044943795	0.106246434
0.05710867	732.3933105	2169.101318	1113.6427	8	1	32	219	6	2.882181168	879	11.7406826	0.05218666	0.119156815
0.053966619	323.1098938	1671.077515	1788.463013	9	1	3	219	14	0.754894495	880	7.173356533	0.056095157	0.127000183
0.050000615	0	1079.351685	2455.789063	8	1	13	220	12	1.350224495	872	7.5952425	0.05762938	0.13020584
0.044039018	323.1098938	494.974762	3136.39917	8	1	4	220	10	0.337614715	868	5.215348721	0.055679008	0.1272071
0.038877927	787.4642944	316.2277527	3801.486572	8	1	3	220	8	1.909152389	868	4.669563293	0.050821878	0.119310647
0.032768663	1047.85498	873.2124634	4481.160645	9	1	12	220	9	3.016961336	862	4.616933823	0.042789139	0.106617667
0.026606644	510	1044.03064	5172.281738	9	1	16	220	8	1.687604904	866	5.946683884	0.033249032	0.090585172
0.020673148	180	1312.44043	5852.15332	9	1	21	220	7	1.217118144	869	18.60592461	0.023989042	0.074189827
0.017048696	390	1706.604858	6519.394043	8	5	28	219	9	2.719923258	872	18.69996071	0.016611412	0.059166513
0.016240943	150	1480.709229	7195.248535	8	1	23	219	15	3.945476294	873	11.13657093	0.01043399	0.046961237
0	1531.176025	1553.222412	44177.97266	8	2	610	197	0	25.31690598	1013	0.349075139	0.004438572	0
0.000500039	882.8363647	873.2124634	43537.45313	8	2	875	189	0	9.4448843	1073	0.385185838	0.009780838	0
0.002012229	189.7366638	320.1562195	42898.65625	10	2	720	197	0	20.14108467	1028	0.318880528	0.016516877	0
0.005522527	424.2640686	111.8033981	42245.33594	10	3	549	197	0	26.94574928	1028	0.379124254	0.024824744	0
0.011229058	810	111.8033981	41607.70703	10	2	329	203	0	14.22205067	986	0.384590805	0.034269352	0
0.018565297	1100.63623	180.2775574	40930.69922	10	2	359	203	0	13.26267624	997	0.41089496	0.046395432	0
0.026178466	1494.59021	604.1522827	40296.87891	10	2	286	206	0	17.9681282	973	0.393336356	0.058906749	0.000107061
0.034516655	1465.401001	965.6604004	39665.14063	10	2	218	212	1	9.333629608	936	0.436519474	0.070241712	0.001179847
0.043448657	1341.640747	427.2001953	39019.3125	10	1	159	212	1	5.150652409	936	0.557793379	0.080054894	0.003134266
0.052667476	1138.419922	100	38391.84375	9	1	156	213	1	3.438912392	937	0.599013627	0.093409561	0.005604372
0.061265051	1043.551636	380.7886658	37750.12109	9	1	137	214	2	4.679912567	931	0.787213743	0.11113546	0.008343122
0.068442822	859.0692749	180.2775574	37126.62109	9	1	115	215	4	1.817522049	923	1.250298738	0.131501883	0.011044851
0.073631279	684.1052246	50	36488.59766	9	3	106	215	8	2.134299994	926	1.950314283	0.152078524	0.013552577
0.076450244	690	492.4429016	35870.07813	8	1	106	216	10	2.052775145	921	2.709369183	0.170330122	0.015636325
0.076650001	836.779541	70.7106781	35230.01563	8	1	101	216	11	2.433138847	921	2.190410137	0.184551135	0.017243484
0.074138284	295.4657288	583.0952148	34598.79297	8	5	99	216	19	1.217118144	922	4.997684479	0.192108348	0.018348163
0.069250636	268.3281555	636.3961182	33986.82422	9	1	108	215	14	1.909152389	922	3.810276747	0.193730369	0.019715236
0.062237836	846.9356689	0	33360.21484	9	1	100	215	5	1.909152389	922	2.742703915	0.190242916	0.021205677
0.05378161	1489.463013	650	32754.08008	8	2	124	215	2	10.72415543	920	1.134523511	0.182042152	0.022644907
0.044483554	2151.022949	1118.033936	32132.01758	9	2	270	212	1	22.86609459	938	0.845206678	0.17026943	0.024583835
0.035404671	2827.80835	1504.160889	31524.00586	9	2	522	204	1	17.69631386	989	0.840981305	0.154844612	0.026560867
0.027140412	2884.527588	943.3981323	30916.61133	9	2	233	211	1	26.55390739	943	0.729589105	0.136080489	0.028283099
0.019821078	2490.180664	430.116272	30288.76953	8	1	108	213	2	2.263636112	922	1.154645085	0.115922876	0.029528014
0.013965609	1871.817261	200	29658.34961	8	3	84	216	3	2.134299994	902	1.242323041	0.093784556	0.03073184
0.008946089	1173.456421	254.9509735	29037.67578	8	3	122	215	2	9.321835518	910	1.087951064	0.076018587	0.033606518
0.00468306	480	743.3034668	28437.75391	8	3	182	213	3	18.12269974	920	1.054314613	0.063309155	0.038533166
0.00192655	0	1250	27812.26563	9	3	318	210	2	29.99224472	940	1.189508557	0.057416964	0.047039587
0.001472113	228.4731903	1303.840454	27198.48633	9	2	304	210	6	22.75153351	940	0.945866704	0.055810444	0.057488158
0.002519435	150	1655.294556	26587.19336	9	2	255	212	6	19.00885201	926	1.582258821	0.062755644	0.071851179
0.004197204	323.1098938	2055.480469	25962.08398	9	3	329	205	6	20.64878273	978	1.773843408	0.083118781	0.091356613
0.005819144	1005.783264	2663.174805	25359.2832	9	2	499	205	4	31.18774986	976	1.323931694	0.111959614	0.110798366
0.007737899	1484.924194	3286.715576	24742.6543	9	3	440	207	2	21.19362068	961	1.284523606	0.149843812	0.130075678
0.010483743	1388.128296	3914.71582	24126.45508	10	1	360	207	1	9.094640732	961	1.539880037	0.187072828	0.146126404
0.014471224	1465.401001	3260.751465	23519.94336	9	2	375	209	1	7.506142616	949	1.909643412	0.222904623	0.15939422
0.020110648	1214.907349	2653.770996	22937.15234	9	2	406	209	2	25.60303116	947	1.777650833	0.249945268	0.167360738
0.027131902	894.9860229	2086.264648	22357.54883	9	2	225	212	3	8.111279488	925	1.938935637	0.269202203	0.17147398
0.034475416	690	1540.292236	21764.47852	9	2	152	212	4	8.380191803	925	2.141925812	0.281578839	0.172274858
0.041474797	432.6661682	1096.585571	21198.625	9	1	69	216	9	6.423151016	902	6.350490093	0.282488912	0.167246357
0.04754249	108.1665421	738.2411499	20619.62695	8	5	45	218	16	5.322852612	899	18.35954285	0.278016418	0.158768892
0.052200444	108.1665421	335.4101868	20067.69141	8	1	31	218	3	0.954841256	900	13.92186928	0.266327977	0.146149173
0.055023368	678.8225098	100	19494.94531	8	2	28	218	20	1.217118144	897	10.04591942	0.252199918	0.134202927
0.056204896	1273.145752	200	18925.2207	9	1	30	218	22	4.787290573	897	5.958904743	0.237441525	0.122507542
0.056295041	1348.332275	250	18386.5	9	1	38	217	20	2.134299994	901	17.2139473	0.221089885	0.112265311
0.055605933	827.586853	350	17836.07813	9	1	29	217	23	0	900	21.68850136	0.201024979	0.102326654
0.054605439	366.1966553	50	17319.56445	9	4	24	218	46	2.719923258	884	18.56750488	0.179627389	0.09167286
0.052536193	67.08203888	471.6990662	16792.39063	8	1	42	217	70	6.423151016	885	8.089940071	0.158161789	0.081044681
0.049641144	30	807.7747192	16297.59473	9	3	47	217	16	4.044691086	885	9.639760017	0.140372172	0.071643345
0.046185683	123.6931686	930.053772	15788.01172	9	1	65	218	5	6.091477871	885	3.447133303	0.127994865	0.064452507
0.042789616	308.8688965	1432.654907	15318.37109	8	1	112	217	5	2.719923258	888	2.408764124	0.118861116	0.058328554
0.039559249	615.5485229	1996.24646	14861.87402	9	1	83	217	3	4.044691086	891	2.238226175	0.112269305	0.052344628
0.036176119	780	2553.918457	14376.79395	9	1	105	217	2	18.96231842	891	1.708564281	0.107444152	0.046210885
0.03332115	900.4998779	2862.254395	13946.4834	9	2	167	217	3	7.062044144	888	1.733007789	0.102782086	0.039746895
0.031431444	1106.345337	2777.138916	13511.62793	9	5	70	217	3	3.438912392	889	1.851891518	0.099549755	0.032972779
0.030442413	997.2462158	2567.586426	13121.35645	9	1	83	217	3	4.857533455	892	2.387830496	0.094537117	0.026303738
0.030055311	804.9844971	2304.88623	12720.31836	9	1	61	217	6	1.817522049	897	2.097827911	0.089038752	0.020616718
0.029078705	510	2155.226318	12367.46094	9	1	62	217	6	1.350224495	897	2.109601021	0.081044085	0.015765876
0.027485609	360	1662.077026	12005.43652	9	3	68	218	10	3.372286797	890	3.280301571	0.072385401	0.012850255
0.025167158	241.8677368	955.2486572	11697.26855	9	3	99	216	9	15.81919384	903	2.858742952	0.060632318	0.010782643
0.022564296	30	300	11406.51172	9	3	38	218	5	8.716696739	891	3.887465477	0.047240682	0.008565787
0.02024295	295.4657288	360.5551147	11110.90039	8	2	67	219	11	14.20359707	880	4.488028526	0.034263194	0.006235515
0.018818891	597.7457886	522.0153198	10847.4375	8	2	15	219	22	3.769243956	880	3.085989475	0.022629235	0.004466396
0.01855349	873.6131592	141.4213562	10530.38477	6	1	10	219	0	1.509526968	880	3.963410854	0.014747273	0.004921696
0.018445997	421.0700684	50	10204.41113	9	1	8	219	40	1.067520261	879	5.523663044	0.009631852	0.007231391
0.018584661	212.1320343	50	9768.398438	10	1	7	218	0	2.134299994	892	8.064910889	0.006995884	0.011058372
0.01854323	424.2640686	200	9310.735352	10	1	11	218	29	1.067520261	892	7.453242302	0.007645387	0.015571665
0.018280374	150	500	8834.325195	8	1	14	218	12	2.901821613	883	10.47218323	0.010703633	0.020060293
0.018086256	678.8225098	424.2640686	8406.479492	8	3	61	217	13	10.86511135	888	7.475840569	0.014682252	0.024572378
0.018547451	1086.64624	50	8009.606934	8	1	19	218	7	1.217118144	882	7.369375229	0.018558392	0.028477961
0.019693958	840	50	7595.689453	4	1	15	218	5	1.012750387	881	6.484197617	0.021686077	0.031117423
0.022222616	120	180.2775574	7230.995605	8	1	19	218	8	1.687604904	881	8.681193352	0.023815112	0.032783806
0.025733542	523.9274902	300	6878.117676	8	1	34	218	4	5.808222771	879	4.233537197	0.024923477	0.032644562
0.029898698	1130.884644	460.9772339	6584.299316	10	2	115	215	3	15.28851795	902	2.028662443	0.024903877	0.03165555
0.034298327	1738.188721	450	6290.063477	10	2	236	210	1	19.37587929	938	1.824113488	0.023420824	0.029042952
0.039357327	2362.392822	350	6042.822266	10	3	341	206	1	27.21717262	961	1.580500484	0.020774942	0.025537089
0.044209532	2874.056396	180.2775574	5780.276855	10	1	202	206	0	28.34466934	961	1.397315741	0.017031573	0.020577626
0.049314991	2564.254395	300	5600.606934	10	3	167	210	0	24.04471779	928	1.307468176	0.012919961	0.015790239
0.054286778	2386.650391	50	5460.741699	10	2	78	214	0	3.181812763	901	1.70333302	0.009492106	0.011295875
0.057789214	2400.1875	650	5344.127441	10	1	263	214	0	27.79868889	901	1.428233743	0.007340376	0.008436415
0.0602623	2328.626221	1303.840454	4908.461914	10	2	518	206	0	32.23157501	975	1.437789559	0.006451558	0.009424294
0.061732724	1988.617554	1588.238037	4201.071289	10	2	540	206	0	25.07280731	975	1.769146919	0.007239017	0.014847912
0.064531624	1353.661743	1000	3542.033203	10	2	246	205	0	21.72619438	989	2.028015852	0.010339091	0.02507746
0.067742549	713.0918579	304.1381226	2871.236572	9	3	84	213	4	16.02875328	921	2.325800419	0.014725559	0.038692042
0.072140083	123.6931686	300	2213.707275	8	1	8	219	18	0.337614715	877	5.21402359	0.021432329	0.054908391
0.075240679	182.4828796	873.2124634	1548.709106	8	1	6	219	63	1.067520261	877	10.38718605	0.029664472	0.071950011
0.078171834	30	1392.838867	954.829834	8	1	12	220	10	3.438912392	875	6.947263718	0.040317681	0.090328552
0.080338679	530.7541504	1830.983398	295.4657288	9	2	35	220	5	6.620689869	877	9.017893791	0.051265895	0.107855543
0.080533318	1064.048828	2343.608398	247.3863373	9	5	19	219	4	2.052775145	882	33.80788422	0.060102504	0.122469909
0.080032021	660	1916.376831	912.4143677	9	2	12	219	5	1.687604904	880	23.12512016	0.067128852	0.134026974
0.075754948	0	1250	1622.498047	8	1	9	219	17	3.64697051	880	8.357788086	0.070322938	0.140353307
0.070184916	516.1395264	672.6812134	2281.775635	8	1	4	220	17	1.687604904	875	5.382424355	0.070336975	0.141238496
0.061775763	161.5549469	254.9509735	2963.78125	8	1	5	220	10	0	868	4.626976967	0.066692591	0.135965362
0.05401618	150	206.1552887	3628.015869	8	1	10	220	11	5.601181984	868	4.210402489	0.060393464	0.125499383
0.0456791	390	855.8621216	4306.85498	9	1	18	219	7	2.569502831	875	4.528660774	0.050455432	0.110121563
0.037489392	256.3200989	1457.737915	4971.317871	9	1	41	219	4	6.926249027	875	6.042490482	0.038920771	0.091838598
0.028673498	123.6931686	1414.213623	5649.327637	9	1	12	219	15	1.067520261	874	12.42779922	0.026770111	0.072193667
0.02132114	94.86833191	1154.3396	6314.625977	9	1	25	219	2	3.054369926	874	11.20712566	0.016639788	0.053435914
0.016553685	256.3200989	912.4143677	6976.854492	9	1	8	220	11	1.067520261	869	9.853421211	0.009746975	0.037764721
6.33256E-06	1719.185913	1569.235474	44467.90234	10	2	547	202	0	18.25386238	986	0.344424486	0.006805805	0
0.000714792	1083.74353	901.3878174	43814.46484	10	2	674	188	0	19.56097794	1089	0.34389466	0.012981692	0
0.002463761	551.5432739	403.1128845	43151.89844	10	2	927	187	0	35.58567047	1094	0.348132104	0.020993883	0
0.006000696	30	672.6812134	42501.11719	10	1	545	205	0	23.02549171	975	0.345624447	0.030204529	0
0.011686319	150	667.0831909	41867.87891	10	1	383	205	1	10.3573103	975	0.407767802	0.040916897	0
0.018697765	510.8815918	250	41220.53516	10	1	273	209	1	10.43598557	951	0.4507505	0.053751461	0
0.02618341	1098.589966	50	40591.24219	10	4	204	211	1	3.471741199	947	0.463950008	0.067094631	5.23053E-05
0.034294441	804.9844971	424.2640686	39964.15625	10	2	186	213	1	10.21937752	935	0.508422673	0.078967847	0.00097557
0.043124709	674.1661377	492.4429016	39322.71094	9	1	164	214	1	2.160789013	931	0.785389006	0.088881955	0.00280677
0.052192096	469.5742798	400	38699.35938	9	1	137	214	2	1.350224495	931	1.148561478	0.100976653	0.005163398
0.061088774	351.1409912	158.1138763	38036.74609	9	2	138	215	2	0.477453768	928	1.18116796	0.117928371	0.007931915
0.068081185	182.4828796	141.4213562	37418.41797	9	1	116	215	4	1.217118144	923	1.45988524	0.135965094	0.010548496
0.073089212	30	150	36802.85938	9	3	130	215	6	11.08264446	926	1.658753991	0.154236585	0.012949426
0.075832099	30	728.0109863	36171.61719	8	5	107	215	11	1.909152389	926	4.13722229	0.17023097	0.015017878
0.075894199	150	335.4101868	35559.40234	8	1	103	216	12	1.067520261	925	3.404589415	0.181667581	0.016515613
0.073448636	67.08203888	300	34932.43359	8	1	106	215	1	3.520405054	923	4.2739501	0.187087372	0.017485866
0.068509176	644.1273193	807.7747192	34326.00391	8	3	213	213	4	12.10607338	934	1.813295722	0.185752913	0.018502427
0.061564527	1221.187988	141.4213562	33703.67578	8	1	120	214	6	12.6382246	919	1.11642158	0.179588795	0.01972829
0.053063355	1804.993042	158.1138763	33096.07813	8	1	125	214	9	4.072588444	919	1.16708672	0.168216944	0.02124458
0.043381672	2429.814697	610.3277588	32465.00391	9	2	169	214	2	6.795864582	919	0.853625357	0.152719125	0.023402922
0.034307104	3056.026855	1092.016479	31836.99805	9	2	348	204	0	26.32132912	989	0.739357829	0.135956094	0.025650196
0.026232326	3339.850342	680.0735474	31230.12891	9	3	261	211	0	12.05273819	943	0.69545424	0.116180189	0.027551752
0.019279078	2651.735352	50	30608.71875	8	1	100	215	1	1.391763449	905	0.716862917	0.095960535	0.029028594
0.013816196	1985.673706	353.5534058	30008.77344	8	1	109	215	2	6.654425144	905	0.706121385	0.074806124	0.029916834
0.008889036	1332.216187	200	29385.11914	8	2	129	212	1	15.61612988	928	0.782181323	0.057242047	0.031405352
0.004690061	750	460.9772339	28771.29883	9	2	337	207	0	12.64666939	961	1.01181519	0.045266286	0.034240216
0.001797981	228.4731903	600	28159.66211	9	2	393	205	2	3.931095839	975	1.137632966	0.037745241	0.038874
0.000723048	318.9043884	632.4555054	27534.00195	9	2	456	205	3	28.13770103	975	1.226610661	0.032995362	0.04575114
0.001275331	465.7252502	1131.37085	26906.57227	10	2	316	212	2	21.49832726	926	0.908339024	0.033022314	0.054870103
0.00253658	201.2461243	1749.285522	26289.05664	10	3	329	205	4	17.528368	978	1.535089135	0.042700961	0.068426766
0.003902415	874.6427612	2392.697266	25694.73242	10	1	408	201	2	5.52021265	1005	1.17695725	0.060113531	0.082679451
0.006115017	1560	3045.077881	25086.35156	9	3	518	204	2	6.69634676	980	1.079124331	0.08961419	0.098456867
0.009469564	2083.866699	3712.479004	24502.49023	10	1	420	204	1	5.875572681	980	1.112750173	0.121809684	0.112244233
0.014082816	2172.671143	3641.771484	23920.6875	9	2	443	204	1	13.31453514	982	1.310350418	0.155750155	0.123464175
0.020300731	1816.177246	3076.117676	23324.57031	9	3	593	201	1	25.49292564	1007	1.371710777	0.190893352	0.133132726
0.027850568	1548.709106	2540.177246	22754.83594	9	2	474	206	2	34.18754959	967	1.489027739	0.218421578	0.137664258
0.03578154	1381.303711	2083.866699	22171.46094	9	2	273	212	6	18.87922096	933	1.754056931	0.241409242	0.139682651
0.043576185	870	1680.773682	21595.04102	9	1	102	216	7	8.935631752	902	3.274362326	0.256149381	0.136915803
0.04987777	324.4996033	1303.840454	21022.29492	8	1	66	218	6	2.263636112	899	5.679405212	0.265494794	0.132220775
0.054777514	67.08203888	806.225769	20470.83984	8	1	35	218	36	2.882181168	902	17.30262756	0.269113809	0.12452475
0.05792867	349.8571167	559.0169678	19925.17188	8	1	35	218	27	1.067520261	902	12.56849098	0.267109811	0.116800122
0.059084184	1025.280396	500	19366.94531	9	5	33	218	29	0.754894495	902	11.95730782	0.258567393	0.11081849
0.059209678	958.5927124	400	18840.85938	9	1	31	218	53	2.134299994	901	16.08650398	0.245204985	0.103829511
0.058300808	390	50	18302.97461	9	1	29	218	34	1.067520261	897	16.73485756	0.223959059	0.096071169
0.056265552	150	460.9772339	17800.01367	9	5	30	218	60	2.134299994	891	16.39234734	0.196612641	0.086300746
0.053271588	403.6087341	884.590271	17281.66602	9	1	46	217	16	1.217118144	885	5.004677773	0.166162714	0.076419048
0.049339201	216.3330841	1498.332397	16778.36914	8	3	111	217	9	19.72167206	885	2.627743006	0.138454363	0.067045778
0.044982933	804.9844971	1589.024902	16283.83887	8	3	145	217	3	7.832625866	885	2.066440582	0.118449807	0.060035661
0.040382843	993.1766968	1706.604858	15826.47168	8	1	189	216	3	15.19676876	893	1.588614225	0.103719756	0.053464927
0.036123198	1214.907349	1882.153076	15381.69336	9	3	148	216	2	8.898507118	895	1.634452343	0.092261054	0.046635158
0.0323206	1472.752563	2274.312988	14921.7959	9	2	176	215	1	15.46672916	898	1.412843227	0.084290929	0.040284034
[truncated: 5,479 more rows]
