# Supplementary material for: A study on the spatial distribution characteristics and driving factors of traditional villages in the southeast coast of China: A case study of Puxian, Fujian
Source: PLoS One. 2024 Jun 7;19(6):e0303746. doi: 10.1371/journal.pone.0303746 (PMC11161066; doi:10.1371/journal.pone.0303746)
Supplement: S2 Data — (ZIP) [file pone.0303746.s002.zip › Quantile Discretization Data Sampling/F200.csv]

Y	X1	X2	X3	X4	X5	X6	X7	X8	X9	X10	X11	X12	X13
0	606.7124634	4978.453613	17159.21289	10	2	627	196	0	3.931095839	997	0.695271671	0.006849132	0
0	408.0441284	4784.61084	17049.29297	10	1	644	196	0	11.92725182	1000	0.695271671	0.008061752	0
0	247.3863373	4620.876465	16952.6543	10	1	632	196	0	3.438912392	1000	0.694246948	0.009123822	0
0	301.4962769	4521.338379	16758.48438	10	1	627	196	0	12.60438251	1000	0.79282552	0.009045389	0
0	30	4552.47168	17002.88281	10	2	563	196	1	25.34951973	1000	0.694246948	0.010582787	0
0	60	4430.01123	16846.35547	10	1	609	196	0	11.94526863	1000	0.694246948	0.010378358	0
0	120	4354.595215	16662.53516	10	1	615	196	0	5.479268551	1000	0.79282552	0.010104397	0
0	234.3074951	4245.291504	16507.14453	10	1	611	196	0	5.730255604	1000	0.79282552	0.009789895	0
0	390	4186.287109	16324.63184	10	1	565	199	0	18.28917885	978	0.730900586	0.009393109	0
0	484.6648254	4136.725586	16142.84375	10	1	481	199	0	16.18139458	978	0.730900586	0.008936069	0
0	600	4051.234375	15989.32422	10	1	425	199	0	23.88025284	978	0.646258652	0.008475955	0
0	732.3933105	4020.572021	15808.97559	10	2	377	199	0	7.572619915	978	0.646258652	0.007921966	0
0	201.2461243	4366.0625	16899.61523	10	2	510	196	1	16.49387932	1000	0.694246948	0.011850402	0
0	108.1665421	4280.187012	16742.07031	10	1	578	196	0	17.41334534	1000	0.694246948	0.011635576	0
0	30	4161.730469	16557.0918	10	1	598	196	0	4.532714367	1000	0.79282552	0.011345388	0
0	120	4118.858887	16400.64648	10	1	593	199	0	0.754894495	978	0.79282552	0.011013502	0
0	201.2461243	3987.793945	16216.93555	10	1	587	199	0	14.35044765	978	0.730900586	0.0105924	0
0	318.9043884	3935.733643	16033.92676	10	1	532	199	0	16.72659492	978	0.730900586	0.010106706	0
0	432.6661682	3914.71582	15879.29785	10	1	496	199	0	28.61664963	978	0.646258652	0.009618413	0
0	576.281189	3816.084473	15697.68457	10	1	416	199	0	19.89037132	978	0.646258652	0.009027657	0
0	362.491394	4181.506836	16808.70313	10	2	535	198	1	6.379370213	984	0.631190002	0.012928118	0
0	271.6615601	4084.421631	16650.29688	10	2	542	198	0	12.01703453	984	0.631190002	0.012703693	0
0	123.6931686	4000	16464.34375	10	2	590	198	0	9.046031952	984	0.737440944	0.012398786	0
0	42.42640686	3924.601807	16307.00781	10	1	599	200	0	4.582314968	972	0.737440944	0.012051722	0
0	42.42640686	3816.084473	16122.28613	10	1	602	200	0	2.635026455	972	0.717230976	0.011609472	0
0	174.9285583	3758.989258	15938.24609	10	1	569	199	0	14.21836185	978	0.717230976	0.011099204	0
0	300	3667.424072	15782.68066	10	1	526	199	0	21.67440605	978	0.626816869	0.010588666	0
0	442.9447021	3630.77124	15600	10	1	456	199	0	14.52437592	978	0.646258652	0.010005659	0
0	540.8327026	4032.989014	16709.24609	10	2	529	198	0	16.05112457	984	0.631190002	0.014164928	0
0	416.7733154	3899.358887	16549.83398	10	2	512	198	0	9.374782562	984	0.631190002	0.013931674	0
0	305.9411621	3810.839844	16362.73828	10	2	519	198	0	9.142972946	984	0.737440944	0.013612283	0
0	228.4731903	3690.867188	16204.36035	10	1	552	200	0	17.34677315	972	0.737440944	0.013250178	0
0	108.1665421	3620.082764	16018.45508	10	2	567	200	0	3.199601412	972	0.717230976	0.012786259	0
0	30	3584.689697	15833.20898	10	1	561	200	0	8.478713036	972	0.717230976	0.012282666	0
0	150	3465.905273	15676.54297	10	1	543	200	0	8.848749161	972	0.626816869	0.011817818	0
0	276.5863342	3427.0979	15492.61133	10	2	491	200	0	16.04154015	972	0.626816869	0.011294843	0
0	371.0794983	3370.830811	15337.16113	10	1	445	205	0	12.29941654	931	0.603774309	0.010807361	0
0	445.9820557	3338.03833	15154.63281	10	2	440	205	0	21.01416397	931	0.603774309	0.010262313	0
0	674.1661377	3889.087402	16621.625	10	2	479	198	0	18.56595039	984	0.548875213	0.015198096	0
0	563.6488037	3787.149414	16461.36328	10	2	471	198	0	17.0268364	984	0.548875213	0.01495645	0
0	474.3416443	3623.53418	16273.30664	10	2	496	198	0	15.33245945	984	0.564464748	0.014623705	0
0	375.8989258	3570.013916	16114.0498	10	2	533	200	0	8.530765533	972	0.564464748	0.014249923	0
0	268.3281555	3453.259277	15916.77441	10	2	555	200	0	16.77507973	972	0.583185256	0.014021789	0
0	127.2792206	3387.10791	15730.33105	10	2	552	200	0	8.563128471	972	0.717230976	0.013625219	0
0	30	3332.416504	15572.57227	10	2	548	200	0	1.967863798	972	0.626816869	0.013246868	0
0	94.86833191	3244.225586	15387.39746	10	2	524	200	0	25.40600967	972	0.626816869	0.012824997	0
0	180	3212.864746	15230.81445	10	1	501	205	0	17.69065475	931	0.603774309	0.012432665	0
0	241.8677368	3146.82373	15046.99609	10	2	480	205	0	22.66860962	931	0.603774309	0.012046127	0
0	750	3571.064209	16364.85547	10	3	412	198	0	7.179645538	984	0.564464748	0.016121328	0
0	658.6349487	3471.311035	16175.67578	10	3	476	198	0	17.39022636	984	0.564464748	0.01582763	0
0	540.8327026	3381.197998	16015.39258	10	2	491	200	0	10.47768211	972	0.583185256	0.015558878	0
0	402.4922485	3260.751465	15827.32422	10	2	522	200	0	14.35044765	972	0.583185256	0.015283068	0
0	283.0194397	3190.611328	15668.07227	10	2	549	200	0	11.56032372	972	0.583185256	0.015005645	0
0	150	3088.688965	15481.19141	10	2	515	200	0	5.550718307	972	0.567428827	0.014702138	0
0	60	3041.792236	15294.96973	10	2	534	205	0	26.64443588	931	0.567428827	0.014421013	0
0	0	3008.321777	15137.43066	10	2	548	205	0	6.671226501	931	0.544739902	0.014160886	0
0	84.85281372	2941.088135	14952.52441	10	2	512	205	0	13.89309216	931	0.544739902	0.013917827	0
0	134.1640778	2947.032471	14796.20605	10	2	522	205	0	10.43598557	931	0.559995353	0.013657345	0
0	1036.194946	3572.464111	16461.36328	10	2	369	203	0	13.42150879	948	0.552522302	0.017547375	0
0	947.2592163	3429.650146	16270.54102	10	3	414	198	0	19.98488426	984	0.542873383	0.017394245	0
0	823.7717896	3289.756836	16080.25195	10	3	480	198	0	10.10106564	984	0.542873383	0.017264795	0
0	699.7142334	3226.840576	15918.95117	10	2	522	200	0	9.787315369	972	0.583185256	0.017126121	0
0	563.6488037	3110.064209	15729.72949	10	2	530	200	0	6.255099773	972	0.583185256	0.016992476	0
0	442.9447021	3023.243408	15569.42188	10	2	510	200	0	12.48511791	972	0.567428827	0.016826564	0
0	335.4101868	2958.462402	15381.34277	10	2	478	200	0	10.64269066	972	0.567428827	0.016714269	0
0	241.8677368	2839.894287	15193.89648	10	2	450	205	0	18.14190292	931	0.567428827	0.016634237	0
0	180	2823.118896	15035.23828	10	2	471	205	0	32.82689285	931	0.544739902	0.016522957	0
0	120	2751.363281	14849.06055	10	2	488	205	0	22.31172943	931	0.544739902	0.016440824	0
0	60	2740.894043	14691.5791	10	2	528	205	0	21.28699875	931	0.559995353	0.016300146	0
0	1288.603882	3521.718262	16542.62695	10	2	297	203	1	17.48534584	948	0.552522302	0.018715864	0
0	1195.491577	3400.735107	16379.12109	10	2	357	203	1	20.70185089	948	0.552522302	0.018664138	0
0	1098.589966	3288.236572	16187.38379	10	2	410	203	0	25.57599831	948	0.542873383	0.01866271	0
0	957.1833496	3146.82373	15996.16211	10	2	470	203	0	24.99061775	948	0.542873383	0.018676378	0
0	833.5466309	3043.846191	15834.00488	10	2	525	200	0	14.12950325	970	0.565597296	0.018647533	0
0	699.7142334	2912.902344	15643.81348	10	2	510	200	0	9.064292908	970	0.565597296	0.018645648	0
0	590.9314575	2830.635986	15482.61621	10	2	481	200	0	12.90947056	970	0.543473244	0.018636778	0
0	494.7726746	2761.340332	15293.52832	10	2	474	200	0	14.06616497	970	0.543473244	0.018709391	0
0	417.8516541	2661.766357	15105.05176	10	2	439	202	0	12.26014709	955	0.527719498	0.018794496	0
0	351.1409912	2619.637451	14945.45117	10	2	398	205	0	9.208987236	931	0.527719498	0.018804764	0
0	284.6049805	2546.075439	14758.20117	10	2	408	205	0	18.64027596	931	0.544739902	0.018874763	0
0	218.4032898	2534.758301	14599.73926	10	2	484	205	0	25.2549324	931	0.559995353	0.018898059	0
0	182.4828796	2540.177246	14413.80566	10	2	518	205	0	15.8969593	931	0.559995353	0.019005429	0
0	381.837677	4159.32666	17369.17188	10	2	470	203	0	32.78110123	946	0.643684387	0.019173035	0
0	530.7541504	3982.46167	17202.84766	10	2	485	203	1	27.68015289	946	0.613843381	0.019399654	0
0	715.6116333	3833.07959	17007.91016	10	2	493	203	1	14.9070158	946	0.613843381	0.019628068	0
0	890.9545288	3689.17334	16813.38672	10	2	402	203	1	18.64027596	946	0.58904171	0.019824993	0
0	1039.663452	3522.782959	16648.16211	10	5	321	203	1	25.87922859	948	0.58904171	0.019938955	0
0	1209.338623	3390.059082	16454.47266	10	2	264	203	1	2.8624053	948	0.569780648	0.02008423	0
0	1357.64502	3233.032715	16290.02734	10	2	274	203	1	16.18139458	948	0.552522302	0.020209907	0
0	1256.423462	3080.98999	16097.22949	10	2	310	203	1	22.85006523	948	0.542873383	0.020412065	0
0	1116.467651	2969.848389	15904.92383	10	2	374	200	0	36.40309525	970	0.542873383	0.020611068	0
0	998.598999	2864.000732	15741.76953	10	2	465	200	0	32.51251602	970	0.565597296	0.02072924	0
0	872.0665283	2728.094482	15550.4502	10	2	509	200	0	20.48845291	970	0.565597296	0.020967191	0
0	778.8452759	2670.674072	15388.21582	10	1	481	200	0	20.07159615	970	0.543473244	0.021147307	0
0	684.1052246	2523.885986	15197.9541	10	1	429	200	0	21.50051308	970	0.543473244	0.021425109	0
0	611.8823242	2462.214355	15008.27734	10	1	369	202	0	23.06904602	955	0.527719498	0.021688223	0
0	547.4486084	2437.724365	14847.5752	10	2	360	202	0	24.8638916	955	0.527719498	0.021857014	0
0	483.7354736	2340.939941	14659.07617	10	2	348	202	0	15.17970562	955	0.542190909	0.02215701	0
0	421.0700684	2342.007568	14499.46875	10	2	409	202	0	23.19898987	955	0.542190909	0.022346646	0
0	394.5883789	2294.558838	14312.23242	10	2	455	202	1	19.44368553	956	0.542190909	0.022635253	0
0	450	2308.679199	14125.7002	10	2	453	202	1	24.26079941	956	0.573183417	0.022889122	0
0	558.0322876	2350.531738	13967.92383	10	2	479	202	1	28.40739441	956	0.573183417	0.02298543	0
0	390	2352.126709	13782.80469	10	2	541	202	1	25.81603432	956	0.667348921	0.023135003	0
0	216.3330841	2418.677246	13626.3418	10	2	505	206	0	25.2549324	925	0.667348921	0.023117783	0
0	67.08203888	2451.530029	13442.74512	10	2	475	209	0	19.04751778	909	0.676761925	0.023109309	0
0	30	4354.595215	17659.40234	10	1	417	202	0	7.725405216	951	0.643684387	0.019193618	0
0	108.1665421	4188.675293	17491.72461	10	1	389	203	0	13.58210182	946	0.643684387	0.019581866	0
0	283.0194397	4026.474854	17295.25391	10	2	373	203	1	19.02690887	946	0.613843381	0.019971581	0
0	445.9820557	3891.015381	17128.21289	10	2	391	203	1	22.4768219	946	0.613843381	0.020272937	0
0	615.5485229	3691.205811	16932.46875	10	2	439	203	1	21.5790081	946	0.613843381	0.020635674	0
0	785.1751099	3516.390137	16737.12305	10	2	399	203	1	25.19791412	946	0.58904171	0.020967377	0
0	933.3809814	3413.209717	16571.13672	10	1	319	203	1	19.59573746	948	0.58904171	0.021197962	0
0	1103.086548	3231.872559	16376.59277	10	5	275	203	1	9.280430794	948	0.569780648	0.021543864	0
0	1256.065308	3110.064209	16211.35742	10	1	262	203	1	8.530765533	948	0.569780648	0.021825584	0
0	1389.748169	2983.286865	16017.66797	10	2	260	203	1	5.1287117	948	0.525759995	0.022198742	0
0	1256.423462	2795.084961	15824.45215	10	2	317	200	0	25.92398262	970	0.525759995	0.022560952	0
0	1140.394653	2722.590576	15660.45996	10	2	376	200	0	29.50819397	970	0.560433209	0.022863174	0
0	1025.280396	2617.250488	15468.19336	10	2	451	200	0	16.26020432	970	0.560433209	0.023312634	0
0	939.6275635	2483.948486	15305.08691	10	1	450	200	0	13.40967178	970	0.540933967	0.023649674	0
0	882.8363647	2400.520752	15104.75391	10	1	394	200	0	17.7556076	970	0.540933967	0.024548553	0
0	814.9846802	2289.650635	14913.89258	10	1	341	202	0	14.10346317	955	0.524067163	0.025051437	0
0	752.3961792	2236.067871	14752.10156	10	2	294	202	0	9.629144669	955	0.527719498	0.025434956	0
0	684.1052246	2200.568115	14562.36621	10	2	319	202	0	16.55551147	955	0.542190909	0.02596735	0
0	630	2136.000977	14401.625	10	2	386	202	0	16.10847282	955	0.542190909	0.026318697	0
0	606.7124634	2137.755859	14213.09961	10	2	409	202	1	4.380486965	956	0.573183417	0.026775876	0
0	644.1273193	2109.502197	14025.24902	10	2	401	202	1	9.898628235	956	0.573183417	0.027163066	0
0	666.1080933	2150	13866.26465	10	3	407	202	1	18.37034607	956	0.667348921	0.027335359	0
0	488.364624	2205.107666	13679.76953	10	3	450	202	1	17.09792328	956	0.667348921	0.027554426	0
0	362.491394	2227.666992	13522.04883	10	2	439	202	1	21.68088913	956	0.667348921	0.027569823	0
0	270	2316.24707	13337.0166	10	2	430	204	1	16.34479904	949	0.676761925	0.027605643	0
0	241.8677368	2371.708252	13152.80176	10	2	441	204	1	10.30979061	949	0.676761925	0.027547725	0
0	150	4237.923828	17581.76563	10	1	396	202	0	14.82299232	951	0.607097507	0.020024991	0
0	0	4114.000488	17413.28711	10	1	375	204	1	9.520201683	945	0.607097507	0.0204778	0
0	169.7056274	3927.467285	17215.92383	10	1	331	204	1	11.04344368	945	0.655124247	0.021037176	0
0	318.9043884	3761.980957	17048.05273	10	1	318	204	2	14.30657768	945	0.655124247	0.021489374	0
0	488.364624	3600.694336	16851.37695	10	2	350	204	1	25.88918495	945	0.646898508	0.022018781	0
0	657.951355	3421.25708	16655.08008	10	2	389	204	2	13.72132587	945	0.646898508	0.022515573	0
0	807.2174683	3268.409424	16488.21484	10	2	344	203	1	16.46605301	948	0.569780648	0.022943027	0
0	990.4544678	3095.561279	16292.67969	10	2	318	203	1	18.9933567	948	0.569780648	0.023516115	0
0	1146.29834	2953.811035	16126.52832	10	2	309	203	1	16.07983017	948	0.569780648	0.023972074	0
0	1326.122192	2820.017822	15931.80762	10	1	283	203	1	19.1271019	948	0.525759995	0.024539584	0
0	1310.4198	2663.174805	15737.53809	10	2	240	200	0	21.21145058	970	0.525759995	0.025161447	0
0	1302.497559	2546.566406	15572.57227	10	2	295	200	0	29.21948433	970	0.560433209	0.025691366	0
0	1214.907349	2404.163086	15379.20703	10	2	387	200	0	34.29242325	970	0.560433209	0.026402643	0
0	1129.29187	2300.543457	15215.08789	10	1	460	200	0	10.74441624	970	0.540933967	0.026941285	0
0	1055.130371	2210.203613	15022.69238	10	1	408	200	0	25.51330948	970	0.540933967	0.027663935	0
0	982.7003784	2094.039063	14830.83594	10	1	339	202	0	16.72355843	955	0.524067163	0.028428512	0
0	924.175293	2035.313232	14668.12891	10	2	285	202	0	18.71421814	955	0.524067163	0.029000493	0
0	853.2877808	1950	14477.35449	10	2	286	202	0	28.60400009	955	0.513311744	0.029733472	0
0	810	1944.86499	14315.65918	10	2	383	202	0	27.17735672	955	0.513311744	0.030221162	0
0	789.1767578	1931.967896	14126.05078	10	2	417	202	0	18.32982063	956	0.585676432	0.030818081	0
0	819.3900146	1905.911865	13937.09082	10	2	407	202	1	12.9465189	956	0.585676432	0.031312354	0
0	764.8529053	1950	13777.08984	10	3	374	202	1	3.945476294	956	0.651500165	0.031541064	0
0	617.737793	1960.229614	13589.4375	10	3	411	202	1	5.479268551	956	0.667348921	0.031806804	0
0	512.6401978	2030.394043	13430.65527	10	2	393	204	1	9.392360687	949	0.676761925	0.031826828	0
0	450	2122.498535	13244.41406	10	2	380	204	1	11.56032372	949	0.676761925	0.031849176	0
0	424.2640686	2200.568115	13058.96289	10	2	404	204	1	14.95924664	949	0.676761925	0.031746332	0
0	254.5584412	4190.763672	17512.80664	10	2	427	202	0	16.80831528	951	0.607097507	0.020819664	0
0	108.1665421	4000.3125	17343.6582	10	1	373	204	1	13.00800037	945	0.607097507	0.021412466	0
0	67.08203888	3827.531738	17145.54492	10	1	331	204	1	14.53875923	945	0.655124247	0.022132039	0
0	212.1320343	3640.054932	16976.97852	10	1	299	204	1	8.691301346	945	0.655124247	0.022708653	0
0	381.837677	3473.111084	16779.52344	10	1	287	204	1	9.321835518	945	0.646898508	0.023375131	0
0	540.8327026	3310.589111	16575.3457	10	2	306	204	1	21.9656086	945	0.646898508	0.02431819	0
0	700.3570557	3130.495117	16407.61328	10	2	362	207	1	22.99175453	916	0.622086942	0.024942165	0
0	876.1849365	2976.995117	16211.10742	10	2	401	207	1	17.7556076	916	0.622086942	0.025733888	0
0	1039.663452	2846.928223	16044.05469	10	1	367	207	1	15.4800787	916	0.590833127	0.026376639	0
0	1154.123047	2662.705322	15848.32129	10	1	311	207	0	17.20679855	916	0.590833127	0.027239487	0
0	1100.63623	2530.316162	15653.01563	10	2	232	206	0	22.59136009	922	0.590833127	0.028190438	0
0	1090.366943	2413.503662	15487.0918	10	2	199	206	0	14.92096519	922	0.714154363	0.028972272	0
0	1110	2262.741699	15292.64551	10	2	249	206	0	34.74795532	922	0.714154363	0.029958623	0
0	1140	2156.965576	15127.52832	10	2	336	200	0	35.58567047	970	0.540933967	0.030744661	0
0	1170	2055.480469	14934.00488	10	1	389	200	0	19.85873413	970	0.540933967	0.031793177	0
0	1183.765137	1941.648804	14740.99414	10	1	331	202	0	27.90464783	955	0.524067163	0.032848038	0
0	1124.499878	1860.779419	14577.22168	10	2	259	202	0	16.33542633	955	0.524067163	0.033631362	0
0	1056.834839	1812.456909	14385.24219	10	2	223	202	0	18.28646469	955	0.513311744	0.034588281	0
0	1020	1739.252686	14222.43652	10	2	283	202	0	28.31607819	955	0.513311744	0.035230536	0
0	1001.299133	1686.712769	14031.56836	10	2	328	202	1	30.00646019	956	0.585676432	0.035984915	0
0	1025.280396	1706.604858	13841.31836	10	2	335	202	1	20.57463837	956	0.585676432	0.036600791	0
0	915.8602295	1750	13680.13184	10	2	332	202	1	15.43998718	956	0.651500165	0.036896288	0
0	792.0227051	1761.391479	13491.13086	10	2	365	202	1	14.79485893	956	0.651500165	0.03721698	0
0	706.1161499	1843.908936	13331.11035	10	3	371	204	1	16.34479904	949	0.66536814	0.037246428	0
0	660	1897.366577	13143.45801	10	3	369	204	1	9.298199654	949	0.66536814	0.037256934	0
0	636.3961182	2015.564453	12956.5625	10	2	352	204	1	5.258953094	949	0.648494422	0.037106324	0
0	657.951355	2102.379639	12798.50781	10	2	347	204	1	11.80483437	949	0.648494422	0.036745664	0
0	381.837677	4074.616455	17439.31836	10	2	395	202	0	22.99175453	951	0.581876576	0.021893701	0
0	234.3074951	3942.397705	17269.39844	10	2	367	204	1	16.72659492	945	0.581876576	0.0226472	0
0	67.08203888	3716.51709	17070.42188	10	1	316	204	1	8.984876633	945	0.634559751	0.02354479	0
0	84.85281372	3573.513672	16901.05273	10	1	285	204	1	10.16040802	945	0.655124247	0.024260875	0
0	276.5863342	3400.367676	16702.70117	10	1	258	204	2	8.406583786	945	0.646898508	0.025123427	0
0	445.9820557	3166.228027	16504.68945	10	2	274	207	1	12.72657585	916	0.646898508	0.026057735	0
0	607.4536743	3046.309326	16336.23242	10	2	333	207	1	24.65044594	916	0.622086942	0.026871139	0
0	787.4642944	2884.874268	16138.91309	10	2	392	207	1	9.374782562	916	0.622086942	0.02790392	0
0	948.6832886	2706.011719	15971.10547	10	2	375	207	1	16.72659492	916	0.590833127	0.028766068	0
0	979.4896851	2555.386475	15774.52344	10	1	333	207	0	17.57696724	916	0.590833127	0.029928343	0
0	920.2717285	2385.37207	15578.35059	10	1	276	206	0	23.62078857	922	0.714154363	0.031152654	0
0	907.9647827	2250	15411.62207	10	3	224	206	1	27.79868889	922	0.714154363	0.032142472	0
0	930	2126.029053	15216.27051	10	2	209	206	1	11.67175102	922	0.714154363	0.033388488	0
0	960	1979.899048	15050.31543	10	2	268	206	1	20.09079933	922	0.752055585	0.034421492	0
0	990	1874.166504	14855.84766	10	1	325	208	1	19.86847496	916	0.752055585	0.035737962	0
0	1012.027649	1741.407471	14661.86914	10	1	330	208	0	7.853885651	916	0.602003634	0.037030589	0
0	1020.441101	1664.331665	14497.20313	10	1	263	208	0	24.09484291	916	0.602003634	0.03798759	0
0	1050	1610.124268	14304.21289	10	2	201	208	0	8.459106445	916	0.565449595	0.039126612	0
0	1080.416626	1533.786133	14140.47363	10	2	209	208	0	17.34677315	916	0.565449595	0.03989511	0
0	1135.649536	1529.705811	13948.54785	10	2	250	208	0	25.1875248	917	0.631435692	0.040776189	0
0	1173.456421	1503.32959	13757.21582	10	2	285	202	1	12.26014709	956	0.585676432	0.041489035	0
0	1060.23584	1550.806274	13595.03223	10	2	280	202	1	16.91950989	956	0.651500165	0.041838046	0
0	948.6832886	1619.413452	13404.89844	10	2	299	202	1	22.4171772	956	0.651500165	0.04220074	0
0	878.2368774	1649.24231	13243.83594	10	2	318	204	1	9.473928452	949	0.66536814	0.042236589	0
0	840	1773.414795	13054.99902	10	2	328	204	1	13.91580868	949	0.66536814	0.042234395	0
0	818.8406372	1850	12866.8877	10	3	356	204	1	4.679912567	949	0.648494422	0.042041812	0
0	863.770813	1902.629761	12697.48047	10	2	327	204	1	9.74803257	949	0.648494422	0.04244278	0
0	509.1168823	4040.420654	17368.10938	10	2	356	202	0	21.83995056	951	0.581876576	0.023109224	0
0	349.8571167	3845.126709	17197.43359	10	2	323	204	1	12.92595196	945	0.581876576	0.024016125	0
0	169.7056274	3662.308105	16997.61523	10	1	313	204	1	10.74441624	945	0.634559751	0.025083054	0
0	30	3482.097168	16827.45898	10	1	282	204	1	9.256682396	945	0.634559751	0.025943728	0
0	161.5549469	3290.136719	16628.22852	10	1	257	204	2	10.03044319	945	0.696837962	0.027080566	0
0	339.4112549	3114.883545	16429.32227	10	1	249	207	1	10.07396603	916	0.696837962	0.028323488	0
0	499.2994995	2926.175049	16260.02734	10	2	287	207	1	15.59961414	916	0.639666855	0.029386984	0
0	697.7822266	2757.716553	16061.77148	10	2	355	207	1	5.427642822	916	0.639666855	0.030709162	0
0	849.5881348	2594.706055	15893.09277	10	2	311	207	1	21.60508347	916	0.757379651	0.031865548	0
0	782.3042603	2415.056885	15695.53418	10	2	272	207	1	19.66254234	916	0.757379651	0.033357173	0
0	713.0918579	2238.861328	15498.36133	10	2	251	206	1	25.36494637	922	1.428372025	0.034883145	0
0	695.8447876	2094.039063	15330.7041	10	3	256	206	1	22.90409851	922	0.714154363	0.036120247	0
0	720	1930.025879	15134.30859	10	2	189	206	0	23.65321541	922	0.752055585	0.037716672	0
0	750	1843.908936	14967.38477	10	2	194	206	1	27.53077126	922	0.752055585	0.039023623	0
0	780	1697.056274	14771.82422	10	2	243	208	1	24.27546883	916	0.752055585	0.040636573	0
0	800.4998169	1591.383057	14576.72852	10	3	287	208	1	26.87406158	916	0.602003634	0.042193301	0
0	810	1500	14411.02734	10	3	300	208	0	15.38297558	916	0.602003634	0.043345656	0
0	840	1364.734375	14216.86719	10	3	247	208	0	20.37590599	916	0.565449595	0.044688758	0
0	872.0665283	1346.29126	14052.0459	10	2	192	208	0	5.095619678	916	0.565449595	0.045601279	0
0	939.6275635	1334.166382	13858.89648	10	2	256	208	0	28.44292831	917	0.631435692	0.046626285	0
0	1036.194946	1303.840454	13666.30859	10	2	301	208	0	11.14116192	917	0.631435692	0.047450606	0
0	1130.884644	1350.925659	13502.9668	10	2	251	208	1	13.01208782	917	0.612473726	0.047864225	0
0	1142.365967	1372.953003	13311.51758	10	2	302	208	1	15.57314587	917	0.612473726	0.048278067	0
0	1083.74353	1470.544067	13149.24316	10	2	309	207	1	9.009391785	925	0.62336427	0.048326604	0
0	1050	1589.024902	12959.02734	10	2	310	207	1	14.42684364	925	0.62336427	0.048315097	0
0	1030.970459	1650	12769.50293	10	5	350	207	1	1.721006155	925	0.622976243	0.048080668	0
0	1043.551636	1706.604858	12609.03223	10	2	326	207	0	6.063765049	925	0.622976243	0.047586702	0
0	954.829834	4335.031738	17707.04102	10	2	503	202	0	7.667577267	956	0.511587322	0.021813417	0
0	782.3042603	4143.669922	17505.73828	10	2	431	202	0	14.73840141	956	0.511587322	0.023025241	0
0	595.4829712	4003.123779	17304.69531	10	2	384	202	0	18.30544853	956	0.528413355	0.024263309	0
0	445.9820557	3756.660645	17133.38867	10	1	327	208	1	25.86594582	913	0.581876576	0.025295917	0
0	258.0697632	3569.313721	16932.86719	10	1	282	208	1	11.14116192	913	0.634559751	0.026514582	0
0	108.1665421	3422.353027	16762.05469	10	1	266	208	1	8.984876633	913	0.634559751	0.027592858	0
0	67.08203888	3189.435791	16562.0918	10	1	253	204	2	9.298199654	945	0.696837962	0.02901281	0
0	268.3281555	3056.550293	16362.43555	10	2	231	207	2	7.725405216	916	0.696837962	0.030518686	0
0	442.9447021	2864.000732	16192.44238	10	2	269	207	1	18.41882515	916	0.639666855	0.031788271	0
0	593.9697266	2640.549072	15993.40527	10	1	314	207	1	28.2026577	916	0.639666855	0.033395007	0
0	684.1052246	2498.999756	15823.99805	10	1	276	207	1	26.56505203	916	0.757379651	0.034797814	0
0	618.4658203	2330.772461	15625.62305	10	1	223	207	1	20.93951797	916	0.757379651	0.036559485	0
0	536.656311	2169.101318	15427.61523	10	1	173	206	1	14.42684364	922	1.428372025	0.038336094	0
0	513.5172729	1991.230835	15259.18066	10	1	170	206	1	19.5336113	922	1.428372025	0.03983001	0
0	540	1844.58667	15061.91211	10	1	181	206	1	14.35044765	922	1.252745152	0.041718438	0
0	570	1680.029785	14894.17676	10	2	152	206	1	7.746973515	922	1.252745152	0.043250263	0
0	600	1557.241211	14697.7041	10	2	178	208	1	15.02163982	916	0.806572437	0.045104556	0
0	618.4658203	1450	14501.67188	10	1	263	208	1	25.25320816	916	0.806572437	0.046875369	0
0	600	1312.44043	14327.47363	10	1	269	208	1	21.47206879	916	0.806572437	0.04895078	0
0	630	1234.908936	14132.16504	10	1	227	208	1	20.95991325	916	0.70250845	0.050487671	0
0	666.1080933	1142.365967	13966.28125	10	2	180	208	1	6.201053619	917	0.565449595	0.051538721	0
0	750	1128.051392	13771.92773	10	2	254	208	0	21.56812859	917	0.631435692	0.052700762	0
0	853.8149414	1151.086426	13578.10742	10	2	249	208	0	24.11151505	917	0.631435692	0.053631496	0
0	952.9428101	1154.3396	13413.62402	10	2	221	208	0	10.92491055	917	0.612473726	0.054108728	0
0	1073.312622	1236.931641	13220.88086	10	2	248	208	0	13.535326	917	0.612473726	0.054572057	0
0	1189.831909	1300	13057.41211	10	2	288	207	1	23.3764267	925	0.62336427	0.054635216	0
0	1260	1432.654907	12865.83887	10	2	355	207	0	24.04285812	925	0.62336427	0.054616131	0
0	1243.100952	1500	12674.91992	10	2	339	207	0	10.68350792	925	0.622976243	0.054343432	0
0	1252.836792	1513.274536	12513.16504	10	2	320	207	0	15.90987587	925	0.622976243	0.053788353	0
0	1301.460693	1600.781006	12323.5752	10	2	309	208	0	14.48473358	917	0.607049584	0.05307845	0
0	1364.587891	1644.688477	12163.06738	10	2	294	208	0	17.00305939	917	0.607049584	0.052179039	0
0	1068.269653	4318.564453	17641.6582	10	2	490	202	0	14.27357101	956	0.511587322	0.022836531	0
0	890.9545288	4119.46582	17439.60156	10	2	465	202	0	21.40622902	956	0.528413355	0.024233475	0
0	708.0254517	3925.875732	17237.78711	10	2	389	202	0	17.0268364	956	0.528413355	0.025646396	0
0	551.5432739	3727.264404	17065.75586	10	1	341	208	1	19.79280853	913	0.528413355	0.026857115	0
0	342.0526123	3535.533936	16864.42969	10	1	263	208	1	12.50650978	913	0.612650335	0.028351391	0
0	161.5549469	3337.663818	16692.86328	10	1	251	208	1	3.438912392	913	0.612650335	0.029708516	0
0	0	3148.412354	16492.0625	10	1	232	208	2	6.526986599	913	0.74936074	0.031438384	0
0	161.5549469	2951.694336	16291.54688	10	1	217	208	2	2.361991405	909	0.74936074	0.033233121	0
0	296.9848633	2765.863281	16120.75098	10	2	235	208	1	14.02125454	909	0.771740615	0.034750909	0
0	450	2583.118164	15920.81641	10	1	276	208	1	21.04797173	909	0.771740615	0.036699425	0
0	474.3416443	2390.08374	15750.57129	10	3	218	208	1	19.95586586	909	0.757379651	0.038373094	0
0	417.8516541	2213.594482	15551.26074	10	3	180	211	1	6.918174744	888	0.757379651	0.040431231	0
0	349.8571167	2024.845703	15381.60547	10	1	167	206	1	7.416536808	922	1.428372025	0.042149387	0
0	301.4962769	1858.090454	15182.96387	10	1	160	206	1	3.438912392	922	1.428372025	0.044323929	0
0	330	1700	14984.69238	10	1	147	206	2	4.857533455	922	1.252745152	0.046532907	0
0	360	1526.433716	14816.02148	10	1	135	206	1	1.067520261	922	1.252745152	0.048314057	0
0	390	1390.143921	14618.49902	10	1	152	208	1	9.136945724	916	0.806572437	0.050435383	0
0	417.8516541	1274.754883	14450.53613	10	1	197	208	1	13.07321739	916	0.806572437	0.052059446	0
0	420	1131.37085	14253.82031	10	1	207	208	1	19.89037132	916	0.70250845	0.053934485	0
0	450	1040.432617	14057.55273	10	1	202	208	1	12.01703453	916	0.70250845	0.055625811	0
0	494.7726746	961.7692261	13890.77734	10	2	155	208	1	8.159014702	917	0.740672171	0.056787565	0
0	590.9314575	921.9544678	13695.41895	10	2	206	208	1	21.5790081	917	0.740672171	0.05805701	0
0	685.4195557	901.3878174	13529.50098	10	2	202	208	1	14.35044765	917	0.740672171	0.058817666	0
0	804.9844971	955.2486572	13335.12695	10	2	189	208	0	16.46605301	917	0.674717546	0.059596192	0
0	931.9334717	1059.480957	13141.30176	9	2	212	208	0	11.99465942	917	0.674717546	0.060095094	0
0	1056.834839	1118.033936	12976.8291	9	2	287	207	0	24.6647625	925	0.624270082	0.06016738	0
0	1200	1250	12784.11914	10	2	386	207	0	32.9343338	925	0.624270082	0.060137533	0
0	1332.216187	1250	12620.69727	10	2	350	207	0	19.21134567	925	0.622976243	0.059760284	0
0	1434.050171	1315.294678	12429.19922	10	2	296	207	0	23.75010109	925	0.622976243	0.059222247	0
0	1477.328613	1408.012817	12238.38184	10	2	246	208	0	18.28646469	917	0.607049584	0.05843091	0
0	1533.231934	1477.328613	12076.74219	10	2	237	208	1	26.61590195	917	0.607049584	0.057439934	0
0	1164.989258	4254.703125	17583.22461	10	2	515	202	0	12.30377102	956	0.511587322	0.023795573	0
0	969.3296509	4054.935303	17380.54102	10	2	478	202	0	17.04760742	956	0.528413355	0.025345862	0
0	792.0227051	3858.108398	17207.6875	10	2	408	208	0	16.72355843	913	0.528413355	0.02670287	0
0	591.6925049	3658.551514	17005.44922	10	2	353	208	1	21.50051308	913	0.612650335	0.02836428	0
0	403.6087341	3463.018799	16803.45508	10	1	297	208	1	16.91651535	913	0.612650335	0.030125655	0
0	268.3281555	3268.791748	16631.25977	10	1	285	208	1	20.55371857	913	0.74936074	0.031712722	0
0	108.1665421	3070.016357	16429.75977	10	1	246	208	2	7.014428616	913	0.74936074	0.03369661	0
0	30	2927.456299	16258.03516	10	5	226	208	2	8.159014702	909	0.74936074	0.035384655	0
0	174.9285583	2680.018555	16057.06348	10	2	214	208	2	7.454009533	909	0.771740615	0.037487734	0
6.33105E-07	295.4657288	2490.983643	15850.73535	10	1	252	208	1	26.11487007	909	0.771740615	0.040162504	0
4.15616E-06	268.3281555	2353.720459	15679.67188	10	1	225	208	2	19.37084389	909	0.87103349	0.042092271	0
1.18873E-05	216.3330841	2110.094727	15479.44727	10	3	197	211	1	8.792412758	888	0.87103349	0.044446629	0
1.8673E-05	169.7056274	1978.004028	15308.93848	10	3	167	211	2	8.104435921	888	1.35030961	0.046464797	0
2.80979E-05	90	1786.756836	15109.3418	10	1	172	211	2	9.702926636	888	1.35030961	0.048968114	0
3.6594E-05	120	1569.235474	14910.09082	10	1	165	211	2	13.36220074	888	1.370496631	0.051478758	0
4.03801E-05	150	1453.444214	14740.50586	10	1	141	211	2	10.07396603	888	1.370496631	0.053496137	0
4.45353E-05	180	1277.693237	14541.95605	10	1	142	212	1	9.256682396	888	0.856266439	0.055869006	0
4.3681E-05	210	1140.175415	14373.03711	10	1	184	212	1	16.41954613	888	0.856266439	0.057686683	0
4.22304E-05	210	989.9495239	14175.24609	10	1	174	212	1	14.91050434	888	0.70250845	0.059763011	0
3.79068E-05	240	884.590271	13977.875	10	1	135	208	1	8.898507118	916	0.70250845	0.061628442	0
3.05184E-05	305.9411621	806.225769	13810.07227	10	2	134	208	1	7.853885651	917	0.740672171	0.062917747	0
2.25919E-05	408.0441284	728.0109863	13613.55566	10	2	152	208	1	7.249252796	917	0.740672171	0.064310864	0
1.40702E-05	510	750	13446.56055	10	2	173	208	1	11.38616467	917	0.674717546	0.065155864	0
6.50337E-06	632.850708	764.8529053	13250.96973	10	2	161	208	1	4.532714367	917	0.674717546	0.066007502	0
1.25068E-06	774.2092896	827.6472778	13055.89551	9	2	186	208	1	15.17970562	917	0.674717546	0.066552259	0
0	900	970.8244019	12890.26367	9	2	226	207	1	21.47425842	925	0.624270082	0.066642001	0
0	1049.571289	1050	12696.23926	9	2	283	207	1	21.86345482	925	0.624270082	0.066607274	0
0	1176.137695	1051.189819	12531.59961	9	2	342	207	1	32.32276535	925	0.632632732	0.066203691	0
0	1323.064575	1128.051392	12338.71973	9	2	312	207	1	12.77257824	925	0.632632732	0.065609902	0
0	1471.223999	1188.48645	12146.48145	9	2	252	208	0	17.83147621	917	0.61074543	0.064735472	0
0	1597.623291	1320.984497	11983.52637	9	2	223	208	1	15.13180637	917	0.61074543	0.063650452	0
0	1747.483887	1470.544067	11792.59473	9	2	169	208	0	20.15781021	917	0.600505173	0.062316731	0
0	1408.722778	4400	17696.05859	10	2	549	202	0	7.506142616	956	0.520503342	0.02347455	0
0	1235.475586	4250	17522.1582	10	2	466	202	0	41.82266617	956	0.520503342	0.024912599	0
0	1040.096191	4000	17318.75781	10	2	435	202	0	21.64844704	956	0.52661413	0.026708549	0
0	876.1849365	3850.324707	17145.23047	10	2	417	208	0	8.735691071	913	0.52661413	0.028287804	0
0	700.3570557	3650.342529	16942.24609	10	2	390	208	1	8.246892929	913	0.545044065	0.030210182	0
0	550.7268066	3401.470215	16739.48828	10	2	347	208	1	13.59376621	913	0.545044065	0.032282677	0
0	403.6087341	3251.538086	16566.57422	10	1	298	208	1	15.69182968	913	0.680435002	0.034120619	0
2.67949E-06	254.5584412	3053.686279	16364.27832	10	5	249	208	1	12.36455345	913	0.680435002	0.036381576	0
1.18894E-05	108.1665421	2857.009033	16191.80371	10	5	223	208	2	10.47768211	909	0.63690114	0.038305052	0
3.03952E-05	30	2657.536377	15990	10	1	206	208	2	4.787290573	909	0.771740615	0.040733382	0
5.39829E-05	134.1640778	2462.722168	15788.46777	10	2	210	208	1	1.817522049	909	0.771740615	0.043265771	0
7.37931E-05	94.86833191	2263.846191	15616.72168	10	2	211	208	1	12.47226334	909	0.87103349	0.045404121	0
9.98961E-05	42.42640686	2071.834961	15415.73828	10	2	203	211	1	19.36328888	888	0.87103349	0.04804134	0
0.000118119	0	1882.817017	15244.5166	10	2	191	211	1	25.23940277	888	1.35030961	0.050305776	0
0.00014026	84.85281372	1686.712769	15044.125	10	1	218	211	1	22.30965614	888	1.35030961	0.053075574	0
0.000158434	60	1504.160889	14844.05957	10	3	199	211	1	19.02690887	888	1.370496631	0.055829655	0
0.000166212	30	1312.44043	14673.71094	10	3	155	211	2	10.68350792	888	1.370496631	0.058037911	0
0.000174415	0	1142.365967	14474.30859	10	3	134	212	1	0.754894495	888	0.856266439	0.060611933	0
0.00017272	30	986.1541748	14304.58984	10	3	143	212	2	11.91371918	888	0.856266439	0.062584713	0
0.000169703	30	820.0609741	14105.90332	10	3	132	212	2	3.438912392	888	0.851900935	0.06482017	0
0.000160802	60	707.1068115	13907.61328	10	2	128	212	2	2.719923258	888	0.851900935	0.066822141	0
0.00014516	150	570.0877075	13738.95215	10	2	130	212	1	4.393377304	882	0.921768785	0.068211727	0
0.000127067	256.3200989	522.0153198	13541.46973	10	2	139	212	1	12.23388958	882	0.921768785	0.069699794	0
0.000105479	362.491394	550	13373.57422	10	2	139	212	1	9.298199654	882	0.863590539	0.070609629	0
8.21713E-05	499.2994995	585.2349854	13176.96875	10	2	172	212	1	5.1287117	882	0.863590539	0.071514897	0
5.81923E-05	642.0280151	721.1102295	12980.85156	9	2	165	211	1	2.901821613	897	0.624270082	0.072091147	0
3.6701E-05	774.2092896	806.225769	12814.25	9	2	181	211	1	16.41022682	897	0.624270082	0.072191462	0
1.75735E-05	918.3136597	850	12619.12793	9	2	229	207	1	21.59856987	925	0.624270082	0.072147332	0
5.07269E-06	1049.571289	901.3878174	12453.46973	9	2	270	207	1	17.71328163	925	0.632632732	0.071719207	0
0	1194.738525	934.0770874	12259.43262	9	2	292	207	1	13.20656681	925	0.632632732	0.071075387	0
0	1339.626831	1073.545532	12066.00586	9	2	307	208	1	14.36503601	917	0.61074543	0.07012926	0
0	1447.791382	1151.086426	11893.36328	9	3	278	208	1	25.65023232	917	0.61074543	0.069858424	0
0	1590	1312.44043	11700.96191	9	3	218	208	1	13.91959095	917	0.600505173	0.068400979	0
0	1489.463013	4402.556152	17637.98438	10	2	480	202	0	20.93951797	957	0.520503342	0.024462506	0
0	1326.122192	4201.19043	17463.45313	10	2	449	202	0	18.63232994	957	0.520503342	0.026119104	0
0	1146.29834	4001.249756	17259.36328	10	2	389	202	0	7.973233223	957	0.52661413	0.02817462	0
0	999.0495605	3800.328857	17085.17773	10	2	358	208	0	10.17652702	913	0.52661413	0.02996413	0
1.93565E-06	848.5281372	3600	16881.47266	10	2	352	208	0	15.26818657	913	0.545044065	0.032162867	0
1.86243E-05	684.1052246	3400	16677.97656	10	1	327	208	1	12.26014709	913	0.545044065	0.034526814	0
4.22622E-05	551.5432739	3200	16504.36328	10	1	268	208	1	11.87754822	913	0.680435002	0.036600679	0
8.09215E-05	391.1521301	3000	16301.29395	10	1	238	208	2	11.08264446	913	0.680435002	0.039121266	0
0.000116887	258.0697632	2800	16128.09082	10	5	227	208	2	10.37309647	909	0.63690114	0.041299712	0
0.000165805	134.1640778	2600.480713	15925.47949	10	1	220	208	2	8.543725967	909	0.63690114	0.044031993	0
0.000216403	60	2400.520752	15723.12012	10	2	207	208	1	2.901821613	909	0.769785523	0.04684807	0
0.000254666	94.86833191	2202.271484	15550.59473	10	2	269	208	1	15.06995583	909	0.769785523	0.049230456	0
0.000301466	150	2002.498413	15348.74609	10	1	294	211	1	13.42150879	888	0.769785523	0.052200608	0
0.000332727	189.7366638	1856.071167	15176.70898	10	1	279	211	1	10.24605942	888	0.787158489	0.054733098	0
0.000369244	276.5863342	1612.451538	14975.41016	10	1	247	211	1	19.26216888	888	0.787158489	0.057792667	0
0.000398388	270	1414.213623	14774.41406	10	3	209	211	2	15.60952568	888	0.81049937	0.060812809	0
0.000410853	240	1265.898926	14603.19141	10	3	183	212	2	10.1818943	888	1.370496631	0.063232243	0
0.000423694	210	1030.776367	14402.8125	10	3	166	212	2	13.90445614	888	0.856266439	0.066028528	0
0.00042124	180	886.0022583	14232.17871	10	3	145	212	1	5.396424294	888	0.856266439	0.068175316	0
0.000416521	180	715.8910522	14032.46582	10	5	170	212	2	12.47226334	888	0.851900935	0.07058911	0
0.000402507	120	531.5072632	13833.12305	10	5	144	212	1	10.16040802	888	0.851900935	0.072745636	0
0.000377707	30	424.2640686	13663.47656	10	2	120	212	1	2.456394672	882	0.921768785	0.074251525	0
0.000348152	84.85281372	335.4101868	13464.8877	10	2	117	212	1	8.104435921	882	0.921768785	0.075850047	0
0.000311924	201.2461243	300	13295.95801	10	2	137	212	1	12.95884228	882	0.863590539	0.076838426	0
0.000270797	342.0526123	403.1128845	13098.18652	9	2	185	212	1	5.150652409	882	0.863590539	0.077809907	0
0.000225584	492.0365906	565.6854248	12900.87207	9	2	149	211	1	8.917089462	897	0.727517366	0.078428522	0
0.000181005	618.4658203	602.0797119	12733.15332	9	2	153	211	1	7.125016212	897	0.727517366	0.078548856	0
0.000134276	766.6159668	650	12536.76953	9	2	166	211	1	9.256682396	897	0.632279336	0.078502685	0
9.3172E-05	894.9860229	657.6473389	12369.93555	9	2	207	211	1	19.47622108	897	0.632279336	0.078056224	0
5.41239E-05	1040.096191	761.5773315	12174.56738	9	2	238	211	1	20.06919479	897	0.632279336	0.077365816	0
2.33314E-05	1189.831909	901.3878174	11979.77051	9	2	311	210	0	14.6247139	906	0.606565416	0.076349162	0
5.41432E-06	1314.876465	1025.914185	11814.44043	9	2	295	210	1	14.78076839	906	0.606565416	0.07510823	0
0	1458.012329	1202.081543	11620.80859	9	3	260	210	1	5.062306881	906	0.620298684	0.073547371	0
0	1583.192993	1350.925659	11456.58301	9	3	235	210	1	14.48112297	906	0.600505173	0.071885936	0
0	1574.928589	4364.057617	17585.83594	10	2	457	202	0	6.317550659	957	0.587757349	0.025415655	0
0	1421.442871	4160.829102	17410.78125	10	2	433	202	0	7.725405216	957	0.587757349	0.027263362	0
2.84804E-06	1256.065308	3961.375977	17206.11719	10	2	430	202	0	20.38767052	957	0.526028395	0.029530918	0
1.97239E-05	1123.298706	3808.214844	17031.38867	10	2	391	207	0	20.67187881	920	0.526028395	0.031492963	0
5.76358E-05	960.4686279	3558.791992	16827.08594	10	2	336	207	0	19.53610039	920	0.517352641	0.033938721	0
0.000110492	806.1017456	3355.964844	16622.97852	10	2	302	207	0	7.416536808	920	0.517352641	0.036539942	0
0.00016121	666.1080933	3203.513672	16448.7832	10	1	278	207	1	6.379370213	920	0.680435002	0.038805809	0
0.000230643	516.1395264	2953.811035	16245.07617	10	1	279	210	1	2.901821613	896	0.680435002	0.041543644	0
0.000289093	402.4922485	2801.785156	16071.2666	10	1	237	210	1	10.60170078	896	0.63690114	0.043946914	0
0.000363406	268.3281555	2601.922363	15867.98633	10	1	221	210	1	10.17652702	896	0.63690114	0.046925109	0
0.000436506	228.4731903	2350.531738	15664.94141	10	2	207	208	1	6.492565632	909	0.769785523	0.049969662	0
0.000490194	276.5863342	2200	15491.76855	10	2	273	208	1	20.15542221	909	0.769785523	0.052582499	0
0.000554142	323.1098938	2000	15289.20215	10	2	307	211	1	5.1287117	888	0.787158489	0.055822019	0
0.000596252	371.0794983	1800	15116.4873	10	1	290	211	1	10.37309647	888	0.787158489	0.058571152	0
0.000644578	432.6661682	1600	14914.43555	10	3	246	211	1	12.22512245	888	0.787158489	0.061862811	0
0.000682665	450	1400	14712.66797	10	3	231	211	1	9.256682396	888	0.81049937	0.065094925	0
0.000698953	420	1201.04126	14540.71875	10	3	206	212	2	4.380486965	888	0.81049937	0.06768281	0
0.000715424	390	1001.249207	14339.5293	10	3	184	212	1	8.614640236	888	0.730246663	0.070654228	0
0.000712235	360	806.225769	14168.13281	10	3	164	212	1	10.76968288	888	0.730246663	0.072938383	0
0.000705849	360	608.2762451	13967.56934	9	3	169	212	1	7.062044144	888	0.824539304	0.075490721	0
0.000687328	268.3281555	427.2001953	13767.35254	10	5	145	212	1	8.842508316	888	0.824539304	0.077766135	0
0.000707037	201.2461243	282.8427124	13590.89355	10	3	139	212	1	8.056359291	882	0.858944237	0.080136821	0
0.000666378	67.08203888	141.4213562	13391.22852	10	2	114	212	1	7.233844757	882	0.858944237	0.081838988	0
0.000616105	42.42640686	158.1138763	13221.29004	10	2	117	212	1	12.01703453	882	0.807789445	0.082902886	0
0.000557715	192.0937347	291.5476074	13022.38477	9	2	159	212	1	10.7797718	882	0.863590539	0.083937168	0
0.000491932	339.4112549	447.2135925	12823.90332	9	2	129	211	1	10.76968288	897	0.727517366	0.084596552	0
0.000425123	468.6149902	450	12655.09375	9	2	130	211	1	7.054131508	897	0.727517366	0.084738389	0
0.000351655	615.5485229	450	12457.47949	9	2	143	211	1	4.520227432	897	0.632279336	0.084691979	0
0.000282976	740.9453125	509.901947	12289.49512	9	2	153	211	1	11.89112663	897	0.632279336	0.0842316	0
0.000211011	890.4493408	610.3277588	12092.82813	9	2	186	211	1	12.31682396	897	0.606565416	0.083499812	0
0.00014399	1032.279053	777.8174438	11896.69238	9	2	247	210	1	26.16061211	906	0.606565416	0.082419671	0
9.02655E-05	1158.015503	919.2388306	11730.11523	9	2	266	210	0	10.17652702	906	0.620298684	0.081109978	0
4.28314E-05	1301.460693	1110.180176	11535.06836	9	2	237	210	0	6.396919727	906	0.620298684	0.079444319	0
1.35148E-05	1408.722778	1261.942993	11369.52539	9	3	219	210	0	11.39565468	906	0.620298684	0.077678114	0
8.43254E-08	1529.705811	1432.654907	11175.6748	9	3	194	214	1	17.14510918	882	0.661094785	0.075536937	0
0	1652.18042	1640.121948	10982.5	9	3	187	214	1	15.7016716	882	0.661094785	0.073196203	0
0	1771.016602	1735.655518	10818.7334	9	1	176	214	1	18.71421814	882	0.677943289	0.070954137	0
0	1890	1909.188354	10626.94727	9	2	129	214	0	10.47768211	882	0.677943289	0.068375498	0
3.60809E-06	1697.586548	4335.031738	17532.16992	10	2	475	202	0	11.72702408	957	0.587757349	0.026528733	0
2.52729E-05	1555.667114	4180.011719	17356.52344	10	2	474	202	0	14.59255028	957	0.587757349	0.028583249	0
7.40889E-05	1400.714111	3975.550293	17151.21289	10	2	446	202	0	16.05431557	957	0.526028395	0.031080429	0
0.000129178	1260.357056	3776.903564	16975.86523	10	2	413	207	0	20.85766792	920	0.526028395	0.033245783	0
0.000210724	1103.902222	3572.464111	16770.88477	10	2	359	207	0	15.82569218	920	0.517352641	0.035960615	0
0.000304014	948.6832886	3373.796143	16566.08594	10	2	363	207	0	21.19138908	920	0.517352641	0.038816046	0
0.000385179	816.0882568	3175.295166	16391.23242	10	2	302	207	1	32.48363876	920	0.572088361	0.041289546	0
0.00048912	684.7627563	2970.690186	16186.7998	10	1	244	210	1	7.746973515	896	0.572088361	0.044283874	0
0.000572955	566.0388794	2766.315186	16012.30176	10	1	235	210	1	7.725405216	896	0.610655904	0.046928037	0
0.000675842	458.9117432	2567.586426	15808.26367	10	1	221	210	1	5.438007832	896	0.610655904	0.050169222	0
0.000774311	436.8065796	2363.260498	15604.44141	10	2	238	210	1	12.30377102	896	0.660748541	0.053473193	0
0.00084557	483.7354736	2164.486084	15430.53125	10	3	299	210	1	21.02093124	896	0.660748541	0.056351464	0
0.000928943	531.6013794	1960.229614	15227.15039	10	3	335	209	1	9.583436966	903	0.592146337	0.05987918	0
0.000983528	577.0615234	1756.416748	15053.66406	10	2	317	209	1	16.02875328	903	0.592146337	0.062862687	0
0.001045327	630.7138672	1557.241211	14850.75781	10	2	292	209	1	19.95586586	903	0.787158489	0.066405244	0
0.00109368	660	1353.698608	14648.1123	10	3	275	209	1	18.68257523	903	0.81049937	0.069867954	0
0.001114579	630	1154.3396	14475.33398	10	3	241	212	1	18.92602158	888	0.81049937	0.072641701	0
0.001135354	600	951.3148804	14273.22363	10	3	223	212	1	13.90445614	888	0.730246663	0.075806245	0
0.001131645	570.7889404	800	14100.95703	10	2	213	212	1	11.79570961	888	0.730246663	0.078244522	0
0.001123592	560.446228	550	13899.4248	9	2	181	212	1	8.056359291	888	0.824539304	0.080952391	0
0.001100192	456.9463806	350	13698.21191	9	3	173	212	1	2.882181168	888	0.824539304	0.083362952	0
0.001059234	342.0526123	200	13526.80664	9	3	146	212	1	11.58363628	882	0.858944237	0.085063368	0
0.00100904	201.2461243	50	13326.24805	9	2	103	212	1	2.160789013	882	0.858944237	0.086842008	0
0.000946951	67.08203888	70.7106781	13155.4707	9	2	138	212	1	16.51856613	882	0.807789445	0.087961838	0
0.000873939	67.08203888	200	12955.62402	9	2	152	212	1	11.37191486	882	0.807789445	0.089039631	0
0.000790813	212.1320343	250	12756.1748	9	2	112	211	1	2.569502831	897	0.680048168	0.089724898	0
0.000705454	339.4112549	200	12586.45703	9	2	115	211	1	5.720433235	897	0.680048168	0.089879476	0
0.000609581	483.7354736	250	12387.82031	9	2	135	211	1	8.563128471	897	0.658082664	0.089826427	0
0.000517978	615.5485229	335.4101868	12218.87891	9	2	145	211	1	9.4448843	897	0.658082664	0.089350864	0
0.000418564	757.1657715	460.9772339	12021.13184	9	2	167	211	1	15.15577888	897	0.634701073	0.088580169	0
0.000321398	900	640.312439	11823.88281	9	2	213	210	1	9.566235542	906	0.606565416	0.087443955	0
0.000238048	1032.279053	806.225769	11656.26465	9	2	255	210	1	9.898628235	906	0.620298684	0.086076453	0
0.00015545	1154.123047	1006.230591	11460.03906	9	2	270	210	1	12.48939991	906	0.620298684	0.084322885	0
9.21528E-05	1261.427734	1208.304565	11293.39648	9	2	214	210	1	15.63921547	906	0.661094785	0.082471274	0
3.85535E-05	1381.955078	1320.037842	11098.29688	9	2	186	214	1	13.23866272	882	0.661094785	0.080210626	0
6.6962E-06	1514.331543	1486.606934	10903.83398	9	2	144	214	1	8.811234474	882	0.661094785	0.077733696	0
0	1623.607056	1626.345581	10738.86914	9	3	149	214	1	21.52672195	882	0.677943289	0.075364165	0
0	1710	1750	10545.71484	9	3	142	214	1	18.13093376	882	0.677943289	0.072618209	0
0	1740	1800	10381.99414	9	3	231	212	1	16.33542633	891	0.680405736	0.070106164	0
0	1770.254272	1800.694336	10190.28906	9	3	244	212	2	15.79316902	891	0.680405736	0.067291059	0
5.99034E-05	1813.201538	4364.916992	17483.82422	10	2	527	202	0	11.69481659	957	0.602119386	0.027552059	0
0.000118102	1677.051025	4159.32666	17307.68555	10	2	518	202	0	10.55538082	957	0.602119386	0.029775035	0
0.000208603	1518.189697	3962.32251	17101.8418	10	2	453	202	0	11.49946594	957	0.536095202	0.032458052	0
0.000295884	1380.32605	3756.660645	16925.98242	10	2	428	207	0	7.33339262	920	0.536095202	0.034803491	0
0.000414013	1224.132324	3551.056152	16720.44531	10	2	420	207	0	12.22512245	920	0.517352641	0.037736002	0
0.000541138	1074.150879	3354.102051	16515.07422	10	2	401	207	0	7.782782078	920	0.517352641	0.040796146	0
0.000647822	952.9428101	3148.412354	16339.67578	10	2	392	207	0	19.82702827	920	0.572088361	0.043436762	0
0.000780522	823.7717896	2951.694336	16134.64551	10	1	298	210	1	20.97801781	896	0.572088361	0.046657741	0
0.000885553	713.0918579	2795.084961	15959.57715	10	1	254	210	1	13.07321739	896	0.610655904	0.049503066	0
0.001012136	632.850708	2540.177246	15754.91309	10	1	237	210	1	9.473928452	896	0.610655904	0.052966241	0
0.00113158	618.4658203	2343.608398	15550.4502	10	2	275	210	1	10.05222988	896	0.660748541	0.056513276	0
0.001217395	657.951355	2186.892822	15375.92969	10	3	334	209	1	17.35547447	903	0.660748541	0.059610888	0
0.001382795	737.9024048	1941.648804	15167.81152	10	3	381	209	1	17.39022636	903	0.592146337	0.063856781	0
0.001449572	778.267334	1784.65686	14993.5791	10	3	398	209	1	26.00818253	903	0.592146337	0.067055881	0
0.001524397	831.9254761	1578.765381	14789.84766	10	3	384	209	1	28.21849632	903	0.6237306	0.070831418	0
0.001582674	870	1334.166382	14586.35645	10	3	344	209	1	24.24244499	903	0.6237306	0.074505903	0
0.001608165	840	1176.860229	14412.77539	10	3	309	212	1	27.99388885	890	0.532647133	0.07744386	0
0.0016331	810	982.3441162	14209.77441	10	2	265	212	1	19.85873413	890	0.532647133	0.080778234	0
0.001629025	782.3042603	776.2087402	14036.66602	10	2	207	212	1	17.96535301	890	0.532647133	0.08334709	0
0.00161936	740.9453125	570.0877075	13834.19629	9	2	165	212	1	11.61618614	890	0.673497677	0.086188346	0
0.001591243	624.2595825	380.7886658	13632.02148	9	3	129	214	1	6.423151016	873	0.673497677	0.088717341	0
0.001542269	499.2994995	180.2775574	13459.70605	9	3	121	214	1	5.479268551	873	0.858944237	0.090508923	0
0.001481576	349.8571167	50	13258.13379	9	2	105	214	1	4.787290573	873	0.858944237	0.092370562	0
0.001406478	228.4731903	50	13086.39746	9	2	110	212	1	6.379370213	882	0.807789445	0.093553059	0
0.001317178	84.85281372	50	12885.48047	9	2	118	212	1	4.727942467	882	0.807789445	0.094684213	0
0.001214653	67.08203888	70.7106781	12684.92773	9	2	103	211	2	2.134299994	897	0.680048168	0.095406927	0
0.001108589	189.7366638	50	12514.17188	9	2	97	211	2	2.160789013	897	0.680048168	0.095585138	0
0.000987518	335.4101868	50	12314.37012	9	2	122	211	2	16.78717422	897	0.658082664	0.095534854	0
0.000870182	457.9301147	180.2775574	12144.33203	9	2	179	211	3	23.78415489	897	0.658082664	0.09505295	0
0.000739762	600	380.7886658	11945.35059	9	2	233	210	1	16.61380005	906	0.634701073	0.094250202	0
0.000608476	750	585.2349854	11746.8291	9	2	199	210	1	9.736777306	906	0.634701073	0.093063243	0
0.000491649	859.0692749	776.2087402	11578.01758	9	2	178	210	1	16.91950989	906	0.689838707	0.091642916	0
0.000369112	979.4896851	917.8779907	11380.44336	9	2	207	210	1	22.41511726	906	0.689838707	0.089803614	0
0.000267276	1087.060303	1000	11212.53809	9	2	195	210	1	8.049467087	906	0.792689741	0.087868616	0
0.000167913	1214.907349	1202.081543	11016.00684	9	2	226	214	1	11.99465942	882	0.792689741	0.085487098	0
8.71732E-05	1341.640747	1379.311401	10820.06445	9	2	137	214	1	20.0427475	882	0.854421496	0.082870536	0
3.48662E-05	1449.03418	1484.924194	10653.71777	9	3	102	214	1	11.79570961	882	0.854421496	0.080370314	0
3.43623E-06	1500	1550	10458.99121	9	3	120	214	2	23.28308105	882	0.677943289	0.077449426	0
0	1530	1550	10293.80371	9	3	172	212	2	25.50142288	891	0.680405736	0.074775547	0
0	1561.153442	1600.781006	10100.42578	9	3	210	212	2	28.61243439	891	0.680405736	0.071750067	0
0.00030129	1818.158447	4197.618164	17257.95508	10	2	522	202	0	8.293805122	957	0.536095202	0.031076739	0
0.000438206	1659.517944	3953.795654	17051.50977	10	2	494	202	0	8.380191803	957	0.536095202	0.03395972	0
0.000720504	1374.11792	3601.735596	16668.9082	10	2	401	207	0	24.63790703	920	0.502350509	0.039698493	0
0.000885495	1235.475586	3347.013672	16462.89453	10	2	384	207	0	15.9999361	920	0.502350509	0.043013152	0
0.001020922	1123.298706	3189.435791	16286.87793	10	2	401	207	0	11.12656498	920	0.492620617	0.045870028	0
0.001185929	993.1766968	2995.413086	16081.17578	10	1	336	210	1	29.53878212	896	0.492620617	0.049381904	0
0.001314959	902.496521	2789.265137	15905.46094	10	1	257	210	1	13.36220074	896	0.502958238	0.052460294	0
0.001468286	840.5355225	2596.150879	15700.09277	10	2	237	210	1	8.530765533	896	0.502958238	0.056176823	0
0.001611468	829.7589722	2390.08374	15494.90527	10	3	284	210	1	21.06597328	896	0.535366833	0.060026679	0
0.001713955	859.0692749	2184.032959	15319.69336	10	3	339	209	1	12.64666939	903	0.660748541	0.063381039	0
0.00183143	913.8927612	1992.48584	15114.87988	10	3	393	209	1	18.39460564	903	0.592146337	0.067430422	0
0.001908161	953.414917	1786.756836	14940.03027	10	3	459	209	1	5.961015701	903	0.592146337	0.070825547	0
0.001993458	1008.464172	1597.654541	14735.62012	10	2	418	209	0	18.69576836	903	0.6237306	0.074806578	0
0.002059604	1050	1392.838867	14531.43164	10	2	397	209	1	18.77992058	903	0.6237306	0.078658171	0
0.002088669	1020	1188.48645	14357.18652	10	2	350	212	0	21.74126625	890	0.532647133	0.081723906	0
0.002116647	990	1006.230591	14153.45215	10	2	311	212	0	33.59475708	890	0.532647133	0.085183218	0
0.002112007	964.2095337	806.225769	13979.64551	10	2	242	212	0	12.70980072	890	0.673497677	0.087835602	0
0.002100577	898.9994507	640.312439	13776.40332	9	3	182	212	1	17.43930817	890	0.673497677	0.090749964	0
0.002068117	757.1657715	460.9772339	13573.43359	9	3	137	214	1	3.016961336	873	0.673497677	0.093324721	0
0.002012231	624.2595825	291.5476074	13400.36523	9	3	162	214	1	10.86011124	873	0.693453014	0.095141463	0
0.001942411	483.7354736	223.6067963	13197.9541	9	2	163	214	1	18.09797096	873	0.693453014	0.097024463	0
0.001856282	349.8571167	150	13025.4248	9	2	175	214	1	27.46310425	873	0.705924273	0.098225027	0
0.001753086	212.1320343	200	12823.62305	9	2	141	214	1	18.69576836	873	0.705924273	0.099362589	0
0.001634114	67.08203888	111.8033981	12622.15918	9	2	138	214	1	24.89213753	872	0.631846666	0.100075379	0
0.001510704	67.08203888	141.4213562	12450.54199	9	2	117	214	2	11.46183681	872	0.631846666	0.100242183	0
0.001368444	201.2461243	50	12249.77539	9	2	110	214	2	9.970261574	872	0.658082664	0.100170761	0
0.001229662	324.4996033	158.1138763	12078.82813	9	2	170	214	3	26.66184807	872	0.658082664	0.099676974	0
0.001073324	474.3416443	320.1562195	11878.82617	9	2	242	213	1	17.0268364	886	0.634701073	0.098842725	0
0.000913596	603.7383423	538.5164795	11679.25098	9	2	187	210	1	7.832625866	906	0.634701073	0.097609997	0
0.000769042	711.196167	650	11509.44824	9	2	154	210	1	5.226703644	906	0.689838707	0.09614487	0
0.00061336	831.9254761	750	11310.75586	9	2	136	210	2	15.84516716	906	0.689838707	0.094233416	0
0.00052288	915.8602295	919.2388306	11135.13379	9	2	147	210	2	19.50369644	906	0.792689741	0.092972346	0
0.000379318	1046.565796	1060.660156	10937.21191	9	2	158	214	2	20.34763908	882	0.792689741	0.090483852	0
0.00025137	1167.304565	1237.941895	10739.83203	9	2	101	214	4	21.68305016	882	0.854421496	0.087743364	0
0.000154439	1260	1350	10572.1377	9	3	96	214	2	5.989218235	882	0.854421496	0.085128509	0
7.01626E-05	1290	1350	10375.88086	9	3	115	214	2	5.427642822	882	0.843525171	0.082051799	0
2.09716E-05	1320	1400	10209.26074	9	4	120	212	2	5.396424294	891	0.843525171	0.079235062	0
9.76402E-09	1352.996704	1403.566895	10014.25	9	3	119	212	2	14.56747723	891	0.843525171	0.076021731	0
0	1412.2323	1480.709229	9819.949219	9	3	150	212	2	28.93391418	891	0.76782608	0.072779164	0
0	1489.463013	1581.138794	9655.200195	9	3	147	212	2	23.03936386	891	0.76782608	0.069808431	0
0	1596.777954	1655.294556	9462.373047	9	3	159	212	5	18.64027596	891	0.770168006	0.066356674	0
0.001297526	1406.165039	3400.367676	16413.29102	10	2	307	205	0	14.72424698	937	0.502350509	0.045296296	0
0.001460799	1288.254639	3194.526611	16236.68066	10	2	288	205	0	26.26306915	937	0.492620617	0.048367802	0
0.001656967	1176.520264	2988.72876	16030.33398	10	2	271	210	1	14.71007633	896	0.492620617	0.052165397	0
0.00180927	1100.227295	2798.6604	15853.99902	10	1	259	210	1	8.111279488	896	0.502958238	0.055492628	0
0.00198839	1050	2593.260498	15647.95508	10	1	238	210	1	8.118116379	896	0.502958238	0.059510853	0
0.002154468	1041.393311	2405.202637	15442.0752	10	3	283	210	1	24.63790703	896	0.535366833	0.063689306	0
0.002273164	1064.048828	2200.568115	15266.19824	10	3	340	209	1	17.32935333	903	0.535366833	0.067300394	0
0.002408158	1120.089233	1996.24646	15060.65723	10	3	386	209	1	20.31222725	903	0.545747697	0.071624383	0
0.002496491	1158.79248	1858.090454	14885.11035	10	3	403	209	1	21.04572105	903	0.545747697	0.075230666	0
0.002593921	1214.907349	1610.124268	14679.93555	10	3	335	209	0	29.28842545	903	0.575184047	0.079432145	0
0.002669298	1260	1432.654907	14474.96094	10	2	293	209	0	21.84422684	903	0.575184047	0.083474785	0
0.002702852	1230	1277.693237	14299.96484	10	2	278	212	0	28.67135239	890	0.56529665	0.086680852	0
0.002734667	1200	1070.046753	14095.40332	10	2	259	212	0	21.45892334	890	0.56529665	0.09027683	0
0.002729875	1176.137695	921.9544678	13920.80859	10	3	213	212	0	21.82925415	890	0.611383975	0.093023226	0
0.002716878	1056.834839	777.8174438	13716.69434	9	3	159	212	0	13.5157814	890	0.673497677	0.096019693	0
0.002679945	906.9729614	583.0952148	13512.82715	9	3	132	214	1	6.255099773	873	0.693453014	0.098647058	0
0.002616747	782.3042603	522.0153198	13338.90527	9	2	145	214	1	8.588925362	873	0.693453014	0.100485928	0
0.002537041	632.850708	412.3105774	13135.54688	9	2	198	214	0	19.37587929	873	0.693453014	0.10236676	0
0.002438923	509.1168823	353.5534058	12962.11816	9	2	228	214	0	4.763641834	873	0.705924273	0.103542544	0
0.00232042	361.2478333	380.7886658	12759.31445	9	2	180	214	0	5.095619678	873	0.705924273	0.104639187	0
0.00218323	212.1320343	304.1381226	12556.81934	9	2	177	214	1	13.90445614	872	0.631846666	0.105313621	0
0.002040624	84.85281372	282.8427124	12384.22363	9	2	160	214	1	10.74441624	872	0.631846666	0.105456896	0
0.001874715	42.42640686	100	12182.36426	9	2	124	214	3	9.74803257	872	0.674708724	0.10533607	0
0.001712026	174.9285583	100	12010.38281	9	2	139	214	2	15.63921547	872	0.674708724	0.104787648	0
0.0015266	308.8688965	250	11809.2207	9	2	174	213	4	20.99158287	886	0.721093118	0.103882775	0
0.001334869	429.5346375	360.5551147	11608.44922	9	2	198	213	4	7.853885651	886	0.721093118	0.102586664	0
0.001159152	536.656311	460.9772339	11437.51758	9	2	179	213	2	14.52437592	886	0.920861065	0.101082295	0
0.000966019	658.6349487	636.3961182	11237.55273	9	2	128	213	2	11.08264446	886	0.920861065	0.0991043	0
0.000796468	778.267334	813.94104	11067.39844	9	2	124	215	2	4.100293636	875	1.267757893	0.09703932	0
0.000616363	898.9994507	955.2486572	10868.3252	9	2	122	215	2	7.062044144	875	1.267757893	0.094464198	0
0.000449465	1020	1101.135742	10669.75586	9	1	93	215	2	8.710354805	875	0.854421496	0.091624856	0
0.000315891	1080	1100	10500.94238	9	1	91	215	3	3.438912392	875	0.854421496	0.088920854	0
0.000188174	1110	1150	10303.41699	9	1	90	214	3	3.723867178	882	0.843525171	0.085722536	0
9.84225E-05	1140	1200	10135.60547	9	3	101	212	2	12.01703453	891	0.843525171	0.082796574	0
2.95449E-05	1176.137695	1209.338623	9939.240234	9	4	111	212	2	2.385944128	891	0.843525171	0.079439133	0
5.17343E-07	1244.548096	1285.495972	9743.536133	9	4	105	212	1	2.134299994	891	0.76782608	0.076018199	0
0	1331.540405	1346.29126	9577.473633	9	3	111	212	2	3.389067173	891	0.76782608	0.07288038	0
0	1443.121582	1500.83313	9383.144531	9	2	130	210	2	9.421579361	909	0.770168006	0.069217287	0
0	1542.886963	1622.498047	9218.400391	9	2	152	210	2	10.82504368	909	0.770168006	0.065960489	0
0	1672.752197	1741.407471	9025.613281	10	1	163	210	2	3.945476294	909	0.766052246	0.062236425	0
0	1818.158447	1910.497314	8833.713867	10	1	201	210	2	14.24415779	909	0.766052246	0.058423832	0
0.001703986	1544.344482	3417.601563	16368.56738	10	2	369	205	0	18.92602158	937	0.540742218	0.047376782	0
0.001890387	1437.810791	3259.601318	16191.46973	10	2	346	205	0	23.16758728	937	0.540742218	0.050676614	0
0.002112268	1339.290894	3026.962158	15984.5957	10	2	321	208	1	32.61650848	909	0.540742218	0.054752413	0
0.002283796	1272.792236	2869.233398	15807.75098	10	1	286	208	1	12.94240856	909	0.502958238	0.058298219	0
0.002484056	1230.365845	2665.520508	15601.15332	10	1	281	208	1	15.43664074	909	0.502958238	0.062574454	0
0.002668815	1223.764648	2482.941895	15394.70703	10	2	270	208	1	5.095619678	909	0.535366833	0.067013934	0
0.002800742	1243.100952	2280.898926	15218.28223	10	2	310	206	1	12.90947056	930	0.535366833	0.070828617	0
0.002949868	1299.730713	2102.974121	15012.14551	10	2	347	206	1	15.79967976	930	0.545747697	0.07536757	0
0.003047548	1337.946167	1903.943237	14836.02344	10	2	366	206	1	10.16040802	930	0.545747697	0.079138793	0
0.003154579	1394.59668	1706.604858	14630.22168	10	2	295	209	0	20.77537537	903	0.575184047	0.083509505	0
0.003237122	1440	1540.292236	14424.60352	10	2	244	209	1	19.89037132	903	0.575184047	0.087696753	0
0.003274063	1410	1350.925659	14248.98926	10	3	217	212	0	15.95176601	890	0.56529665	0.091008507	0
0.003308538	1380	1202.081543	14043.74902	10	3	205	212	1	14.93838024	890	0.56529665	0.09470392	0
0.003303267	1332.216187	1025.914185	13868.50391	10	3	199	212	1	14.93838024	890	0.611383975	0.097517766	0
0.003288438	1182.243652	860.2325439	13663.6748	9	3	156	212	1	6.466625214	890	0.611383975	0.100568838	0
0.003247266	1040.096191	761.5773315	13459.07129	9	3	162	214	1	14.40869713	873	0.614147604	0.103226766	0
0.003177662	906.9729614	650	13284.44531	9	2	186	214	1	13.96488094	873	0.614147604	0.105074562	0
0.003089251	764.8529053	602.0797119	13080.30957	9	2	222	214	0	22.4418869	873	0.611172795	0.106941678	0
0.003075296	658.6349487	559.0169678	12901.98828	9	2	251	214	0	9.208987236	873	0.611172795	0.108790666	0
0.002942047	510.8815918	509.901947	12698.22461	9	2	216	214	1	11.54163647	872	0.611172795	0.10983073	0
0.002787306	366.1966553	502.4937744	12494.73926	9	2	177	214	1	12.36455345	872	0.637841046	0.110421345	0
0.002626336	241.8677368	254.9509735	12321.20117	9	2	163	214	1	4.857533455	872	0.631846666	0.110477105	0
0.002437643	94.86833191	70.7106781	12118.29199	9	1	128	214	3	18.60846901	872	0.674708724	0.110262834	0
0.002252051	30	50	11945.3125	9	1	95	214	2	4.582314968	872	0.674708724	0.109656587	0
0.002038601	134.1640778	111.8033981	11743.03613	9	2	98	213	3	11.56032372	886	0.721093118	0.108668126	0
0.001816037	256.3200989	180.2775574	11541.11328	9	2	173	213	4	21.75417328	886	0.721093118	0.107267998	0
0.001610424	362.491394	353.5534058	11369.08984	9	2	166	213	5	27.55925751	886	0.920861065	0.105668023	0
0.001381207	496.5883484	531.5072632	11167.90039	9	2	121	213	3	10.17652702	886	0.920861065	0.103588432	0
0.001177185	603.7383423	672.6812134	10996.58594	9	2	116	215	3	5.139693737	875	1.267757893	0.101464435	0
0.00095574	724.9827881	860.2325439	10796.20801	9	2	127	215	3	4.822542191	875	1.267757893	0.098807886	0
0.000744688	844.8076782	912.4143677	10596.28711	9	2	112	215	2	6.466625214	875	1.284072876	0.095873579	0
0.000569601	870	950	10426.19824	9	2	97	215	2	13.65578556	875	1.284072876	0.093084268	0
0.000392461	900	950	10227.22852	9	1	92	215	2	8.118116379	875	1.247042298	0.089765407	0
0.00025659	930	1000	10058.05664	9	1	81	214	2	5.730255604	879	1.247042298	0.086731352	0
0.000133013	971.6480713	1011.187439	9860.147461	9	1	82	214	2	3.708616734	879	1.172865629	0.083227664	0
4.64699E-05	1053.422974	1106.797241	9662.84082	9	3	92	214	2	7.973233223	879	1.172865629	0.079613619	0
6.03428E-06	1154.123047	1185.326904	9495.272461	9	3	114	214	2	8.842508316	879	1.172865629	0.076299235	0
0	1261.427734	1331.352661	9299.225586	9	2	115	210	2	7.832625866	910	0.770168006	0.072410278	0
0	1373.790405	1453.444214	9132.869141	9	2	151	210	3	22.18466377	909	0.770168006	0.068951935	0
0	1518.189697	1626.345581	8938.238281	10	2	202	210	2	4.763641834	909	0.766052246	0.064992614	0
0	1677.051025	1803.468872	8744.420898	10	2	222	210	1	14.83352566	909	0.766052246	0.061006594	0
0	1824.828735	1952.562378	8580.209961	10	2	246	210	0	14.10346317	909	0.664361179	0.057472337	0
0	2001.249634	2140.093506	8388.098633	10	2	267	208	0	22.22435379	929	0.664361179	0.053398706	0
0.002432216	1622.498047	3289.756836	16146.16016	10	2	415	205	0	20.76620483	937	0.540742218	0.053393174	0
0.002683068	1535.871094	3087.069824	15938.69824	10	2	398	208	0	14.85106277	909	0.526191652	0.057760898	0
0.002876458	1477.633301	2906.888428	15761.28125	10	2	350	208	1	24.92209625	909	0.526191652	0.061538327	0
0.003100692	1441.249512	2729.46875	15554.06738	10	1	333	208	1	6.182929993	909	0.526191652	0.066095747	0
0.003306723	1435.618286	2530.316162	15346.98633	10	2	308	208	1	5.710593224	909	0.526171207	0.070806786	0
0.003453936	1451.516479	2332.380859	15169.94727	10	2	349	206	1	22.49938774	930	0.526171207	0.074835673	0
0.003619328	1502.697632	2163.330811	14963.14453	10	2	397	206	1	13.58599091	930	0.564771652	0.079600327	0
0.003728004	1544.344482	1970.406006	14786.37891	10	2	343	206	1	16.5647316	930	0.564771652	0.083547182	0
0.003846285	1596.777954	1811.76709	14579.87695	10	2	276	206	1	16.23188591	930	0.698727369	0.088097572	0
0.003937373	1650	1665.08252	14373.53809	10	3	215	210	1	22.37797737	898	0.698727369	0.092439458	0
0.003978687	1620	1450	14197.22852	10	3	186	210	1	12.08832455	898	0.56529665	0.095866784	0
0.004016682	1590	1312.44043	13991.22949	10	3	165	210	1	5.062306881	898	0.56529665	0.099670596	0
0.004011458	1482.194336	1180.042358	13815.25195	9	3	160	210	1	3.945476294	898	0.611383975	0.102560684	0
0.003995116	1339.626831	1051.189819	13609.62207	9	3	153	210	1	6.853224754	898	0.611383975	0.105673723	0
0.003949721	1189.831909	948.6832886	13404.19336	9	2	179	214	1	11.69020748	873	0.614147604	0.108368501	0
0.003873494	1064.048828	838.15271	13228.77539	9	2	198	214	1	3.769243956	873	0.614147604	0.110231414	0
0.003775816	915.8602295	800	13023.7666	9	2	218	214	0	19.85873413	873	0.611172795	0.11208874	0
0.003656464	787.4642944	756.6372681	12848.75879	9	2	202	214	0	28.78299904	873	0.611172795	0.113210671	0
0.003510487	642.0280151	696.4194336	12644.20801	9	2	166	214	0	19.63288879	872	0.637841046	0.114193052	0
0.003340731	499.2994995	540.8327026	12439.91113	9	2	145	214	1	9.468127251	872	0.637841046	0.114704542	0
0.003164276	366.1966553	353.5534058	12265.59863	9	2	129	214	1	9.651911736	872	0.637841046	0.114678279	0
0.002956312	228.4731903	223.6067963	12061.82813	9	1	107	214	2	9.74803257	872	0.846106887	0.114345275	0
0.002751555	123.6931686	100	11888.02734	9	1	97	214	2	4.168739796	872	0.846106887	0.113625728	0
0.002514595	0	100	11684.83594	9	2	89	213	2	4.495148659	886	0.986846089	0.112525925	0
0.002266259	108.1665421	70.7106781	11481.96875	9	2	102	213	4	17.41623306	886	0.986846089	0.111035369	0
0.002035845	228.4731903	250	11309.04492	9	3	120	213	2	11.99465942	886	1.061908245	0.109351106	0
0.001776642	349.8571167	403.1128845	11106.84961	9	5	121	213	2	8.00104332	886	0.920861065	0.1071532	0
0.001544157	456.9463806	604.1522827	10934.57813	9	2	112	215	2	4.044691086	875	1.267757893	0.104922287	0
0.001288526	577.0615234	715.8910522	10733.12598	9	2	118	215	2	9.832003593	875	1.267757893	0.10216096	0
0.001067462	666.1080933	707.1068115	10561.57617	9	2	127	215	3	0.337614715	875	1.284072876	0.099513084	0
0.000831902	690	750	10360.95117	9	2	117	215	3	10.21937752	875	1.284072876	0.096296884	0
0.000614168	720	750	10160.79199	9	2	106	215	3	5.269658089	875	1.247042298	0.092886329	0
0.000440588	750	800	9990.495117	9	2	101	214	2	4.222687244	879	1.247042298	0.089772411	0
0.00027226	800.4998169	824.6211548	9791.3125	9	2	87	214	2	6.729688644	879	1.172865629	0.086157337	0
0.000152239	886.3972168	919.2388306	9621.958984	9	1	79	214	2	4.168739796	879	1.172865629	0.082859464	0
5.50418E-05	997.2462158	1081.665405	9423.868164	9	1	84	214	3	7.117176533	879	1.06996417	0.078926779	0
5.14621E-06	1116.467651	1204.159424	9226.402344	9	3	86	210	2	7.506142616	910	1.06996417	0.074857093	0
0	1242.014526	1343.50293	9058.708984	9	2	100	210	2	22.94400215	910	0.852753282	0.071239807	0
0	1400.714111	1523.975098	8862.550781	10	2	162	210	2	27.94567108	910	0.852753282	0.067080155	0
0	1529.705811	1671.077515	8688.40625	10	2	202	210	1	21.01416397	910	0.852753282	0.063871317	0
0	1710.263184	1860.107544	8493.444336	10	2	206	210	0	15.15577888	910	0.807362497	0.059658237	0
0	1897.366577	2067.002686	8299.325195	10	2	306	204	0	34.23557663	965	0.807362497	0.055409599	0
0	2063.904053	2220.92334	8134.869629	10	2	410	204	0	38.44300079	965	0.702042937	0.051737141	0
0	2258.782959	2394.263916	7942.524902	10	2	527	204	0	25.5895195	965	0.702042937	0.047585074	0
0.003212889	1706.575562	3132.490967	15897.22656	10	2	457	208	0	15.75730038	909	0.526191652	0.060468767	0
0.003424196	1654.35791	3001.66626	15719.3418	10	2	390	208	0	28.20121765	909	0.526191652	0.064428516	0
0.003667906	1622.498047	2761.340332	15511.625	10	1	348	208	1	12.82254982	909	0.526171207	0.069213748	0
0.003847468	1612.761597	2634.862305	15333.96191	10	2	333	208	1	15.43664074	909	0.526171207	0.07336811	0
0.004050682	1632.176514	2441.311035	15126.48633	10	2	352	206	1	17.65380669	930	0.526171207	0.07833083	0
0.004229031	1678.39209	2210.203613	14919.1416	10	2	357	206	1	21.8805275	930	0.564771652	0.083267502	0
0.004346439	1721.540039	2093.442139	14741.84863	10	3	310	206	1	23.85957336	930	0.564771652	0.087347798	0
0.004575201	1800.25	1910.497314	14532.45313	10	3	249	206	1	16.10847282	930	0.698727369	0.092553005	0
0.004647398	1843.963135	1767.766968	14355.33691	10	3	211	210	2	16.10847282	898	0.698727369	0.096330069	0
0.004720138	1830	1594.521851	14148.45898	10	3	189	210	1	15.74750042	898	0.738332808	0.100559928	0
0.004761514	1764.652954	1430.034912	13941.73926	10	3	176	210	1	7.249252796	898	0.738332808	0.104457252	0
0.004756465	1639.329102	1320.984497	13765.06445	9	2	176	210	1	8.984876633	898	0.661730051	0.107414104	0
0.004738668	1489.463013	1188.48645	13558.67285	9	3	190	210	1	21.359972	898	0.661730051	0.110578611	0
0.004682914	1363.598145	1123.610229	13382.32031	9	2	210	212	1	17.45659065	884	0.64558816	0.112852193	0
0.004606754	1214.907349	1019.803894	13176.28516	9	2	235	212	1	22.36764336	884	0.64558816	0.115176417	0
0.004500174	1068.269653	950	12970.44727	9	2	201	212	1	20.06439018	884	0.606527805	0.11702016	0
0.004370399	941.5412598	801.5609741	12794.63965	9	2	186	212	1	25.03088951	884	0.611172795	0.118117198	0
0.004210668	798.8116455	608.2762451	12589.20996	9	2	153	214	1	17.03574181	881	0.637841046	0.119043544	0
0.004038063	666.1080933	412.3105774	12413.80273	9	1	107	214	1	5.479268551	881	0.637841046	0.119351909	0
0.003831215	524.7856445	250	12208.82031	9	2	98	214	2	8.00104332	881	0.846106887	0.119368605	0
0.003602027	402.4922485	158.1138763	12004.08691	9	1	100	214	2	7.952308655	872	0.846106887	0.11891403	0
0.003376167	295.4657288	150	11829.36133	9	1	84	214	2	3.931095839	872	0.986846089	0.118076131	0
0.003113112	174.9285583	100	11625.14551	9	1	83	213	2	2.719923258	886	0.986846089	0.116811924	0
0.002863707	67.08203888	50	11450.92578	9	3	86	213	2	3.389067173	886	0.986846089	0.115331389	0
0.002578048	60	158.1138763	11247.2793	9	3	112	213	3	10.2885952	886	1.061908245	0.113378391	0
0.002285258	174.9285583	364.0054932	11043.95313	9	3	133	213	3	8.530765533	886	1.061908245	0.111063451	0
0.00202091	283.0194397	522.0153198	10870.60254	9	5	127	215	2	3.769243956	875	1.580203533	0.108724982	0
0.001726803	402.4922485	514.7814941	10667.94238	9	2	123	215	3	2.456394672	875	1.580203533	0.105815418	0
0.001469604	453.9823914	509.901947	10495.24219	9	2	118	215	3	3.016961336	875	1.994589686	0.10304562	0
0.001190671	480	500	10293.32324	9	2	123	215	4	6.344120979	875	1.994589686	0.099725924	0
0.000926947	510	550	10091.82324	9	2	119	215	7	6.137379646	875	2.078125238	0.096230254	0
0.00071066	540	600	9920.251953	9	2	103	214	7	3.843668222	879	2.078125238	0.093042739	0
0.000491434	607.4536743	632.4555054	9719.629883	9	2	102	214	5	5.989218235	879	1.913729668	0.089309156	0
0.000324402	711.196167	763.2168579	9548.911133	9	2	110	214	4	5.150652409	879	1.172865629	0.085875742	0
0.000171391	818.8406372	884.590271	9349.272461	9	1	91	214	5	6.804089546	879	1.06996417	0.081765465	0
6.30619E-05	960.4686279	1060.660156	9150.196289	9	1	85	210	2	3.321432114	910	1.06996417	0.077506162	0
1.03415E-05	1103.086548	1241.974243	8980.979492	10	3	81	210	2	1.391763449	910	0.852753282	0.07372234	0
0	1279.140381	1400.892578	8783.085938	10	2	106	210	1	13.5157814	910	0.852753282	0.069350272	0
0	1440.3125	1595.305664	8615.015625	10	2	141	210	1	11.50415993	910	0.807362497	0.065574586	0
0	1631.349121	1767.766968	8418.461914	10	2	229	204	0	18.63232994	965	0.807362497	0.061232723	0
0	1827.046753	1967.866821	8222.681641	10	2	349	204	0	30.95522118	965	0.807362497	0.056848943	0
0	1999.449951	2169.101318	8056.661621	10	2	440	204	0	35.75669098	965	0.702042937	0.053059459	0
0	2200.45459	2347.871338	7862.518555	10	2	505	204	0	30.88677979	965	0.702042937	0.048759997	0
0	2374.742188	2549.509766	7698.083984	10	2	539	204	0	37.09326935	965	0.669502616	0.045144778	0
0	2575.985352	2731.300049	7505.817871	10	2	570	207	0	33.03462219	937	0.669502616	0.041064944	0
0.003855375	1909.188354	3259.601318	15856.35547	10	2	455	208	0	15.90987587	909	0.545731664	0.063489154	0
0.004087117	1862.176147	3064.718506	15677.94922	10	2	447	208	0	20.66495323	909	0.545731664	0.067640811	0
0.004352988	1833.930176	2871.410889	15469.67676	10	2	404	208	1	21.98256874	909	0.570119739	0.072661199	0
0.004549033	1824.828735	2710.166016	15291.46777	10	2	380	208	1	14.95924664	909	0.570119739	0.077004015	0
0.00476977	1842.009766	2522.399658	15083.4082	10	2	389	206	1	6.492565632	930	0.614511728	0.08216431	0
0.00496314	1883.08252	2371.181152	14875.46289	10	1	320	206	1	31.28487396	930	0.614511728	0.087277941	0
0.005090923	1927.718872	2192.031006	14697.58105	10	3	257	206	1	11.94526863	930	0.698727369	0.091498017	0
0.005228321	1977.725952	2015.564453	14489.87598	10	3	222	206	2	11.48537064	930	0.698727369	0.096320756	0
0.005305479	2022.498413	1882.153076	14312.23242	10	5	192	210	1	3.814074755	898	0.698727369	0.100185193	0
0.005382502	2010	1720.465088	14104.78613	10	3	196	210	1	10.69877052	898	0.738332808	0.104494713	0
0.005425998	1897.366577	1612.451538	13897.48145	10	3	224	210	1	12.26014709	898	0.738332808	0.10845308	0
0.005420608	1764.652954	1477.328613	13720.2373	9	2	231	210	3	19.73396301	898	0.661730051	0.111452527	0
0.005400929	1621.110718	1360.147095	13513.22656	9	2	245	210	1	29.67244148	898	0.661730051	0.114643998	0
0.005341396	1489.463013	1312.44043	13336.27344	9	2	299	212	2	18.05390358	884	0.64558816	0.116931364	0
0.005259365	1344.656128	1167.261719	13129.58496	9	2	271	212	0	13.83230305	884	0.64558816	0.119248807	0
0.005144782	1198.874512	970.8244019	12923.07227	9	2	233	212	0	13.96111298	884	0.606527805	0.12106774	0
0.005005957	1074.150879	813.94104	12746.61133	9	2	227	212	1	11.33381653	884	0.606527805	0.122134522	0
0.004834258	924.175293	559.0169678	12540.4668	9	2	188	214	1	17.39022636	881	0.707950056	0.123002887	0
0.004649185	798.8116455	412.3105774	12364.36816	9	1	134	214	1	16.97029686	881	0.707950056	0.123252578	0
0.004426423	670.8203735	206.1552887	12158.62695	9	1	104	214	2	11.48537064	881	0.953803658	0.123178445	0
0.004179212	550.7268066	0	11953.1084	9	1	81	214	3	4.763641834	881	0.953803658	0.122615598	0
0.003935647	442.9447021	50	11777.62695	9	1	78	216	3	2.882181168	868	1.307276249	0.121675715	0
0.003650647	318.9043884	50	11572.5752	9	3	90	216	3	10.72415543	868	1.307276249	0.120270945	0
0.003380136	201.2461243	100	11397.55273	9	3	108	216	4	13.00800037	868	1.061908245	0.118660435	0
0.003068626	84.85281372	158.1138763	11193.01563	9	3	136	216	3	7.371306896	868	1.061908245	0.11653702	0
0.002747904	30	353.5534058	10988.7666	9	3	100	216	3	10.60683441	868	1.061908245	0.114091478	0
0.002457245	134.1640778	460.9772339	10814.53223	9	3	96	216	3	15.23762798	868	1.580203533	0.111666389	0
0.002131325	256.3200989	380.7886658	10610.88574	9	3	108	215	3	11.38616467	875	1.580203533	0.108637743	0
0.001915623	241.8677368	304.1381226	10432.79883	9	2	121	215	3	4.380486965	875	1.994589686	0.106259048	0
0.001595084	270	350	10229.64844	9	2	90	215	6	9.374782562	875	1.994589686	0.102781571	0
0.001287246	300	350	10026.86914	9	2	92	214	9	8.716696739	879	2.078125238	0.099157624	0
0.001030104	331.3608398	403.1128845	9854.075195	9	2	81	214	10	4.380486965	879	2.078125238	0.095911279	0
0.000762054	429.5346375	514.7814941	9652.077148	9	2	90	214	10	7.832625866	879	1.913729668	0.09206485	0
0.000550034	523.9274902	636.3961182	9480.047852	9	2	98	214	7	7.264626503	879	1.913729668	0.088510863	0
0.000343483	660.6814575	813.94104	9278.927734	9	2	77	214	5	4.763641834	879	1.563661337	0.084241077	0
0.000179099	829.7589722	970.8244019	9078.30957	9	2	106	210	4	12.05273819	910	1.563661337	0.079811811	0
7.50317E-05	990.4544678	1166.19043	8907.625977	10	2	111	210	2	14.48112297	910	1.028043866	0.075880297	0
9.49867E-06	1183.38501	1364.734375	8708.06543	10	3	118	210	2	5.875572681	910	1.028043866	0.071318373	0
0	1355.322876	1498.332397	8538.413086	10	3	150	210	1	15.2919035	910	0.902205706	0.067376971	0
0	1556.534668	1744.276367	8340.053711	10	2	214	204	0	24.40507126	965	0.902205706	0.062885448	0
0	1757.754272	1924.18811	8142.38916	10	2	262	204	0	20.99158287	965	0.702042937	0.05836289	0
0	1932.149048	2081.46582	7974.584473	10	2	314	204	0	19.31534386	965	0.702042937	0.054453343	0
0	2135.275146	2330.772461	7778.393066	10	2	352	204	0	32.43018723	965	0.702042937	0.050000407	0
0	2312.336426	2469.817871	7612.023438	10	2	375	204	0	17.34677315	965	0.669502616	0.046251621	0
0	2518.034912	2657.066162	7417.526367	10	2	435	207	0	15.18653393	937	0.669502616	0.042071212	0
0.004776679	2070.869385	3140.063721	15639.3252	10	2	466	204	0	5.062306881	947	0.545731664	0.070751831	0
0.005063766	2045.507324	2951.694336	15430.53125	10	2	452	204	0	7.653048515	947	0.570119739	0.0759748	0
0.005275713	2036.909424	2804.014893	15251.80664	10	1	432	208	0	19.23169708	911	0.570119739	0.080481045	0
0.005513227	2052.315674	2617.250488	15043.19824	10	1	319	206	1	24.46133232	930	0.614511728	0.085810624	0
0.005720977	2089.258301	2439.774658	14834.68945	10	1	257	206	1	15.43998718	930	0.614511728	0.091075286	0
0.005858817	2133.377686	2334.523438	14656.25098	10	1	211	206	2	20.64878273	930	0.822704732	0.095415883	0
0.006006146	2184.032959	2131.900635	14447.95117	10	1	198	206	2	6.063765049	930	0.822704732	0.100356132	0
0.006089546	2131.900635	2000	14269.72363	10	1	208	210	1	8.439450264	898	0.936807156	0.104312956	0
0.006172044	2030.270874	1886.796265	14061.65039	10	1	231	210	1	10.99915791	898	0.936807156	0.108706295	0
0.006218615	1932.149048	1721.91748	13853.7002	10	2	229	210	1	13.91580868	898	0.936807156	0.112730123	0
0.006213573	1855.397583	1662.077026	13675.82129	9	2	232	210	4	19.29257774	898	0.825736284	0.115778014	0
0.006192502	1730.924561	1550.806274	13468.12891	9	2	288	212	1	20.12194824	884	0.825736284	0.119001031	0
0.006129468	1585.181396	1423.024902	13290.50781	9	2	315	212	1	10.3573103	884	0.706267297	0.121307947	0
0.006041571	1423.024902	1217.57959	13083.0957	9	2	254	212	1	20.00178337	884	0.64558816	0.12362285	0
0.005918717	1275.617554	1030.776367	12875.83789	9	2	192	212	2	22.33453369	884	0.606527805	0.125420794	0
0.005770449	1166.919067	827.6472778	12698.64941	9	2	188	212	2	21.1824646	884	0.606527805	0.126462117	0
0.005585995	1039.663452	651.9202271	12491.71289	9	2	196	214	2	6.255099773	881	0.707950056	0.127275184	0
0.005387594	942.019104	460.9772339	12314.84473	9	2	135	214	2	11.65788746	881	0.707950056	0.127469778	0
0.005147584	845.3401489	269.2582397	12108.26172	9	2	134	214	3	10.05222988	881	0.953803658	0.12730585	0
0.004880717	724.9827881	111.8033981	11901.87402	9	1	92	214	3	13.89309216	881	0.953803658	0.126634672	0
0.004617834	618.4658203	70.7106781	11725.54883	9	1	75	216	4	2.385944128	868	1.307276249	0.125593632	0
0.004308676	483.7354736	111.8033981	11519.57031	9	1	76	216	5	4.582314968	868	1.307276249	0.124045819	0
0.00401493	375.8989258	70.7106781	11343.65039	9	2	98	216	7	17.89020348	868	1.604474187	0.122303754	0
0.00367475	256.3200989	269.2582397	11138.12402	9	2	98	216	8	16.93147659	868	1.604474187	0.120002411	0
0.003322945	134.1640778	412.3105774	10932.84961	9	5	79	216	8	7.572619915	868	2.046625137	0.117360674	0
0.003003015	30	291.5476074	10757.625	9	2	70	216	4	1.721006155	868	2.046625137	0.114799544	0
0.002641491	60	141.4213562	10552.88086	9	2	71	216	3	6.063765049	868	2.046625137	0.111652553	0
0.002321376	60	111.8033981	10378.17871	9	2	72	216	3	11.04344368	868	2.378185749	0.108674489	0
0.001966631	90	150	10174.02539	9	2	64	216	10	3.199601412	868	2.378185749	0.10507457	0
0.001622623	120	150	9970.206055	9	5	59	216	10	4.044691086	866	2.078125238	0.101318665	0
0.001332164	161.5549469	206.1552887	9796.413086	9	5	75	216	10	10.68350792	866	2.078125238	0.097971283	0
0.001024275	276.5863342	353.5534058	9593.294922	9	1	83	216	6	5.641219616	866	1.913729668	0.094012238	0
0.000775721	384.1874695	500	9420.191406	9	2	74	216	10	3.321432114	866	1.913729668	0.090362333	0
0.000525676	558.0322876	694.6221924	9217.863281	9	2	79	214	5	1.217118144	879	1.563661337	0.085965939	0
0.000315863	751.7978516	917.8779907	9015.985352	9	2	94	210	4	2.781886339	910	1.563661337	0.081403472	0
0.00017035	926.1209717	1073.545532	8844.099609	10	2	116	210	3	6.721369267	910	1.028043866	0.077358589	0
5.57575E-05	1127.297607	1253.993652	8643.176758	10	2	118	210	2	6.926249027	910	1.028043866	0.072651044	0
5.64927E-06	1301.460693	1457.737915	8472.225586	10	3	128	210	1	9.256682396	910	0.902205706	0.068584971	0
0	1504.792358	1662.077026	8272.387695	10	3	185	204	1	10.37309647	965	0.902205706	0.063960008	0
0	1710.263184	1850	8073.177734	10	2	196	204	0	25.40600967	965	0.777942359	0.059333239	0
0	1889.047363	2055.480469	7903.904297	10	2	229	204	0	30.41849518	965	0.777942359	0.055335648	0
0	2096.783203	2246.107666	7706.030273	10	2	277	204	0	14.59255028	965	0.762924135	0.050770145	0
0	2276.839844	2452.040039	7538.063477	10	2	332	204	0	24.31939507	965	0.762924135	0.0469255	0
0	2485.839844	2658.006836	7341.72998	10	2	410	207	0	22.1930275	937	0.762924135	0.042647686	0
0.005391868	2250.199951	3264.965576	15604.15332	10	2	447	204	0	10.39935112	947	0.52808547	0.073410518	0
0.005695922	2227.2854	3080.98999	15394.94043	10	1	446	204	0	16.4815197	947	0.542542994	0.078784212	0
0.005920578	2219.391846	2934.706055	15215.79785	10	1	372	208	0	38.97876358	911	0.542542994	0.083411552	0
0.006171309	2233.942627	2757.716553	15006.74805	10	1	293	208	1	16.58315277	911	0.614511728	0.088863328	0
0.006390259	2268.325439	2583.118164	14797.78711	10	1	212	208	1	19.67241478	911	0.614511728	0.09423475	0
0.006535891	2206.173096	2452.040039	14618.89844	10	1	173	208	1	12.10607338	911	0.822704732	0.098660193	0
0.006690694	2078.894043	2290.196533	14410.12109	10	1	187	208	2	17.65380669	911	0.822704732	0.103679225	0
0.006778703	1975.677124	2178.302002	14231.41992	10	1	213	212	2	10.90501785	889	0.936807156	0.107697681	0
0.006864963	1866.038574	2035.313232	14022.8418	10	1	237	212	2	10.2885952	889	0.936807156	0.112142161	0
0.006913307	1771.016602	1903.943237	13814.37305	10	1	185	212	4	18.86098099	889	0.825736284	0.11620228	0
0.00690799	1689.082642	1834.393677	13635.98145	9	2	165	210	2	21.13552666	898	0.825736284	0.119276278	0
0.006885005	1590.282959	1634.77832	13427.74023	9	2	204	212	4	25.2549324	884	0.825736284	0.122508511	0
0.006818531	1477.328613	1453.444214	13249.57715	9	2	261	212	2	15.18653393	884	0.706267297	0.124818735	0
0.00672505	1302.497559	1252.99646	13041.58301	9	1	189	212	3	28.37891197	884	0.706267297	0.127116114	0
0.006594647	1140.394653	1054.751099	12833.72559	9	2	121	212	3	13.89309216	884	0.77900219	0.128882259	0
0.00643809	1019.117249	890.2246704	12655.94727	9	2	112	212	3	13.535326	884	0.77900219	0.129892096	0
0.006242443	890.9545288	694.6221924	12448.37305	9	2	152	214	6	17.08314323	881	0.992538452	0.130647182	0
0.006032605	785.1751099	570.0877075	12270.87988	9	2	122	214	4	14.33949471	881	0.992538452	0.130787909	0
0.005887645	658.6349487	335.4101868	12061.41797	9	1	98	214	3	9.74803257	881	1.272733092	0.131049395	0
0.005601992	566.0388794	141.4213562	11854.21484	9	1	95	214	4	8.710354805	881	1.272733092	0.130277246	0
0.005320769	488.364624	50	11677.09277	9	5	82	216	6	6.762860775	868	1.307276249	0.129144281	0
0.004988519	391.1521301	50	11470.24414	9	1	74	216	8	1.687604904	868	1.307276249	0.127465174	0
0.004672685	323.1098938	50	11293.47559	9	1	64	216	10	3.945476294	868	1.604474187	0.12560457	0
0.004305103	276.5863342	141.4213562	11087.01953	9	1	66	216	11	2.8624053	868	1.604474187	0.123141415	0
0.003923589	247.3863373	254.9509735	10880.78125	9	1	64	216	11	1.350224495	868	2.046625137	0.120321579	0
0.003575796	201.2461243	180.2775574	10704.62012	9	1	68	216	7	1.687604904	868	2.046625137	0.117600568	0
0.003180241	150	50	10498.84277	9	1	68	216	3	2.052775145	868	2.378185749	0.114273943	0
0.00282848	134.1640778	70.7106781	10323.13867	9	1	64	216	3	1.721006155	868	2.378185749	0.111205168	0
0.002435375	120	50	10117.875	9	1	61	216	10	1.350224495	868	2.378185749	0.10748715	0
0.002050695	90	0	9912.900391	9	5	54	216	10	5.438007832	866	3.946517706	0.103602454	0
0.001722769	0	70.7106781	9737.992188	9	5	61	216	16	5.062306881	866	3.946517706	0.100133166	0
0.001369868	108.1665421	269.2582397	9533.629883	9	1	72	216	12	4.431819916	866	4.506853104	0.095967203	0
0.00108003	283.0194397	447.2135925	9359.327148	9	1	74	216	11	2.8624053	866	4.506853104	0.09220624	0
0.000780626	483.7354736	632.4555054	9155.654297	9	5	77	216	6	3.64697051	866	2.895059347	0.087683834	0
0.000519137	685.4195557	838.15271	8952.374023	9	2	85	214	3	1.391763449	884	2.895059347	0.0829878	0
0.00032647	863.770813	1044.03064	8779.139648	10	2	96	214	4	6.01728487	884	1.263527632	0.078829862	0
0.000155844	1072.054077	1236.931641	8576.695313	10	2	104	214	2	5.1287117	884	1.263527632	0.073974282	0
5.47319E-05	1252.836792	1443.086914	8404.28418	10	2	109	214	1	5.601181984	884	0.902205706	0.069781803	0
1.91485E-06	1462.942261	1637.833984	8202.791992	10	2	152	208	1	15.79642487	931	0.902205706	0.065001741	0
0	1673.559082	1843.908936	8001.849609	10	2	162	204	0	5.875572681	965	0.777942359	0.060272228	0
0	1855.397583	2050	7830.919434	10	2	200	204	0	27.13590813	965	0.777942359	0.056188468	0
0	2066.518799	2202.271484	7631.15332	10	2	291	204	0	15.12837887	965	0.762924135	0.05151033	0
0	2248.599609	2350.531738	7461.380371	10	2	380	207	0	30.39327812	937	0.762924135	0.047571115	0
0.004304918	2791.451172	4202.677734	16560	10	3	481	205	0	6.255099773	937	0.522857785	0.051481567	0
0.004725745	2695.329346	4040.111328	16350.02734	10	3	477	205	0	10.37309647	937	0.522857785	0.056607891	0
0.005826965	2496.497559	3508.917236	15750.45703	10	2	410	204	0	17.13627434	947	0.52808547	0.071608804	0
0.006112534	2460	3326.409424	15570.72266	10	1	401	204	0	10.03044319	947	0.52808547	0.076196402	0
0.006436001	2439.057129	3181.980469	15361.05469	10	1	436	204	0	6.091477871	947	0.542542994	0.081711665	0
0.006675424	2397.185791	3041.381348	15181.45215	10	1	356	208	0	31.11905861	911	0.542542994	0.086455248	0
0.006941498	2269.911865	2869.233398	14971.92383	10	1	238	208	1	11.04344368	911	0.623448908	0.092023417	0
0.007173593	2142.638672	2740.894043	14762.46973	10	1	178	208	1	19.36328888	911	0.623448908	0.097497359	0
0.007328636	2036.467529	2580.69751	14583.08594	10	1	152	208	1	8.439450264	911	0.849740446	0.102006905	0
0.007492505	1909.188354	2427.447266	14373.78906	10	1	138	208	2	6.654425144	911	0.849740446	0.107103065	0
0.007586426	1803.24707	2350.531738	14194.56543	10	1	156	212	2	12.77257824	889	0.927134693	0.111184493	0
0.007677665	1682.408936	2193.171143	13985.43848	10	1	184	212	2	14.74193764	889	0.927134693	0.115680546	0
0.007728785	1580.91748	2079.66333	13776.40332	10	1	145	212	2	16.72355843	889	0.943522871	0.119778261	0
0.007723975	1500	1923.538452	13597.44824	9	2	124	212	2	4.114075184	889	0.825736284	0.122882031	0
0.00769967	1405.844971	1680.773682	13388.60742	9	2	159	212	2	22.98976707	890	0.706267297	0.126126066	0
0.007630171	1315.218628	1553.222412	13209.84863	9	1	197	212	4	21.359972	890	0.706267297	0.12844418	0
0.007531264	1186.802368	1360.147095	13001.21875	9	1	139	212	5	14.20359707	890	0.706267297	0.13072741	0
0.007393229	1006.230591	1151.086426	12792.70508	9	1	107	212	4	5.139693737	890	0.77900219	0.132465348	0
0.007228193	865.3323364	1000	12614.27734	9	1	103	215	6	3.338470459	873	0.77900219	0.133448809	0
0.007020798	721.2489014	806.225769	12406.00684	9	1	114	215	6	6.671226501	873	0.992538452	0.134149507	0
0.006798916	615.5485229	640.312439	12227.8252	9	1	95	214	5	5.720433235	881	0.992538452	0.134241223	0
0.006528213	492.0365906	460.9772339	12019.82129	9	1	88	214	4	5.989218235	881	1.272733092	0.133912727	0
0.006226504	402.4922485	320.1562195	11811.96387	9	1	82	214	5	4.822542191	881	1.272733092	0.13304913	0
0.005929823	324.4996033	200	11634.19922	9	5	88	216	6	1.817522049	868	1.506831646	0.131835833	0
0.005578085	228.4731903	180.2775574	11426.65332	9	1	77	216	12	5.00628233	868	1.506831646	0.13004376	0
0.005243811	150	111.8033981	11249.2002	9	1	67	216	6	4.857533455	868	1.639409542	0.128084078	0
0.004853323	94.86833191	50	11041.99707	9	1	62	216	9	2.052775145	868	1.639409542	0.125486761	0
0.004447082	67.08203888	50	10834.98535	9	1	63	216	10	0	868	1.821243286	0.122521691	0
0.004076291	42.42640686	0	10658.06738	9	1	66	216	7	1.721006155	868	1.821243286	0.119673245	0
0.003652617	0	111.8033981	10451.45898	9	5	65	216	4	3.199601412	868	2.221269369	0.116180763	0
0.003274898	0	250	10274.94531	9	1	64	216	4	2.781886339	868	2.378185749	0.112982757	0
0.002850296	60	141.4213562	10068.78809	9	1	60	216	10	2.263636112	868	3.946517706	0.109171219	0
0.002432327	120	0	9862.884766	9	5	61	216	12	5.479268551	866	3.946517706	0.105191939	0
0.002073917	134.1640778	50	9687.074219	9	1	72	216	22	10.90501785	866	4.506853104	0.101609297	0
0.001684374	60	250	9481.708984	9	1	74	216	13	18.78516388	866	4.506853104	0.097265154	0
0.00136111	241.8677368	400	9306.433594	9	1	65	216	11	0.477453768	866	4.506853104	0.093354627	0
0.001021727	453.9823914	651.9202271	9101.675781	9	5	68	214	6	0.754894495	884	2.895059347	0.088715784	0
0.000718494	666.1080933	851.4692993	8897.263672	9	5	91	214	5	10.89007092	884	2.895059347	0.083917648	0
0.000487908	848.5281372	1004.987549	8722.935547	10	1	89	214	5	3.016961336	884	1.263527632	0.079675801	0
0.000272227	1060.660156	1258.967773	8519.260742	10	2	97	214	3	10.14426136	884	1.263527632	0.074710362	0
0.000130271	1243.100952	1408.012817	8345.663086	10	2	121	214	2	10.35204124	884	1.0386765	0.07042668	0
2.91029E-05	1455.231934	1591.383057	8142.831055	10	2	140	208	1	14.35044765	931	1.0386765	0.065529235	0
0	1656.804199	1773.414795	7935.552734	10	2	235	208	0	19.07837486	931	0.837246716	0.060894646	0
0	1827.046753	1920.937256	7763.046875	10	2	255	208	0	24.20199013	931	0.837246716	0.056769155	0
0	2022.498413	2110.094727	7561.487793	10	2	299	208	0	27.90904808	931	0.80848521	0.052045316	0
0.004840261	2950.542236	4310.742188	16530.98047	10	3	520	205	0	10.48288155	937	0.53927201	0.053208586	0
0.005285225	2860.087402	4123.105469	16320.68945	10	3	487	205	0	9.142972946	937	0.556478798	0.058480538	0
0.005642395	2788.87085	3975.550293	16140.44629	10	3	481	205	0	9.191033363	937	0.556478798	0.06299682	0
0.006054993	2723.894287	3787.149414	15930.25391	10	2	483	204	0	18.32982063	947	0.556478798	0.068367109	0
0.00644501	2646.12915	3606.937744	15720.11426	10	2	471	204	0	23.06904602	947	0.549439549	0.073832139	0
0.006745165	2514.458252	3500.357178	15540.0293	10	2	422	204	0	2.698951006	947	0.52808547	0.078513242	0
0.007083971	2366.199463	3289.756836	15330	10	2	410	204	0	22.00797462	947	0.542542994	0.084126279	0
0.00733505	2250.199951	3151.586914	15150.0293	10	1	353	208	1	19.59573746	911	0.542542994	0.088949785	0
0.007613029	2121.320313	3022.002686	14940.12012	10	1	244	208	1	21.5963974	911	0.623448908	0.094594195	0
0.007855183	1994.041138	2830.635986	14730.27539	10	5	187	208	2	12.70980072	911	0.623448908	0.100132696	0
0.008017385	1888.094238	2745.906006	14550.49512	10	1	144	208	2	11.61618614	911	0.849740446	0.104695171	0
0.008187904	1760.82373	2598.557373	14340.78418	10	1	121	208	2	4.431819916	911	0.849740446	0.109834924	0
0.008286073	1654.629883	2459.674805	14161.14355	10	1	120	212	2	8.735691071	889	0.927134693	0.113952078	0
0.008493194	1506.286865	2350.531738	13951.16113	10	1	142	212	2	10.60170078	889	0.927134693	0.118793353	0
0.008546957	1392.012939	2152.324219	13741.60449	10	5	136	212	2	8.767251015	889	0.943522871	0.122913867	0
0.008542752	1314.876465	1983.053223	13562.12402	9	1	111	212	2	6.379370213	889	0.943522871	0.126037344	0
0.00851719	1214.907349	1790.251343	13352.73047	9	1	120	212	2	16.0319519	890	0.97158128	0.129282787	0
0.008444935	1134.063477	1595.305664	13173.41602	9	1	145	212	2	17.35547447	890	0.97158128	0.131602481	0
0.008340864	1018.233765	1430.034912	12964.20117	9	1	106	212	3	9.462322235	890	1.047168255	0.13386552	0
0.008195566	890.9545288	1234.908936	12755.08105	9	1	99	212	5	6.054498672	890	1.047168255	0.135571554	0
0.008022584	740.9453125	1070.046753	12576.04883	9	1	90	215	6	5.269658089	873	1.411372066	0.136528134	0
0.007804009	566.0388794	884.590271	12367.13379	9	1	83	215	6	5.322852612	873	1.411372066	0.137175098	0
0.007570785	445.9820557	707.1068115	12188.30957	9	1	82	215	8	4.69196701	873	1.411372066	0.137221068	0
0.007284977	318.9043884	570.0877075	11979.62012	9	1	73	215	6	3.321432114	873	1.272733092	0.136816874	0
0.006966059	212.1320343	427.2001953	11771.05371	9	1	71	215	5	0.954841256	873	1.272733092	0.135865778	0
0.006652797	134.1640778	400	11592.58398	9	1	71	217	6	0.754894495	866	1.506831646	0.1345772	0
0.006279915	42.42640686	360.5551147	11384.27832	9	3	71	217	12	2.052775145	866	1.506831646	0.132675394	0
0.005925632	30	250	11206.07422	9	3	79	217	9	2.8624053	866	1.639409542	0.130620807	0
0.005510055	94.86833191	150	10998.05859	9	1	68	216	9	1.350224495	868	1.639409542	0.127891392	0
0.00507662	123.6931686	158.1138763	10790.2041	9	3	71	216	10	6.182929993	868	1.821243286	0.124782324	0
0.004680532	152.9705811	150	10612.45508	9	5	88	216	8	2.635026455	868	1.821243286	0.121808387	0
0.00422571	189.7366638	291.5476074	10404.94141	9	3	72	216	3	1.391763449	868	2.221269369	0.118149303	0
0.00381923	201.2461243	300	10227.53613	9	1	79	216	4	1.687604904	868	2.221269369	0.114805423	0
0.003359519	123.6931686	100	10020.4043	9	1	64	216	12	4.289153099	868	3.168030977	0.110834606	0
0.002904329	60	150	9813.485352	9	5	60	216	14	3.843668222	866	3.168030977	0.106762633	0
0.002511823	0	180.2775574	9636.679688	9	1	68	216	14	6.926249027	866	4.037605286	0.103042476	0
0.002081088	90	320.1562195	9430.217773	9	1	69	216	14	7.249252796	866	4.037605286	0.098514713	0
0.00172023	270	474.3416443	9253.869141	9	5	71	216	12	1.721006155	866	2.604774475	0.094446011	0
0.001335676	474.3416443	657.6473389	9047.922852	9	5	73	214	7	8.118116379	884	2.604774475	0.08961536	0
0.000985155	670.8203735	851.4692993	8842.267578	9	1	83	214	6	0.754894495	884	2.895059347	0.084703952	0
0.000711593	840.5355225	1012.422852	8666.729492	10	3	86	214	5	5.875572681	884	1.263527632	0.080383442	0
0.000444635	1032.279053	1133.578369	8461.702148	10	2	98	214	3	4.100293636	884	1.263527632	0.075314276	0
0.00025617	1198.874512	1308.625244	8286.791016	10	2	128	214	2	15.7016716	884	1.0386765	0.07096561	0
9.97279E-05	1395.886841	1491.643433	8082.480957	10	2	184	208	1	11.27640152	931	1.0386765	0.066006601	0
1.39612E-05	1590	1650.757446	7878.584961	10	3	246	208	1	25.975214	931	0.837246716	0.06118314	0
0	1760.056763	1839.836914	7704.803711	10	3	293	208	0	26.12795258	931	0.837246716	0.057057306	0
0	1955.760742	1991.230835	7501.799805	10	2	360	208	0	28.79134178	931	0.80848521	0.052323077	0
0.005459214	3140.84375	4315.668945	16504.60938	10	3	519	201	0	7.653048515	968	0.53927201	0.054970004	0
0.005931166	3013.917725	4207.434082	16293.97754	10	3	519	201	0	8.997143745	968	0.556478798	0.060384419	0
0.00630992	2860.244629	4067.247314	16113.37988	10	3	499	203	0	14.52437592	959	0.556478798	0.065019257	0
0.006745823	2683.281494	3924.601807	15902.83008	10	2	510	203	0	16.99413109	959	0.549439549	0.070499122	0
0.007157151	2511.772217	3747.666016	15692.32324	10	2	456	204	0	8.767251015	947	0.549439549	0.076063812	0
0.007474069	2372.277344	3609.016602	15511.85645	10	2	427	204	0	26.18506622	947	0.611843288	0.080827899	0
0.007830493	2214.520264	3438.38623	15301.44141	10	2	298	204	1	20.46273613	947	0.611843288	0.086521648	0
0.00809519	2089.688965	3310.966553	15121.07129	10	1	275	208	1	17.59407997	911	0.611843288	0.091413885	0
0.008387087	1952.075806	3150.396729	14910.75488	10	1	253	208	1	22.62393188	911	0.692823231	0.097121984	0
0.008641159	1824.335449	2995.413086	14700.49023	10	1	173	208	3	17.71328163	911	0.692823231	0.102714665	0
0.00881211	1718.400391	2890.069092	14520.2793	10	5	139	208	2	6.926249027	911	0.809768379	0.107324488	0
0.008990837	1591.131714	2750.45459	14310.12598	10	1	116	212	2	4.822542191	889	0.809768379	0.112501167	0
0.009094574	1484.924194	2607.680908	14130.03223	10	1	108	212	2	1.967863798	889	0.928717077	0.116651535	0
0.009193559	1357.64502	2412.985596	13920	10	1	115	212	2	8.543725967	889	0.927134693	0.121190034	0
0.009248602	1233.28833	2220.360352	13710.0332	9	5	104	212	3	4.114075184	889	0.943522871	0.125309497	0
0.009244229	1148.259521	2052.4375	13530.13281	9	1	101	212	3	4.380486965	889	0.943522871	0.128433511	0
0.009216751	1050	1860.107544	13320.30371	9	1	113	212	2	11.79570961	890	0.97158128	0.131661579	0
0.00914158	973.4988403	1733.49353	13140.54785	9	1	122	212	3	8.543725967	890	0.97158128	0.133968264	0
0.009032412	870	1500	12930.87012	9	1	99	212	4	6.423151016	890	1.047168255	0.136197954	0
0.008880313	742.7650757	1312.44043	12721.27344	9	1	84	212	5	5.00628233	890	1.047168255	0.137862131	0
0.008700212	636.3961182	1202.081543	12541.75781	9	1	81	215	7	1.817522049	873	1.411372066	0.138785139	0
0.00847168	465.7252502	989.9495239	12332.33594	9	1	79	215	4	1.217118144	873	1.411372066	0.139374852	0
0.008228609	308.8688965	890.2246704	12153	9	1	75	215	7	1.432096243	873	1.446367621	0.139374107	0
0.007929703	169.7056274	738.2411499	11943.76855	9	1	73	215	7	0.954841256	873	1.446367621	0.138897568	0
0.007596012	42.42640686	608.2762451	11734.64063	9	1	72	215	3	1.350224495	873	1.446367621	0.137866229	0
0.007268734	30	600	11555.60938	9	1	73	217	9	1.509526968	866	1.256633759	0.136511102	0
0.006877963	108.1665421	531.5072632	11346.7041	9	3	79	217	6	5.788832188	866	1.256633759	0.13451454	0
0.006506954	192.0937347	427.2001953	11167.90039	9	3	95	217	7	7.917304993	866	1.136074185	0.132380679	0
0.006070388	276.5863342	350	10959.24219	9	3	76	217	10	6.457954407	866	1.136074185	0.129542321	0
0.005614315	305.9411621	304.1381226	10750.7207	9	3	82	217	9	5.226703644	864	1.821243286	0.126316994	0
0.005197364	335.4101868	353.5534058	10572.30859	8	3	76	217	6	4.69196701	864	1.821243286	0.123244673	0
0.004716829	371.0794983	390.5124817	10364.07715	8	3	71	217	3	1.909152389	864	2.221269369	0.119455703	0
0.004286797	364.9657593	206.1552887	10185.96094	8	1	66	217	6	4.857533455	864	2.221269369	0.116001137	0
0.003798312	300	50	9978.055664	8	1	67	217	8	5.396424294	864	3.168030977	0.11188715	0
0.003312727	240	150	9770.333008	8	1	56	217	12	2.361991405	863	3.168030977	0.107671119	0
0.002966429	150	300	9590.713867	9	1	53	216	13	4.058664322	866	4.037605286	0.104041554	0
0.00249658	30	380.7886658	9383.240234	9	1	55	216	14	5.479268551	866	4.037605286	0.09935037	0
0.002100125	201.2461243	447.2135925	9205.894531	9	1	63	216	12	4.822542191	866	2.604774475	0.095142871	0
0.001672676	391.1521301	602.0797119	8998.849609	9	1	70	214	7	10.02498817	884	2.604774475	0.090133406	0
0.001277251	582.4946289	763.2168579	8792.047852	9	1	74	214	7	4.058664322	884	1.375054598	0.085056014	0
0.000962971	751.7978516	884.590271	8615.381836	10	3	79	214	5	3.199601412	884	1.375054598	0.080701619	0
0.000647318	948.6832886	1063.014526	8409.102539	10	3	92	214	4	6.990494251	884	1.375054598	0.075626038	0
0.000414775	1116.467651	1180.042358	8232.963867	10	2	119	208	3	7.543149948	931	1.056184292	0.071276188	0
0.000205839	1314.876465	1414.213623	8027.284668	10	2	149	208	2	16.4846096	931	1.056184292	0.066300988	0
6.55642E-05	1507.481323	1594.521851	7821.949707	10	2	237	208	1	18.53131104	931	0.812976539	0.06146824	0
6.01506E-06	1678.39209	1710.263184	7646.76416	10	2	285	208	0	25.44696999	931	0.812976539	0.057356566	0
0	1873.018921	1941.648804	7442.177246	10	2	403	208	0	26.91306114	931	0.755537748	0.052626695	0
0.00649636	2922.190918	4031.128906	16268.96387	10	3	543	201	0	13.72132587	968	0.49179703	0.061978608	0
0.006892478	2763.421875	3924.601807	16088.08594	10	2	524	203	0	6.466625214	959	0.49179703	0.06669803	0
0.007346938	2580.174316	3787.149414	15877.25684	10	2	491	203	0	17.47097588	959	0.4913252	0.072250776	0
0.007865579	2388.723389	3693.913818	15667.35449	10	2	455	203	0	14.35044765	959	0.549439549	0.078022867	0
0.008198483	2241.182617	3610.05542	15486.53906	10	2	428	203	0	35.94840622	959	0.611843288	0.082844131	0
0.008571584	2073.475342	3494.638672	15275.77539	10	2	278	203	0	30.96619415	959	0.611843288	0.08858604	0
0.00884929	1939.123535	3430.014648	15095.03906	10	1	220	211	1	14.62828159	900	0.692823231	0.093521379	0
0.009154363	1789.972046	3286.715576	14884.35449	10	1	225	211	2	20.63490868	900	0.692823231	0.099264979	0
0.009419717	1654.629883	3138.470947	14673.71094	9	1	172	211	3	13.26667309	900	0.692823231	0.104885995	0
0.009599072	1548.709106	3020.761475	14493.10547	10	1	139	211	2	8.735691071	900	0.809768379	0.109523319	0
0.009785569	1421.442871	2842.973877	14282.55273	10	1	117	212	2	3.389067173	889	0.809768379	0.114715457	0
0.009894701	1315.218628	2691.189209	14102.04199	10	1	109	212	2	4.262692928	889	0.928717077	0.118882969	0
0.009997937	1187.939453	2523.885986	13891.58691	10	1	103	212	3	3.814074755	889	0.928717077	0.123423874	0
0.010055334	1060.660156	2289.650635	13681.18457	9	1	99	212	3	1.350224495	889	1.086743474	0.127538487	0
0.0100517	960.4686279	2136.000977	13500.83301	9	1	98	212	3	4.262692928	889	1.086743474	0.130662993	0
0.010023045	865.3323364	1970.406006	13290.54199	9	1	91	212	3	1.817522049	890	1.216765761	0.133872926	0
0.009945571	782.3042603	1780.449341	13110.30859	9	1	89	212	3	4.582314968	890	1.216765761	0.136168987	0
0.009831688	684.1052246	1627.88208	12900.13965	9	1	89	212	4	3.520405054	890	1.744524717	0.138367102	0
0.009672975	573.1491699	1484.924194	12690.03516	9	1	83	212	4	0.754894495	890	1.744524717	0.139992371	0
0.009485867	466.6904907	1308.625244	12510	9	5	79	215	8	2.719923258	873	1.411372066	0.140887022	0
0.009247173	339.4112549	1140.175415	12300.03613	9	5	79	215	4	1.967863798	873	1.411372066	0.141424149	0
0.008994018	212.1320343	1029.562988	12120.14844	9	1	76	215	7	1.012750387	873	1.446367621	0.141383171	0
0.008681392	30	901.3878174	11910.33984	9	1	73	215	7	1.909152389	873	1.446367621	0.140840203	0
0.008332077	127.2792206	855.8621216	11700.61523	9	5	77	215	3	4.262692928	873	1.256633759	0.139734983	0
0.007989964	212.1320343	800	11520.97656	9	1	87	217	5	5.808222771	866	1.256633759	0.138320848	0
0.007580003	300	670.8203735	11311.43262	9	3	115	217	4	12.40776348	866	1.256633759	0.13623634	0
0.007191047	381.837677	608.2762451	11131.98047	9	2	123	217	4	10.53989124	866	1.136074185	0.134030864	0
0.006731718	474.3416443	550	10922.63672	9	3	116	217	4	14.59970474	866	1.136074185	0.131090313	0
0.006250971	512.6401978	559.0169678	10713.40234	8	3	110	217	5	13.52360249	864	1.155851483	0.127755255	0
0.005811275	540.8327026	559.0169678	10534.27246	8	3	80	217	3	10.72415543	864	1.155851483	0.124591492	0
0.005302482	579.3962402	380.7886658	10325.27441	8	1	74	217	3	3.520405054	864	1.295117021	0.120678328	0
0.004846558	569.2099609	250	10146.38867	8	2	71	217	4	5.00628233	864	1.295117021	0.11711894	0
0.004326224	502.8916321	0	9937.655273	8	2	53	217	9	4.727942467	864	1.200700879	0.112863794	0
0.003806876	390	50	9729.070313	9	1	55	217	14	1.721006155	863	1.200700879	0.108419672	0
0.003355974	216.3330841	100	9550.607422	9	1	57	217	12	4.058664322	863	1.609654307	0.104441196	0
0.002854445	30	206.1552887	9342.338867	9	1	61	217	11	2.263636112	863	1.609654307	0.099620879	0
0.00242934	127.2792206	282.8427124	9164.202148	9	1	60	217	16	1.350224495	863	2.604774475	0.095306411	0
0.001967363	323.1098938	447.2135925	8956.293945	9	1	67	216	11	2.901821613	874	2.604774475	0.090186089	0
0.001535905	516.1395264	602.0797119	8748.588867	10	3	67	216	9	0.954841256	874	1.375054598	0.085042521	0
0.00118913	684.7627563	750	8571.026367	10	3	77	216	6	5.1287117	874	1.375054598	0.080651112	0
0.000834621	882.3264771	943.3981323	8363.760742	10	3	92	216	4	8.716696739	874	1.056184292	0.075591385	0
0.000567077	1049.571289	1096.585571	8186.647461	10	3	99	208	3	7.506142616	931	1.056184292	0.071256228	0
0.000316478	1247.798096	1280.624878	7979.887207	10	2	139	208	2	10.24605942	931	1.056184292	0.066287443	0
0.000133063	1440.624878	1442.220459	7773.416016	10	2	185	208	1	23.69127846	931	0.812976539	0.061460927	0
3.47001E-05	1611.365845	1637.833984	7597.111328	10	2	237	208	0	30.04387665	931	0.812976539	0.057374842	0
0	1806.239136	1835.755981	7391.271973	10	2	318	208	0	37.6104393	931	0.755537748	0.05266615	0
0	1975.904907	2012.461182	7215.60791	10	2	391	208	0	18.64821625	928	0.755537748	0.04869451	0
0.007137698	2831.148193	3857.784424	16247.31934	10	3	557	201	0	10.3573103	968	0.49179703	0.063504547	0
0.007553429	2666.627197	3783.186523	16066.1416	10	2	540	203	0	7.543149948	959	0.49179703	0.068302959	0
0.008028842	2476.227051	3641.771484	15855.02148	10	2	482	203	0	18.23208618	959	0.4913252	0.073912665	0
0.008476179	2289.650635	3508.917236	15643.92871	10	2	512	203	0	19.19351768	959	0.4913252	0.079586141	0
0.008821631	2135.275146	3412.477051	15462.83887	10	2	479	203	0	32.92567444	959	0.539181888	0.084437139	0
0.00920761	1958.97937	3330.540527	15251.80664	10	2	287	203	0	40.30054092	959	0.539181888	0.090196073	0
0.009495355	1816.177246	3259.601318	15070.7832	10	1	215	211	1	16.80227852	900	0.601580739	0.095147789	0
0.009810359	1656.532471	3156.73877	14859.81445	10	1	175	211	1	10.16040802	900	0.601580739	0.10089764	0
0.010084063	1509.867554	3108.456299	14648.88086	9	1	148	211	2	5.479268551	900	0.670180857	0.106519014	0
0.010269605	1400.071411	3026.962158	14467.96484	9	5	135	211	2	4.787290573	900	0.809768379	0.11115995	0
0.010461531	1272.792236	2953.811035	14257.10352	9	1	130	215	2	3.321432114	874	0.809768379	0.116342232	0
0.010574358	1166.919067	2760.887451	14076.26758	9	1	120	215	3	4.582314968	874	0.928717077	0.1205054	0
0.010680117	1039.663452	2593.260498	13865.48633	9	1	109	215	4	1.687604904	874	0.928717077	0.125026569	0
0.01073848	912.4143677	2400.520752	13654.74609	9	1	107	215	5	3.109632969	874	1.086743474	0.129116133	0
0.010734725	806.1017456	2241.093506	13474.04199	9	1	112	215	3	3.769243956	874	1.086743474	0.132224262	0
0.010704156	699.7142334	2055.480469	13263.39355	9	1	93	215	3	3.708616734	871	1.216765761	0.135399833	0
0.010624087	618.4658203	1874.166504	13082.78613	9	1	91	215	3	2.052775145	871	1.216765761	0.137671962	0
0.010505426	524.7856445	1732.772339	12872.2373	9	1	92	212	3	3.520405054	890	1.744524717	0.139826745	0
0.010340404	424.2640686	1557.241211	12661.74121	9	5	84	212	5	1.432096243	890	1.744524717	0.141403943	0
0.010146917	318.9043884	1430.034912	12481.29785	9	1	87	215	3	1.350224495	873	1.858692884	0.142263368	0
0.009899074	192.0937347	1277.693237	12270.91699	9	1	82	215	3	3.109632969	873	1.858692884	0.14274402	0
0.009637087	84.85281372	1162.970337	12090.5957	9	3	84	215	7	4.168739796	873	1.465353251	0.142660692	0
0.00931249	60	1079.351685	11880.34082	9	5	83	215	8	4.763641834	873	1.465353251	0.142053157	0
0.008949699	241.8677368	1001.249207	11670.1543	9	1	86	217	4	3.769243956	866	1.086297512	0.140879229	0
0.008702158	402.4922485	986.1541748	11490.15625	9	2	92	217	5	3.181812763	866	1.086297512	0.139595866	0
0.00827408	492.0365906	838.15271	11280.04004	9	3	124	217	3	12.6255455	866	0.923222363	0.137435243	0
0.007868296	566.0388794	756.6372681	11100	9	2	158	217	3	9.736777306	866	0.923222363	0.135170579	0
0.007387476	666.1080933	750	10890.04102	9	2	152	217	2	8.118116379	866	1.136074185	0.132144034	0
0.006883433	721.2489014	715.8910522	10680.16895	8	2	144	217	3	9.736777306	864	1.155851483	0.128717795	0
0.006422373	750	650	10500.38574	8	1	99	217	3	10.75958347	864	1.155851483	0.125480801	0
0.0058869	787.4642944	447.2135925	10290.69922	8	2	79	217	3	2.263636112	864	1.295117021	0.121466368	0
0.005406637	764.8529053	250	10111.1123	8	2	95	217	2	13.3463335	864	1.295117021	0.117824145	0
0.00485623	666.1080933	150	9901.635742	8	2	104	217	8	18.93380737	863	1.200700879	0.113414578	0
0.004305	474.3416443	100	9692.275391	9	2	64	217	9	5.601181984	863	1.200700879	0.108753577	0
0.003825176	308.8688965	70.7106781	9513.02832	9	1	57	217	9	1.217118144	863	1.609654307	0.104591891	0
0.003288362	108.1665421	50	9303.918945	9	1	48	217	14	2.698951006	863	1.609654307	0.099635929	0
0.002831324	42.42640686	206.1552887	9124.932617	9	1	56	217	11	1.350224495	863	1.764401078	0.095276035	0
0.002330651	241.8677368	320.1562195	8916.109375	9	1	60	216	12	2.698951006	874	1.764401078	0.090118513	0
0.001858685	432.6661682	514.7814941	8707.445313	10	1	71	216	11	10.60170078	874	1.474012017	0.084926941	0
0.001475346	603.7383423	672.6812134	8528.920898	10	1	83	216	8	7.249252796	874	1.474012017	0.08049003	0
0.001076908	798.8116455	820.0609741	8320.607422	10	1	79	216	3	2.385944128	874	1.015510559	0.07541313	0
0.000769756	967.4709473	1012.422852	8142.444336	10	3	86	209	2	5.550718307	916	1.015510559	0.071111239	0
0.000471798	1164.989258	1209.338623	7934.532227	10	3	100	209	2	6.396919727	916	0.849702179	0.066168427	0
0.000239209	1358.307739	1341.640747	7726.849121	10	2	122	209	1	14.51357651	916	0.812976539	0.061362784	0
9.6558E-05	1530	1588.238037	7549.337891	10	2	175	209	0	14.65679359	916	0.812976539	0.05732106	0
1.43094E-05	1730.664673	1767.059692	7342.15918	10	2	240	209	0	27.02950478	916	0.755537748	0.05265383	0
3.40995E-05	1898.552124	1924.18811	7165.165527	10	2	339	207	0	30.85858727	935	0.755537748	0.048716869	0
0.007768453	2753.470459	3725.922607	16228.41992	10	3	568	201	0	13.91580868	968	0.49179703	0.064795375	0
0.008202746	2583.660156	3609.016602	16046.97168	10	2	523	203	0	21.13552666	959	0.49179703	0.069651432	0
0.008697866	2386.650391	3500.357178	15835.5957	10	2	483	203	0	18.43494797	959	0.4913252	0.075294107	0
0.00916322	2192.464355	3360.431641	15624.24121	10	2	521	203	0	16.66574097	959	0.4913252	0.080984227	0
0.009523165	2030.270874	3264.965576	15442.8623	10	2	427	203	0	42.92046356	959	0.539181888	0.085846752	0
0.009924036	1843.963135	3140.063721	15231.55273	10	1	331	211	0	31.15886307	900	0.539181888	0.091593213	0
0.010223616	1690.946533	3064.718506	15050.22559	10	1	245	211	2	22.94400215	900	0.601580739	0.096539959	0
0.010550381	1518.189697	3001.66626	14838.96582	10	1	195	211	1	4.168739796	900	0.601580739	0.102272809	0
0.010834149	1356.650269	2929.590332	14627.73047	9	1	204	211	2	15.96462822	900	0.670180857	0.107874408	0
0.011027408	1233.28833	2823.118896	14446.4873	9	1	160	211	4	15.07339954	900	0.670180857	0.112505533	0
0.011226256	1103.086548	2798.6604	14235.30859	9	1	130	215	3	5.788832188	874	0.771373928	0.117663294	0
0.011344108	997.2462158	2754.087891	14054.12793	9	4	122	215	4	3.109632969	874	0.771373928	0.121813282	0
0.011453639	870	2670.674072	13843.00879	9	1	122	215	4	1.687604904	874	0.771373928	0.126305014	0
0.011514076	742.7650757	2522.399658	13631.92188	9	1	122	215	0	4.168739796	874	0.893592119	0.130362257	0
0.011511178	636.3961182	2371.181152	13450.84375	9	1	109	215	4	5.788832188	871	0.893592119	0.133451298	0
0.011479523	510.8815918	2156.965576	13239.82617	9	5	99	215	3	0.754894495	871	1.507343769	0.136589423	0
0.011397585	432.6661682	2050.609619	13058.82422	9	1	97	215	4	2.635026455	871	1.507343769	0.138838351	0
0.011274668	335.4101868	1876.832397	12847.88281	9	5	93	215	4	3.109632969	871	1.744524717	0.140950352	0
0.011103688	234.3074951	1710.263184	12636.98145	9	1	89	215	4	1.012750387	871	1.744524717	0.142481789	0
0.010904118	150	1595.305664	12456.10742	9	3	86	216	8	1.012750387	869	1.858692884	0.143311068	0
0.010647139	30	1453.444214	12245.29297	9	3	88	216	4	4.763641834	869	1.858692884	0.14374043	0
0.010376309	84.85281372	1375.681641	12064.51367	9	1	93	216	5	4.763641834	869	1.465353251	0.143623441	0
0.010039387	212.1320343	1274.754883	11853.79688	9	5	90	216	5	5.601181984	869	1.465353251	0.142963171	0
0.009662566	349.8571167	1201.04126	11643.13086	9	1	87	216	3	3.199601412	870	1.086297512	0.141733885	0
0.009294763	496.5883484	1142.365967	11462.5127	9	2	94	217	5	4.072588444	866	1.086297512	0.140225321	0
0.0088513	658.6349487	1030.776367	11251.95996	9	2	114	217	4	8.792412758	866	0.923222363	0.137999803	0
0.008431425	732.3933105	1001.249207	11071.46289	9	3	153	217	2	14.19990349	866	0.923222363	0.135683611	0
0.007932606	829.7589722	950	10861.03613	9	2	169	217	2	9.787315369	866	0.882857084	0.132584497	0
0.007409181	902.496521	874.6427612	10650.67578	8	2	160	217	2	12.33854485	864	0.882857084	0.129083157	0
0.006930538	930.4837646	710.6335449	10470.38672	8	3	112	217	4	15.80618763	864	0.882857084	0.125789002	0
0.006373093	968.4007568	531.5072632	10260.17578	8	2	89	217	3	6.137379646	864	0.824148357	0.121700168	0
0.005872977	931.9334717	427.2001953	10080.04492	8	2	121	217	3	17.25069237	864	0.824148357	0.117995076	0
0.005298028	737.9024048	350	9870	8	2	127	217	2	16.07983017	863	0.87483263	0.113423757	0
0.004720896	540.8327026	300	9660.046875	9	2	81	217	3	4.763641834	863	1.200700879	0.108589798	0
0.00421776	375.8989258	250	9480.189453	9	2	73	217	3	11.20417595	863	1.609654307	0.104303688	0
0.003652498	174.9285583	70.7106781	9270.436523	9	1	53	217	3	5.150652409	863	1.609654307	0.099267155	0
0.003169898	30	50	9090.791992	9	1	52	217	6	1.721006155	863	1.764401078	0.094902791	0
0.002638246	174.9285583	250	8881.266602	9	1	61	216	5	1.391763449	874	1.764401078	0.089727692	0
0.002133968	366.1966553	390.5124817	8671.868164	10	1	69	216	4	2.052775145	874	1.474012017	0.084511995	0
0.00172164	536.656311	540.8327026	8492.59668	10	3	77	216	4	1.067520261	874	1.474012017	0.080053635	0
0.001288385	732.3933105	782.6237793	8283.477539	10	3	80	216	2	5.269658089	874	1.015510559	0.074941337	0
0.000950013	900.4998779	917.8779907	8104.498535	10	3	98	209	2	5.385977268	916	1.015510559	0.070668153	0
0.000614747	1100.227295	1118.033936	7895.701172	10	2	114	209	2	9.039936066	916	0.849702179	0.065767862	0
0.000343544	1297.998413	1320.037842	7687.086426	10	2	137	209	1	16.11483002	916	0.849702179	0.061001986	0
0.000174517	1466.321899	1504.160889	7508.635254	10	2	192	209	0	11.65326214	916	0.786635101	0.05701033	0
9.58068E-05	1664.121338	1708.800781	7300.424805	10	2	247	209	0	23.93463898	916	0.786635101	0.052396059	0
0.000146478	1816.177246	1897.366577	7120.687988	10	2	299	207	0	23.06113625	935	0.709701598	0.048562817	0
0.000267238	2013.578857	2102.974121	6912.770996	10	2	361	207	0	25.41113472	935	0.709701598	0.044181418	0
0.000415767	2207.192871	2308.679199	6705.117676	8	2	447	207	1	11.79570961	935	0.709701598	0.040017933	0
0.008309521	2694.1604	3560.898682	16210.13574	10	3	545	199	0	17.4220047	984	0.473162293	0.065820828	0
0.008758482	2520.357178	3476.348633	16028.48047	10	2	524	203	0	15.53334236	959	0.473162293	0.07070861	0
0.009268967	2318.361572	3289.756836	15816.91504	10	2	540	203	0	15.2206192	959	0.508534193	0.076362945	0
0.009748249	2118.348389	3217.530029	15605.36426	10	2	514	203	0	29.878088	959	0.508534193	0.082044631	0
0.010119397	1950	3114.482422	15423.76367	10	2	397	203	0	33.78277206	959	0.521022618	0.086899407	0
0.010531552	1755.704956	2951.694336	15212.24805	10	3	273	211	0	15.9131031	900	0.521022618	0.092610694	0
0.010840097	1594.239624	2900.430908	15030.68848	10	1	234	211	1	18.23208618	900	0.570183992	0.097532228	0
0.011175516	1410.319092	2787.92041	14819.21094	10	1	180	211	2	6.01728487	900	0.601580739	0.103226125	0
0.011466526	1235.475586	2729.46875	14607.75098	9	1	178	211	2	15.61282825	900	0.670180857	0.108786643	0
0.011665321	1098.589966	2685.609863	14426.25684	9	1	154	211	3	12.40776348	900	0.670180857	0.113389045	0
0.011868808	954.829834	2610.07666	14214.84082	9	1	134	215	3	3.945476294	874	0.771373928	0.118502505	0
0.011989976	848.5281372	2596.150879	14033.39551	9	4	131	215	6	4.380486965	874	0.771373928	0.122621834	0
0.01210156	721.2489014	2549.509766	13822.02637	9	1	116	215	0	1.687604904	874	0.771373928	0.127066389	0
0.01216266	593.9697266	2567.586426	13610.67969	9	1	125	215	18	0.337614715	874	0.893592119	0.13107492	0
0.012159683	488.364624	2439.774658	13429.31543	9	1	109	215	5	4.380486965	871	0.893592119	0.134130508	0
0.012230857	339.4112549	2298.368896	13219.62207	9	1	99	215	3	2.569502831	871	1.507343769	0.137214452	0
0.012147294	241.8677368	2126.029053	13038.27051	9	5	95	215	4	2.719923258	871	1.507343769	0.139435068	0
0.012020389	150	2000	12826.99121	9	5	94	215	6	3.372286797	871	2.461614847	0.141514525	0
0.011843823	60	1844.58667	12615.74023	9	1	91	215	7	0.954841256	871	2.461614847	0.143024758	0
0.011638677	30	1700	12434.48438	9	1	89	216	6	2.385944128	869	2.113009453	0.143848792	0
0.011373132	150	1615.549438	12223.29785	9	3	91	216	5	2.698951006	869	2.113009453	0.144263059	0
0.011094134	254.5584412	1504.160889	12042.11328	9	1	104	216	5	1.217118144	869	1.369701028	0.144136921	0
0.010745659	381.837677	1463.728149	11830.99707	9	1	96	216	5	4.582314968	869	1.369701028	0.143449709	0
0.010355683	509.1168823	1400.892578	11619.91797	8	1	90	216	5	7.454009533	870	0.948892593	0.142185301	0
0.009975715	624.2595825	1264.911011	11438.85449	8	3	118	216	5	10.86011124	870	1.086297512	0.140647054	0
0.009516099	792.0227051	1216.55249	11227.8584	8	2	139	216	3	4.168739796	870	0.923222363	0.138370961	0
0.009081434	924.175293	1151.086426	11046.88672	8	2	142	216	3	8.063245773	870	0.923222363	0.136011273	0
0.008563457	1015.135437	1140.175415	10835.98145	8	2	172	216	2	13.79797268	870	0.882857084	0.132845953	0
0.008019268	1113.238525	992.4716797	10625.12598	9	3	183	215	2	7.454009533	877	0.882857084	0.129270136	0
0.007521787	1138.419922	813.94104	10444.30957	8	2	139	215	2	14.97660923	877	0.824148357	0.125910759	0
0.006940563	1176.520264	670.8203735	10233.5625	8	2	113	217	2	7.233844757	864	0.824148357	0.121731766	0
0.006418952	1015.135437	618.4658203	10052.86523	8	2	114	217	2	7.860958576	864	0.87483263	0.117890924	0
0.005817198	818.8406372	550	9842.240234	8	2	124	217	2	7.085726738	863	0.87483263	0.11312107	0
0.005211654	624.2595825	538.5164795	9631.681641	9	2	85	217	2	2.901821613	863	0.87483263	0.108141713	0
0.004682926	456.9463806	390.5124817	9451.19043	9	2	100	217	3	6.729688644	863	1.087902546	0.103789963	0
0.004086217	258.0697632	212.1320343	9240.779297	9	1	71	217	3	14.23310947	863	1.087902546	0.098669708	0
0.003575334	94.86833191	70.7106781	9060.447266	9	1	53	216	3	5.385977268	874	1.34338367	0.094280086	0
0.003009192	94.86833191	111.8033981	8850.203125	9	3	57	216	3	3.64697051	874	1.34338367	0.08910431	0
0.002535839	258.0697632	291.5476074	8670.051758	10	3	61	216	3	1.687604904	874	1.486558557	0.084628209	0
0.002024057	456.9463806	492.4429016	8460	10	3	73	216	3	3.708616734	874	1.486558557	0.079415657	0
0.001551647	657.951355	696.4194336	8250.054688	10	3	87	216	2	5.322852612	874	1.086140275	0.074281819	0
0.001178121	823.7717896	886.0022583	8070.223145	10	2	89	209	2	3.769243956	916	1.015510559	0.070004091	0
0.00080064	1020	1092.016479	7860.515137	10	2	117	209	1	19.40354156	916	0.849702179	0.065169156	0
0.000538296	1189.831909	1285.495972	7680.9375	10	2	174	209	1	14.83352566	916	0.849702179	0.061129201	0
0.00034822	1384.232666	1491.643433	7471.505859	10	2	216	209	0	23.62842369	916	0.786635101	0.05654835	0
0.000279283	1580.91748	1697.792725	7262.230957	10	2	285	207	0	21.43918419	935	0.786635101	0.052012756	0
0.000314343	1749.285522	1872.164551	7083.11377	10	2	356	207	0	28.72447968	935	0.709701598	0.048192155	0
0.000466865	1946.5354	2067.002686	6874.190918	10	2	456	207	0	25.62327766	935	0.709701598	0.043879017	0
0.000623775	2119.834961	2191.460693	6695.446289	8	2	490	207	0	25.02039337	935	0.658786297	0.040345792	0
0.000830315	2315.253662	2427.447266	6486.940918	8	2	503	207	0	1.817522049	935	0.658786297	0.036493219	0
0.008907753	2644.257813	3409.178711	16196.36035	10	2	572	199	0	5.1287117	984	0.473162293	0.066640973	0
0.009373279	2466.57666	3310.966553	16014.49316	10	2	552	200	0	10.86011124	984	0.473162293	0.071546406	0
0.009901129	2259.778809	3156.342773	15802.74023	10	2	581	200	0	14.6247139	984	0.508534193	0.077198833	0
0.010316396	2083.866699	3041.381348	15620.89941	10	2	565	200	0	30.31992912	984	0.508534193	0.08203952	0
0.010780414	1879.494629	2899.137695	15409.16895	10	3	467	200	0	36.80951691	984	0.521022618	0.08767134	0
0.011205684	1677.051025	2798.6604	15197.4502	10	2	387	209	1	32.05794525	913	0.521022618	0.093309857	0
0.011524874	1506.585571	2710.166016	15015.65137	10	3	282	209	2	34.37485123	913	0.570183992	0.098178007	0
0.011870645	1310.4198	2593.260498	14803.95898	10	3	200	211	2	13.67895889	900	0.570183992	0.103802599	0
0.012117605	1148.259521	2530.316162	14622.19238	9	1	162	211	2	1.687604904	900	0.703896463	0.108531348	0
0.012376321	966.0745239	2437.724365	14410.52734	9	1	150	211	3	7.454009533	900	0.703896463	0.113850333	0
0.01258589	798.8116455	2405.202637	14198.87695	9	1	138	215	6	2.134299994	874	0.799440026	0.118899457	0
0.012711698	678.8225098	2390.08374	14017.16113	9	1	130	215	9	2.052775145	874	0.799440026	0.122974962	0
0.012826582	551.5432739	2343.608398	13805.54199	9	1	124	215	8	3.769243956	874	0.981810093	0.127358392	0
0.012869599	445.9820557	2369.071533	13623.86523	9	1	116	215	8	4.262692928	874	0.981810093	0.130782828	0
0.012887469	318.9043884	2350.531738	13412.28125	9	1	107	215	7	2.719923258	871	0.893592119	0.134338334	0
0.012852925	192.0937347	2400.520752	13200.71582	9	1	100	215	4	2.052775145	871	1.507343769	0.137408733	0
0.012767261	84.85281372	2280.35083	13019.10156	9	1	96	215	6	1.067520261	871	1.507343769	0.139631554	0
0.012636109	0	2136.000977	12807.57617	9	1	96	215	6	1.012750387	871	2.461614847	0.141703039	0
0.012468504	84.85281372	2015.564453	12626.00879	9	1	93	216	4	1.391763449	869	2.461614847	0.143025517	0
0.012243642	189.7366638	1924.18811	12414.52734	9	1	88	216	6	1.217118144	869	2.113009453	0.144015402	0
0.011970233	296.9848633	1786.756836	12203.06934	9	3	92	216	5	1.909152389	869	2.113009453	0.144407079	0
0.011683961	403.6087341	1697.792725	12021.58105	9	1	104	216	4	4.114075184	869	1.369701028	0.1442644	0
0.011325288	530.7541504	1662.077026	11810.17383	9	1	105	216	4	4.532714367	869	1.369701028	0.143545642	0
0.010969334	636.3961182	1569.235474	11628.74414	8	1	103	216	4	6.629140377	870	0.948892593	0.142462522	0
0.01053352	763.675354	1504.160889	11417.39453	8	3	122	216	4	2.134299994	870	0.948892593	0.140678599	0
0.010060154	906.9729614	1414.213623	11206.07422	8	2	120	216	3	7.973233223	870	0.934420705	0.138357997	0
0.009613093	1046.565796	1350	11024.74512	8	2	112	216	3	11.59759808	870	0.934420705	0.13596268	0
0.009079069	1182.243652	1272.792236	10813.49121	8	2	126	215	2	16.36040497	877	1.01257205	0.132744893	0
0.008585998	1260.357056	1101.135742	10632.23828	9	2	147	215	2	15.87756157	877	1.01257205	0.129648432	0
0.008004669	1318.976929	986.1541748	10421.06055	9	2	160	215	1	5.427642822	877	1.008817315	0.125706747	0
0.007403915	1250.319946	854.4003906	10209.92188	9	2	128	215	1	12.95884228	877	1.008817315	0.121425368	0
0.006864839	1081.665405	756.6372681	10028.79883	9	2	105	215	2	9.651911736	877	0.87483263	0.11744763	0
0.006241301	885.8894043	750	9817.749023	9	2	102	217	2	10.10106564	861	0.87483263	0.112553664	0
0.005691294	715.6116333	636.3961182	9636.726563	9	2	81	217	2	3.64697051	861	1.087902546	0.108219013	0
0.005063551	523.9274902	492.4429016	9425.77832	9	2	79	217	3	8.530765533	861	1.087902546	0.103053495	0
0.00444164	324.4996033	291.5476074	9214.884766	9	1	65	217	3	7.725405216	861	1.087902546	0.097831927	0
0.00397598	174.9285583	100	9034.982422	9	1	56	216	3	2.361991405	871	1.34338367	0.093331069	0
0.00337763	30	100	8824.131836	9	3	58	216	3	2.052775145	874	1.34338367	0.088149466	0
0.002875427	189.7366638	250	8643.333008	10	3	63	216	3	6.054498672	874	1.486558557	0.083692089	0
0.002328585	375.8989258	500	8432.615234	10	3	79	216	2	7.952308655	874	1.486558557	0.078488685	0
0.001819606	576.281189	701.7834473	8221.970703	10	2	112	216	2	9.74803257	874	1.086140275	0.073358931	0
0.00141334	740.9453125	855.8621216	8041.398926	10	2	129	209	2	9.736777306	916	1.086140275	0.06908562	0
0.00102623	939.1485596	1096.585571	7830.919434	10	2	121	209	1	15.17970562	916	0.804279804	0.064296514	0
0.000778453	1106.751953	1241.974243	7650.529297	10	2	166	209	1	22.4418869	916	0.804279804	0.06033894	0
0.000603262	1302.497559	1400.892578	7440.241699	10	2	203	209	0	3.520405054	916	0.755206227	0.05585362	0
0.000545017	1502.697632	1637.833984	7230.062012	10	2	221	207	0	14.51357651	935	0.755206227	0.051416773	0
0.00058438	1672.752197	1790.251343	7050	10	2	282	207	0	31.99393463	935	0.707196712	0.047684249	0
0.000751389	1867.966797	1955.760742	6840.065918	10	2	394	207	0	37.24322891	935	0.707196712	0.043467596	0
0.000947687	2038.676025	2150.581299	6660.270508	8	2	482	207	0	54.0723114	935	0.658786297	0.040019594	0
0.001198836	2232.935303	2316.24707	6450.62793	8	2	524	207	0	9.106749535	935	0.658786297	0.036261708	0
0.009414643	2610	3214.031738	16182.49023	10	2	565	199	0	8.28042984	984	0.486946046	0.067251474	0
0.009893065	2430	3150.396729	16000.46582	10	2	597	200	0	9.719867706	984	0.486946046	0.072154067	0
0.010434211	2220.202637	3022.002686	15788.58105	10	2	609	200	0	4.431819916	984	0.498819262	0.077793337	0
0.010860398	2040.882202	2906.888428	15606.5752	10	2	585	200	0	12.57468605	984	0.498819262	0.082592532	0
0.011335377	1832.211792	2757.716553	15394.70703	10	2	537	200	0	25.41113472	984	0.483767241	0.088170379	0
0.011850389	1622.498047	2617.250488	15185.60156	10	2	436	209	2	31.7922821	913	0.521022618	0.093638048	0
0.012179587	1444.991333	2554.407959	15003.59961	10	3	297	209	3	40.4512558	913	0.570183992	0.098426603	0
0.012534973	1239.112549	2441.311035	14791.73438	10	3	204	209	3	12.55768108	913	0.570183992	0.103953794	0
0.012789759	1065.316895	2358.495361	14609.75391	10	3	167	209	3	8.327142715	913	0.703896463	0.108610786	0
0.013055515	865.8521729	2303.258545	14397.90625	9	1	153	209	4	5.730255604	913	0.703896463	0.11384017	0
0.013270736	674.1661377	2200.568115	14186.06738	9	5	142	214	5	3.520405054	882	0.799440026	0.118803598	0
0.013400982	524.7856445	2198.294678	14004.12109	9	5	131	214	11	5.1287117	882	0.799440026	0.122820534	0
0.013518933	381.837677	2196.588379	13792.30176	9	1	118	214	11	2.385944128	882	0.981810093	0.127159923	0
0.01356417	276.5863342	2164.486084	13610.38184	9	1	111	214	9	1.687604904	882	0.981810093	0.13058497	0
0.013582516	150	2200.568115	13398.58594	9	1	107	215	7	1.687604904	871	1.551036596	0.134145632	0
0.013547052	30	2200.568115	13186.7998	9	1	102	215	5	0.954841256	871	1.551036596	0.137218043	0
0.013460173	84.85281372	2263.846191	13004.92188	9	1	104	215	5	2.882181168	871	1.94859457	0.139447853	0
0.0133255	192.0937347	2263.846191	12793.16211	9	5	94	215	7	3.389067173	871	1.94859457	0.141515642	0
0.013154428	276.5863342	2169.101318	12611.31641	9	5	89	216	5	2.134299994	869	1.94859457	0.142840385	0
0.012923437	366.1966553	2042.6698	12399.58496	9	1	93	216	6	4.168739796	869	1.707759976	0.143820643	0
0.012642498	468.6149902	1978.004028	12187.86719	9	3	96	216	7	1.687604904	869	1.707759976	0.144199446	0
0.012349276	573.1491699	1931.967896	12006.07324	9	3	108	216	5	8.399993896	869	1.083268046	0.144051149	0
0.011980453	700.3570557	1856.071167	11794.38867	8	3	126	216	4	8.459106445	869	1.369701028	0.143313333	0
0.011615263	806.1017456	1739.252686	11612.63574	8	3	133	216	3	10.24605942	870	0.948892593	0.142219052	0
0.011166673	933.3809814	1686.712769	11400.98633	8	3	128	216	3	9.298199654	870	0.948892593	0.140409723	0
0.010679126	1061.508301	1607.015869	11189.35645	8	3	97	216	3	6.721369267	870	0.934420705	0.138060361	0
0.010219297	1182.243652	1557.241211	11007.66992	8	2	83	216	3	2.02486825	870	0.934420705	0.135644808	0
0.009668456	1343.316772	1390.143921	10796.08301	8	2	82	215	2	6.344120979	877	1.01257205	0.132391632	0
0.009160297	1447.791382	1261.942993	10614.44727	9	2	96	215	2	11.03853226	877	1.01257205	0.129268572	0
0.008559506	1527.645264	1142.365967	10402.9082	9	2	114	215	2	12.47226334	877	1.008817315	0.125266939	0
0.00793788	1332.553955	1030.776367	10191.39355	9	2	111	215	2	8.543725967	877	1.008817315	0.120833285	0
0.007380137	1164.989258	1004.987549	10009.84473	9	2	117	215	2	8.543725967	877	1.055813789	0.116770752	0
0.006733072	967.4709473	855.8621216	9798.387695	9	2	92	217	2	5.730255604	861	1.055813789	0.111810595	0
0.006162043	798.8116455	701.7834473	9616.907227	9	2	79	217	2	1.721006155	861	0.990976274	0.107412465	0
0.005508111	603.7383423	502.4937744	9405.514648	9	2	89	217	2	1.509526968	861	0.990976274	0.102155045	0
0.004858599	402.4922485	250	9194.155273	9	1	60	217	2	6.182929993	861	1.141224623	0.096827894	0
0.004300584	234.3074951	100	9012.791016	9	1	62	216	3	7.233844757	871	1.141224623	0.092270225	0
0.003676752	42.42640686	100	8801.511719	9	1	51	216	3	3.109632969	871	1.141224623	0.087012485	0
0.003151908	123.6931686	291.5476074	8620.238281	9	1	55	216	3	1.012750387	871	1.486558557	0.082538888	0
0.002577556	308.8688965	460.9772339	8409.048828	9	2	69	216	2	13.73669529	871	1.486558557	0.077345543	0
0.002040116	510	636.3961182	8197.908203	9	2	115	216	4	14.40869713	871	1.086140275	0.072241977	0
0.001633412	674.1661377	781.0249634	8016.794922	9	2	164	213	2	11.76828861	896	1.086140275	0.067994773	0
0.00126825	872.0665283	970.8244019	7805.76709	9	2	174	213	1	14.71007633	896	0.804279804	0.063234843	0
0.001035538	1046.565796	1166.19043	7624.781738	10	2	210	213	0	7.832625866	896	0.804279804	0.059364874	0
0.000875959	1240.201538	1331.352661	7413.885742	10	2	197	209	0	22.24311829	916	0.755206227	0.054980434	0
0.000829941	1436.55835	1526.433716	7203.062012	10	2	204	207	0	11.63010502	935	0.755206227	0.050645798	0
0.000875992	1606.051025	1691.892456	7022.307129	10	2	226	207	0	24.80547523	935	0.707196712	0.047005847	0
0.00104896	1800.999756	1886.796265	6811.651855	10	2	324	207	0	34.54728317	935	0.707196712	0.042894196	0
0.001272678	1972.942017	2083.866699	6631.085938	8	2	408	207	0	48.83092499	935	0.628685832	0.039540529	0
0.001561015	2173.499512	2258.871338	6420.630859	8	2	480	207	0	26.18017769	935	0.628685832	0.035890967	0
0.001858799	2374.742188	2459.674805	6210.290039	8	2	479	210	0	13.13402271	908	0.653547585	0.032541182	0
0.002108522	2550	2640.075684	6030.074707	8	3	474	210	0	13.36220074	908	0.653547585	0.02985082	0
0.00996479	2586.271484	3020.347656	16173.86816	10	2	615	200	0	10.90501785	984	0.486946046	0.067585096	0
0.010457766	2404.682861	3037.268555	15991.68848	10	2	621	200	0	12.72657585	984	0.498819262	0.072465062	0
0.011013939	2193.285156	2871.410889	15779.68652	10	2	603	200	0	30.2678833	984	0.498819262	0.078073874	0
0.011452678	2012.013916	2740.894043	15597.51855	10	2	526	200	0	16.42886162	984	0.498819262	0.082812324	0
0.011940299	1800.999756	2620.114502	15385.52539	10	2	467	200	1	40.9934845	984	0.483767241	0.088303447	0
0.012386619	1590.282959	2474.873779	15173.53613	10	3	364	209	2	39.08021164	913	0.483767241	0.093741581	0
0.012723133	1410	2371.181152	14991.3877	10	3	272	209	2	28.6461277	913	0.589624226	0.098440647	0
0.013085249	1200	2241.093506	14779.4082	10	3	192	209	3	15.06995583	913	0.589624226	0.103859946	0
0.01334554	1020	2163.330811	14597.27344	10	1	160	209	3	6.173847675	913	0.662657857	0.108434506	0
0.013615902	810.5553589	2102.974121	14385.30469	10	1	146	214	4	3.199601412	882	0.662657857	0.113563344	0
0.013834586	602.9925537	2015.564453	14173.34082	10	1	134	214	5	4.262692928	882	0.764133036	0.118459299	0
0.013967564	429.5346375	1992.48584	13991.22949	10	1	130	214	7	4.431819916	882	0.764133036	0.12246336	0
0.014086881	241.8677368	1941.648804	13779.27832	9	1	121	214	4	1.067520261	882	0.981810093	0.126788288	0
0.014133058	127.2792206	1960.229614	13597.18359	9	1	115	214	4	2.719923258	882	0.981810093	0.130205676	0
0.014150685	0	2000	13385.24609	9	1	112	215	3	2.719923258	875	1.551036596	0.133749053	0
0.014113389	127.2792206	2002.498413	13173.31348	9	1	106	215	6	1.721006155	875	1.551036596	0.136802703	0
0.014024709	234.3074951	2071.834961	12991.24707	9	1	99	215	6	1.817522049	875	1.94859457	0.139022142	0
0.013886146	361.2478333	2110.094727	12779.33105	9	5	93	215	8	0.337614715	875	1.94859457	0.141068965	0
0.013711501	432.6661682	2198.294678	12597.28516	9	5	104	216	5	8.159014702	872	1.707759976	0.142381862	0
0.013474575	534.1348267	2213.594482	12385.38672	9	1	116	216	4	5.00628233	872	1.707759976	0.143339351	0
0.013186615	632.850708	2158.703369	12173.49609	9	1	104	216	6	5.759620667	872	1.707759976	0.14369455	0
0.012887113	721.2489014	2079.66333	11991.48438	9	1	112	216	5	8.614640236	869	1.083268046	0.143532485	0
0.01250925	848.5281372	2024.845703	11779.61328	8	3	136	216	3	5.550718307	869	1.083268046	0.142769873	0
0.012136026	954.829834	1930.025879	11597.62891	8	3	124	216	2	10.35204124	870	0.897953033	0.141660824	0
0.011676393	1082.081299	1833.712036	11385.78027	8	3	124	216	2	6.281942844	870	0.897953033	0.139825881	0
0.011176744	1209.338623	1802.775635	11173.94336	8	3	104	216	3	7.454009533	870	1.137309551	0.137450725	0
0.010795984	1337.946167	1671.077515	10994.66211	8	3	91	216	3	4.582314968	870	1.137309551	0.134962633	0
0.010229602	1482.194336	1553.222412	10782.81934	9	3	76	215	2	1.067520261	877	1.378224969	0.131690755	0
0.009707619	1615.549438	1408.900269	10600.87305	9	2	75	215	2	3.945476294	877	1.378224969	0.128549233	0
0.009088839	1611.365845	1281.600586	10389.05664	9	2	73	215	2	5.730255604	877	1.008817315	0.124429204	0
0.008447925	1415.097168	1225.765015	10177.25391	9	2	71	215	2	10.10106564	877	1.008817315	0.119915694	0
0.007873039	1247.798096	1092.016479	9995.359375	9	2	82	215	2	13.40967178	877	1.055813789	0.11582572	0
0.007204229	1046.565796	901.3878174	9783.587891	9	2	86	217	2	10.75958347	861	1.055813789	0.110816464	0
0.006613874	874.6427612	696.4194336	9601.734375	9	2	78	217	2	8.867443085	861	0.990976274	0.106372342	0
0.005935731	684.1052246	492.4429016	9390	9	2	56	217	2	3.945476294	861	0.990976274	0.101044908	0
0.005260701	483.7354736	316.2277527	9178.28418	9	2	64	217	2	11.63010502	861	1.141224623	0.095636681	0
0.004679997	318.9043884	111.8033981	8996.499023	9	1	88	216	2	5.00628233	871	1.141224623	0.091004074	0
0.004028173	123.6931686	50	8784.828125	9	1	49	216	3	2.263636112	871	1.396070242	0.085648865	0
0.003478421	42.42640686	212.1320343	8603.098633	9	1	52	216	3	0.954841256	871	1.396070242	0.081151955	0
0.002873595	228.4731903	390.5124817	8391.477539	9	2	60	216	3	5.269658089	871	1.396070242	0.075925924	0
0.002336634	429.5346375	540.8327026	8179.883789	9	2	90	213	2	13.94980335	896	1.182636261	0.070810303	0
0.001951888	600	738.2411499	7998.25	9	2	117	213	2	18.19662666	896	1.182636261	0.066596225	0
0.001609912	792.5906982	901.3878174	7786.719238	9	2	163	213	1	24.72903633	896	0.788327396	0.061885234	0
0.001393071	966.0745239	1029.562988	7605.162598	9	2	190	213	0	12.4422102	896	0.788327396	0.058100589	0
0.001249614	1157.626831	1261.942993	7393.706543	9	2	151	213	0	13.83230305	896	0.725737453	0.053851344	0
0.001215921	1355.322876	1457.737915	7182.290527	9	2	165	207	0	14.35044765	941	0.725737453	0.049652822	0
0.001268444	1529.705811	1588.238037	7000.871582	9	2	171	207	0	15.04236889	941	0.707196712	0.046135351	0
0.001446653	1730.924561	1833.712036	6789.550781	10	2	235	207	0	23.25184441	941	0.707196712	0.042162973	0
0.001685433	1906.829834	1969.771606	6608.244629	10	2	278	207	0	27.89143944	941	0.628685832	0.038944084	0
0.002015032	2111.539795	2173.131348	6397.038574	8	2	370	206	0	38.17084885	947	0.628685832	0.035511583	0
0.002351592	2317.584961	2423.324219	6185.89502	8	2	411	210	0	28.07538986	908	0.653547585	0.032413788	0
0.002631965	2496.497559	2563.201172	6004.797852	8	2	409	210	0	25.74422646	908	0.653547585	0.029925723	0
0.004647988	3690.487793	3731.621582	4620.097168	9	2	379	208	0	14.76313305	930	0.717045248	0.015420573	0.003340721
0.004990777	3788.68042	3844.801758	4410	9	2	373	208	0	10.92491055	930	0.728256464	0.015049458	0.004663127
0.010989659	2397.185791	2890.069092	15985.72168	10	2	637	200	0	23.23620224	984	0.484984994	0.072499119	0
0.01155962	2185.062988	2745.906006	15773.63965	10	2	521	200	0	31.82471275	984	0.484984994	0.078054033	0
0.012010003	2002.598267	2580.69751	15591.34375	10	2	478	200	0	20.24353027	984	0.483767241	0.082730614	0
0.012509226	1790.474854	2452.040039	15379.26563	10	2	413	200	0	29.09302139	984	0.483767241	0.088107921	0
0.012965959	1578.353516	2334.523438	15167.18848	10	3	304	209	1	27.61309814	913	0.483767241	0.093413748	0
0.013311266	1395.886841	2192.031006	14984.90234	10	3	223	209	2	14.04373074	913	0.589624226	0.097984247	0
0.013681599	1183.765137	2093.442139	14772.83008	10	1	170	209	2	10.14426136	913	0.589624226	0.10325405	0
0.013948817	1001.299133	2000	14590.55176	10	1	156	209	3	4.262692928	913	0.662657857	0.107726701	0
0.014225191	789.1767578	1903.943237	14378.48438	10	1	150	214	3	3.64697051	882	0.662657857	0.112792514	0
0.014448698	577.0615234	1858.090454	14166.41797	10	3	138	214	5	4.727942467	882	0.764133036	0.117657572	0
0.014585703	394.5883789	1802.775635	13984.15137	10	5	136	214	6	8.984876633	882	0.764133036	0.121642925	0
0.014707626	182.4828796	1735.655518	13772.0918	9	5	128	214	7	5.226703644	882	0.981151581	0.12594071	0
0.014755931	0	1761.391479	13589.83398	9	1	123	214	7	1.350224495	882	0.981151581	0.129343301	0
0.014773942	127.2792206	1750	13377.78027	9	1	115	215	3	5.601181984	875	1.059319735	0.132863104	0
0.014735833	296.9848633	1806.239136	13165.72852	9	1	101	215	5	0.754894495	875	1.059319735	0.13589488	0
0.014646334	403.6087341	1874.166504	12983.48535	9	1	98	215	5	1.721006155	875	0.958093345	0.138104722	0
0.014504726	530.7541504	1916.376831	12771.44043	9	1	102	215	7	2.635026455	875	0.958093345	0.140132993	0
0.014327327	624.2595825	2024.845703	12589.20996	9	1	110	216	6	5.885129452	872	0.815681934	0.141439393	0
0.014085116	722.4956665	2102.379639	12377.17285	9	1	126	216	7	2.882181168	872	1.707759976	0.142381445	0
0.013790669	816.0882568	2236.067871	12165.13867	9	1	110	216	7	2.8624053	872	1.083268046	0.1427228	0
0.013485418	900	2269.911865	11982.92578	9	3	129	216	6	10.47768211	872	1.083268046	0.142558292	0
0.013098818	1018.233765	2213.594482	11770.90039	8	3	146	216	3	13.96488094	872	1.083268046	0.141784713	0
0.012717878	1124.499878	2110.094727	11588.70117	8	1	119	215	3	3.843668222	877	0.897953033	0.14067544	0
0.01224725	1251.758789	2071.834961	11376.68652	8	3	106	215	2	2.456394672	877	0.897953033	0.138832226	0
0.0117354	1379.021362	1960.229614	11164.67676	8	3	111	215	2	6.201053619	877	1.137309551	0.136450261	0
0.011254103	1484.924194	1802.775635	10982.5	8	3	93	215	3	3.471741199	877	1.137309551	0.134021491	0
0.010674713	1617.219849	1700	10770.50098	9	3	91	217	2	6.063765049	868	1.378224969	0.130730987	0
0.010141347	1740.258545	1569.235474	10588.34277	9	3	82	215	2	6.603754997	877	1.378224969	0.12751615	0
0.00950777	1677.051025	1504.160889	10376.35742	9	3	72	215	2	3.931095839	877	1.537307978	0.123316988	0
0.008851115	1477.328613	1320.037842	10164.37891	9	1	69	215	2	4.679912567	877	1.537307978	0.11878255	0
0.008262431	1306.981201	1118.033936	9982.249023	9	2	65	217	2	1.012750387	861	1.386340141	0.114674769	0
0.007576114	1113.6427	939.4147339	9770.286133	9	2	65	217	2	2.901821613	861	1.386340141	0.109632306	0
0.006970393	941.5412598	782.6237793	9588.180664	9	2	59	217	2	1.391763449	861	1.116132379	0.105159409	0
0.006272993	750	570.0877075	9376.236328	9	2	64	217	2	9.321835518	861	1.116132379	0.09978684	0
0.00557779	550.7268066	390.5124817	9164.300781	9	2	82	217	2	7.782782078	861	1.127313375	0.09432745	0
0.004979337	384.1874695	250	8982.232422	9	1	65	216	2	5.808222771	871	1.141224623	0.089649759	0
0.004305615	189.7366638	70.7106781	8770.319336	9	1	51	216	2	1.217118144	871	1.396070242	0.084232084	0
0.003736563	30	70.7106781	8588.283203	9	1	52	216	2	1.350224495	871	1.396070242	0.079710208	0
0.003127921	169.7056274	250	8376.395508	9	1	49	216	2	0.954841256	871	1.396070242	0.074478708	0
0.002618924	362.491394	471.6990662	8164.520996	9	2	75	213	1	5.730255604	896	1.182636261	0.06935437	0
0.002255059	534.1348267	626.49823	7982.537109	9	2	89	213	2	5.095619678	896	0.788327396	0.065132707	0
0.001935326	725.6032104	790.569397	7770.694824	9	2	117	213	1	15.38297558	896	0.788327396	0.060447011	0
0.001734441	898.9994507	986.1541748	7588.754883	9	2	152	213	0	20.46975327	896	0.788327396	0.056731816	0
0.001607526	1100.227295	1162.970337	7376.950684	9	2	158	213	1	15.12837887	896	0.725737453	0.052615613	0
0.001587333	1303.878784	1365.650024	7165.165527	9	2	130	207	1	9.520201683	941	0.725737453	0.048551589	0
0.001648272	1481.890625	1569.235474	6983.30127	9	2	136	207	1	19.47372055	941	0.692509592	0.045156252	0
0.001834331	1689.082642	1755.704956	6771.56543	10	2	151	207	1	17.13627434	941	0.692509592	0.041353494	0
0.002136826	1859.516113	1960.867188	6592.154297	10	2	221	207	1	18.56861115	941	0.655628026	0.038314737	0
0.002503757	2068.912842	2150.581299	6380.415527	10	2	269	206	0	32.92567444	947	0.655628026	0.035150651	0
0.002877427	2278.81543	2356.374268	6168.703125	10	2	308	206	0	29.65133858	947	0.691036582	0.032321233	0
0.003187252	2460.182861	2562.225586	5986.935547	10	2	343	206	0	20.82800293	947	0.691036582	0.030040918	3.52659E-07
0.003555766	2670.674072	2754.087891	5775.291992	10	2	399	206	0	22.00797462	947	0.658406138	0.027450766	6.28364E-05
0.005171211	3415.259766	3496.069336	4777.635254	9	2	478	210	1	9.577706337	908	0.717045248	0.018037269	0.003165587
0.005494571	3501.27124	3589.219971	4596.27002	9	2	436	208	0	30.57024384	930	0.728256464	0.017572913	0.004284509
0.00591028	3604.62207	3676.955322	4385.03125	9	2	439	208	0	23.56148529	930	0.728256464	0.017752189	0.00579546
0.006339209	3717.216797	3802.959473	4173.883301	9	2	488	208	0	21.64844704	930	0.728256464	0.018854221	0.007535812
0.006690434	3824.264648	3913.118896	3992.818604	9	2	576	208	0	27.68610001	930	0.728549123	0.020483099	0.009190456
0.007119729	3951.809814	4031.128906	3781.904297	9	2	668	208	0	11.65788746	930	0.728549123	0.023355236	0.011332904
0.007457436	4070.393066	4150.30127	3601.124756	9	2	651	200	0	17.6764946	994	0.753619909	0.026303669	0.013268746
0.011430085	2401.499512	2706.473633	15978.59863	10	2	647	198	0	19.07837486	995	0.484984994	0.072426237	0
0.012010199	2190.205566	2598.557373	15766.47754	10	2	588	198	0	18.86358833	995	0.484984994	0.077914044	0
0.012469193	2008.20813	2469.817871	15584.09766	10	2	546	198	0	28.75794411	995	0.505655706	0.08253739	0
0.012976721	1797.247925	2330.772461	15371.97754	10	2	396	200	0	38.39064026	984	0.505655706	0.087795928	0
0.013440764	1586.600098	2131.900635	15159.8584	10	2	272	209	2	24.7983799	913	0.533469677	0.092978425	0
0.013792295	1405.20459	2051.828369	14977.4834	10	3	242	209	2	18.94418144	913	0.533469677	0.097417437	0
0.014168115	1195.491577	1944.86499	14765.36523	10	1	195	209	5	13.65578556	913	0.533469677	0.102570854	0
0.01444002	1015.135437	1811.76709	14582.99316	10	1	173	209	2	8.735691071	913	0.586479485	0.106997393	0
0.014720074	807.7747192	1733.49353	14370.87695	10	1	155	214	3	6.603754997	882	0.662657857	0.112009734	0
0.014946289	603.7383423	1632.482788	14158.76074	10	3	156	214	5	12.48939991	882	0.764133036	0.116823368	0
0.015085628	432.6661682	1597.654541	13976.39453	10	3	164	214	4	13.20254803	882	0.764133036	0.120771669	0
0.01520848	258.0697632	1589.024902	13764.28027	9	1	133	214	5	6.173847675	882	0.981151581	0.12502262	0
0.0152576	123.6931686	1557.241211	13581.91797	9	1	119	215	5	4.857533455	875	0.981151581	0.12839292	0
0.015274771	67.08203888	1600	13369.80566	9	1	106	215	5	3.016961336	875	1.059319735	0.131870851	0
0.015234882	268.3281555	1607.015869	13157.69336	9	1	107	215	5	2.052775145	875	1.059319735	0.134863451	0
0.015143878	442.9447021	1686.712769	12975.33789	9	1	113	215	4	6.526986599	875	0.958093345	0.137048572	0
0.015080004	630.7138672	1786.756836	12767.07129	9	1	112	215	5	5.989218235	875	0.958093345	0.13879849	0
0.014900238	806.1017456	1858.090454	12584.70508	9	1	121	216	5	7.454009533	872	0.815681934	0.140093461	0
0.014653211	906.9729614	1990.602905	12372.59082	9	1	137	216	10	5.427642822	872	0.815681934	0.14101699	0
0.014352854	1008.017883	2083.866699	12160.47656	9	2	135	216	10	8.159014702	872	0.670975327	0.141344026	0
0.014042504	1087.060303	2232.711426	11978.11719	9	3	171	216	9	21.9656086	872	0.670975327	0.141178578	0
0.013647943	1190.965942	2342.007568	11766.00586	8	3	171	215	2	16.85049438	877	0.86248523	0.140398413	0
0.013260104	1294.179321	2304.88623	11583.65234	8	3	133	215	2	10.93980408	877	0.86248523	0.139294609	0
0.012779456	1421.442871	2210.203613	11371.54297	8	1	108	215	3	5.479268551	877	0.86248523	0.137452349	0
0.012256485	1548.709106	2094.039063	11159.43555	8	3	95	215	3	1.350224495	877	1.144870996	0.135075465	0
0.01176551	1654.629883	1972.30835	10977.08984	8	1	94	215	2	3.931095839	877	1.144870996	0.132654354	0
0.011172931	1781.909058	1812.456909	10764.98535	9	3	85	217	2	1.391763449	868	1.378224969	0.129285485	0
0.010628054	1893.805664	1755.704956	10582.64648	9	3	89	217	2	0.754894495	868	1.378224969	0.126005337	0
0.009979209	1707.629883	1588.238037	10370.54492	9	3	82	217	2	3.945476294	868	1.537307978	0.121800229	0
0.009306183	1520.85498	1364.734375	10158.44434	9	1	77	217	2	4.262692928	868	1.537307978	0.117259942	0
0.008703161	1366.235718	1209.338623	9976.116211	9	1	65	217	2	2.134299994	859	1.386340141	0.11314892	0
0.007998385	1176.520264	1040.432617	9764.020508	9	2	72	217	2	3.016961336	859	1.386340141	0.108088925	0
0.007376459	1015.135437	851.4692993	9581.701172	9	2	68	217	2	8.327142715	859	1.116132379	0.103602022	0
0.006658505	831.9254761	707.1068115	9369.610352	9	2	78	217	2	5.1287117	861	1.116132379	0.098200038	0
0.005941641	630.7138672	531.5072632	9157.521484	9	1	70	217	2	12.6382246	861	1.127313375	0.092705034	0
0.005324106	457.9301147	360.5551147	8975.21582	9	1	55	216	2	5.730255604	871	1.127313375	0.087996341	0
0.004626617	268.3281555	180.2775574	8763.132813	9	1	50	216	2	0	871	1.196255565	0.082530923	0
0.004047935	94.86833191	0	8580.838867	9	1	51	216	2	3.372286797	871	1.196255565	0.077974722	0
0.003470255	84.85281372	180.2775574	8368.763672	9	1	54	216	1	4.058664322	871	0.958487391	0.072759457	0
0.002991271	283.0194397	360.5551147	8156.69043	9	1	72	213	1	5.788832188	896	0.958487391	0.067648634	0
0.002649889	456.9463806	538.5164795	7974.415527	9	2	82	213	1	5.051152706	896	0.75481385	0.063438125	0
0.002353857	664.0783081	743.3034668	7762.351563	9	2	93	213	1	15.07339954	896	0.75481385	0.05875865	0
0.002170004	844.8076782	948.6832886	7580.092285	9	2	139	213	1	24.31939507	896	0.788327396	0.055063531	0
0.002060464	1055.130371	1140.175415	7368.039063	9	2	160	213	1	13.12188721	896	0.725737453	0.051073797	0
0.002054245	1266.056885	1346.29126	7155.990723	9	4	121	207	1	10.75958347	941	0.725737453	0.047183894	0
0.002123794	1448.102173	1540.292236	6973.757813	9	2	117	207	1	7.746973515	941	0.692509592	0.043988235	0
0.002317481	1659.517944	1746.424927	6761.723145	10	2	129	207	1	13.5157814	941	0.692509592	0.040472653	0
0.002564215	1841.765503	1903.943237	6579.513672	10	2	187	207	1	15.79642487	941	0.655628026	0.037702963	0
0.002954448	2053.411865	2147.673096	6367.495605	10	2	176	206	1	19.24186134	947	0.655628026	0.034794703	0
0.003358703	2265.148926	2353.720459	6155.485352	10	2	199	206	0	31.12509537	947	0.691036582	0.032214358	0
0.0036928	2447.529297	2500.5	5973.31543	10	2	267	206	0	22.99175453	947	0.691036582	0.030114695	1.21718E-05
0.004088105	2659.36084	2755.449219	5761.328125	10	2	345	206	0	21.8549118	947	0.658406138	0.027725087	0.000140593
0.004406679	2841.777588	2912.473145	5579.193359	10	3	392	206	0	20.53277206	947	0.658406138	0.025726786	0.000421721
0.004778001	3013.171143	3076.117676	5367.233887	10	3	472	206	0	8.588925362	947	0.701382399	0.023525462	0.000986275
0.005142726	3085.19043	3167.412109	5155.288574	10	2	447	206	0	6.379370213	947	0.701382399	0.021631109	0.001779076
0.005472671	3160.838379	3201.562012	4973.218262	10	3	470	206	0	7.249252796	947	0.748517334	0.02044509	0.002655517
0.005907879	3253.997559	3304.920654	4761.312988	10	2	503	206	1	17.41334534	947	0.748517334	0.019737564	0.003929668
0.006285486	3342.813232	3417.601563	4579.30127	10	2	531	205	0	15.10091877	952	0.756942511	0.019677028	0.005188047
0.00676165	3451.173828	3492.849854	4367.447754	10	2	505	205	0	16.66574097	952	0.728256464	0.020466186	0.006869186
0.007246835	3568.865479	3622.499023	4155.622559	10	2	523	205	0	14.48112297	952	0.728549123	0.022232955	0.008804564
0.007642178	3680.230957	3715.171631	3973.726318	10	2	569	205	0	15.26818657	952	0.728549123	0.024466246	0.010618943
0.008119999	3812.833496	3858.756348	3761.980957	10	2	608	201	0	30.96375656	987	0.728549123	0.027984206	0.012940438
0.008499871	3935.606689	4007.804932	3580.195557	9	2	607	201	0	26.8756237	987	0.753619909	0.031434156	0.015024441
0.008993624	4080.441162	4120.98291	3368.560547	9	2	549	200	0	22.72124481	994	0.753619909	0.036119483	0.017645553
0.011891973	2428.703369	2522.399658	15977.86621	10	2	635	198	0	19.47122002	995	0.484984994	0.0719781	0
0.012483548	2220	2482.941895	15765.73535	10	2	507	198	0	37.98202133	995	0.484984994	0.07736855	0
0.012952467	2040.220581	2326.478027	15583.28906	10	2	419	198	0	34.34312057	995	0.505655706	0.081919648	0
0.01346964	1832.948486	2178.302002	15371.1582	10	2	323	208	0	14.27724266	920	0.505655706	0.087041266	0
0.013942338	1626.929565	2011.218506	15159.02734	10	2	295	208	1	27.47214317	920	0.533469677	0.092075586	0
0.01430143	1449.965576	1882.153076	14976.58203	10	2	340	208	2	19.77076912	920	0.533469677	0.096403517	0
0.014684078	1247.798096	1732.772339	14764.4502	10	3	238	208	4	26.80049133	920	0.586479485	0.1014596	0
0.014961996	1075.40686	1627.88208	14582.00586	10	3	197	208	3	18.44031906	920	0.586479485	0.105812401	0
0.015247043	882.3264771	1540.292236	14369.875	10	3	178	212	3	13.64418125	890	0.586479485	0.110740557	0
0.015477257	700.3570557	1432.654907	14157.74316	10	3	166	214	4	8.735691071	882	0.669750988	0.115476668	0
0.015620198	558.0322876	1392.838867	13975.2998	10	3	162	214	4	12.6255455	882	0.669750988	0.119369589	0
0.015745202	362.491394	1334.166382	13763.16797	9	3	135	214	4	3.520405054	882	0.861634791	0.123555817	0
0.015796343	189.7366638	1358.307739	13580.72559	9	1	126	215	5	3.931095839	875	0.861634791	0.126882404	0
0.015813814	0	1400	13368.59375	9	1	112	215	4	5.322852612	875	0.861338317	0.130308211	0
0.015773227	212.1320343	1414.213623	13156.46191	9	5	111	215	4	4.582314968	875	0.861338317	0.133255258	0
0.015681785	390	1491.643433	12974.02051	9	1	125	215	3	3.584252357	875	0.718079269	0.135413855	0
0.015534092	597.7457886	1569.235474	12761.88867	9	1	134	215	3	8.485238075	875	0.958093345	0.137375325	0
0.015351632	778.8452759	1677.051025	12579.44727	9	2	152	216	4	17.28570938	872	0.815681934	0.138646528	0
0.015099741	989.5453491	1811.76709	12367.31543	9	2	167	216	4	11.27640152	872	0.815681934	0.139539897	0
0.014793694	1171.537476	1941.648804	12155.18359	9	2	162	216	5	16.46605301	872	0.670975327	0.139842391	0
0.014478588	1248.519165	2070.02417	11972.74414	9	3	223	216	2	7.187414169	872	0.670975327	0.139667049	0
0.014076807	1350	2196.588379	11760.6123	8	3	183	215	2	16.44437027	877	0.86248523	0.1388731	0
0.013682879	1443.121582	2342.007568	11578.17383	8	3	145	215	2	14.20359707	877	0.86248523	0.137768701	0
0.013193497	1569.7771	2371.708252	11366.04199	8	3	112	215	2	10.53989124	877	1.144870996	0.135923773	0
0.012660994	1697.056274	2263.846191	11153.90918	8	1	97	215	2	3.64697051	877	1.144870996	0.133537725	0
0.0121619	1803.24707	2124.264648	10971.47168	8	1	94	215	2	2.134299994	877	1.58495903	0.131057695	0
0.011558301	1930.518066	1931.967896	10759.33984	9	1	80	217	2	4.393377304	868	1.58495903	0.127602234	0
0.01100399	1819.148193	1746.424927	10576.9043	9	1	78	217	2	5.258953094	868	1.58495903	0.124319926	0
0.010342651	1623.607056	1566.046021	10364.77246	9	1	82	217	2	4.262692928	868	1.73504746	0.120115645	0
0.009656359	1432.794434	1375.681641	10152.63965	9	5	67	217	2	2.433138847	868	1.73504746	0.115573682	0
0.009041908	1271.377197	1202.081543	9970.206055	9	2	65	217	2	2.134299994	859	1.601949215	0.111465327	0
0.008322418	1087.474121	1012.422852	9758.073242	9	2	80	217	2	11.90468788	859	1.601949215	0.106399134	0
0.007687767	930.4837646	838.15271	9575.640625	9	2	103	217	2	12.30377102	859	1.116132379	0.101910621	0
0.006953665	740.9453125	670.8203735	9363.508789	9	2	77	217	1	8.386797905	859	1.116132379	0.096498296	0
0.006219909	551.5432739	500	9151.376953	9	2	59	217	2	3.035723686	859	1.127313375	0.090991102	0
0.005587686	402.4922485	360.5551147	8968.946289	9	1	53	216	2	3.723867178	867	1.127313375	0.086274765	0
0.004877142	228.4731903	206.1552887	8756.814453	9	3	47	216	1	1.012750387	867	1.196255565	0.080793634	0
0.004322871	84.85281372	70.7106781	8574.386719	9	3	47	216	1	2.385944128	867	1.196255565	0.076225974	0
0.003838328	94.86833191	150	8366.504883	9	3	104	216	2	23.49041557	867	0.958487391	0.070861436	0
0.003389277	276.5863342	350	8154.373047	9	1	120	214	2	18.70367813	884	0.958487391	0.065793432	0
0.003070677	450.9989014	502.4937744	7971.932129	9	2	106	213	1	13.00800037	896	0.75481385	0.061621282	0
0.002798664	660	751.6647949	7759.800293	9	2	131	213	1	27.2217617	896	0.75481385	0.056981705	0
0.002632485	840.5355225	905.5385132	7577.36084	9	2	204	213	1	21.359972	896	0.72503835	0.053321108	0
0.002541032	1051.712891	1110.180176	7365.229004	9	3	189	213	1	18.44568825	896	0.72503835	0.049372654	0
0.002549718	1263.210205	1358.307739	7153.097168	9	4	124	207	2	20.38767052	941	0.72503835	0.045700919	0
0.002629041	1444.991333	1513.274536	6970.660156	9	2	91	207	0	1.967863798	941	0.68601948	0.04277017	0
0.002831681	1656.804199	1711.724243	6758.527832	10	2	118	207	2	12.19438362	941	0.68601948	0.039561991	0
0.003083013	1838.831177	1916.376831	6576.093262	10	2	148	207	1	10.96952534	941	0.703913331	0.037057605	0
0.003489699	2050.780273	2121.320313	6363.960938	10	2	129	206	1	8.077000618	947	0.703913331	0.034457926	0
0.003927925	2262.763916	2319.482666	6151.829102	10	2	152	206	1	9.191033363	947	0.734651148	0.032172106	2.24381E-08
0.004289185	2444.954102	2524.381104	5969.396973	10	2	189	206	0	25.24112892	947	0.691036582	0.030281426	4.6371E-05
0.004714435	2656.990723	2722.590576	5757.265137	10	2	274	206	0	24.71299171	947	0.658406138	0.02813332	0.000281835
0.00505676	2742.334717	2860.943848	5574.836426	10	3	335	206	0	25.79102135	947	0.658406138	0.026340723	0.00068936
0.005459161	2812.330078	2885.307617	5362.70459	10	3	417	206	0	19.89037132	947	0.701382399	0.024414303	0.001397882
0.005900235	2889.04834	2971.952148	5150.572754	10	2	421	206	0	10.14426136	947	0.701382399	0.022925641	0.00235613
0.00629728	2969.393799	3022.002686	4968.148438	10	2	438	206	0	15.79316902	947	0.748517334	0.022149634	0.003392661
0.006807674	3065.436279	3131.293701	4756.01709	10	2	501	206	1	19.37587929	947	0.748517334	0.021969378	0.004848105
0.007245426	3159.271973	3203.903809	4573.598145	10	2	537	205	0	11.79570961	952	0.756942511	0.022452386	0.006255848
0.007788531	3273.713379	3332.041504	4361.467773	10	2	539	205	0	4.044691086	952	0.756942511	0.023975352	0.008140963
0.008336188	3397.557861	3467.708252	4149.337402	10	2	541	205	0	1.067520261	952	0.770691156	0.0265225	0.010284567
0.008780904	3514.100098	3567.211914	3966.925781	10	2	513	205	0	18.43494797	952	0.770691156	0.029420659	0.012270493
0.009323301	3652.73877	3716.51709	3754.796875	10	2	486	201	0	28.46846581	987	0.795853078	0.033617429	0.014789811
0.009790949	3780.476074	3801.315674	3572.394043	10	2	510	201	0	24.1041069	987	0.795853078	0.037613679	0.017074311
0.010389213	3931.030518	3988.107422	3360.267822	10	2	453	201	0	26.19483757	987	0.795853078	0.04290558	0.01993298
0.011001939	4081.984863	4069.705078	3148.142334	10	2	470	201	0	25.41113472	987	0.803906322	0.048564095	0.022922223
0.011498517	4080.110352	4100	2965.754639	10	2	476	201	0	26.39386368	987	0.803906322	0.053407501	0.025512604
0.012267947	2441.822998	2342.007568	15975.24609	10	2	578	198	0	24.76641273	995	0.50200969	0.071514457	0
0.012867641	2236.358643	2371.708252	15763.1377	10	2	504	198	0	22.22852516	995	0.50200969	0.076800726	0
0.013343654	2061.940918	2238.861328	15580.66113	10	2	465	198	0	20.63490868	995	0.494558871	0.08127185	0
0.013867414	1859.516113	2035.313232	15368.55273	10	2	384	208	0	32.50030518	920	0.494558871	0.08628846	0
0.014345873	1659.517944	1886.796265	15156.44434	10	2	416	208	0	20.15781021	920	0.499421954	0.091244772	0
0.014710094	1491.878052	1761.391479	14973.96777	10	2	328	208	1	32.78110123	920	0.499421954	0.095504604	0
0.015096999	1295.222046	1594.521851	14761.85938	10	3	248	208	2	12.64666939	920	0.521405995	0.100451499	0
0.015435794	1120.892456	1484.924194	14584.10449	10	3	252	208	2	4.520227432	920	0.586479485	0.104412891	0
0.015725298	930.4837646	1382.931641	14372.00391	10	3	215	212	2	18.70367813	890	0.669750988	0.109229155	0
0.015959082	735.4590454	1277.693237	14159.9043	10	3	177	212	2	4.582314968	890	0.669750988	0.113862656	0
0.016105399	569.2099609	1208.304565	13977.4248	10	1	171	212	2	10.22472	890	0.861634791	0.117680244	0
0.016232325	360	1188.48645	13765.32617	9	1	155	212	2	1.012750387	890	0.861634791	0.121781506	0
0.016285429	180	1154.3396	13582.8457	9	1	133	214	3	10.64780235	877	0.861634791	0.125048637	0
0.016303169	0	1200	13370.74805	9	1	117	214	3	2.160789013	877	0.861338317	0.128406942	0
0.016261958	210	1265.898926	13158.65137	9	1	137	214	3	4.393377304	877	0.861338317	0.131295651	0
0.016170282	390	1312.44043	12976.1709	9	1	130	214	3	4.903792381	877	0.718079269	0.133418396	0
0.016020302	600	1431.782104	12764.07422	9	2	162	215	2	19.18076897	875	0.718079269	0.135338753	0
0.015836162	780	1520.690674	12581.59375	9	2	213	216	4	18.25386238	872	0.631067574	0.136589125	0
0.01558031	990.4544678	1664.331665	12369.49902	9	2	228	216	2	17.44795227	872	0.631067574	0.137458399	0
0.015269407	1201.499023	1820.027466	12157.40527	9	3	243	216	2	17.42489052	872	0.604766488	0.137745872	0
0.014950376	1382.931641	1947.434204	11974.92383	9	3	202	216	2	13.65578556	872	0.604766488	0.13757214	0
0.014542057	1536.749878	2110.094727	11762.83105	8	1	177	215	2	17.39022636	877	0.925825596	0.136779949	0
0.014142724	1621.110718	2166.218018	11580.34961	8	3	148	215	2	10.24605942	877	0.925825596	0.13569133	0
0.013645113	1739.482666	2238.861328	11368.25879	8	3	127	215	2	12.30377102	877	1.144870996	0.133840322	0
0.01310348	1866.761963	2252.221191	11156.16895	8	1	90	215	2	6.69634676	877	1.144870996	0.131378382	0
0.01259669	1972.942017	2055.480469	10973.68652	8	1	87	217	2	2.263636112	868	1.58495903	0.128835291	0
0.011982259	1928.419067	1856.071167	10761.59863	9	1	80	217	2	2.698951006	868	1.58495903	0.125352874	0
0.011418737	1752.626587	1711.724243	10579.11621	9	1	79	217	2	3.708616734	868	1.73504746	0.122095026	0
0.010744859	1548.709106	1463.728149	10367.0293	9	5	74	217	2	2.263636112	868	1.73504746	0.117908858	0
0.010045123	1347.330688	1274.754883	10154.94434	9	1	72	217	2	1.967863798	868	1.73504746	0.11338377	0
0.009419122	1178.812988	1140.175415	9972.461914	9	1	75	217	2	1.721006155	859	1.601949215	0.109296009	0
0.008684468	986.8130493	901.3878174	9760.378906	9	2	91	217	1	9.427411079	859	1.601949215	0.104244038	0
0.008036717	825.4089966	776.2087402	9577.896484	9	1	125	217	1	8.792412758	859	1.142124057	0.099773124	0
0.007285727	644.1273193	585.2349854	9365.81543	9	2	117	217	1	15.9999361	859	1.142124057	0.094372183	0
0.006534172	456.9463806	364.0054932	9153.737305	9	1	71	216	2	10.55538082	867	1.090031147	0.088875033	0
0.005886584	295.4657288	250	8971.253906	9	1	54	216	2	1.687604904	867	1.090031147	0.08417125	0
0.005197205	108.1665421	100	8759.177734	9	3	45	216	2	0	867	0.89808768	0.078697078	0
0.004673263	30	50	8576.695313	9	3	63	216	2	18.12269974	867	0.89808768	0.074138135	0
0.004158797	201.2461243	206.1552887	8364.62207	9	3	128	216	1	21.04797173	867	0.759148717	0.068981767	0
0.00373728	375.8989258	364.0054932	8152.551758	9	3	183	214	1	10.43076038	884	0.759148717	0.063976951	0
0.003440088	523.9274902	552.2680664	7970.068848	9	2	148	214	1	22.58116722	884	0.75481385	0.059863403	0
0.003190854	713.0918579	751.6647949	7758.002441	9	2	154	214	1	24.14111519	884	0.75481385	0.055291515	0
0.003041996	882.8363647	950	7575.52002	9	2	231	214	1	1.067520261	884	0.72503835	0.051692445	0
0.002968599	1086.64624	1150	7363.457031	9	3	182	215	1	7.71820116	870	0.72503835	0.04784226	0
0.002992821	1293.135742	1350	7151.398438	9	3	154	215	1	4.058664322	870	0.68601948	0.044357553	0
0.003083219	1471.223999	1550	6968.916504	9	3	101	215	2	11.76828861	870	0.68601948	0.041625079	0
0.003296723	1680.267822	1750	6756.863281	10	2	97	215	1	3.321432114	870	0.68601948	0.038701158	0
0.003555081	1860	1950.640869	6574.382324	10	2	114	207	1	17.08314323	941	0.703913331	0.036444142	0
0.003971696	2070.217285	2150.581299	6362.334473	10	2	115	206	1	7.506142616	947	0.703913331	0.034134839	0
0.004437726	2280.789307	2343.608398	6150.29248	10	2	151	206	2	26.23386192	947	0.734651148	0.032103486	7.10142E-06
0.004821215	2441.822998	2496.497559	5967.813477	10	2	241	206	0	19.15268135	947	0.734651148	0.030399466	0.000110222
0.005270793	2511.772217	2601.922363	5755.779785	10	2	226	206	0	9.064292908	947	0.690575004	0.028469043	0.000464368
0.00563244	2571.089355	2661.766357	5573.302246	10	2	292	206	0	23.70837784	947	0.690575004	0.026864011	0.00097866
0.006092132	2642.215088	2696.757324	5361.277832	10	3	360	206	0	23.73683739	947	0.663297713	0.025229963	0.001811034
0.006602678	2724.05957	2789.265137	5149.262207	10	2	387	206	0	10.76968288	947	0.663297713	0.024159446	0.00292968
0.007055613	2808.166748	2878.367676	4966.789551	10	2	425	206	0	12.30377102	947	0.701567531	0.02375727	0.004100477
0.007628303	2907.989014	2961.840576	4754.787109	10	2	468	206	1	14.99394798	947	0.701567531	0.02412625	0.005707247
0.0081159	3006.742432	3066.349609	4572.318848	10	2	483	205	1	24.82851219	952	0.756942511	0.025131499	0.0072462
0.008714155	3127.059326	3153.173096	4360.33252	10	2	499	205	0	19.74869537	952	0.756942511	0.027313355	0.009311935
0.009313106	3256.762207	3318.508789	4148.361328	10	2	481	205	0	28.37891197	952	0.770691156	0.030561602	0.01162837
0.009960965	3353.162598	3439.840088	3971.460693	10	2	463	205	0	21.46549797	952	0.770691156	0.034654327	0.013942368
0.010609947	3498.185303	3551.408203	3759.587646	10	2	415	201	0	19.33302498	987	0.795853078	0.039493009	0.016693026
0.01116738	3631.115479	3710.121338	3577.177734	10	2	427	201	0	22.04178429	987	0.795853078	0.044009794	0.01917739
0.011865599	3787.611328	3790.118652	3365.352783	10	2	382	201	0	21.27147484	987	0.803906322	0.049866676	0.022259597
0.012571521	3877.782959	3873.306152	3153.569336	10	2	427	201	0	8.811234474	987	0.803906322	0.055990361	0.025461629
0.013141582	3886.244873	3965.476074	2971.211914	10	2	402	201	1	18.91043854	987	0.803906322	0.061202385	0.028226431
0.01382716	3802.906738	3988.107422	2759.510742	10	2	407	203	0	25.91570282	968	0.854371309	0.067470305	0.0315427
0.01436008	3743.394287	4069.705078	2577.207764	10	2	418	203	1	18.89223671	968	0.854371309	0.072674222	0.034343757
0.014987989	3677.295166	4030.508545	2365.628906	10	2	377	203	1	18.28917885	968	0.881523788	0.078906909	0.037649643
0.015572272	3524.329834	3900.320557	2154.158691	10	2	365	203	1	21.1735363	968	0.881523788	0.085144803	0.040904693
0.015993873	3354.906738	3771.604492	1972.029419	10	2	446	205	1	25.81603432	952	0.922971308	0.090294994	0.043570038
0.016475018	3157.847412	3617.319336	1760.82373	10	2	472	205	1	7.572619915	952	0.922971308	0.096422404	0.046648361
0.01679617	2991.738525	3501.785156	1578.923706	10	2	384	205	1	32.85300446	952	1.047397494	0.101327375	0.049115781
0.017414205	1639.329102	2706.473633	0	8	2	41	212	1	6.729688644	896	2.069462299	0.132744879	0.064896837
0.017167322	1481.890625	2657.066162	201.2461243	9	2	65	212	3	15.90987587	896	2.069462299	0.134376436	0.065942362
0.01264948	2400.1875	2150.581299	15979.75293	10	2	559	198	0	25.87922859	995	0.50200969	0.070657015	0
0.013258317	2190.821777	2263.846191	15767.7041	10	2	486	198	0	17.28279305	995	0.50200969	0.075803198	0
0.01374252	2012.013916	2094.039063	15585.22363	10	2	445	198	0	8.543725967	995	0.494558871	0.080173567	0
0.014273975	1803.995605	1950	15373.17773	10	2	415	208	0	11.92725182	920	0.494558871	0.085155979	0
0.014759338	1597.059814	1767.059692	15161.13477	10	2	444	208	0	27.9588356	920	0.499421954	0.090034589	0
0.015129874	1421.442871	1612.451538	14978.65527	10	2	381	208	0	19.18076897	920	0.499421954	0.094217189	0
0.015522225	1218.23645	1470.544067	14766.61426	10	2	331	208	0	33.18871307	920	0.521405995	0.099009372	0
0.015809089	1047.85498	1312.44043	14584.13477	10	3	235	208	1	17.18920135	920	0.521405995	0.103153877	0
0.016100885	853.2877808	1202.081543	14372.09766	10	3	201	212	2	6.063765049	890	0.579476595	0.107849099	0
0.016336253	655.2098999	1070.046753	14160.06348	10	1	189	212	2	9.427411079	890	0.579476595	0.112370037	0
0.016484285	494.7726746	1006.230591	13977.58594	10	1	170	212	2	3.945476294	890	0.601908565	0.116101995	0
0.016611502	301.4962769	982.3441162	13765.55469	9	3	141	212	2	7.660316467	890	0.601908565	0.120107241	0
0.016665222	134.1640778	951.3148804	13583.07813	9	1	127	214	3	5.258953094	877	0.609297633	0.123303771	0
0.016681975	60	1001.249207	13371.05078	9	1	125	214	2	3.931095839	877	0.861338317	0.12658298	0
0.016639095	270	1030.776367	13159.02734	9	1	152	214	2	12.05273819	877	0.861338317	0.129401729	0
0.016546359	436.8065796	1142.365967	12976.55176	9	2	159	214	2	13.62869263	877	0.718079269	0.131477222	0
0.016393458	636.3961182	1274.754883	12764.5332	9	2	182	212	2	10.82504368	900	0.718079269	0.133345157	0
0.016207181	812.2191772	1346.29126	12582.05859	9	2	246	212	2	19.71183395	900	0.631067574	0.134563789	0
0.015947171	1020.441101	1530.522827	12370.04492	9	3	275	212	1	18.87922096	900	0.631067574	0.135398552	0
0.015631454	1230	1662.077026	12158.03418	9	3	289	212	1	18.28646469	900	0.604766488	0.135661289	0
0.015308645	1410	1803.468872	11975.5625	9	3	217	212	2	26.91773415	900	0.604766488	0.135479987	0
0.0148943	1620	1930.025879	11763.55859	8	1	153	214	2	9.191033363	883	0.925825596	0.134681016	0
0.014490127	1782.161621	1978.004028	11581.08789	8	1	129	214	2	4.787290573	883	0.925825596	0.133566186	0
0.013985293	1890.952148	2102.379639	11369.08984	8	1	112	215	2	6.804089546	877	1.177280545	0.131631687	0
0.013435812	2015.365967	2200	11157.09668	8	3	94	215	2	3.945476294	877	1.177280545	0.129088491	0
0.012922573	2100.214355	2050	10974.62988	8	5	89	217	2	0.477453768	868	1.599523544	0.126499429	0
0.012299121	1890	1850	10762.64355	9	1	89	217	2	3.769243956	868	1.599523544	0.123028889	0
0.011728108	1710.263184	1650	10580.17969	9	5	82	217	2	3.584252357	868	1.652695656	0.119790561	0
0.011106005	1500.299927	1450.861816	10373.625	9	1	78	217	2	0.954841256	868	1.652695656	0.11532259	0
0.01039441	1291.394653	1250.999634	10161.67773	9	1	74	217	2	1.067520261	868	1.326194763	0.110826649	0
0.009758357	1113.6427	1054.751099	9979.228516	9	1	76	217	1	3.814074755	859	1.326194763	0.10677214	0
0.009010325	907.9647827	863.1338501	9767.291992	9	2	98	217	1	11.04344368	859	1.601949215	0.101751536	0
0.008351143	735.4590454	667.0831909	9584.847656	9	1	147	217	1	19.89037132	859	1.142124057	0.097315051	0
0.007585247	540.8327026	492.4429016	9372.923828	9	1	187	217	1	19.1194191	859	1.142124057	0.091947488	0
0.006817983	351.1409912	304.1381226	9161.009766	9	1	98	216	2	20.814291	867	1.090031147	0.086484991	0
0.006178039	201.2461243	141.4213562	8978.574219	9	1	55	216	1	9.764888763	867	1.090031147	0.081817031	0
0.005526325	30	50	8766.675781	9	2	47	216	1	8.406583786	867	0.89808768	0.076379284	0
0.005032466	134.1640778	180.2775574	8584.24707	9	2	85	216	1	13.58599091	867	0.89808768	0.071856506	0
0.00455051	323.1098938	320.1562195	8372.365234	9	3	121	216	1	5.322852612	867	0.759148717	0.066748895	0
0.004158722	496.5883484	492.4429016	8160.496094	9	3	171	214	1	21.62244415	884	0.759148717	0.061841447	0
0.003884787	644.1273193	650	7978.08252	9	2	196	214	1	9.651911736	884	0.661613703	0.057816554	0
0.003660106	818.8406372	824.6211548	7766.234375	9	2	198	214	0	16.50622749	884	0.661613703	0.053347245	0
0.003530032	969.3296509	970.8244019	7583.831543	9	2	261	214	1	10.62221718	884	0.662761688	0.049881503	0
0.003475997	1158.015503	1216.55249	7372.007813	9	3	269	215	1	24.82142639	870	0.662761688	0.046207089	0
0.003516792	1353.661743	1408.012817	7160.202637	9	3	186	215	2	26.10341263	870	0.699651718	0.042937994	0
0.003619052	1524.106323	1557.241211	6977.821777	9	3	116	215	2	17.59692955	870	0.699651718	0.040402126	0
0.003843917	1726.76001	1802.775635	6766.047363	9	2	70	215	1	7.249252796	870	0.757659972	0.037753683	0
0.004109594	1901.630859	1923.538452	6583.68457	9	3	89	215	2	11.70863247	870	0.703913331	0.035792928	0
0.004532521	2079.543213	2024.845703	6371.946289	10	2	97	211	1	8.842508316	906	0.703913331	0.03383024	0
0.005027589	2180.733887	2205.107666	6160.235352	10	2	122	211	2	21.46549797	906	0.734651148	0.032083098	3.4974E-05
0.005435939	2241.98584	2290.196533	5977.90918	10	2	201	211	2	23.84451866	906	0.734651148	0.030603055	0.000225737
0.005912699	2308.246094	2402.08252	5766.246582	10	2	250	211	0	24.06887245	906	0.690575004	0.028934162	0.000714603
0.006317919	2372.277344	2468.299072	5583.950195	10	2	258	211	0	20.60016632	906	0.690575004	0.027579727	0.001340392
0.006857651	2444.77002	2500.5	5372.345703	10	2	325	206	0	15.40312576	947	0.663297713	0.026342699	0.002323669
0.007444172	2533.002197	2596.150879	5160.784668	10	2	377	206	0	19.2951088	947	0.663297713	0.0257538	0.003613418
0.007958606	2619.465576	2657.066162	4978.554199	10	2	438	206	0	23.08880234	947	0.701567531	0.025838234	0.00492583
0.008599781	2726.206055	2777.138916	4767.074707	10	2	500	206	1	5.720433235	947	0.701567531	0.026858151	0.006692322
0.009142556	2830.989258	2906.888428	4584.898926	10	2	446	205	0	18.02629089	952	0.752771616	0.028464539	0.008387032
0.009801793	2958.462402	3001.66626	4373.522461	10	2	411	205	0	27.71135139	952	0.752771616	0.031411964	0.010643242
0.010464494	3095.238281	3148.412354	4162.223145	10	2	398	205	0	30.51396942	952	0.765140951	0.035410289	0.013145034
0.011045184	3222.452393	3260.751465	3980.175781	10	2	383	205	0	33.05396271	952	0.765140951	0.039397102	0.01546644
0.011787438	3373.366211	3420.526367	3769.031738	10	2	383	201	0	16.72355843	987	0.802680135	0.044772148	0.018418318
0.012419396	3511.025391	3572.464111	3587.101807	10	2	370	201	0	7.416536808	987	0.802680135	0.049724743	0.021067852
0.013200104	3644.845703	3600.347168	3376.166504	10	2	322	201	0	15.21040344	987	0.803906322	0.056023475	0.024333721
0.013982695	3704.119385	3687.817871	3165.390869	10	2	418	201	0	21.1735363	987	0.803906322	0.062522478	0.027709886
0.014613251	3719.27417	3721.558838	2983.756104	10	2	403	203	0	24.11151505	968	0.854371309	0.068032026	0.030617308
0.01536479	3632.354492	3797.696777	2773.337402	10	2	333	203	0	12.68038368	968	0.854371309	0.074646853	0.034090314
0.015949132	3570	3873.306152	2592.006836	10	2	333	203	1	28.83576775	968	0.881523788	0.080184624	0.03701945
0.016632341	3501.913818	3853.894043	2382.12085	10	2	327	203	1	19.74869537	968	0.881523788	0.086889684	0.040464774
0.017266182	3443.080078	3744.329102	2172.671143	10	2	320	203	1	12.19438362	968	0.881523788	0.093661718	0.0438499
0.017725274	3289.756836	3621.118652	1992.234985	10	2	373	205	1	27.9588356	952	0.922971308	0.099244267	0.046620987
0.018245392	3088.834717	3451.448975	1783.928223	10	2	441	205	0	15.56320667	952	0.922971308	0.105832301	0.049812246
0.018595017	2918.801025	3367.862793	1603.527344	10	2	399	205	1	28.22281456	952	1.047397494	0.111085981	0.052370992
0.018979814	2721.249756	3219.08374	1394.59668	10	2	302	205	1	26.284132	952	1.047397494	0.117156491	0.055277001
0.019285386	2526.064209	3076.117676	1186.802368	10	2	225	209	3	22.65643692	913	1.250587821	0.122839451	0.057997551
0.019287044	1518.189697	2504.49585	30	10	1	35	215	1	10.31508255	869	3.113889933	0.144050926	0.06865859
0.01902613	1356.650269	2469.817871	161.5549469	9	2	34	215	2	11.04835224	869	2.069462299	0.145738289	0.069731504
0.011035558	2958.462402	1802.775635	16593.44531	10	2	526	201	0	23.02152634	968	0.449576527	0.054292466	0
0.011747461	2753.634033	1824.828735	16381.4834	10	2	537	201	0	22.09236336	968	0.449576527	0.059741527	0
0.012430058	2550	1916.376831	16169.52734	10	2	615	199	0	11.34811974	988	0.449576527	0.065090165	0
0.012984163	2370	1978.004028	15987.07324	10	2	611	198	0	19.73396301	995	0.459539384	0.06958808	0
0.013600908	2160	2102.379639	15775.12305	10	2	548	198	0	27.88703537	995	0.459539384	0.074618816	0
0.014092367	1980	1972.30835	15592.6709	10	2	452	198	0	21.83781052	995	0.483968884	0.078940839	0
0.014630482	1770	1802.775635	15380.72852	10	2	471	208	0	21.66575813	920	0.483968884	0.083888724	0
0.015121819	1560	1662.077026	15168.79004	10	2	443	208	0	25.31690598	920	0.499421954	0.088711873	0
0.015497999	1380	1477.328613	14986.34375	10	2	416	208	0	9.462322235	920	0.499421954	0.092798904	0
0.015895065	1170	1320.984497	14774.41406	10	2	361	208	1	31.97674561	920	0.521405995	0.097436808	0
0.016186513	990.4544678	1220.655518	14591.9707	10	3	245	212	1	6.603754997	890	0.521405995	0.101431936	0
0.016481755	782.3042603	1025.914185	14380.04883	10	3	216	212	1	12.05273819	890	0.579476595	0.105964035	0
0.01671988	577.0615234	921.9544678	14168.13281	10	1	178	212	2	5.322852612	890	0.579476595	0.110335983	0
0.016870836	408.0441284	832.1658325	13985.69629	9	1	173	212	2	6.762860775	890	0.601908565	0.113955311	0
0.016999533	212.1320343	776.2087402	13773.79004	9	3	151	212	2	7.952308655	890	0.601908565	0.117838256	0
0.017055083	60	751.6647949	13591.35742	9	1	151	214	2	6.926249027	877	0.609297633	0.120945796	0
0.017072031	123.6931686	801.5609741	13379.46191	9	1	150	214	2	11.98121166	877	0.609297633	0.124129206	0
0.017028652	323.1098938	854.4003906	13167.57422	9	1	163	214	2	7.33339262	877	0.549863994	0.126866177	0
0.01693604	488.364624	961.7692261	12985.14941	8	2	199	214	2	17.34677315	877	0.549863994	0.128888264	0
0.016781343	692.6037598	1054.751099	12773.27246	8	2	242	212	2	19.35572815	900	0.549863994	0.130700678	0
0.01659406	870.5170898	1210.371826	12590.85352	8	2	263	212	1	14.85106277	900	0.579198003	0.131888688	0
0.016330952	1077.079346	1379.311401	12378.99023	8	2	350	212	1	23.60741615	900	0.579198003	0.132693991	0
0.016011439	1277.380127	1520.690674	12167.13574	8	3	322	212	1	25.79936218	900	0.545681775	0.132941186	0
0.015685866	1451.206421	1637.833984	11984.72754	9	3	210	212	2	29.91709328	900	0.545681775	0.132748947	0
0.015266414	1656.804199	1691.892456	11772.88867	8	3	147	214	2	11.76828861	883	0.925825596	0.131881148	0
0.014858314	1833.930176	1812.456909	11590.4873	8	1	121	214	2	5.710593224	883	0.925825596	0.130699709	0
0.01434705	2041.984375	1947.434204	11378.66406	8	3	106	214	2	4.763641834	883	1.177280545	0.12868388	0
0.013790437	2185.886475	2052.4375	11166.85254	8	3	119	214	2	5.258953094	883	1.177280545	0.126067072	0
0.013271468	2083.866699	2005.617065	10984.46582	8	1	106	216	1	5.150652409	866	1.599523544	0.123488918	0
0.012639552	1871.817261	1806.239136	10772.67383	9	5	94	216	2	5.52021265	866	1.599523544	0.120047905	0
0.012061613	1689.615356	1603.121948	10590.29785	9	1	94	216	2	5.570960045	866	1.652695656	0.116845541	0
0.011367755	1477.633301	1400.892578	10378.52637	9	1	89	216	2	4.763641834	866	1.652695656	0.112711772	0
0.010646732	1265.701416	1201.04126	10166.76953	9	1	85	216	2	3.723867178	866	1.326194763	0.108244389	0
0.010002883	1083.74353	1000	9984.413086	9	1	80	217	1	3.389067173	859	1.326194763	0.104223646	0
0.009244464	872.0665283	800	9772.681641	9	2	131	217	1	20.41351509	859	1.083198428	0.099239036	0
0.008576611	690.6518555	650	9590.338867	9	5	176	217	1	22.20138741	859	1.083198428	0.094842315	0
0.007799381	480	400	9378.635742	9	1	206	217	1	15.04582119	859	1.083198428	0.089518555	0
0.007027043	271.6615601	200	9166.951172	9	1	103	216	2	22.4171772	867	0.853198349	0.084104434	0
0.006416826	108.1665421	70.7106781	8984.636719	9	2	55	216	1	11.54163647	867	0.853198349	0.07948602	0
0.005798773	67.08203888	150	8772.987305	9	2	80	216	2	20.53277206	867	0.82130903	0.074105076	0
0.005332103	218.4032898	269.2582397	8590.692383	9	2	129	216	1	20.84626579	867	0.89808768	0.069638312	0
0.004879639	408.0441284	430.116272	8379.081055	9	2	153	216	1	17.0268364	867	0.759148717	0.064596631	0
0.004515112	597.7457886	640.312439	8167.496582	9	3	153	214	1	11.00901604	884	0.759148717	0.059797764	0
0.004262892	751.7978516	738.2411499	7985.242676	9	3	203	214	0	18.35144806	884	0.661613703	0.055874687	0
0.004061354	926.1209717	917.8779907	7773.705566	9	2	214	214	0	11.70863247	884	0.661613703	0.051561039	0
0.003949454	1073.312622	1077.032959	7591.481934	9	2	252	214	0	20.96670532	884	0.662761688	0.048273206	0
0.003914473	1248.879517	1250	7380	9	3	299	215	1	8.792412758	870	0.662761688	0.044777907	0
0.003972145	1432.794434	1443.086914	7168.556152	9	3	206	215	1	24.7486248	870	0.699651718	0.041708604	0
0.004087172	1594.804077	1550.806274	6986.394043	9	3	122	215	2	16.41644096	870	0.699651718	0.039362222	0
0.004324876	1710.263184	1632.482788	6775.020508	9	3	65	215	2	11.49946594	870	0.757659972	0.036937274	0
0.004599817	1811.215088	1775.528076	6592.905273	9	3	71	211	2	8.735691071	906	0.757659972	0.035203177	0
0.005031576	1927.718872	1929.378174	6381.614258	9	2	73	211	2	12.60438251	906	0.750528634	0.03355699	0
0.005547127	2007.311646	2040.220581	6170.380859	9	2	93	211	2	15.53334236	906	0.750528634	0.032044549	8.72221E-05
0.006051549	2041.984375	2200	5995.498535	9	2	125	211	1	23.78415489	906	0.750528634	0.030826293	0.000388323
0.006565869	2106.418701	2205.107666	5784.479004	10	2	185	211	0	25.78601265	906	0.672003448	0.029430239	0.0010019
0.007038094	2171.013672	2277.05957	5602.615234	10	2	272	211	0	21.52672195	906	0.672003448	0.028368227	0.001732788
0.007653702	2250	2364.84668	5391.743652	10	2	324	211	0	12.52359295	906	0.662721097	0.027581912	0.002876633
0.008312247	2343.266846	2419.194092	5180.974609	10	2	370	211	0	17.98199844	906	0.663297713	0.027502622	0.004325125
0.00888519	2434.625244	2534.758301	4999.299805	10	2	412	211	0	25.34951973	906	0.701567531	0.028123116	0.005769244
0.009591296	2549.117432	2616.295166	4788.736816	10	2	481	205	0	16.72962952	953	0.701567531	0.029792871	0.007687177
0.010186602	2660.545166	2729.46875	4607.222656	10	2	416	205	0	24.9273777	953	0.752771616	0.032011557	0.009538223
0.010905949	2795.800537	2899.137695	4396.919434	10	2	325	205	0	18.13093376	953	0.752771616	0.035711166	0.01197093
0.011670833	2940.153076	2982.029541	4186.800781	10	2	282	205	0	22.16164017	953	0.765140951	0.040378582	0.014683083
0.01234373	3073.499756	3140.063721	4005.645996	10	2	259	205	0	16.11800766	952	0.765140951	0.044883199	0.017196242
0.013188695	3231.377441	3297.347412	3795.918945	10	2	282	201	0	28.57726288	987	0.802680135	0.050834082	0.020362752
0.013903285	3374.56665	3373.796143	3615.093262	10	2	316	201	0	24.63611412	987	0.802680135	0.05625543	0.023189692
0.014775345	3442.165039	3452.5354	3405.891846	10	2	297	201	0	17.08905602	987	0.806391239	0.062995285	0.026652839
0.015643124	3501.785156	3492.849854	3197.076904	10	2	409	201	0	22.27850151	987	0.806391239	0.069894813	0.030216791
0.016341476	3529.305908	3572.464111	3017.051514	10	2	444	203	0	3.054369926	968	0.874384403	0.075764321	0.033279277
0.017166814	3437.586426	3600.347168	2808.166748	10	2	357	203	1	22.71113777	968	0.874384403	0.082859285	0.036922649
0.017809274	3371.364746	3639.024658	2627.869873	10	2	299	203	1	20.02589417	968	0.919404685	0.088921845	0.039992288
0.018554866	3300.54541	3713.825439	2419.607422	10	2	249	203	1	7.371306896	968	0.919404685	0.096291356	0.043590508
0.019244919	3238.054932	3606.244629	2210.452393	10	2	290	203	1	10.43076038	968	0.919404685	0.103675745	0.047119018
0.019747147	3198.765381	3464.823242	2030.270874	10	2	332	205	1	19.97521782	952	0.987798691	0.109736629	0.050007958
0.020312032	3025.243896	3330.540527	1822.361084	10	2	396	205	1	17.54840088	952	0.922971308	0.116833195	0.053325068
0.020695014	2851.10498	3170.567871	1643.441528	10	2	388	205	0	23.62078857	952	1.047397494	0.122476958	0.055986881
0.021113109	2648.509033	3047.950195	1437.810791	10	2	312	205	1	25.07455254	952	1.047397494	0.128951907	0.059001163
0.021445794	2447.529297	2934.706055	1233.28833	10	2	235	209	1	25.68218422	913	1.250587821	0.134982988	0.061820433
0.021617185	2277.827881	2793.295654	1053.422974	10	2	151	209	0	21.1735363	913	1.250587821	0.139515698	0.063996546
0.021484705	1395.564453	2303.258545	84.85281372	10	1	42	215	1	6.990494251	869	3.113889933	0.157184377	0.072866835
0.021210132	1221.187988	2265.502197	108.1665421	9	2	25	215	2	4.972358227	869	3.113889933	0.158949837	0.073992088
0.020859571	1081.665405	2213.594482	284.6049805	9	1	60	215	3	19.51118088	869	2.845647097	0.159500882	0.074662142
0.011278813	2913.863525	1553.222412	16597.48438	10	2	447	201	0	28.83576775	968	0.449576527	0.053563144	0
0.011997385	2705.993408	1637.833984	16385.63086	10	2	490	199	0	25.77265358	988	0.449576527	0.058915623	0
0.012686063	2498.839844	1724.093994	16173.78418	10	2	575	199	0	26.89903259	988	0.459539384	0.064175136	0
0.013245783	2322.434082	1792.344849	15991.37891	10	2	604	199	0	14.86507416	988	0.459539384	0.068608023	0
0.013867551	2117.285889	1947.434204	15779.54395	10	2	557	199	0	21.08619881	988	0.459539384	0.07363113	0
0.014363761	1943.296143	1858.090454	15597.14355	10	2	488	199	0	15.04236889	988	0.483968884	0.077907644	0
0.014905856	1740	1700	15385.32129	10	2	500	203	0	5.730255604	959	0.483968884	0.082804017	0
0.015400611	1530	1553.222412	15173.50684	10	2	424	203	1	25.88420677	959	0.44828707	0.087582074	0
0.015780222	1350	1390.143921	14991.11719	10	2	374	203	0	19.77076912	959	0.44828707	0.091585852	0
0.016179688	1140	1234.908936	14779.31641	10	2	331	203	1	19.92679405	959	0.467721254	0.096100599	0
0.016473724	960	1051.189819	14596.93457	10	1	252	212	1	19.02690887	890	0.467721254	0.099945858	0
0.016770365	750	901.3878174	14385.14844	10	1	206	212	1	10.35204124	890	0.521521688	0.104313426	0
0.017009353	540	777.8174438	14173.37305	10	1	215	212	1	11.10218811	890	0.521521688	0.108533517	0
0.017161608	360	640.312439	13991.00391	9	1	208	212	1	10.10106564	890	0.587042689	0.112035424	0
0.017290192	150	585.2349854	13779.24512	9	3	180	212	2	12.6255455	890	0.601908565	0.115790829	0
0.017346215	30	550	13596.88574	9	2	171	214	2	8.530765533	877	0.609297633	0.118802667	0
0.017362088	210	608.2762451	13385.14453	9	1	179	214	2	15.81919384	877	0.609297633	0.121883221	0
0.017317127	400.2499084	715.8910522	13173.41602	9	1	194	214	2	15.92277908	877	0.549863994	0.124530658	0
0.017223731	560.446228	806.225769	12991.07422	8	2	216	214	1	17.48534584	877	0.549863994	0.126490682	0
0.017066518	758.9466553	960.4686279	12779.36621	8	2	269	212	1	18.92342567	900	0.579198003	0.128238872	0
0.016877644	924.175293	1096.585571	12597.03516	8	2	314	212	0	14.07363415	900	0.579198003	0.129387006	0
0.016659617	1129.690186	1272.792236	12391.56152	8	3	368	212	0	1.817522049	900	0.579198003	0.129699826	0
0.016336892	1332.216187	1408.012817	12179.92578	8	3	285	212	1	30.96619415	900	0.545681775	0.129868925	0
0.016009178	1507.481323	1456.021973	11997.6377	9	2	197	212	1	14.92096519	900	0.545681775	0.129596576	0
0.015585395	1705.784302	1569.235474	11786.03027	9	3	157	214	1	11.81850624	883	0.776376367	0.128634021	0
0.015174163	1811.215088	1632.482788	11603.75781	9	3	133	214	1	7.125016212	883	0.776376367	0.127387524	0
0.014657447	1919.296753	1802.775635	11392.18164	9	3	128	214	1	4.582314968	883	0.915422916	0.125294983	0
0.014094786	2039.338135	1930.025879	11180.62598	9	3	128	214	1	8.543725967	883	0.915422916	0.122638546	0
0.013571142	2089.042725	2030.394043	10998.38672	9	3	117	216	1	3.338470459	866	0.863265455	0.120092526	0
0.012932046	1877.578247	1775.528076	10786.86719	9	3	108	216	1	7.085726738	866	0.863265455	0.116685905	0
0.012348405	1695.464478	1627.88208	10604.65039	9	1	110	216	1	1.391763449	866	0.943112195	0.113525473	0
0.011646226	1484.317993	1422.14624	10393.1709	9	1	97	216	1	3.64697051	866	1.652695656	0.109437592	0
0.010916281	1273.499146	1216.55249	10181.71875	9	1	90	216	1	3.109632969	866	1.326194763	0.105022334	0
0.010265144	1092.016479	1019.803894	9999.544922	9	2	92	215	1	9.015509605	876	1.326194763	0.101058044	0
0.009496652	882.3264771	813.94104	9788.140625	9	2	156	215	2	25.59796715	876	1.083198428	0.096136801	0
0.008820448	702.2819824	618.4658203	9605.998047	9	5	260	215	2	21.9656086	876	1.083198428	0.091805503	0
0.008031987	496.5883484	412.3105774	9394.647461	9	1	200	215	1	33.12895966	876	0.853198349	0.086556166	0
0.007282393	295.4657288	223.6067963	9183.333008	9	1	104	215	2	21.08619881	875	0.853198349	0.081222601	0
0.006705497	127.2792206	50	9001.25	9	2	50	215	1	14.03998756	875	0.853198349	0.07668294	0
0.006123788	42.42640686	141.4213562	8790	9	2	63	216	2	20.84854698	867	0.82130903	0.071393363	0
0.005686668	212.1320343	269.2582397	8607.961914	9	2	142	216	1	22.61172676	867	0.82130903	0.06701348	0
0.005266129	391.1521301	360.5551147	8396.785156	9	2	156	214	1	22.76564598	884	0.659500122	0.062073782	0
0.004931144	573.1491699	531.5072632	8185.658203	9	2	155	214	1	22.70911407	884	0.659500122	0.05741708	0
0.004702626	726.2230835	710.6335449	8003.705566	9	2	144	214	0	11.80483437	884	0.627096474	0.053646617	0
0.004526192	912.4143677	874.6427612	7792.669434	9	2	180	214	0	8.406583786	884	0.627096474	0.049597222	0
0.004434155	1064.048828	1073.545532	7610.781738	9	2	206	214	0	11.90468788	884	0.639330029	0.04651732	0
0.004419824	1197.747925	1167.261719	7399.851563	9	2	223	215	1	24.92209625	870	0.639330029	0.043243986	0
0.004495755	1314.876465	1250	7188.991699	9	3	218	215	1	21.359972	870	0.656164944	0.040411022	0
0.004624699	1422.392334	1386.54248	7007.231934	9	3	145	215	3	18.37304306	870	0.699651718	0.038295794	0
0.004876188	1529.705811	1484.082153	6796.506348	9	3	70	215	3	12.77257824	870	0.757659972	0.03614362	0
0.005161139	1636.856689	1610.124268	6614.847168	9	2	64	211	2	7.609288692	906	0.757659972	0.034643587	0
0.005602194	1739.223999	1750	6404.279785	9	2	81	211	2	15.54330444	906	0.750528634	0.03329334	5.21094E-06
0.006136946	1806.239136	1882.153076	6193.819336	9	2	89	211	1	11.39565468	906	0.750528634	0.032056447	0.000180317
0.006588143	1871.095947	2000	6012.362305	10	2	125	211	1	13.20254803	906	0.672003448	0.031015271	0.000567645
0.007160874	1936.10437	2009.975098	5802.111816	10	2	195	211	0	21.26037788	906	0.672003448	0.029878989	0.001285904
0.007689449	2001.249634	2079.66333	5620.818359	10	2	261	211	0	31.21178436	906	0.662721097	0.029110847	0.002118369
0.008367895	2087.103271	2122.498535	5410.822266	10	2	326	211	0	4.262692928	906	0.662721097	0.028735591	0.00339984
0.009085894	2184.032959	2229.9104	5201	10	2	350	211	0	15.52004719	906	0.662721097	0.029153697	0.004980582
0.009707123	2281.775635	2350.531738	5020.049805	10	2	408	211	0	16.30726814	906	0.720369279	0.030244609	0.006534218
0.010466484	2403.934326	2438.237061	4810.582031	10	2	452	205	0	5.095619678	953	0.720369279	0.032492168	0.00858789
0.01110487	2521.785156	2581.181885	4629.924316	10	2	412	205	0	16.46605301	953	0.810833156	0.035267163	0.010569222
0.011901666	2664.432373	2691.189209	4420.904785	10	2	343	205	0	25.92398262	953	0.810833156	0.039592721	0.0131687
0.012761123	2815.8479	2850.438477	4212.196777	10	2	251	205	0	22.85006523	953	0.730650425	0.044787429	0.016072769
0.01351049	2954.80957	3015.377197	4032.183105	10	2	226	205	0	9.374782562	953	0.730650425	0.049724016	0.018744363
0.014440151	3118.990234	3110.064209	3823.205566	10	2	215	208	0	14.56747723	934	0.802680135	0.056153379	0.022087147
0.015222899	3207.615967	3181.980469	3642.993164	10	2	244	208	0	17.90136147	934	0.802680135	0.061934508	0.025059596
0.016169822	3267.108887	3216.364502	3434.443115	10	2	270	208	0	28.75794411	934	0.806391239	0.069021627	0.028683471
0.017107159	3326.619873	3309.456055	3225.523193	10	2	366	208	1	25.84433556	934	0.806391239	0.076295458	0.03239971
0.017860897	3366.021484	3380.088867	3045.406494	10	2	412	208	1	21.19138908	931	0.874384403	0.082553968	0.035587814
0.018746039	3270	3412.477051	2837.340332	10	2	317	208	1	28.46421242	931	0.874384403	0.090190321	0.039368089
0.019435629	3200.3125	3504.639893	2658.006836	10	2	265	203	1	20.1291275	968	0.919404685	0.096753575	0.042550541
0.020231318	3126.051758	3541.89209	2451.203857	10	2	241	203	1	15.17970562	968	0.919404685	0.104664221	0.046270374
0.020966236	3061.323242	3465.544678	2245.395264	10	2	300	203	1	13.01208782	968	0.987798691	0.112541907	0.049912225
0.021502925	3019.735107	3323.401855	2068.260254	10	2	334	205	1	11.20417595	952	0.987798691	0.118988454	0.052894298
0.022103041	2935.0979	3175.688965	1860.967529	10	2	348	205	1	12.10607338	952	0.987798691	0.126490489	0.056309622
0.022512287	2800.303467	3080.584473	1682.408936	10	3	312	205	1	16.72355843	952	1.052588224	0.132445633	0.059051886
0.023245923	2591.138672	2881.406006	1489.463013	10	2	314	205	2	20.29804039	952	1.052588224	0.140754148	0.062580742
0.02360451	2385.330078	2798.6604	1281.600586	10	2	215	209	2	24.47581863	913	1.277524829	0.147111267	0.065491788
0.023680881	1281.600586	2170.829346	134.1640778	9	1	30	215	4	9.898628235	869	3.113889933	0.170203209	0.076935343
0.023393543	1100.227295	2081.46582	60	9	1	27	215	5	5.951584339	869	3.113889933	0.172041655	0.07815215
0.023027463	952.9428101	2055.480469	228.4731903	9	1	26	215	9	4.763641834	869	2.845647097	0.172619879	0.078893818
0.022567652	782.3042603	2001.249634	429.5346375	9	1	42	217	7	5.051152706	862	2.845647097	0.172726244	0.079584084
0.011501639	2880	1408.012817	16609.62695	10	2	455	201	0	29.14753342	968	0.477654815	0.052476674	0
0.012227166	2670	1443.086914	16397.92969	10	2	445	199	0	19.83679199	988	0.477654815	0.057698749	0
0.012922315	2460	1550.806274	16186.24414	10	2	481	199	0	18.85054588	988	0.489449441	0.062840432	0
0.013488241	2280.197266	1677.051025	16003.9248	10	2	559	199	0	26.91306114	988	0.489449441	0.067245044	0
0.014115607	2070.869385	1775.528076	15792.25781	10	2	554	199	0	11.34811974	988	0.490630776	0.072275765	0
0.014617315	1892.141602	1755.704956	15609.94922	10	2	576	199	0	7.506142616	988	0.483968884	0.076530896	0
0.015164129	1684.280273	1569.235474	15398.30176	10	2	506	203	1	31.45495987	959	0.483968884	0.081345968	0
0.015663117	1477.633301	1386.54248	15186.66895	10	2	419	203	1	22.13438606	959	0.44828707	0.086053841	0
0.0160471	1302.497559	1234.908936	15004.37891	10	2	375	203	2	17.82306671	959	0.44828707	0.089996472	0
0.01644991	1100.227295	1101.135742	14792.76855	10	1	329	203	2	15.06995583	959	0.467721254	0.094366319	0
0.016747573	930	934.0770874	14610.49316	10	1	281	210	2	18.73527527	909	0.467721254	0.098046042	0
0.01704666	720	761.5773315	14398.90625	10	1	246	210	1	6.990494251	909	0.521521688	0.102199443	0
0.017287603	510	626.49823	14187.33594	10	1	250	210	1	5.808222771	909	0.521521688	0.106224358	0
0.017442314	330	460.9772339	14005.08496	9	1	247	210	1	10.37309647	909	0.587042689	0.109575965	0
0.017571945	120	380.7886658	13793.54199	9	1	225	210	1	17.76687431	909	0.587042689	0.11317192	0
0.017629648	60	350	13611.30762	9	2	197	211	1	4.787290573	902	0.722181976	0.116064884	0
0.017645651	270	427.2001953	13399.79492	9	2	223	214	1	15.73115158	877	0.722181976	0.119021527	0
0.017600324	480	492.4429016	13188.30176	9	2	259	214	1	23.509655	877	0.596918285	0.121563949	0
0.017507389	647.6110229	640.312439	13006.09863	8	2	251	214	1	6.457954407	877	0.596918285	0.123452611	0
0.017348884	844.8076782	848.5281372	12794.63965	8	2	266	212	0	10.76968288	900	0.546252072	0.12512058	0
0.017159659	1005.783264	955.2486572	12612.45801	8	2	290	212	0	17.60547638	900	0.546252072	0.126190469	0
0.016890887	1200.749756	1131.37085	12401.03613	8	3	353	212	0	20.26014137	900	0.545681775	0.126831844	0
0.016564727	1360.624878	1167.261719	12189.63867	8	2	332	212	0	15.52004719	900	0.545681775	0.126888648	0
0.016234726	1443.121582	1264.911011	12007.49805	9	2	264	212	1	30.98811913	900	0.545681775	0.12653479	0
0.015806787	1556.534668	1386.54248	11796.14355	9	2	183	214	1	14.59970474	883	0.776376367	0.125478879	0
0.015392625	1654.629883	1484.082153	11614.03027	9	2	172	214	2	20.14108467	883	0.776376367	0.124167308	0
0.014871043	1771.016602	1640.121948	11402.72363	9	2	165	214	3	18.44031906	883	0.915422916	0.122000694	0
0.014303152	1891.903809	1769.180542	11191.44727	9	3	149	214	2	13.0854044	883	0.915422916	0.119337149	0
0.013775616	2001.924072	1944.86499	11009.38672	9	3	144	216	1	9.697272301	866	0.863265455	0.116813421	0
0.013130606	1897.366577	1820.027466	10798.16699	9	1	126	216	1	10.36783791	866	0.863265455	0.113432735	0
0.012542451	1717.352661	1628.64978	10616.14355	9	1	110	216	1	4.289153099	866	0.943112195	0.110306829	0
0.01183369	1509.867554	1423.024902	10404.98438	9	1	105	216	1	3.64697051	866	0.943112195	0.10625948	0
0.011096827	1303.878784	1234.908936	10193.86621	9	1	92	215	1	1.687604904	876	0.782950759	0.101892859	0
0.010440243	1127.297607	1030.776367	10011.91309	9	1	101	215	1	9.970261574	876	0.782950759	0.09798234	0
0.00966419	926.1209717	827.6472778	9800.867188	9	2	174	215	1	28.51376724	876	0.763039052	0.093124941	0
0.008981938	751.7978516	650	9618.96582	9	1	256	215	2	4.822542191	876	0.763039052	0.088860102	0
0.008193226	558.0322876	447.2135925	9408.001953	9	2	170	215	1	26.12795258	876	0.691069305	0.083690196	0
0.007479452	375.8989258	320.1562195	9197.091797	9	1	121	215	2	14.12950325	875	0.691069305	0.078444831	0
0.006932229	212.1320343	111.8033981	9015.287109	9	1	88	215	3	26.12141228	875	0.82130903	0.073991686	0
0.006382962	30	50	8804.476563	9	2	42	215	1	1.350224495	875	0.82130903	0.068806514	0
0.005972483	127.2792206	100	8622.743164	9	2	67	215	1	19.47372055	875	0.659500122	0.064526297	0
0.005580851	296.9848633	282.8427124	8412.044922	9	2	106	214	1	16.34479904	883	0.659500122	0.059707578	0
0.005272885	483.7354736	403.1128845	8201.420898	9	2	140	214	0	19.85873413	883	0.659500122	0.055200841	0
0.005128909	615.5485229	604.1522827	8027.733398	9	2	184	214	0	11.47125721	883	0.627096474	0.051407333	0
0.004977905	798.8116455	848.5281372	7817.346191	9	2	159	214	0	26.66184807	883	0.627096474	0.047656123	0
0.004906319	910.9335938	950	7635.928223	9	2	142	214	1	13.00800037	883	0.639330029	0.044790898	0
0.004913361	1020	1019.803894	7425.711914	9	2	139	215	1	20.30750084	870	0.639330029	0.041764364	0
0.005008487	1140.394653	1077.032959	7215.60791	9	3	163	215	2	22.87210083	870	0.656164944	0.039185382	0
0.005152462	1236.931641	1209.338623	7034.408203	9	3	126	215	2	20.29804039	870	0.656164944	0.037319724	0
0.005419069	1355.322876	1360.147095	6824.521973	9	2	80	215	2	10.55538082	870	0.647883952	0.035463929	0
0.005715486	1453.994507	1470.544067	6643.493164	9	2	70	211	2	8.186160088	906	0.647883952	0.034219716	0
0.006167565	1540.55188	1632.482788	6433.86377	9	2	121	211	2	13.26267624	906	0.712214231	0.03308275	3.07207E-05
0.00671864	1608.01123	1752.854858	6224.403809	9	2	133	211	1	14.48112297	906	0.712214231	0.032095879	0.00030616
0.007208555	1667.363159	1800	6043.71582	10	2	118	211	1	14.27357101	906	0.62626791	0.031301804	0.000786997
0.007855681	1736.116333	1860.779419	5834.595215	10	2	192	211	0	31.39687729	906	0.62626791	0.030495707	0.001611608
0.008445311	1804.993042	1892.749268	5654.184082	10	2	261	211	0	22.72124481	906	0.662721097	0.030094346	0.002563315
0.009191819	1897.366577	1992.48584	5445.475098	10	2	331	211	0	16.33230019	906	0.662721097	0.030200673	0.003985392
0.009974424	2001.249634	2061.552734	5236.869141	10	2	383	211	0	19.75851059	906	0.720369279	0.031183351	0.005701787
0.010648509	2107.05957	2191.460693	5056.490723	10	2	435	211	0	14.9070158	906	0.720369279	0.032779917	0.007368548
0.011466122	2238.771973	2289.650635	4847.85498	10	2	435	205	0	13.62869263	953	0.720369279	0.035689913	0.009571915
0.012167659	2364.487305	2441.311035	4667.67627	10	2	408	205	0	9.736777306	953	0.810833156	0.039066836	0.011695143
0.013072934	2516.068359	2561.249756	4458.811523	10	2	353	205	0	10.92491055	953	0.810833156	0.044001866	0.014500535
0.013872679	2655.804932	2695.366455	4278.65625	10	2	293	205	0	20.89182663	953	0.730650425	0.04880536	0.017124958
0.014869066	2821.435791	2851.753906	4070.393066	10	2	246	205	0	25.32377815	953	0.730650425	0.055148192	0.020444427
0.015891751	2949.322021	2915.47583	3862.551025	10	2	168	208	0	5.720433235	934	0.812536776	0.06207861	0.023973292
0.016749933	3003.897461	2984.124756	3683.286621	10	2	191	208	1	15.19676876	934	0.812536776	0.068204723	0.027100595
0.01777963	3063.233643	3031.913574	3476.377441	10	2	224	208	1	11.2427597	934	0.885780036	0.07573358	0.03089554
0.018620048	3118.413086	3110.064209	3297.953857	10	2	269	208	1	39.2227478	934	0.885780036	0.082297489	0.034181908
0.019609971	3181.273438	3132.490967	3092.329102	10	2	347	208	1	22.31172943	931	0.964367449	0.090317979	0.03809832
0.020562034	3079.496826	3226.840576	2886.243164	10	2	305	208	1	24.01307869	931	0.964367449	0.098631382	0.042026352
0.021304961	3005.095703	3310.966553	2707.489502	10	2	237	208	1	22.79182434	931	1.037484646	0.105738945	0.045331862
0.022157267	2925.884521	3367.862793	2501.539551	10	2	204	208	1	11.08264446	931	0.919404685	0.114237115	0.049184326
0.022798287	2871.236572	3292.795166	2324.177246	10	2	259	210	1	13.99497986	917	0.987798691	0.121284582	0.052370686
0.02351973	2813.289795	3146.82373	2117.285889	10	2	292	210	1	21.83781052	917	0.987798691	0.129527345	0.056036122
0.024160547	2759.021484	3040.559082	1910.837524	10	2	317	210	1	7.825525761	917	1.052588224	0.137483522	0.059560623
0.024600783	2661.897705	2926.175049	1733.262817	10	2	284	210	1	11.47125721	917	1.052588224	0.143793404	0.062393621
0.025074866	2550.705811	2760.887451	1527.645264	10	2	249	210	1	22.07341576	917	1.052588224	0.150950387	0.065585025
0.025363283	2371.708252	2631.539551	1348.332275	10	1	253	209	2	16.49387932	913	1.277524829	0.156435236	0.068093009
0.025747595	1400.714111	2040.220581	390	10	1	28	215	4	2.882181168	869	2.56813693	0.178572342	0.078804314
0.025549952	1200.749756	1929.378174	189.7366638	9	1	20	215	5	2.719923258	869	3.16993165	0.181252703	0.080364227
0.025250336	1005.783264	1878.829468	0	9	1	18	215	6	3.438912392	869	3.16993165	0.18311964	0.081650652
0.024870332	846.9356689	1850	174.9285583	9	1	19	215	7	2.361991405	869	3.788080692	0.183705434	0.082446732
0.024404619	670.8203735	1795.132324	375.8989258	9	1	29	217	7	5.00628233	862	3.788080692	0.183777019	0.083188228
0.023923816	524.7856445	1817.278198	550.7268066	9	5	36	217	9	2.052775145	862	7.04108429	0.182815805	0.083497867
0.011669968	2855.678467	1216.55249	16617.99609	10	2	503	201	0	19.85873413	968	0.477654815	0.051574118	0
0.012399675	2644.257813	1264.911011	16406.46289	10	2	503	199	0	22.48092842	988	0.477654815	0.056666281	0
0.012999417	2462.925049	1365.650024	16224.23145	10	2	515	199	0	27.35577202	988	0.489449441	0.061047357	0
0.013668317	2251.799316	1484.082153	16012.72266	10	2	548	199	0	10.74441624	988	0.489449441	0.066118591	0
0.014298706	2040.882202	1640.121948	15801.23145	10	2	497	199	0	24.63790703	988	0.490630776	0.071136117	0
0.014803629	1860.241943	1697.792725	15619.02734	10	2	510	203	0	28.34466934	959	0.490630776	0.075386398	0
0.015352741	1650	1456.021973	15407.56348	10	2	477	203	1	11.39565468	959	0.44666639	0.080138698	0
0.015782792	1470	1328.533081	15225.37695	10	2	456	203	1	20.18643761	959	0.44666639	0.084158249	0
0.016239932	1260	1142.365967	15013.94336	10	2	415	203	2	14.07363415	959	0.44666639	0.088646986	0
0.016643947	1050.428467	943.3981323	14802.53027	10	2	363	203	3	22.58116722	959	0.44549188	0.092915602	0
0.016943354	872.0665283	851.4692993	14620.37598	10	1	327	210	2	20.69954681	909	0.44549188	0.096471511	0
0.017242962	666.1080933	696.4194336	14408.99707	10	1	260	210	1	15.84516716	909	0.515602529	0.100422665	0
0.017472764	488.364624	522.0153198	14233.66406	10	1	236	210	1	8.582483292	909	0.521521688	0.103370912	0
0.01766385	295.4657288	335.4101868	14022.36035	9	1	230	210	1	14.50637245	909	0.587042689	0.107027777	0
0.0177943	90	212.1320343	13811.08203	9	1	243	211	2	9.646224976	902	0.587042689	0.110444173	0
0.017853601	90	200	13629.0166	9	2	219	211	2	7.363740444	902	0.722181976	0.113201819	0
0.017869705	300	250	13417.7832	9	2	260	211	2	17.84268188	902	0.722181976	0.116013288	0
0.017830301	480	390.5124817	13235.74707	9	1	301	211	1	7.973233223	902	0.596918285	0.118165419	0
0.017731797	690	531.5072632	13024.56152	8	1	248	211	1	13.77120209	902	0.596918285	0.120169252	0
0.017572276	900	707.1068115	12813.40723	8	1	228	209	0	8.104435921	916	0.546252072	0.121676974	0
0.017383052	1050	884.590271	12631.4248	8	2	249	209	0	11.03853226	916	0.546252072	0.122626729	0
0.017112529	1090.366943	951.3148804	12420.32617	8	2	271	209	0	15.93889141	916	0.508901	0.123133555	0
0.016829783	1158.015503	1030.776367	12238.38184	8	2	336	209	0	9.046031952	916	0.508901	0.123193294	0
0.01645322	1261.427734	1096.585571	12027.34375	9	2	297	214	0	21.39302635	883	0.556427181	0.122631244	0
0.016022392	1376.408325	1234.908936	11816.34473	9	2	272	214	1	30.15561867	883	0.556427181	0.121481299	0
0.01560655	1475.80481	1390.143921	11634.4707	9	2	288	214	1	29.31538391	883	0.584490716	0.120107457	0
0.015081326	1596.777954	1520.690674	11423.54102	9	2	287	214	1	31.23698235	883	0.584490716	0.117885485	0
0.014588553	1704.72876	1626.345581	11241.7168	9	2	238	214	1	29.71982193	883	0.584490716	0.115722284	0
0.013979125	1838.831177	1792.344849	11030.86621	9	3	186	216	1	16.11800766	866	0.603181899	0.112756185	0
0.013329311	1946.5354	1858.090454	10820.06445	9	3	154	216	1	7.363740444	866	0.863265455	0.10941916	0
0.012737715	1771.016602	1700.735107	10638.33203	9	3	130	216	1	5.885129452	866	0.943112195	0.106346071	0
0.012023378	1569.7771	1453.444214	10427.62207	9	3	120	216	1	6.317550659	866	0.943112195	0.102362908	0
0.011382854	1395.886841	1320.037842	10245.95508	9	1	109	215	1	4.822542191	876	0.782950759	0.098769128	0
0.010619411	1198.874512	1118.033936	10035.34766	9	1	99	215	1	3.931095839	876	0.782950759	0.094240338	0
0.009836599	1008.017883	901.3878174	9824.805664	9	2	156	215	1	26.33747673	876	0.763039052	0.089478515	0
0.009149062	849.0582886	750	9643.261719	9	2	226	215	2	19.8757782	876	0.763039052	0.085309707	0
0.008383548	660.6814575	565.6854248	9432.841797	9	2	199	215	1	12.6255455	876	0.691069305	0.080255464	0
0.007793355	499.2994995	424.2640686	9251.388672	9	1	192	215	1	19.78056908	875	0.691069305	0.07592307	0
0.007193374	318.9043884	250	9041.106445	9	1	158	215	0	26.49487305	875	0.687713385	0.070804924	0
0.006679142	150	180.2775574	8830.911133	9	1	96	215	1	23.3822422	875	0.687713385	0.065766245	0
0.006297652	30	0	8649.629883	9	2	43	215	1	15.02163982	875	0.625421882	0.06162326	0
0.005937376	192.0937347	180.2775574	8439.603516	9	2	126	214	1	22.1280899	883	0.625421882	0.056970689	0
0.005685473	342.0526123	353.5534058	8258.450195	9	2	175	214	1	7.896224976	883	0.72078681	0.05332737	0
0.005476385	530.7541504	531.5072632	8048.614746	9	2	163	214	1	22.2097435	883	0.72078681	0.049416192	0
0.005349156	657.951355	694.6221924	7838.902832	9	3	98	214	1	12.6382246	883	0.72078681	0.04594161	0
0.005297044	752.3961792	751.6647949	7657.995605	9	3	117	214	1	10.48288155	883	0.639330029	0.043277565	0
0.005324749	872.0665283	838.15271	7448.523438	9	3	122	216	1	9.136945724	864	0.639330029	0.040491436	0
0.005407892	977.1898193	917.8779907	7267.805664	9	3	109	216	2	16.16557693	864	0.656164944	0.038478218	0
0.005598219	1087.060303	1070.046753	7058.611816	9	3	94	216	2	18.60846901	864	0.656164944	0.036527686	0
0.005880776	1204.865112	1180.042358	6849.598633	9	2	55	216	2	5.095619678	864	0.647883952	0.034953751	0
0.006189887	1295.222046	1345.362427	6669.250488	9	2	73	212	2	16.75388908	891	0.647883952	0.033938579	0
0.006654886	1366.235718	1520.690674	6460.596191	9	2	156	212	3	20.10758018	891	0.712214231	0.032972842	7.30631E-05
0.007126697	1430.279663	1553.222412	6280.397949	9	2	185	212	1	23.49811554	891	0.712214231	0.032257654	0.00036908
0.007765079	1494.59021	1600.781006	6071.573242	10	2	144	211	0	22.49118614	906	0.62626791	0.031574465	0.001002168
0.008473811	1565.183716	1619.413452	5862.985352	10	2	136	211	0	17.0268364	906	0.62626791	0.031095702	0.001923781
0.009113966	1641.249512	1697.792725	5682.684082	10	2	187	211	0	31.74584198	906	0.611776233	0.031023489	0.002979474
0.009916465	1738.188721	1820.027466	5473.910645	10	2	303	211	0	32.20446014	906	0.611776233	0.031546056	0.004518412
0.010616036	1838.096802	1878.829468	5293.788574	10	2	374	211	0	16.49387932	906	0.774995446	0.032725941	0.006061377
0.011469402	1965.400757	2015.564453	5085.508789	10	2	454	211	0	18.0676899	906	0.774995446	0.035076927	0.008107357
[truncated: 89,582 more rows]
