# Supplementary material for: A study on the spatial distribution characteristics and driving factors of traditional villages in the southeast coast of China: A case study of Puxian, Fujian
Source: PLoS One. 2024 Jun 7;19(6):e0303746. doi: 10.1371/journal.pone.0303746 (PMC11161066; doi:10.1371/journal.pone.0303746)
Supplement: S2 Data — (ZIP) [file pone.0303746.s002.zip › Quantile Discretization Data Sampling/F2200.csv]

Y	X1	X2	X3	X4	X5	X6	X7	X8	X9	X10	X11	X12	X13
0.022823511	42.42640686	7779.78125	9044.887695	9	4	19	221	8	5.720433235	806	7.831640244	0.024219224	0.019584868
0.033187367	30	5953.990234	7847.509277	9	5	4	219	18	2.361991405	809	24.09330559	0.026879691	0.05903475
0	540.8327026	3310.589111	16575.3457	10	2	306	204	1	21.9656086	945	0.646898508	0.02431819	0
0	1124.499878	1860.779419	14577.22168	10	2	259	202	0	16.33542633	955	0.524067163	0.033631362	0
0.01633949	488.364624	1079.351685	391.1521301	7	5	2	220	8	0.337614715	815	6.282389641	0.000611022	0
0.022837542	1597.059814	1300	2768.465332	9	1	2	221	4	0	825	16.77037239	0.022705957	0.021879336
0.001314959	902.496521	2789.265137	15905.46094	10	1	257	210	1	13.36220074	896	0.502958238	0.052460294	0
0.002100577	898.9994507	640.312439	13776.40332	9	3	182	212	1	17.43930817	890	0.673497677	0.090749964	0
0.000913596	603.7383423	538.5164795	11679.25098	9	2	187	210	1	7.832625866	906	0.634701073	0.097609997	0
0	1489.463013	1581.138794	9655.200195	9	3	147	212	2	23.03936386	891	0.76782608	0.069808431	0
0.024881857	1717.352661	2512.468994	4215.61377	9	1	7	220	8	0.954841256	831	9.488101959	0.022954881	0.023320861
0.032931123	840.5355225	1990.602905	5891.010254	9	3	33	219	3	3.338470459	838	4.289756298	0.041357417	0.036499538
0.008198483	2241.182617	3610.05542	15486.53906	10	2	428	203	0	35.94840622	959	0.611843288	0.082844131	0
0.010023045	865.3323364	1970.406006	13290.54199	9	1	91	212	3	1.817522049	890	1.216765761	0.133872926	0
0.007191047	381.837677	608.2762451	11131.98047	9	2	123	217	4	10.53989124	866	1.136074185	0.134030864	0
0.001967363	323.1098938	447.2135925	8956.293945	9	1	67	216	11	2.901821613	874	2.604774475	0.090186089	0
0.009197072	630.7138672	672.6812134	1669.790405	9	1	9	219	2	1.817522049	830	5.932403088	0.000484939	0.007672805
0.021517782	254.5584412	886.0022583	3823.205566	9	1	4	220	6	1.067520261	833	5.218600273	0.009667891	0.021994557
0.029978899	1098.589966	1874.166504	5995.94873	9	1	28	218	6	4.582314968	846	5.367692947	0.022976058	0.030772239
0.014273975	1803.995605	1950	15373.17773	10	2	415	208	0	11.92725182	920	0.494558871	0.085155979	0
0.016639095	270	1030.776367	13159.02734	9	1	152	214	2	12.05273819	877	0.861338317	0.129401729	0
0.012922573	2100.214355	2050	10974.62988	8	5	89	217	2	0.477453768	868	1.599523544	0.126499429	0
0.005526325	30	50	8766.675781	9	2	47	216	1	8.406583786	867	0.89808768	0.076379284	0
0.004109594	1901.630859	1923.538452	6583.68457	9	3	89	215	2	11.70863247	870	0.703913331	0.035792928	0
0.009801793	2958.462402	3001.66626	4373.522461	10	2	411	205	0	27.71135139	952	0.752771616	0.031411964	0.010643242
0.017266182	3443.080078	3744.329102	2172.671143	10	2	320	203	1	12.19438362	968	0.881523788	0.093661718	0.0438499
0.019287044	1518.189697	2504.49585	30	10	1	35	215	1	10.31508255	869	3.113889933	0.144050926	0.06865859
0.004805571	240	100	1570.35022	9	4	17	219	14	2.698951006	831	13.85926628	0	0.004334531
0.001095286	6138.868164	1874.166504	19924.20117	10	2	575	196	0	14.49195099	1000	0.530194044	0.001875113	0
0.015312104	1986.579956	1019.803894	15577.94629	10	2	602	197	0	29.1760788	1004	0.48096025	0.065764681	0
0.017773304	391.1521301	509.901947	13423.95215	9	3	322	210	1	22.7757206	911	0.599547207	0.092967764	0
0.013923211	933.3809814	854.4003906	11250	9	2	357	207	0	24.21487236	933	0.62120074	0.080464594	0
0.007785863	1046.565796	550	9091.782227	9	3	134	212	1	18.09247017	895	0.557597041	0.044613272	0
0.009150312	0	200	6969.368652	9	5	32	213	7	1.721006155	891	1.388121128	0.035056803	0.000332308
0.021571824	1235.839844	1250	4870.174316	10	2	174	211	1	15.28851795	905	1.18680656	0.072736084	0.024226166
0.035948079	1400.714111	2042.6698	2809.448242	9	1	58	215	0	2.635026455	881	1.726818085	0.191434443	0.071723633
0.040714584	695.8447876	640.312439	810.5553589	9	5	24	215	16	3.931095839	884	3.966679811	0.266270071	0.105392076
0.001929175	408.0441284	0	952.9428101	9	3	19	219	5	2.385944128	834	5.71114397	0	0.002105215
0	1682.408936	1788.85437	31152.55469	10	3	474	199	1	12.48939991	994	0.654708505	0.024759952	0
0.00790599	5027.57373	141.4213562	18183.39063	10	2	234	205	0	11.65788746	946	0.575255215	0.019080758	0.00391263
0.011514418	3412.228027	250	16032.52344	8	2	407	201	0	21.8698597	977	0.599666774	0.047403529	0.003148159
0.012961773	1948.152954	447.2135925	13928.56445	10	2	293	207	1	6.918174744	940	0.549998522	0.060140498	0.000666445
0.009539981	241.8677368	50	11819.88574	8	2	144	212	1	2.134299994	894	1.443616629	0.043850616	0
0.005574953	2422.581299	1909.188354	9761.485352	10	2	513	211	1	31.04644203	909	0.63122344	0.031726036	0.004478715
0.01042752	1636.856689	1220.655518	7708.307129	8	3	119	216	2	15.32908535	871	0.806028605	0.037267905	0.013176132
0.025882721	836.779541	850	5718.050293	8	1	24	219	6	1.967863798	860	1.413260818	0.090008616	0.04228754
0.042591345	469.5742798	50	3792.004639	9	1	14	219	6	1.350224495	862	2.489954233	0.227449208	0.086212814
0.05095635	690	743.3034668	1842.009766	8	5	18	220	14	3.372286797	861	10.62532806	0.305657476	0.116644502
0.048255067	134.1640778	70.7106781	42.42640686	8	1	7	219	111	1.012750387	872	29.7350502	0.259016365	0.119962886
0.023756362	509.1168823	3181.980469	4657.832031	9	1	9	219	7	2.569502831	846	6.497303486	0.036514379	0.044050399
0.025692984	1006.230591	2512.468994	3403.909424	7	1	14	220	7	6.255099773	849	4.65802145	0.039082799	0.047851831
0.010159224	161.5549469	353.5534058	1364.587891	7	1	4	219	12	0.954841256	837	4.63313961	4.84393E-06	0.003485004
0.004041028	1913.661377	1637.833984	3265.593262	9	5	13	219	5	1.967863798	841	4.03516674	0	2.64676E-05
2.26728E-08	4155.40625	300	9721.666992	4	1	29	216	5	14.52437592	869	1.543948054	0	0.046902433
0.002478587	4054.441895	2040.83313	11890.94238	4	2	222	212	0	22.87810516	919	1.031975865	0	0.042454209
0.008376799	2954.352783	1491.643433	14095.05273	8	1	44	220	11	1.067520261	859	2.217068434	0	0.022917032
0.016100869	1368.539307	694.6221924	16272.11719	8	1	13	220	6	2.698951006	855	2.947259665	0.003664798	0.018669352
0.018537266	429.5346375	1415.980225	18480.97461	9	3	41	219	12	9.142972946	861	6.109955788	0.013131002	0.026783075
0.01390251	2312.336426	1817.965942	20661.20313	1	1	19	218	10	1.721006155	852	2.185273647	0.016745692	0.030019742
0	2976.054443	4092.981689	47063.80469	9	3	31	216	6	4.168739796	883	0.376495987	0	0
0	212.1320343	111.8033981	31552.31445	10	3	212	205	2	20.57231522	961	0.541646183	0.036991116	0
0	429.5346375	100	29391.87109	10	1	138	209	19	10.2885952	936	1.427650213	0.050622385	0.000433988
0.003437164	84.85281372	50	27263.79492	10	2	110	206	5	5.641219616	953	1.616642475	0.05921188	0.00575847
0.015346866	494.7726746	450	25124.35156	10	2	116	205	2	9.106749535	957	1.133307695	0.058858879	0.012995666
0.0235184	2379.285645	1941.648804	22985.95313	10	2	361	211	0	29.75658035	920	0.76941365	0.061122712	0.019483682
0.023578415	3973.273193	1274.754883	20890.44922	10	2	396	208	0	11.37191486	932	0.758979917	0.05959297	0.027035747
0.018310206	4526.024902	776.2087402	18782.9707	10	4	115	216	0	5.269658089	884	0.849708855	0.065938979	0.032494493
0.014144068	2686.633545	743.3034668	16722.35547	10	2	297	213	2	25.2549324	905	0.817376077	0.091785654	0.03391476
0.014338343	1015.135437	570.0877075	14652.84277	10	2	229	206	2	11.81850624	954	1.010249972	0.091963693	0.026038177
0.009381611	523.9274902	50	12614.41992	10	2	122	214	5	22.14487457	895	0.947235584	0.051989518	0.017802218
0.004309116	2506.391846	250	10651.05664	10	2	240	208	1	21.60508347	934	0.824694872	0.023191234	0.022052711
0.007128689	3595.622314	1346.29126	8700	10	3	379	206	2	10.66312027	950	0.867128551	0.023562169	0.041088462
0.018036867	2582.789307	2282.54248	6788.888184	9	2	94	216	2	12.01703453	887	1.838426232	0.075319566	0.064026251
0.032569632	997.2462158	1856.071167	4848.133789	9	1	37	216	4	1.909152389	889	2.740233421	0.172075018	0.089271724
0.041691698	313.209198	1595.305664	2889.982666	9	2	44	218	9	7.746973515	876	12.720047	0.228327513	0.098980092
0.042837664	1077.079346	970.8244019	1103.902222	9	1	24	219	14	2.719923258	865	8.516220093	0.178799331	0.0980381
0.036126226	218.4032898	111.8033981	295.4657288	8	1	19	220	12	1.687604904	872	9.791817665	0.073111877	0.077686593
0.023753321	323.1098938	316.2277527	1186.802368	8	1	9	220	27	0	868	13.17986584	0.031409036	0.054968931
0.029786391	67.08203888	350	2797.89209	9	1	11	220	3	3.199601412	849	4.524600506	0.0410803	0.046916556
0.031182364	268.3281555	522.0153198	600	8	1	10	220	4	0.954841256	848	6.947646141	0.026792601	0.033187047
0.031134583	30	2121.320313	1187.939453	8	1	6	221	1	0.954841256	846	5.443902493	0.009550903	0.017099513
0.024066335	241.8677368	316.2277527	2844.310059	9	1	9	220	8	1.509526968	851	4.612202168	0.000147144	0.003932993
0.01552146	1936.10437	1386.54248	4493.194824	8	3	10	220	4	1.967863798	844	3.40805459	0	0.006419974
0.007028431	2039.338135	141.4213562	10209.92188	9	4	7	220	30	2.385944128	839	2.479325056	0	0.09688431
0.011441035	1871.095947	1253.993652	12320.98242	9	3	14	219	0	2.635026455	857	3.126637459	0	0.082673021
0.015831452	1745.68042	1600.781006	14460.37305	9	1	43	219	4	4.262692928	871	2.950839996	0	0.041179486
0.017631851	94.86833191	390.5124817	16591.38281	8	1	13	220	7	0.337614715	858	12.77897263	0	0.009877954
0.016773561	1730.664673	111.8033981	18762.69141	9	1	5	219	8	1.067520261	857	4.701974869	0.002382328	0.014048625
0	42.42640686	2672.545654	40582.09375	1	2	12	218	3	9.970261574	878	0.707499862	0	0.015771806
0	606.7124634	1656.804199	44996.80078	1	1	10	217	3	1.817522049	885	2.623350382	0	0.00400972
0	1402.640381	982.3441162	34204.80078	10	3	683	197	0	9.015509605	1014	0.37715143	0.009040551	0
0	2257.188477	1456.021973	32062.75781	10	2	475	201	0	16.15607643	993	0.396862477	0.033484597	0
4.69041E-05	1712.366821	1054.751099	29971.14063	9	2	198	213	2	16.97029686	907	0.675492048	0.051638372	0.001794177
0.008309158	1830.24585	1320.037842	27853.00977	9	3	216	213	1	24.20199013	911	0.623685539	0.072941035	0.010495216
0.024030784	182.4828796	565.6854248	25746.10156	9	3	90	217	7	9.970261574	891	1.576491714	0.09928716	0.023547515
0.034024082	1100.227295	0	23670.68359	9	5	59	216	8	0.754894495	891	2.13257122	0.12200883	0.046306923
0.040138431	2047.925781	1677.051025	21604.41602	10	2	85	216	2	5.730255604	888	1.797775507	0.166253671	0.098552912
0.037044123	3361.205078	223.6067963	19550.8418	10	1	70	217	4	0.754894495	885	2.389253139	0.231347173	0.13589862
0.02969682	1849.810791	50	17547.94922	10	5	63	218	4	1.350224495	887	3.194587231	0.237485886	0.131375074
0.02533651	241.8677368	632.4555054	15561.00879	10	1	91	217	4	5.385977268	889	3.080385447	0.174482584	0.09135472
0.018579939	1994.492432	223.6067963	13633.11035	10	2	75	216	7	4.114075184	891	2.271684885	0.096515164	0.056369483
0.011235359	2777.22876	1422.14624	11694.0752	10	2	550	204	3	29.33019257	982	1.169105649	0.037840866	0.058559172
0.009422192	3114.369873	1415.980225	9756.09082	10	2	121	214	4	17.34677315	902	1.302960992	0.023907777	0.071231291
0.010571578	1154.123047	1950	7812.278809	10	1	39	217	7	1.012750387	877	2.901674986	0.065028489	0.081811525
0.015869807	84.85281372	3092.329102	5939.696777	8	5	41	219	73	4.532714367	887	18.38275528	0.102285199	0.07791061
0.02026663	1129.690186	1588.238037	4207.38623	9	2	160	218	6	11.56032372	880	2.252187729	0.112680972	0.06382744
0.028511105	2524.460449	1358.307739	2750.363525	9	5	227	216	3	10.37309647	879	1.924727201	0.073983096	0.051082306
0.029716816	2277.827881	1504.160889	1702.615601	9	3	107	215	1	12.92595196	886	1.213851452	0.021903796	0.04342908
0.02686099	1023.962891	1637.833984	778.8452759	9	2	175	217	2	11.50415993	871	1.463728786	0.021082126	0.040791936
0.025834491	283.0194397	2425.386475	335.4101868	8	1	36	218	7	4.727942467	861	2.707412243	0.037549913	0.030451536
0.026888279	690	200	1681.071045	8	5	8	219	28	0.954841256	863	5.939993382	0.047498215	0.021596424
0.034116339	42.42640686	2100	1950	9	1	25	220	8	2.901821613	857	5.298235893	0.004861367	0.02712197
0.030205222	247.3863373	158.1138763	3996.648682	8	1	11	220	15	1.909152389	855	5.890690327	4.18873E-07	0.025977336
0.02756713	1871.817261	70.7106781	5916.696777	9	1	3	221	7	1.909152389	851	8.725449562	0	0.031037118
0.026803693	1542.886963	250	7580.092285	9	5	5	220	4	2.052775145	829	12.54757118	0	0.06656377
0.026125431	510	212.1320343	9286.053711	9	4	3	220	10	2.635026455	837	6.671598911	0	0.118315361
0.021654464	90	350	11120.4541	7	1	4	220	34	1.687604904	846	10.78438187	0	0.135544628
0.022554705	30	50	13092.00098	9	1	13	220	0	0.954841256	852	7.314846992	0	0.108301677
0.023425212	123.6931686	403.1128845	15130.97852	8	1	9	219	16	0.477453768	868	17.11697769	0	0.057036757
0.019824417	150	500	17183.90039	9	1	27	219	7	2.635026455	869	9.219350815	0	0.010462618
0.014351955	937.7099609	150	19291.67969	9	1	20	219	4	8.165809631	862	4.211131096	0	0.006092475
0	618.4658203	5380.75293	38670.10547	9	2	38	217	2	4.262692928	884	0.929106057	0	0.016384238
0	330	3541.89209	40832.16016	9	3	22	217	20	3.471741199	887	2.893007278	0	0.018325439
0.003099616	1782.414063	850	34815.83594	10	2	451	195	0	41.65130997	1029	0.438526064	0.006993425	6.25641E-05
0.00404611	2554.407959	111.8033981	32709.20508	10	2	319	199	0	19.85873413	1009	0.479824126	0.038395252	0.001234728
0.002063479	2191.643311	150	30633.4668	9	2	147	212	1	11.00901604	921	0.810043216	0.070486449	0.002906632
0.008398158	2060.412598	250	28547.15625	9	1	90	214	3	4.222687244	909	1.002770901	0.102334976	0.014051707
0.022882352	551.5432739	873.2124634	26522.79883	9	2	87	216	4	2.882181168	898	1.513186693	0.147430345	0.033561017
0.035153519	888.4255981	1123.610229	24476.70898	9	1	134	217	4	18.26473808	892	1.964266658	0.204826638	0.094390437
0.046410736	711.196167	141.4213562	22457.03906	9	1	51	218	13	2.8624053	889	12.43156433	0.338273555	0.185537279
0.047032479	1230	1079.351685	20495.62109	8	1	61	217	9	4.582314968	894	21.30247116	0.473002285	0.250856221
0.04223156	900	873.2124634	18542.9375	8	2	76	217	16	3.054369926	901	25.76482201	0.464339405	0.249874026
0.037462842	240	0	16602.39063	8	1	53	218	16	1.217118144	896	13.90405464	0.291995823	0.175829187
0.027031254	60	738.2411499	14688.14844	8	2	84	217	18	7.973233223	890	7.132801533	0.125222981	0.099304482
0.021441409	1240.201538	180.2775574	12720.31836	10	3	96	214	3	10.64269066	904	2.14158082	0.075949959	0.085331589
0.020914661	1697.056274	141.4213562	10832.49316	8	2	87	217	3	11.17514133	891	2.016731262	0.071073331	0.090227135
0.017421391	161.5549469	667.0831909	9015.636719	8	1	44	218	4	3.931095839	884	6.867114544	0.092310496	0.093074262
0.012386632	852.7602539	2501.999268	7320.246094	9	1	48	218	6	2.456394672	887	4.035433769	0.091867618	0.072751872
0.011137184	502.8916321	460.9772339	5824.173828	9	2	180	216	10	24.8373642	888	3.892437696	0.059826635	0.041059561
0.018534763	1784.432739	427.2001953	4610.639648	10	1	470	210	2	6.466625214	932	1.402959108	0.020059692	0.019208336
0.02320491	3331.216064	1217.57959	3709.946045	10	2	461	204	3	30.48513412	973	1.1663872	0.000953911	0.016411338
0.024295293	2747.580811	1360.147095	2696.664551	10	2	237	209	2	13.48836327	925	1.112740278	0.013060328	0.018258024
0.026404545	1549.870972	1500	1415.097168	10	3	174	214	1	24.73616219	893	1.099077344	0.037923321	0.013359782
0.030833669	30	111.8033981	0	8	1	26	217	7	5.226703644	873	1.484368682	0.047268298	0.0127202
0.033473298	732.3933105	1761.391479	939.6275635	8	1	47	217	6	13.5157814	877	2.008966684	0.032185908	0.016417917
0.028967733	212.1320343	2863.564209	858.0209961	8	1	5	219	8	0.954841256	859	12.17809963	0.012226391	0.020270204
0.025170462	0	2754.087891	997.2462158	9	5	5	220	6	0.954841256	867	9.731238365	0.00394231	0.021849211
0.022497218	240	1739.252686	690	9	1	7	220	7	1.909152389	857	3.252095938	0.00519579	0.038645979
0.024579918	1050	1600.781006	2850	8	1	11	220	2	1.687604904	858	3.399936438	0.008267934	0.057999365
0.026285637	108.1665421	141.4213562	5018.884277	9	1	25	220	91	2.569502831	873	9.289875031	0.008064012	0.068802945
0.032096952	276.5863342	212.1320343	6869.410645	9	2	6	220	6	2.052775145	863	7.572071075	0.002494916	0.068636812
0.037514225	579.3962402	626.49823	8884.508789	9	1	6	220	8	1.687604904	856	7.624495029	0	0.079245038
0.03808992	948.6832886	1513.274536	10708.4873	9	1	11	220	5	2.781886339	853	4.825663567	0	0.116131306
0.030485736	254.5584412	70.7106781	12350.16602	8	1	12	220	7	1.909152389	846	4.775584698	0	0.128687412
0.022999065	218.4032898	447.2135925	16029.46387	7	1	4	220	10	1.687604904	847	5.622822285	0	0.047256634
0.017154947	1841.765503	1025.914185	18013.84375	4	1	131	219	5	6.379370213	869	2.089635372	0	0.006352946
0.010269226	1159.180786	1423.024902	20038.29297	4	2	191	216	17	20.91228485	886	2.269582987	0	0.00535194
0.004069859	780	800	22069.91016	8	3	202	216	9	18.7379055	887	1.336948872	0	0.013226157
0.006066738	189.7366638	934.0770874	24157.89844	8	1	32	218	12	4.262692928	867	9.29602623	0	0.017340485
0.01395116	60	1691.892456	26234.49805	1	3	13	217	16	3.109632969	863	11.23627472	0	0.015080781
0	108.1665421	6606.814453	38495.15625	9	1	6	217	4	2.882181168	863	4.149827003	0	0.012677354
0.011774085	123.6931686	206.1552887	37596.41797	10	2	205	209	0	16.60154915	940	0.548978448	0.002801823	0.000149858
0.024277415	169.7056274	360.5551147	35506.9375	10	3	188	213	1	15.49341583	921	0.795501471	0.030679403	0.004264058
0.029434102	402.4922485	50	33459.61719	9	1	96	214	2	4.058664322	915	1.300806165	0.080545127	0.008499354
0.023048805	42.42640686	316.2277527	31420.25586	9	5	82	217	62	5.00628233	904	4.534919262	0.120432884	0.011442453
0.01309962	108.1665421	850	29380.29492	8	3	84	217	12	5.479268551	907	5.907146454	0.144680753	0.019977007
0.014663596	0	316.2277527	27391.24805	8	1	64	217	6	0.754894495	897	7.530531883	0.165389448	0.040417772
0.024415676	84.85281372	316.2277527	25405.96094	8	1	54	217	64	0.954841256	894	7.079164505	0.235693961	0.114609316
0.035722751	108.1665421	150	23467.76758	8	5	47	217	48	0.954841256	902	24.59249687	0.409006417	0.222073019
0.038840104	241.8677368	750	21535.92578	8	5	65	216	197	1.687604904	910	40.49172592	0.555732965	0.302394241
0.039232541	745.1845703	424.2640686	19594.50195	9	1	38	217	12	3.372286797	902	27.8549633	0.543456733	0.305990696
0.04207436	1711.052368	1000	17653.97461	8	2	84	217	4	2.781886339	892	7.654446125	0.350852847	0.224867925
0.035705335	1623.607056	492.4429016	15721.66016	8	3	146	216	5	8.646670341	898	2.699294567	0.151643366	0.126876876
0.035793841	268.3281555	269.2582397	13878.68848	9	2	70	217	7	18.22118568	890	3.508353472	0.11517024	0.088857636
0.03506726	0	427.2001953	12113.20313	8	1	40	218	14	3.708616734	891	6.748794556	0.128313154	0.084937505
0.030546969	615.5485229	680.0735474	10428.13965	8	1	31	218	4	1.967863798	884	5.522807121	0.137462586	0.078367963
0.027456542	1350	1640.121948	8920.700195	9	3	312	212	1	18.44837189	925	1.692119479	0.110007577	0.055170581
0.022155242	1129.29187	901.3878174	7610.781738	9	1	169	214	6	24.01494026	902	1.427277207	0.05297048	0.02512305
0.022905398	234.3074951	471.6990662	6607.155273	10	1	53	218	3	1.391763449	876	5.16455555	0.010893066	0.005430534
0.023479488	2063.031738	1655.294556	5701.657715	10	2	329	211	2	30.97350502	927	1.301780224	0.001952112	0.000512858
0.018070221	3225.523193	250	4518.063965	10	2	517	202	2	1.817522049	997	1.120842814	0.013706286	0.002067243
0.022233402	1170	1415.980225	3047.917236	10	1	86	213	1	16.52781105	900	1.116315007	0.028683878	0.001584832
0.029563196	872.0665283	1185.326904	1907.065796	10	2	294	215	0	22.10918617	877	1.152139425	0.033375353	0.005685798
0.032259081	2030.492554	2960.574219	1141.577881	9	2	45	217	9	2.719923258	869	1.214986563	0.019451607	0.011328415
0.023472773	123.6931686	961.7692261	794.2921143	9	2	38	218	6	3.054369926	875	2.423562527	0.00330895	0.01238871
0.013182631	276.5863342	640.312439	67.08203888	9	5	23	219	6	4.532714367	874	4.164941788	0.000669609	0.019145733
0.010298285	108.1665421	50	1451.206421	8	5	19	220	7	3.109632969	865	14.79792023	0.010597108	0.050767109
0.011676406	402.4922485	0	3526.37207	9	5	12	220	8	1.817522049	871	11.35856724	0.019685896	0.081145175
0.017100487	1075.40686	0	5567.566895	9	5	21	220	91	0.754894495	878	17.26620865	0.019351278	0.092331916
0.028994318	823.7717896	250	7625.018066	8	1	11	220	7	0.954841256	864	8.382279396	0.009852182	0.083905905
0.038293947	1825.075317	282.8427124	9758.857422	8	1	33	219	2	2.698951006	870	3.366704226	0.000391944	0.06632521
0.039668474	339.4112549	540.8327026	11820.83789	9	1	7	220	8	1.350224495	855	3.748741865	0	0.07273788
0.008321468	1180.720093	1079.351685	19054.62891	4	2	43	215	4	12.22512245	885	2.719400644	0	0.000574595
0.003465252	2280	1486.606934	20951.08594	4	2	243	211	9	5.051152706	937	1.197357655	0	0.00207554
0.000423093	1893.805664	1450	22927.73438	4	2	256	209	2	8.485238075	953	0.889490128	0	0.007755531
0.005136636	540	50	24944.41797	8	3	29	215	6	17.0268364	899	0.914072752	0	0.010960311
0.009804525	1451.206421	447.2135925	40415.53516	10	2	804	190	0	13.20656681	1067	0.404959768	0.014190492	0
0.031475876	1698.116577	900	38352.01563	10	2	582	200	0	10.6784153	1010	0.412659198	0.035176244	0.001979458
0.054276537	1935.406982	0	36344.35156	10	3	178	204	0	13.78268242	985	0.624026	0.086880878	0.009428366
0.062348615	1567.194946	570.0877075	34311.10938	9	2	153	213	3	18.92342567	935	0.86547339	0.15067333	0.015530932
0.048973113	496.5883484	0	32300.86133	8	2	120	216	13	16.4815197	911	4.029069901	0.182051823	0.020463001
0.025923444	1539.382935	2170.829346	30340.81445	9	2	132	215	2	7.125016212	911	1.205022812	0.175211459	0.023890411
0.010876111	216.3330841	650	28398.22852	9	1	75	217	8	1.391763449	898	1.75892508	0.134330392	0.036401954
0.008515912	60	1040.432617	26445.72656	8	1	84	216	22	3.769243956	900	2.703314543	0.152912885	0.0900589
0.015964117	210	2358.495361	24523.05078	8	1	107	217	12	4.520227432	896	4.473064423	0.289389372	0.183551341
0.021347832	484.6648254	2408.318848	22563.91016	8	1	61	217	6	1.909152389	890	8.633850098	0.428277314	0.254595667
0.033717897	169.7056274	447.2135925	20619.62695	9	5	37	218	45	1.350224495	893	20.32297516	0.435561001	0.263993233
0.046094362	480.9365845	400	18773.02539	9	1	94	217	6	8.056359291	895	17.53892326	0.304136306	0.205908358
0.044938352	560.446228	1677.051025	16949.36328	9	3	81	217	5	11.63010502	896	5.20897007	0.166400015	0.129486457
0.046523102	750	1118.033936	15198.66406	8	3	40	218	5	7.125016212	883	5.784737587	0.138337657	0.083657302
0.043114744	318.9043884	873.2124634	13535.62012	8	1	28	219	12	2.698951006	883	7.513381004	0.150146693	0.068421476
0.037355445	465.7252502	1006.230591	12001.5	9	3	39	219	9	4.787290573	883	3.7757442	0.1467513	0.052448668
0.034827098	785.1751099	150	10679.49414	9	1	20	217	16	0.954841256	889	2.416679859	0.113835499	0.030013654
0.026900893	1740	250	9534.384766	8	1	18	218	6	0.754894495	889	2.046931028	0.059735931	0.013181449
0.023875436	960.4686279	921.9544678	8624.413086	9	1	172	216	2	10.6784153	898	2.66882205	0.014498658	0.002838135
0.022529379	763.675354	790.569397	7581.45752	4	3	272	218	5	14.78076839	880	2.095381498	0.002853058	0.005870865
0.01816139	1982.952393	559.0169678	6137.988281	4	2	449	210	1	18.26473808	941	1.200481296	0.015949106	0.012087336
0.020397954	192.0937347	696.4194336	4896.98877	10	2	215	210	1	17.9681282	932	1.130086541	0.023548812	0.011891284
0.029241351	1535.871094	1876.832397	3944.058838	10	2	197	214	1	29.08619499	893	1.15466094	0.02047763	0.005727722
0.034045622	2307.661133	1589.024902	3330	10	3	371	208	1	19.10916901	947	1.133506417	0.009646502	0.003493893
0.0302602	296.9848633	452.7692566	2737.078613	10	1	75	216	4	11.33381653	889	1.935498357	0.000577165	0.007229302
0.022478616	655.2098999	320.1562195	782.3042603	9	1	6	219	6	1.067520261	871	3.717253208	0.003857988	0.029705184
0.021513309	84.85281372	1320.037842	1060.23584	9	1	7	220	10	2.052775145	874	9.535377502	0.023843402	0.078980774
0.018914079	420	939.4147339	3179.717041	8	1	17	219	7	1.391763449	874	16.37758064	0.036008842	0.106013551
0.013385543	960	200	5294.298828	9	1	5	220	4	3.181812763	866	13.81522942	0.02754489	0.092138633
0.020031741	1200	300	7396.384277	8	1	11	220	8	0.954841256	867	6.170761585	0.012261017	0.067972317
0.028206905	530.7541504	1457.737915	9529.427734	9	2	223	215	3	22.61986542	899	3.543766022	0.000946589	0.038961153
0.030058488	127.2792206	206.1552887	11635.4375	8	2	49	219	4	9.106749535	863	4.936429977	0	0.024930632
0.023662383	67.08203888	1463.728149	13765.06445	8	1	13	219	5	1.012750387	860	6.503073215	0	0.019966932
0.011426927	150	1504.160889	15698.60156	7	1	16	219	0	3.931095839	859	5.107247353	0	0.007623152
0.00060843	161.5549469	950	19573.24609	7	1	2	218	10	1.687604904	850	3.244766235	0	0
0	300	531.5072632	21541.33789	4	2	17	214	6	6.893893242	893	1.955357552	0	0
0	174.9285583	1442.220459	23579.63672	1	1	3	214	6	0	907	2.805604458	0	0.001224414
0	6074.240723	8836.289063	38926.28125	9	3	31	217	5	6.671226501	889	1.293046117	0	0
0.001190392	553.1726685	509.901947	43274.23828	10	2	882	189	0	13.59765244	1073	0.351940155	0.013644298	0
0.015920438	825.4089966	50	41245.1875	10	2	287	209	0	8.111279488	951	0.423581153	0.043685969	0
0.041673142	1224.132324	583.0952148	39217.81641	10	1	169	212	1	6.804089546	936	0.542524695	0.080401942	0.002635319
0.068096377	737.9024048	111.8033981	37235.52344	9	1	113	215	4	1.067520261	923	1.029025197	0.131328538	0.01077745
0.076653376	720	70.7106781	35251.10938	8	1	99	216	12	1.067520261	921	1.685355186	0.185230613	0.017235922
0.060483482	1073.312622	100	33306.02734	9	1	105	215	6	1.509526968	920	1.361344337	0.186486468	0.021214338
0.03232212	3107.571289	1236.931641	31380.08594	9	2	438	204	0	28.51518059	989	0.797030866	0.14455235	0.027124468
0.011471222	1529.705811	111.8033981	29427.17188	8	3	109	215	2	7.746973515	910	1.302967429	0.080339335	0.031584162
0.001313977	283.0194397	1150	27498.41602	9	3	355	210	4	24.41234207	940	1.211708546	0.050483022	0.050991684
0.005117884	844.8076782	2460.182861	25546.07031	9	2	468	201	4	33.50829315	1005	1.323931694	0.094619736	0.101501726
0.013954373	1622.498047	3350.373047	23659.52148	9	2	379	209	1	12.82254982	949	1.909643412	0.203286633	0.149936855
0.035188653	840.5355225	1632.482788	21822.06641	9	2	194	216	5	16.25391769	902	2.141925812	0.271861762	0.164600357
0.053560961	150	320.1562195	20025.26367	8	1	30	218	3	1.067520261	902	13.92186928	0.263434768	0.138668671
0.056696273	1073.312622	150	18271.74805	9	1	30	217	39	3.109632969	901	17.2139473	0.218690246	0.107114211
0.051306326	150	813.94104	16642.43164	8	3	57	217	17	5.438007832	885	4.761844158	0.149616182	0.075399488
0.040119123	607.4536743	1856.071167	15127.25977	8	1	99	217	3	3.321432114	888	2.238226175	0.11047861	0.053330284
0.030825553	1266.056885	3000.833252	13726.66406	9	1	78	217	2	6.795864582	889	1.498316407	0.095006712	0.033060905
0.02837179	660.6814575	2302.172852	12517.76758	9	1	64	217	5	2.134299994	897	2.109601021	0.078602485	0.015376819
0.021826597	94.86833191	250	11497.2041	9	3	56	218	5	13.1421051	891	3.887465477	0.04421765	0.008037731
0.018072406	787.4642944	141.4213562	10596.79688	6	1	10	219	71	3.64697051	880	13.33838367	0.013361492	0.005408674
0.018093988	318.9043884	50	9261.452148	10	1	11	218	33	3.016961336	883	9.581413269	0.009219821	0.01803235
0.018967411	973.4988403	212.1320343	7915.680664	4	5	18	218	8	1.967863798	882	6.188964367	0.020598751	0.031414825
0.028999442	977.1898193	618.4658203	6828.213379	10	2	95	215	3	12.36455345	902	4.619944096	0.025405552	0.03388897
0.045080461	2822.07373	0	5978.36084	10	3	158	212	0	17.34387207	922	1.449543595	0.018409975	0.023604801
0.060020659	2250.799805	559.0169678	5492.950195	10	2	220	214	0	27.79130554	901	1.428233743	0.007940805	0.010090613
0.067318089	1272.792236	955.2486572	3542.033203	10	2	174	205	1	20.63027954	989	1.970794082	0.011773155	0.027746109
0.081149884	30	1092.016479	1490.369141	8	1	10	220	15	1.687604904	875	10.38718605	0.035759505	0.080434069
0.086031884	1080	2300.543457	442.9447021	9	5	14	219	5	2.385944128	882	33.80788422	0.066604801	0.130676702
0.070699856	516.1395264	364.0054932	2575.985352	8	1	3	220	14	0	870	5.043424129	0.071379587	0.141529992
0.042898305	371.0794983	1208.304565	4707.706543	9	2	89	219	5	10.2885952	875	4.098335743	0.044297498	0.098491296
0.017700046	342.0526123	743.3034668	6803.719727	9	1	9	220	15	2.719923258	869	9.853421211	0.010792711	0.039228689
0.017966192	819.3900146	943.3981323	8935.972656	8	1	12	219	6	2.569502831	872	11.27498245	7.73569E-06	0.010116087
0.016834483	169.7056274	1059.480957	10783.69629	8	3	20	219	12	2.698951006	862	15.09238148	0	0.004675798
0.009892943	997.2462158	400	12678.11523	8	5	14	219	18	1.909152389	862	7.025535107	0	0.00195388
0.002571661	2053.411865	2408.318848	14645.80859	9	1	36	217	4	6.620689869	872	6.459870338	0	0
0	3567.856445	3354.102051	46173.50781	10	2	447	202	0	28.9944458	992	0.354339451	0.002727106	0
0.001569519	1985.673706	1453.444214	44150.47266	10	3	699	183	0	24.62356567	1122	0.413567215	0.020807235	0
0.013093507	517.8803101	894.4271851	42145.48438	10	3	358	208	0	16.73873138	973	0.415353656	0.054023828	0
0.033778738	898.9994507	50	40185.67969	10	5	162	213	2	1.721006155	936	0.54966867	0.089776807	0.001026314
0.055801079	1385.20752	400	38238.05859	9	2	191	214	1	12.33854485	932	0.625883341	0.117981844	0.007196062
0.062736057	268.3281555	70.7106781	36288.05859	8	5	119	214	3	2.8624053	923	1.137415528	0.14576754	0.01261146
0.048174877	1774.06311	1101.135742	34356.96875	9	2	315	207	1	24.51378632	970	0.676376939	0.133585528	0.013953738
0.023841431	3960.45459	450	32408.67969	9	1	176	213	2	8.28042984	928	0.740683615	0.082557179	0.020456189
0.008222816	2206.581055	707.1068115	30451.47852	9	2	177	211	1	20.92363739	934	0.596076608	0.032167319	0.025651548
0.000396257	30	150	28574.19336	9	2	371	207	1	10.16040802	959	1.428069353	0.009196827	0.027847109
0.000671009	362.491394	1858.090454	26695.11133	10	2	382	201	1	14.33949471	1008	1.142750859	0.015819022	0.032945279
0.012897103	2246.597412	2754.087891	24864.19141	10	3	635	196	2	15.75730038	1044	0.92361778	0.081222549	0.056659263
0.036736365	2093.131592	2198.294678	23101.65625	10	2	568	207	1	24.31756783	968	1.106332421	0.208591163	0.078801431
0.057857394	660.6814575	2015.564453	21392.08203	8	1	48	217	14	4.072588444	904	6.510735035	0.300633162	0.091463052
0.061353888	60	650	19773.27734	8	5	36	218	46	4.787290573	911	11.87347412	0.279900134	0.081854649
0.047855791	626.418396	1264.911011	18230.25195	8	2	488	208	4	20.91228485	958	1.581846237	0.161997616	0.056990962
0.026846601	2506.391846	559.0169678	16801.33984	9	2	598	203	1	26.91306114	996	1.03128469	0.057634756	0.033454567
0.014142832	3274.950439	2110.094727	15537.85742	10	2	398	205	0	28.22569275	973	0.888468742	0.028072802	0.014618548
0.013076972	2820	850	14457.94629	9	1	210	215	4	24.3595562	907	0.918608487	0.027763151	0.005864558
0.012089988	1604.649536	250	13539.84082	8	1	80	216	4	10.62221718	902	1.769037604	0.016564438	0.002383613
0.011440235	757.1657715	447.2135925	12364.36816	9	2	81	219	12	13.59765244	886	1.746101737	0.007115001	0.007244789
0.013476037	295.4657288	1677.051025	10974.62988	8	1	129	218	8	7.746973515	885	1.758754849	0.016346142	0.026786674
0.018689567	456.9463806	353.5534058	9785.933594	4	3	63	218	10	13.61706161	887	4.275398254	0.025570877	0.047324419
0.043812055	1050	141.4213562	8821.479492	8	4	7	217	44	1.687604904	888	5.026164532	0.044144113	0.064146928
0.07467664	1353.661743	522.0153198	8097.11084	8	3	146	214	2	20.63027954	913	2.510775566	0.056505863	0.070865743
0.101192564	60	100	6372.793945	10	1	19	219	1	5.710593224	882	5.426396847	0.066286549	0.065997608
0.116822347	234.3074951	403.1128845	4279.918457	10	5	6	220	20	1.350224495	884	13.39825916	0.060589258	0.077113338
0.147133991	1524.106323	403.1128845	2173.499512	8	1	5	220	17	0	880	9.745868683	0.097005568	0.136027902
0.163104594	150	989.9495239	67.08203888	9	1	8	220	46	0.675206006	880	28.54055405	0.125838533	0.182446361
0.138836041	660	502.4937744	1977.725952	9	1	11	220	20	1.687604904	892	17.76498413	0.111470185	0.171748251
0.082796991	635.6885986	0	4077.462402	8	1	6	220	10	0.954841256	869	7.255034924	0.065949649	0.103998274
0.028458212	702.2819824	400	5892.919434	9	1	11	219	9	2.698951006	868	3.553110361	0.013835317	0.025241833
0.009412534	1328.156616	1151.086426	7770.231445	1	1	11	219	7	1.721006155	870	3.608920336	7.16087E-05	0.000213988
0.000405224	3578.058105	1430.034912	45095.94922	10	2	904	187	0	21.60508347	1090	0.314280748	0.014929756	0.000742437
0.0058523	2670	1000	43128.70313	10	2	757	187	0	30.80328941	1107	0.322665662	0.035808288	0
0.016134869	2891.539307	618.4658203	41220.09766	10	1	268	210	0	9.015509605	959	0.435264081	0.056752965	0
0.02627987	2012.013916	254.9509735	39264.13281	10	1	139	213	7	1.391763449	935	0.681751847	0.060046468	0.001666012
0.029581815	30	158.1138763	37343.43359	10	3	218	212	0	17.18920135	935	0.475264907	0.062011015	0.004645444
0.020121327	2024.27771	335.4101868	35382.22266	10	3	591	204	0	31.68177414	987	0.425467432	0.055137973	0.00789861
0.009105236	2983.756104	100	33471.51953	10	2	358	204	0	38.64236069	986	0.386977851	0.031632289	0.014469361
0.002367589	1209.338623	650	31602.58984	10	3	432	204	0	13.40572262	984	0.616070986	0.007977612	0.021206267
0	30	1012.422852	29744.28516	10	2	433	201	1	7.371306896	1002	0.93002826	0.000671341	0.020975927
0.000514096	831.9254761	1500	27937.79688	10	2	440	201	1	28.21417809	1005	0.537205875	0.018451357	0.013698934
0.011132563	635.6885986	626.49823	26205.52734	10	1	88	213	9	14.79485893	927	2.980220079	0.074499778	0.016394868
0.030166931	0	111.8033981	24492.58789	9	1	58	216	15	0.337614715	908	2.818274975	0.198311791	0.033045087
0.047035106	366.1966553	0	22862.38086	9	4	46	217	24	1.067520261	911	3.100707531	0.288949221	0.048762858
0.05000449	684.7627563	460.9772339	21333.77539	8	1	48	218	26	1.067520261	908	4.831772327	0.26181066	0.050436188
0.036569156	391.1521301	1274.754883	19886.37891	8	3	163	213	9	18.71421814	932	1.256636858	0.14839457	0.04105027
0.016035156	1756.473755	538.5164795	18595.95898	10	2	587	198	1	11.12656498	1038	0.670364141	0.041512053	0.021769205
0.006136924	3364.817871	1012.422852	17431.65234	10	2	482	200	1	3.814074755	1009	0.626763463	0.010611253	0.008673024
0.001951799	3480	715.8910522	16417.34766	10	3	439	203	1	5.989218235	991	0.646422327	0.005517024	0.00205694
0.00300889	3612.478271	100	15467.81543	8	3	212	210	1	18.56595039	941	0.781146407	0.002637438	0
0.003443802	2626.670898	206.1552887	14042.33984	10	3	438	205	1	29.81417847	979	0.838433087	0.003133467	0.005116998
0.009786485	2451.203857	353.5534058	12806.3457	10	2	600	200	1	26.284132	1015	0.896010041	0.014624315	0.024297789
0.026084971	829.7589722	50	11749.66406	10	2	203	214	1	15.21040344	916	1.606291294	0.035567362	0.056081526
0.057055641	30	522.0153198	10877.76172	8	5	18	219	18	9.462322235	889	7.444295406	0.111212969	0.110790655
0.094988137	690	269.2582397	9049.911133	10	5	8	218	10	2.361991405	897	5.28544569	0.286228925	0.192753837
0.124268502	201.2461243	282.8427124	6865.347656	8	5	3	219	19	0.337614715	889	14.91435814	0.379797161	0.22607559
0.147441059	912.4143677	921.9544678	4650.871094	8	1	4	220	11	0.477453768	892	6.063533783	0.288075715	0.21120365
0.191419333	432.6661682	100	2471.31543	8	1	5	219	25	0.477453768	890	9.78631115	0.176895812	0.202360973
0.216081694	740.9453125	141.4213562	268.3281555	8	1	10	220	35	1.217118144	880	5.497189999	0.170408309	0.217801407
0.188923523	150	200	1039.663452	8	5	6	219	19	0.337614715	878	8.456771851	0.140115231	0.193143696
0.118438356	134.1640778	694.6221924	2847.630615	8	1	5	219	39	0.954841256	869	4.165286541	0.080442756	0.111856028
0	5436.957031	2158.703369	46128.65625	10	2	721	197	0	32.01453781	1027	0.343508899	0.004733968	0.007412966
0.000958153	4860.092773	141.4213562	44196.05859	10	2	580	189	0	36.14142227	1094	0.330796361	0.010399994	0.002685128
0.003882435	4459.416992	696.4194336	42253.80469	10	2	453	204	0	29.42277718	992	0.353332281	0.014199245	0
0.004904096	2306.881104	900	40290.01172	10	2	399	204	0	20.92817688	990	0.35370934	0.011018491	0
0.003187259	364.9657593	158.1138763	38395.71094	10	3	466	201	0	2.385944128	1000	0.513950527	0.007335749	0.001480101
0.001495455	1620	141.4213562	36491.10156	10	2	510	198	0	12.91359329	1023	0.394342333	0.00525324	0.008476553
0.00074945	2043.526367	1421.26709	34617.51563	10	1	750	193	0	13.37804604	1058	0.455028832	0.002244092	0.01599489
0	201.2461243	514.7814941	32804.50391	10	2	554	206	0	16.31665993	974	0.470681667	2.92807E-05	0.021270502
0	1652.18042	380.7886658	31034.92383	10	2	253	209	1	13.1663208	954	0.463097274	0.000180459	0.018566793
0	67.08203888	600	29273.00586	10	1	238	210	1	11.20417595	940	0.592273831	0.013321688	0.009265113
0.005223196	807.2174683	522.0153198	27594.78125	8	2	313	208	2	16.55551147	962	0.502180874	0.047011137	0.003753738
0.016883465	2026.055298	1900.657837	25970.02148	8	3	572	209	2	35.31121445	964	0.564681232	0.128007457	0.009834702
0.02624174	1790.474854	1453.444214	24437.77539	8	3	219	213	4	8.848749161	935	0.644084752	0.188431248	0.017679069
0.030147692	394.5883789	150	23003.27148	8	1	65	216	8	2.134299994	911	3.231488228	0.170941308	0.023326777
0.023821823	313.209198	1800	21654.11914	8	2	324	212	1	25.62327766	937	0.791734576	0.101463497	0.02223915
0.014674533	1702.615601	848.5281372	20440.48242	10	2	669	196	1	25.08152771	1041	0.573473096	0.041953843	0.017161991
0.00991179	1336.60022	350	19353.13867	10	3	223	209	1	19.47372055	942	0.54258889	0.016911399	0.013319932
0.003006531	1336.60022	651.9202271	18415.82227	10	2	380	207	0	42.00978851	956	0.565446854	0.005129217	0.006067125
0	1859.516113	412.3105774	17150.47852	10	2	535	198	1	8.984876633	1031	0.609417558	0	0.000253044
0.002261906	2602.921387	1866.81543	15845.7373	10	3	312	205	1	9.736777306	973	0.940144837	0.00010381	0.000644888
0.014966443	2040.441162	180.2775574	14694.5498	10	2	533	195	1	31.77256203	1051	1.520317078	0.0057135	0.011756668
0.03558939	1860	0	13598.70605	10	2	310	203	14	19.95586586	1006	2.836269617	0.036917485	0.050443072
0.066136025	1992.009033	1820.027466	11401.4209	10	5	192	214	5	9.764888763	921	3.762421131	0.241698906	0.174638242
0.100306123	576.281189	353.5534058	9238.879883	8	5	25	218	28	3.181812763	903	19.27417183	0.601223469	0.328378797
0.133449763	720	100	7050	8	5	8	218	78	1.721006155	914	65.3131485	0.761685967	0.400715679
0.156951234	201.2461243	403.1128845	4848.226563	8	1	4	219	334	2.134299994	899	27.12712288	0.59529084	0.359204859
0.205298096	2100.214355	0	2664.432373	8	5	5	219	37	1.067520261	890	39.75944901	0.293877453	0.277426451
0.24112846	1080.416626	474.3416443	450.9989014	8	1	5	220	9	1.067520261	886	6.000026703	0.182650238	0.226949945
0.221687794	84.85281372	50	30	8	1	4	219	62	1.909152389	879	5.355291367	0.16216369	0.205303058
0.149575353	764.8529053	100	1945.37915	8	1	6	219	41	0.754894495	870	2.87110877	0.088895567	0.125696018
0	8431.654297	3763.641846	49104.53125	10	2	703	194	0	6.721369267	1048	0.3267802	0	0.016319867
0	7467.589844	2000	47184.85156	10	1	693	191	0	3.64697051	1074	0.460213929	0	0.014161856
0	5376.030273	636.3961182	45222.46094	10	2	724	194	0	20.80285645	1055	0.29039073	0.00022876	0.007135671
0	3321.746582	100	43298.74219	10	2	303	208	0	27.44048691	959	0.40965873	3.01658E-05	0.000599276
0	1527.645264	1050	41407.70703	10	2	694	199	0	32.95162964	1024	0.37960127	0	0
0	180	158.1138763	39522.69922	8	2	635	194	0	21.5790081	1046	0.485693038	0	0.002567583
0	1231.462524	492.4429016	37666.74219	10	2	676	190	0	12.47226334	1072	0.356799632	0	0.010860806
0	0	1151.086426	35893.96875	10	3	783	187	0	14.88256645	1093	0.385537744	0	0.017329063
0	684.1052246	100	34111.49219	10	2	564	198	0	14.82650471	1024	0.448395342	0	0.018359488
0	1033.150513	180.2775574	32364.98047	10	2	286	203	0	12.5363884	988	0.39467907	0	0.013404996
0	494.7726746	800	30698.15234	10	2	332	205	1	21.04797173	978	1.121311903	0.002152696	0.004384469
0.000145625	1081.665405	884.590271	29077.73828	9	2	510	199	0	39.55345154	1021	0.451927483	0.013502053	0
0.004111	2822.552002	1142.365967	27550.55273	10	3	788	188	0	1.509526968	1103	0.441878557	0.040961534	0.000660019
0.01103577	692.6037598	400	26098.31055	10	2	314	202	0	28.94631386	1015	0.497271717	0.064662345	0.002227902
0.01739794	906.9729614	430.116272	24720.07227	9	3	364	210	1	22.22435379	949	0.567336679	0.069930941	0.007990174
0.019727072	684.7627563	1432.654907	23455.18555	9	2	710	196	1	24.31939507	1051	0.466168344	0.059955541	0.014859336
0.020117	1012.027649	100	22349.05273	10	1	582	194	1	3.945476294	1056	0.706730485	0.042840939	0.018408548
0.013747014	361.2478333	1752.854858	21338.58398	10	2	402	195	0	29.37453651	1047	0.512940705	0.024887895	0.015385731
0.004829971	750	583.0952148	20224.82813	8	1	134	211	2	4.262692928	924	0.494869888	0.007036118	0.007485533
0.000881942	270	50	18903.73828	10	3	100	212	5	7.725405216	919	0.73068589	0	0.00058304
0.007126544	1103.086548	1360.147095	17297.69922	10	2	331	210	0	24.02983665	934	0.577186406	0.000487228	0
0.01939033	934.3446655	989.9495239	15473.60352	10	1	186	198	1	24.70942497	1023	0.819609523	0.00202902	0.000751667
0.035596646	67.08203888	300	13290	8	2	80	214	2	1.067520261	917	1.228335261	0.025259031	0.031434178
0.067571416	2023.388306	2258.871338	11100	10	1	400	207	3	12.75587177	978	2.97182107	0.271900445	0.185651526
0.105357349	2160.208252	320.1562195	8940	10	1	100	216	23	20.77537537	915	5.068645	0.682983577	0.375543863
0.138172224	888.4255981	901.3878174	6750	8	5	18	216	218	2.456394672	920	42.63254547	0.853009582	0.473550111
0.165148005	1277.380127	50	4560	8	5	6	218	149	1.721006155	909	51.83615112	0.661199808	0.423671275
0.203026995	2698.332764	180.2775574	2400	8	1	4	219	56	0	894	7.32954216	0.317020148	0.299587637
0.230627075	816.0882568	180.2775574	210	8	5	4	219	13	0.754894495	884	5.669296265	0.215006217	0.22227551
0.229627967	721.2489014	901.3878174	804.9844971	8	5	4	219	16	0	885	5.812702179	0.239159524	0.208612829
0.176866516	876.1849365	50	1190.965942	8	1	7	219	27	0	877	7.325306892	0.17848371	0.154287249
0	6679.296387	1044.03064	48227.02344	10	2	728	189	0	4.262692928	1083	0.257279664	0	0.015999876
8.30768E-05	4584.015625	1040.432617	46304.92969	8	2	702	195	0	20.55604553	1047	0.352710783	0	0.008456627
0.001190281	2565.306885	180.2775574	44410.10547	10	2	369	205	2	22.70506859	981	3.4153409	0	0.000995266
0.001206357	502.8916321	636.3961182	42562.47266	10	2	715	190	0	7.804184914	1070	0.521005034	0	0
0.000123512	1518.189697	100	40745.45703	10	2	686	190	0	20.15781021	1067	0.390673637	0	0.001383249
0	510	982.3441162	38947.44141	10	3	842	189	0	23.89339638	1077	0.325202912	0	0.00823301
0	1295.222046	874.6427612	37192.55859	10	3	962	181	0	25.71910286	1133	0.336014271	0	0.013983577
0	540.8327026	1360.147095	35459.75781	10	2	568	191	0	15.23762798	1074	0.307651967	0	0.014491331
0	551.5432739	500	33802.37109	10	2	446	204	0	24.50836754	985	0.408187836	0	0.00944175
0	400.2499084	180.2775574	32209.3418	10	2	228	208	1	17.54840088	961	0.438474357	0	0.002270625
0.000414721	1755.704956	917.8779907	30655.9043	9	3	390	197	0	21.31357384	1028	0.366848737	0	0
0.005241894	3398.352539	180.2775574	29195.6875	10	2	261	206	0	23.67606354	970	0.37744838	8.86306E-05	0
0.011242115	1580.91748	427.2001953	27795.36914	10	5	709	191	0	34.74601746	1081	0.355168581	0.007906157	2.70318E-08
0.022819227	540	223.6067963	26179.87695	10	5	616	193	1	3.471741199	1072	0.591246963	0.029963465	0.004252884
0.02981014	108.1665421	250	24352.25781	10	1	585	195	1	1.687604904	1051	0.535365582	0.050270457	0.010949185
0.026407182	859.5929565	1529.705811	22553.93555	8	2	718	192	0	19.23169708	1071	0.457130283	0.04962809	0.014120244
0.017080454	1583.192993	2460.182861	20811.82813	10	2	273	204	0	13.72132587	975	0.413521141	0.025198495	0.011478449
0.007592049	2883.903564	1570.03186	19104.63086	10	2	530	203	0	13.01208782	987	0.421095729	0.003526269	0.004942019
0.007603758	1666.283325	474.3416443	17406.54102	10	2	249	204	0	26.19483757	981	0.484598845	0.00111045	4.82232E-05
0.015055271	189.7366638	667.0831909	15775.89258	9	2	117	213	1	9.142972946	911	0.805892646	0.0092025	0
0.024286512	30	1300	14190.03125	9	1	85	213	3	11.00901604	918	0.823581636	0.014156376	0
0.03385222	276.5863342	300	12618.02246	12	2	64	216	2	3.945476294	905	0.851508319	0.019257763	0.009263492
0.060774885	0	1341.640747	10549.12793	9	2	151	210	2	17.38733292	952	1.278060198	0.146570072	0.127383143
0.099572062	492.0365906	894.4271851	8501.652344	10	1	219	208	16	22.16164017	973	4.676074982	0.445714206	0.305428624
0.139598787	442.9447021	50	6403.788086	9	1	10	217	13	2.361991405	912	31.58481026	0.577986419	0.406618208
0.171290353	708.0254517	250	4260	8	1	5	218	43	0	910	17.1793766	0.435590655	0.36913538
0.206429914	2040	111.8033981	2070	8	1	4	218	8	0.754894495	900	6.315158844	0.208499879	0.266890168
0.219562799	150	360.5551147	120	8	1	4	218	35	1.067520261	895	19.68018532	0.236786902	0.210202679
0.217777863	702.2819824	141.4213562	1803.24707	8	5	5	218	146	2.052775145	905	24.75778961	0.290317237	0.212743133
0.183982193	778.267334	0	0	8	1	9	219	11	1.012750387	901	18.01203918	0.252552271	0.176005155
0.122372948	335.4101868	141.4213562	1961.045654	8	5	5	219	6	0.954841256	885	14.98754787	0.130466044	0.097657815
0.000237235	5724.02832	70.7106781	49323.74219	10	2	775	183	0	4.100293636	1117	0.262416244	0	0.011765744
0.00434458	3828.968506	360.5551147	47443.69922	10	2	464	199	0	33.63419342	1019	0.298496991	0	0.005459301
0.00838325	1980	70.7106781	45631.69531	10	2	770	193	0	19.92679405	1048	0.556563854	0	0.000201551
0.008483722	210	304.1381226	43810.85938	10	2	752	186	0	25.40600967	1088	2.838493109	0	0
0.004553303	2288.864258	50	42023.36328	10	2	667	187	0	1.687604904	1084	0.3875615	0	0
0.000339158	2621.01123	800	40277.76953	10	2	1037	172	0	11.81850624	1180	0.342163146	0	0.002674414
0	1803.24707	1073.545532	38556.66406	11	2	828	176	0	23.55381775	1163	0.342293292	0	0.006347573
0	120	360.5551147	36911.52344	10	3	496	205	0	29.59846687	977	0.31127888	0	0.006572593
0	1991.105225	710.6335449	35248.21094	10	2	559	203	0	19.32292366	993	0.354777336	0.000973485	0.003353857
0	870	743.3034668	33168.45703	10	2	424	204	0	22.4171772	982	0.337206632	0.004278649	7.4376E-05
0.002165971	1012.027649	471.6990662	31106.29688	10	2	554	198	0	10.10106564	1021	0.34355396	0.003627255	0
0.009737814	3191.018555	901.3878174	29087.70313	10	1	596	193	0	1.350224495	1057	0.314231396	0.000309048	0
0.018578958	3061.323242	707.1068115	27074.31445	10	2	722	190	0	8.984876633	1081	0.338824242	0.005455445	0
0.032969199	924.175293	855.8621216	25093.79492	10	1	602	194	1	6.457954407	1058	0.650906682	0.032519925	0.000539359
0.039795123	630	316.2277527	23180.70313	8	1	600	193	1	6.721369267	1063	0.537040293	0.055218838	0.003924812
0.03199853	1544.344482	150	21292.64648	10	2	740	189	0	11.48537064	1089	0.472053528	0.051242147	0.005896146
0.017962167	3306.266846	1773.414795	19455.64258	10	2	509	191	0	21.84422684	1080	0.381659627	0.020616015	0.004140747
0.012108217	2893.872803	320.1562195	17727.15625	10	1	467	201	1	21.6029129	1007	0.429040343	0	0.000759711
0.014086985	1323.064575	1000	15993.12305	10	1	114	209	1	2.385944128	947	0.531343281	0.004589958	0
0.020463748	234.3074951	212.1320343	14319.58789	9	1	120	214	2	9.74803257	912	0.568250179	0.01681374	0
0.028267514	0	776.2087402	12688.86523	12	1	87	215	4	7.825525761	907	0.646444321	0.02350913	0
0.038120341	758.9466553	0	11076.01465	9	4	61	215	0	5.730255604	905	0.760901213	0.018946035	0.001109924
0.059380803	284.6049805	552.2680664	9510.046875	12	2	67	216	0	0.477453768	904	1.065996766	0.035902865	0.042130154
0.089413956	60	50	7748.657715	9	1	34	215	6	18.02629089	918	1.910771608	0.122767456	0.155933693
0.125769719	1481.890625	150	5665.871582	9	5	7	218	35	1.067520261	901	21.58297539	0.187240928	0.238934368
0.158952922	711.196167	100	3609.113525	8	5	5	218	44	1.432096243	913	25.08848381	0.140267476	0.224145889
0.182045013	30	412.3105774	1535.871094	8	5	13	218	25	1.687604904	908	11.96255016	0.111161478	0.171583891
0.188038617	577.0615234	206.1552887	540.8327026	8	5	4	217	15	1.012750387	906	32.19457626	0.213231757	0.168200999
0.178948551	720	743.3034668	2642.72583	9	5	15	218	24	1.012750387	906	36.829319	0.258824736	0.178400382
0.157291263	127.2792206	200	778.267334	8	1	6	219	78	2.361991405	908	24.33176613	0.226317555	0.153669745
0.1227789	980.8669434	500	1247.798096	8	1	15	219	1	2.719923258	911	14.18126297	0.121212967	0.101007178
0.084797017	30	750	3234.022217	7	1	3	219	4	0.754894495	889	6.701752186	0.060145494	0.049763292
0.00957421	2971.363281	471.6990662	48688.40234	10	2	608	193	0	33.34031296	1047	0.27251187	0	0.000942917
0.015257216	814.9846802	360.5551147	46881.87109	10	2	979	180	0	0.754894495	1126	0.269738197	0	0
0.015380048	390	200	44879.21875	10	3	891	182	0	26.11487007	1108	0.272261351	0	0
0.009958675	1878.297119	412.3105774	42825.25	10	5	945	177	0	22.53215027	1141	0.285417289	0	0
0.002566996	1753.909912	460.9772339	40731.39453	10	3	1029	182	0	25.53027534	1117	0.243110687	0	0
0	1142.365967	602.0797119	38648.62891	10	2	560	198	0	17.08314323	1023	0.30742836	0	0.000219885
0	858.0209961	223.6067963	36594.60156	10	2	434	201	0	5.322852612	1008	0.317866325	0.000439627	0.000295985
0	1170	715.8910522	34506.63672	10	2	458	193	0	16.06707954	1060	0.385828674	0.008929078	0
0	1288.254639	1151.086426	32418.05078	10	2	633	193	0	21.5790081	1058	0.332843214	0.016689982	0
0.002216239	750	2418.677246	30364.75781	10	2	454	196	0	21.03220367	1030	0.408042312	0.015437001	0
0.010102827	2942.447998	2721.212891	28276.04688	10	2	763	187	0	15.37625122	1095	0.32536152	0.006430977	0
0.023379134	2752.81665	1104.536133	26200.97656	10	2	826	189	0	15.95176601	1090	0.285254866	0.004208557	0
0.038141042	750	70.7106781	24179.49805	10	3	611	194	1	10.72415543	1060	0.556577981	0.029610971	0
0.042619091	313.209198	180.2775574	22151.66406	10	1	605	194	1	4.168739796	1064	0.43971467	0.050619509	0
0.032950558	2001.249634	141.4213562	20170.75586	10	1	611	191	0	5.226703644	1088	0.922054589	0.045186173	7.16183E-05
0.018546499	2305.515137	200	18267.83203	10	2	481	193	0	20.07159615	1067	0.381677985	0.018933738	0.00034745
0.01497383	1736.116333	50	16408.35547	10	1	168	206	0	3.016961336	975	0.409085125	0.000603424	0.001475274
0.017658575	324.4996033	50	14631.17578	8	1	89	209	4	2.02486825	943	0.73867178	0.004073991	0.001043108
0.021664932	1398.463501	250	12908.57813	9	2	214	211	1	7.187414169	936	0.47231546	0.015710294	3.22776E-06
0.03002014	967.4709473	250	11191.9707	9	1	98	210	2	4.857533455	947	0.658916891	0.022200931	0
0.042430129	60	111.8033981	9560.261719	9	1	83	214	3	5.951584339	913	0.778887689	0.017759155	2.4064E-05
0.054785982	1710.263184	1123.610229	7968.036133	8	2	414	208	1	12.64666939	965	0.704401672	0.00666883	0.010742229
0.078862771	2106.418701	353.5534058	6396.405273	8	2	679	198	1	13.69052887	1057	1.218819141	0.01548824	0.049353104
0.112818204	1084.158691	200	4803.374023	9	5	137	213	9	21.1757679	939	2.785146713	0.036517713	0.095306002
0.127026901	607.4536743	851.4692993	2844.942871	8	1	9	218	14	1.067520261	907	23.79372787	0.058123808	0.10239657
0.127134651	742.1589966	552.2680664	778.8452759	8	2	11	217	4	1.721006155	915	6.356595039	0.07343258	0.091787055
0.125522316	1288.603882	50	1253.195923	8	1	5	217	11	1.391763449	903	12.77219868	0.124152973	0.102612242
0.115766451	1380	982.3441162	3335.940674	9	1	25	216	8	2.134299994	913	26.48205185	0.147173971	0.112942584
0.102802485	990	70.7106781	1566.046021	9	5	5	218	8	0	902	8.328863144	0.10896945	0.098552018
0.095345408	268.3281555	961.7692261	127.2792206	9	5	18	218	12	3.471741199	912	17.28597641	0.059232101	0.069666989
0.082347073	268.3281555	50	1426.183716	8	1	4	219	63	0.754894495	911	15.78073978	0.05370532	0.048574086
0.06369371	361.2478333	800	2552.645752	8	5	6	219	37	1.217118144	898	15.5783186	0.053433947	0.043052491
0.011099159	3145.425293	1110.180176	48309.28906	10	2	963	176	0	36.5656929	1138	0.280378371	0	0
0.017154174	1422.392334	50	46220.66406	10	2	1053	169	0	21.45892334	1180	0.292578787	0	0
0.017259663	540.8327026	158.1138763	44132.08203	8	1	948	176	0	21.04572105	1147	0.338116288	0	0
0.01149263	210	380.7886658	42076.82422	10	2	900	177	0	5.00628233	1138	0.478555113	0	0
0.003327576	318.9043884	894.4271851	39990.04688	10	2	1024	176	0	28.6447258	1158	0.341018617	0	0
0	483.7354736	350	37907.28906	10	2	605	187	0	3.520405054	1095	0.33913973	0	0
0	84.85281372	890.2246704	35846.09766	10	2	531	198	0	6.063765049	1030	0.52962029	0.002104786	0
0	912.4143677	350	33759.50391	10	2	438	200	0	6.423151016	1015	0.433518022	0.014257425	0
0	617.737793	447.2135925	31676.73242	10	3	395	199	0	4.822542191	1016	0.512089193	0.023573184	0
0.000573991	954.829834	992.4716797	29620.83398	10	3	625	190	0	25.4605999	1078	0.414460629	0.022079471	0
0.006588468	1385.20752	2530.316162	27534.70508	10	2	680	190	0	25.17366409	1074	0.307950407	0.012515403	0
0.018995056	948.6832886	900	25446.10156	10	3	607	190	0	21.30693436	1078	0.28984797	0.006336924	0
0.032525714	258.0697632	550	23392.80664	10	1	616	192	0	2.052775145	1071	0.650359333	0.021427657	0
0.03660408	1482.194336	565.6854248	21304.16211	8	1	618	193	1	0.477453768	1069	0.489223123	0.033375748	0
0.02851915	2359.343018	200	19238.23633	10	3	648	188	0	28.72866631	1102	0.371799141	0.030460734	0.000973913
0.022954769	510	364.0054932	17238.12695	10	3	341	202	0	23.08682823	1000	0.500030041	0.014802849	0.005765817
0.023704173	90	70.7106781	15248.17676	10	1	168	206	0	8.485238075	965	0.447723836	0.0064764	0.009262116
0.027404603	1087.060303	790.569397	13335.56543	8	2	455	206	0	15.80944061	968	0.419597298	0.005722872	0.008123015
0.025098933	2655.804932	111.8033981	11547.66211	10	2	287	204	0	21.83781052	992	0.417631745	0.00781185	0.00343902
0.025591372	2154.158691	474.3416443	9811.467773	9	2	189	207	1	16.66574097	969	0.468921572	0.011263828	1.24309E-06
0.040948495	0	320.1562195	8109.105957	9	2	252	209	1	23.62842369	943	0.529502332	0.008358437	0
0.062049322	1164.989258	460.9772339	6473.399414	8	3	471	200	0	20.95764732	1028	0.573016882	0.009199467	0.003847632
0.08146853	1180.720093	335.4101868	4836.238281	10	2	314	204	0	18.13093376	1000	0.73695147	0.020788968	0.023609493
0.097147547	589.4064941	250	3288.662354	10	2	237	213	1	25.13548088	937	0.963655174	0.027454711	0.048150793
0.093873724	1363.598145	269.2582397	1714.205322	9	2	168	214	2	13.36220074	932	4.604513645	0.050067037	0.061845753
0.080517791	618.4658203	447.2135925	67.08203888	8	1	15	218	4	1.067520261	912	4.678384781	0.062747061	0.055105198
0.068741731	1008.464172	790.569397	2030.492554	8	2	223	216	3	14.54953671	922	2.775644064	0.062326625	0.043607522
0.060022317	2355.525391	250	4077.462402	8	1	28	218	2	4.168739796	904	3.655650854	0.049819246	0.041775547
0.053626865	2790.161377	951.3148804	2613.446045	8	1	35	218	9	6.526986599	902	2.893617392	0.024057942	0.03479699
0.060133316	2133.377686	2280.35083	1025.280396	9	2	167	213	6	17.72175598	939	2.170609474	0.014480493	0.031939834
0.066108756	642.0280151	838.15271	60	8	3	74	218	9	15.81919384	900	2.633995295	0.031911146	0.038509682
0.067921206	254.5584412	111.8033981	737.9024048	8	5	8	218	169	1.012750387	900	7.891331196	0.044950586	0.038557224
0.058378689	1590.282959	1101.135742	2244.393066	8	2	46	217	15	11.98121166	894	3.566869736	0.037404921	0.027555641
0.012881088	720	583.0952148	45473.55859	11	2	1345	161	0	22.81795883	1225	0.280989259	0	0
0.013032804	174.9285583	269.2582397	43420.125	10	3	968	171	0	16.41022682	1167	0.250219047	0	0
0.008058283	210	1001.249207	41336.09375	8	2	923	169	0	23.76713753	1184	0.459415615	0	0
0.00159358	2068.477783	1817.278198	39242.86719	11	2	1162	164	0	12.64666939	1233	0.293331146	0	0
0	466.6904907	335.4101868	37189.55859	10	2	825	176	0	16.36040497	1162	0.255998164	0	0
0	1671.406616	223.6067963	35103.28125	10	2	973	179	0	31.77256203	1160	0.295291901	0.001026283	0
0	2731.977295	1610.124268	33018.13281	10	2	483	200	0	7.140668869	1025	0.28398785	0.011126589	0
0	1201.499023	1523.975098	30964.78125	10	2	590	197	0	13.83230305	1035	0.351210028	0.019434126	0
0	308.8688965	0	28872.48633	10	2	302	199	0	5.322852612	1015	0.390001267	0.019567829	0
0.001100593	597.7457886	1931.320801	26787.58203	10	2	611	196	0	17.36706734	1032	0.412572294	0.019066626	0
0.009214934	1021.763184	2193.171143	24734.26758	10	2	640	193	0	11.72702408	1056	0.397899359	0.017030926	0
0.018234203	1939.123535	1480.709229	22647.21875	10	3	774	192	0	12.31682396	1074	0.328345835	0.019637397	0
0.021940693	2736.585449	500	20562.78516	8	3	605	193	0	1.067520261	1067	0.394122332	0.018039446	0
0.021201057	1124.499878	223.6067963	18503.58008	10	2	556	196	0	3.931095839	1044	0.385165304	0.01332565	0.00392257
0.025956683	318.9043884	474.3416443	16419.23828	10	3	751	195	0	32.63414383	1051	0.340157837	0.014621049	0.011713483
0.031363986	2176.80957	1118.033936	14333.91113	10	2	505	192	0	23.509655	1077	0.357826233	0.017753314	0.016370149
0.034479652	2796.927002	400	12317.14648	10	2	542	195	0	31.79691887	1056	0.3623918	0.017130036	0.014883024
0.02589564	4168.705078	1710.263184	10337.12207	10	2	626	195	0	29.83376884	1068	0.347597569	0.008001304	0.008153535
0.016728859	2806.724121	873.2124634	8452.336914	10	2	394	196	0	15.87756157	1052	0.411482483	0.000641169	0.001096695
0.034043346	626.418396	538.5164795	6724.619141	10	2	448	202	1	14.24415779	1006	0.476710141	0.008966751	0.000344608
0.069126658	216.3330841	1250	4990.651367	10	2	415	202	0	13.65578556	1004	0.486183494	0.0319391	0.006333973
0.092978142	276.5863342	2012.461182	3345.10083	10	3	381	205	0	11.03853226	980	0.587613344	0.05442642	0.015445705
0.089955568	606.7124634	552.2680664	1747.483887	10	2	505	202	1	18.45641899	1012	0.668635786	0.052466229	0.023714298
0.071094468	1056.834839	353.5534058	174.9285583	8	2	469	200	0	25.75761032	1036	1.04364574	0.04028593	0.028810058
0.049961202	1656.804199	1151.086426	1398.463501	10	2	310	201	0	16.85651016	1035	0.935086727	0.03784116	0.025718311
0.039927758	60	206.1552887	3104.093994	10	1	70	213	23	5.989218235	941	4.135652542	0.033512849	0.017593315
0.034137107	416.7733154	300	4980.812988	8	2	63	215	3	19.51118088	924	2.256286144	0.026159419	0.011876717
0.029883379	670.8203735	955.2486572	4090.244385	10	2	376	203	0	24.55166245	1023	1.27404964	0.013591495	0.006011733
0.032124311	510	1372.953003	2912.473145	10	2	276	206	2	19.60317421	1001	1.852387667	0.004346636	0.009642512
0.044514231	108.1665421	335.4101868	1859.516113	9	3	58	216	3	11.00901604	907	1.170598865	0.013919901	0.020148542
0.060144741	1999.449951	1331.352661	534.1348267	8	1	94	216	5	16.71444511	908	1.192076802	0.023820886	0.022883946
0.056457449	2912.473145	380.7886658	436.8065796	4	2	70	217	1	16.31040001	895	1.970836043	0.01841175	0.016823456
0.007522187	1135.649536	403.1128845	44761.76953	5	2	1206	161	0	23.18133354	1217	0.24586761	0	0
0.008223296	836.779541	141.4213562	42672.92188	10	2	1120	157	0	32.50030518	1247	0.233768493	0	0
0.003548663	904.4888306	320.1562195	40590.01172	10	1	870	175	0	20.37590599	1141	0.217229068	0	0
0	3060	608.2762451	38501.58594	11	3	965	175	0	13.27066994	1147	0.266334325	0	0
0	2490	1346.29126	36448.22266	10	2	930	173	0	13.82468224	1170	0.256931275	0	0
0	3054.701416	335.4101868	34362.45703	11	2	1030	172	0	19.85873413	1184	0.282095581	0	0
0	2746.434082	2193.171143	32270.92383	10	2	869	188	0	33.26309586	1100	0.240342453	0.002717566	0
0.00137343	737.9024048	2358.495361	30217.61133	10	2	383	199	0	21.59856987	1024	0.576280653	0.007427055	0
0.004246475	807.7747192	424.2640686	28129.9707	10	2	387	202	0	12.19878006	1003	0.53761214	0.012749376	0
0.004339207	300	1614.001221	26046.23828	10	2	478	199	0	19.19861412	1024	0.383443236	0.020341927	0
0.006674473	429.5346375	3175.295166	23992.87305	10	1	509	190	0	12.92595196	1086	0.85613513	0.025447166	0
0.013699217	241.8677368	3130.495117	21899.13672	8	2	675	191	0	25.75761032	1081	2.548771858	0.027729454	0
0.016826911	844.8076782	1806.239136	19815.63086	10	2	550	190	0	5.720433235	1089	0.425706208	0.021064313	0
0.019599991	90	986.1541748	17762.35547	10	5	630	192	0	8.077000618	1072	0.457185894	0.00961255	0.004795299
0.030579917	1458.012329	1285.495972	15673.95898	10	2	617	193	0	14.27724266	1062	0.43639037	0.013483049	0.013177728
0.041088168	3152.427734	2441.311035	13590.89355	10	2	777	188	0	4.520227432	1108	0.373888165	0.023358881	0.018079247
0.038667228	4660.922852	1812.456909	11531.63477	10	2	697	192	0	8.848749161	1078	0.36307314	0.022657197	0.016502671
0.023339098	5459.093262	3063.494629	9445.237305	10	2	419	197	0	12.05273819	1040	0.561121166	0.011898474	0.009363203
0.008639324	3500.75708	1141.27124	7370.787109	10	2	370	203	0	36.83760834	999	0.370246708	0.0007976	0.001793901
0.022228546	2106.418701	1315.294678	5420.793457	10	1	286	208	0	26.50445938	960	0.398431987	0.018477894	0.004974879
0.063130744	900.4998779	2272.663574	3628.015869	10	1	182	207	0	18.87922096	965	0.440398455	0.055392288	0.013019463
0.093475819	590.9314575	2263.846191	1894.043335	10	1	123	211	0	3.035723686	934	0.926049113	0.084882326	0.02138086
0.092060789	1173.456421	1320.037842	241.8677368	10	2	506	206	0	24.31756783	972	0.567679703	0.076644972	0.022434477
0.061976183	1035.76062	1200	1368.210449	10	2	413	199	0	25.65023232	1044	0.628157794	0.0383568	0.016141418
0.031197194	30	100	2916.024658	10	1	84	212	1	18.35414886	934	1.129666448	0.016100099	0.010867738
0.022361103	603.7383423	790.569397	4485.376465	10	2	106	210	1	15.33245945	950	2.01316452	0.018279091	0.004901262
0.024670187	939.1485596	1600	6171.912109	10	2	397	210	0	8.530765533	954	0.758499861	0.023404248	0.001963116
0.022167217	1001.299133	860.2325439	5905.429688	10	2	296	208	0	18.0676899	971	0.718328416	0.020405063	2.85896E-05
0.01536231	417.8516541	550	4842.003906	10	1	82	212	0	16.59235382	928	0.876780152	0.008796801	0.00015455
0.023412764	384.1874695	494.974762	3644.722168	9	3	191	214	1	21.95924377	911	0.75996691	4.7167E-05	0.004001331
0.038324047	2144.108154	1746.424927	2172.049805	9	2	296	206	0	27.37244797	983	0.725803971	0.001655833	0.006100432
0.039615192	4242.853027	50	424.2640686	8	1	18	215	4	1.350224495	904	1.327269793	0.00049949	0.00322236
0.009925473	807.7747192	180.2775574	44014.82422	5	2	1249	151	0	31.67126465	1273	0.292009383	0	0
0.011122838	67.08203888	1185.326904	41931.64063	11	2	1133	161	0	20.41116714	1211	0.310991615	0	0
0.007394318	1641.249512	335.4101868	39848.91016	11	2	1174	164	0	33.74472427	1199	0.243629575	0	0
0.001775483	1980.908936	100	37789.62891	10	2	786	177	0	24.05958557	1123	0.271565259	0	0
0	1884.038208	1732.772339	35700.98438	10	2	1056	168	0	18.71421814	1180	0.267465502	0	0
0	2820.957275	50	33616.24219	10	3	869	172	0	21.28699875	1178	0.264146924	0	0
0.002769163	2924.807617	2052.4375	31559.08789	11	3	1045	176	0	46.08461761	1174	0.268767834	0.000245325	0
0.012072825	833.5466309	2109.502197	29476.33984	10	2	609	195	0	21.84422684	1057	0.333316445	0.009424992	0
0.018255346	1206.731079	100	27383.44336	10	2	197	205	0	15.92277908	993	0.333224416	0.021123914	0
0.01691051	228.4731903	364.0054932	25328.4043	8	1	328	201	0	18.02629089	1020	0.361770451	0.028856004	0
0.015671842	1710	1250	23245.66406	10	2	501	198	0	13.59765244	1037	0.318621814	0.033613347	0
0.016278824	1898.552124	2934.706055	21157.12695	10	2	380	197	0	13.40572262	1043	0.305680305	0.040893208	0
0.017721793	90	3558.440674	19103.7832	2	2	487	198	1	3.109632969	1038	0.387920827	0.040341973	0
0.022027118	737.9024048	2835.930176	17015.05273	8	2	543	195	1	5.570960045	1058	0.398846	0.027158145	0.002512803
0.035917815	2386.650391	2926.175049	14926.40918	10	2	570	191	0	28.14492989	1087	0.304418564	0.017015934	0.009153524
0.045339387	2334.609131	2522.399658	12873.11133	10	2	579	189	0	20.14108467	1095	0.314787358	0.021235131	0.013296654
0.039341521	2684.119873	1910.497314	10790.41211	10	2	580	189	0	31.00271988	1100	0.382559031	0.025202673	0.011977376
0.020520158	4089.25415	3253.459717	8701.914063	10	2	497	195	0	18.32982063	1055	0.351288319	0.014534966	0.00603572
0.005954933	4363.943359	3209.750732	6648.503418	10	2	329	201	0	15.07339954	1011	0.35124284	0.001374827	0.002200591
0.020885387	2504.595703	3425.273682	4559.704102	10	2	459	203	0	25.28250504	996	0.423148513	0.019057853	0.009489197
0.052944362	1355.322876	2370.653809	2471.31543	10	2	391	204	0	16.51856613	995	0.416697323	0.058695778	0.016533274
0.081741236	912.4143677	1030.776367	550.7268066	10	2	223	208	0	15.02163982	961	0.929437518	0.083039381	0.021734864
0.086382151	42.42640686	300	1168.460571	10	2	153	211	3	16.63215446	935	1.348932266	0.070989974	0.020105299
0.059815988	201.2461243	667.0831909	2853.94458	10	2	127	209	0	6.526986599	945	0.923678696	0.030448776	0.011419605
0.026154874	1106.751953	707.1068115	4458.003906	10	2	401	206	0	13.42150879	977	0.548430324	0.008358204	0.003506508
0.017140079	120	832.1658325	6048.106934	10	2	420	202	0	15.84516716	1012	0.571290731	0.014006704	1.69586E-05
0.021607021	2087.103271	70.7106781	7616.574219	10	2	128	210	0	15.75730038	948	0.632810414	0.021677919	0
0.018108414	3216.022461	608.2762451	7833.677246	8	2	110	213	1	11.56032372	926	1.568891764	0.018817134	0
0.008764862	2460	1680.029785	6747.933105	10	2	415	202	0	33.65904999	1012	0.610763073	0.007708285	0
0.015559547	878.2368774	269.2582397	43273.69922	11	2	1253	158	0	37.17591858	1225	0.256877393	0	0
0.017029984	630.7138672	70.7106781	41190.30469	10	5	974	165	0	9.392360687	1189	0.258052051	0	0
0.012481692	313.209198	806.225769	39131.05469	10	3	852	172	0	24.41234207	1149	0.234944254	0	0
0.004558763	108.1665421	50	37042.43359	10	2	580	179	0	1.217118144	1105	0.247264698	0	0
0	152.9705811	1274.754883	34959.69531	11	3	1024	164	0	11.77743721	1209	0.251722813	0	0
0.000845624	1321.362915	715.8910522	32905.08984	10	2	1000	173	0	15.98068905	1171	0.24050118	0	0
0.009407271	1822.361084	1029.562988	30817.72461	10	3	877	187	0	8.406583786	1116	0.264841884	0.006689943	0
0.023313606	1230	2504.49585	28729.05273	10	2	473	198	0	27.94420815	1046	0.277788252	0.027036984	0
0.030817082	360	400	26642.60156	10	4	386	198	1	31.94116783	1053	0.351432234	0.039446715	0
0.028640049	1632.176514	1390.143921	24587.13672	10	3	467	200	0	23.15186119	1035	0.317697734	0.036797963	0
0.024680393	3337.559082	514.7814941	22504.41992	10	2	287	201	0	7.33339262	1021	0.306352019	0.031926811	0
0.024607435	1779.129028	2402.08252	20410.25391	10	2	518	200	0	8.646670341	1028	0.301573604	0.040682498	0
0.02629032	30	4604.345703	18356.4707	8	2	477	198	4	4.114075184	1045	0.706413865	0.04696792	0
0.03352562	256.3200989	5002.249512	16273.7207	8	1	504	196	1	2.134299994	1051	0.367709845	0.037716683	3.62166E-05
0.044009242	349.8571167	3493.56543	14185.17871	8	1	410	196	0	3.109632969	1048	0.42799738	0.01785885	0.002653483
0.049365755	241.8677368	1323.82019	12131.94922	10	2	345	197	0	6.388151169	1038	0.419873923	0.018595668	0.005062186
0.042547479	1132.077759	450	10049.23926	10	2	368	202	0	5.051152706	999	0.375511885	0.02622393	0.004254546
0.022231136	2347.871338	1676.30542	7954.470215	10	2	449	197	0	16.22873688	1040	0.319119334	0.022776898	0.001071941
0.013010393	2794.029297	1852.700684	5901.161133	10	2	226	199	0	5.550718307	1034	0.352977276	0.011057005	0.001871426
0.025559332	1265.701416	1677.051025	3818.494385	10	2	462	200	0	4.393377304	1034	0.39205423	0.010738522	0.009732648
0.054959893	445.9820557	1100	1731.18457	8	2	289	210	1	13.01208782	949	0.595834792	0.040119149	0.016426779
0.078323215	1012.027649	680.0735474	301.4962769	8	3	209	211	1	11.08264446	942	1.216383338	0.061197679	0.017486736
0.075877458	1421.442871	1662.077026	2382.876465	8	2	451	207	0	14.12950325	963	0.484236151	0.046472333	0.0130981
0.049030498	2340	2750	4280.654297	10	2	486	198	0	12.5107832	1038	0.448111922	0.016670067	0.004615193
0.024907338	742.1589966	2482.941895	5960.041992	10	2	495	198	0	8.543725967	1039	0.489434332	0.002911235	0
0.02223485	1323.064575	1389.244385	7588.339844	10	2	500	199	0	7.543149948	1032	0.44479239	0.00550079	0
0.022952823	3092.765869	1680.773682	9162.237305	10	2	454	200	0	6.926249027	1031	0.508131802	0.010603254	0
0.018394493	5028.021484	2462.214355	9733.370117	8	3	517	197	0	10.93980408	1057	0.466498792	0.008632907	0
0.015682667	1302.497559	424.2640686	42583.40234	11	2	1246	157	0	6.063765049	1237	0.270694882	0	0
0.017158778	700.3570557	1775.528076	40467.6875	5	2	1368	149	0	13.07321739	1291	0.265963793	0	0
0.01255013	1355.322876	1702.938599	38392.6875	11	3	1289	152	0	8.543725967	1275	0.268199742	0	0
0.00459327	1920	364.0054932	36301.16406	10	2	926	166	0	22.75959969	1193	0.269282162	0	0
0	690	111.8033981	34218.41797	10	2	521	184	0	31.57874298	1095	0.202482715	0	0
0.001921831	711.196167	250	32159.13281	10	2	435	192	0	40.34890366	1057	0.194819123	0.000199887	0
0.011722271	870	961.7692261	30070.49219	10	2	577	189	0	31.59634972	1111	0.150595337	0.010514738	0
0.025986716	697.7822266	1656.804199	27987.75	10	2	435	198	0	17.34677315	1056	0.30091396	0.031962972	0
0.033350833	42.42640686	350	25931.33398	10	2	249	206	1	14.56747723	1000	0.345904499	0.04416823	0
0.029582825	1800.999756	1697.056274	23839.9043	10	2	365	202	0	15.42994404	1025	0.27306813	0.035966255	0
0.026224347	3313.200928	2657.536377	21757.13672	10	2	458	199	0	18.80088234	1049	0.280669957	0.019395355	0
0.026812088	1205.985107	2581.181885	19698.69531	10	2	673	198	0	7.746973515	1051	0.263767779	0.0258033	0
0.030428851	720	2640.549072	17615.1875	10	1	510	196	0	3.843668222	1059	0.261154085	0.036842082	0
0.043526564	2151.022949	4174.326172	15532.46875	10	2	576	193	0	19.13989639	1085	0.329860419	0.029799256	0
0.050801363	1608.01123	3911.521484	13467.32715	10	2	738	185	0	17.95979881	1129	0.310063452	0.014065475	0
0.051756125	60	2086.264648	11384.55566	8	2	386	196	0	14.73840141	1049	0.376858771	0.016215736	4.42136E-07
0.046811849	648.9992065	158.1138763	9301.790039	10	1	275	204	1	19.2951088	993	0.467239141	0.032788314	0
0.032522604	1006.230591	158.1138763	7242.686035	10	2	204	205	0	20.45103073	983	0.384724706	0.037710384	0
0.027373059	630.7138672	141.4213562	5160.087402	10	1	153	209	1	3.769243956	963	0.77479893	0.024792295	0.000374852
0.038143922	458.9117432	474.3416443	3077.742676	10	2	188	207	0	17.63108444	981	0.615047097	0.016511638	0.005580547
0.054909553	1149.82605	50	1012.027649	8	1	124	210	2	3.016961336	953	0.938901067	0.033590388	0.010708497
0.070867829	276.5863342	360.5551147	1047.85498	8	2	149	211	0	16.91950989	949	0.94016248	0.051705968	0.011547645
0.065350026	2038.676025	2452.040039	3130.367432	10	2	497	201	0	13.82849312	1014	0.459526896	0.04179107	0.007319944
0.044444893	901.9978027	3776.903564	5189.566406	10	2	479	197	0	6.457954407	1043	0.43815425	0.014749995	0.001494483
0.026722752	150	4217.226563	7272.138672	10	2	678	198	0	15.25121784	1043	0.461461425	0.000502275	0
0.021843903	1643.441528	3373.796143	9074.292969	10	2	517	196	0	13.33441925	1056	0.387134314	0	0
0.020153174	3594.49585	3473.111084	10675.32227	10	2	546	199	0	6.281942844	1032	0.473483652	0.000418059	0
0.01540089	5701.657715	4588.027832	11357.80371	10	2	406	198	0	24.92033577	1043	0.427094758	8.06347E-05	0
0.007713593	3494.452637	636.3961182	37746.44922	5	3	1313	156	0	11.56032372	1264	0.215842187	0	0
0.001861149	3636.069336	1110.180176	35613.17188	11	3	1411	149	0	10.74441624	1310	0.273002267	0	0
0	2895.582764	2200.568115	33524.17969	11	2	1096	162	0	29.04928207	1229	0.23085171	0	0
0.00114678	2057.790039	1092.016479	31418.70898	10	2	454	191	0	29.07663345	1073	0.197773829	0	0
0.008135482	1084.158691	600	29329.21484	10	2	569	202	0	26.57777786	1028	0.27859363	0.007161553	0
0.018580271	1566.046021	1188.48645	27240.59375	10	2	574	198	0	33.10328674	1063	0.24925293	0.02030036	0
0.024248209	697.7822266	824.6211548	25185.28125	10	2	249	207	0	9.577706337	1006	0.280971318	0.028624473	0
0.020415395	647.6110229	651.9202271	23098.55859	10	2	301	204	0	29.06979942	1021	0.581932068	0.021308828	0
0.016800391	1140	1250.999634	21015.80859	10	2	411	200	0	15.90987587	1049	0.314754546	0.005151904	0
0.019979928	403.6087341	764.8529053	18957.76953	10	2	536	198	0	14.02125454	1056	0.289440244	0.006513701	0
0.025666244	150	1250	16868.03125	8	2	509	196	1	9.256682396	1068	0.371880382	0.013533025	0
0.037385955	60	3471.311035	14785.25293	10	3	895	181	0	8.439450264	1162	0.284176767	0.010582446	0
0.045782927	30	4762.877441	12725.97754	10	2	673	185	0	19.11685753	1124	0.35281536	0.004136758	0
0.049470101	986.8130493	2550.490234	10643.2373	10	2	368	199	0	4.763641834	1025	0.310439169	0.011907481	0
0.046199277	577.0615234	500	8560.519531	2	2	356	198	0	6.918174744	1032	0.394753844	0.031014651	0
0.037738658	488.364624	886.0022583	6501.699707	8	2	303	202	1	15.59961414	1009	0.309762716	0.038372405	0
0.039663889	658.6349487	570.0877075	4412.754395	10	2	295	207	1	13.65578556	976	0.434731007	0.03370307	0
0.050167248	60	250	2329.978516	10	2	182	208	0	3.769243956	974	2.232581377	0.031286485	0.000606731
0.055563167	1883.08252	100	271.6615601	8	5	157	207	2	12.26014709	977	0.585423827	0.040448308	0.00291557
0.058637921	67.08203888	424.2640686	1789.972046	8	2	209	209	1	17.14216614	956	0.844300985	0.047972504	0.003354944
0.049858917	807.7747192	1142.365967	3871.976318	10	2	483	195	0	25.68386459	1070	0.433089584	0.038951844	0.001293579
0.033122908	804.9844971	1767.059692	5930.598633	10	2	301	199	0	15.19676876	1027	0.593950272	0.01752256	0
0.021586878	1051.712891	2198.294678	8019.208008	10	2	461	197	0	28.88422394	1044	0.396422088	0.002321176	0
0.01741335	2156.038086	3400.735107	10101.98535	10	3	722	194	0	20.1482563	1069	0.406643927	0	0
0.016579276	4071.387939	5126.645996	12161.40234	10	2	612	194	0	5.396424294	1077	0.401335269	0	0
0	5559.721191	3080.98999	35054.13672	11	2	1253	158	0	18.26473808	1249	0.221265614	0	0
0	5079.222168	4142.764648	32929.69922	11	2	1142	164	0	9.646224976	1221	0.229869723	0	0
0.00546022	1041.393311	680.0735474	20298.14258	10	2	365	197	0	17.10973549	1075	0.335522532	0	0
0.011602381	782.3042603	1320.984497	18211.48242	10	2	516	202	0	5.961015701	1040	0.371144712	0	0
0.015542891	1074.150879	2267.156738	16126.63965	8	2	595	196	0	10.30979061	1076	0.321466416	0.000402435	0
0.02263497	2219.391846	3956.008057	14073.29395	10	2	901	183	0	10.55538082	1154	0.252146751	0.000307515	0
0.028748453	2183.414795	5104.165039	11984.72754	10	2	984	182	0	5.150652409	1153	0.270935684	0	0
0.031321567	2830.989258	3146.82373	9902.044922	10	2	941	177	0	12.64666939	1194	0.2571989	0.002358456	0
0.03140467	2750.363525	1852.700684	7813.488281	10	2	367	187	0	7.917304993	1108	0.273701042	0.01540365	0
0.033831406	2068.912842	350	5754.05957	10	1	254	196	0	10.3573103	1054	0.348297894	0.026814394	1.15975E-05
0.043336075	1295.222046	1300	3671.293945	10	2	552	201	0	25.22039986	1023	0.416776896	0.03395173	0.002042987
0.052340914	722.4956665	696.4194336	1588.584229	10	2	472	201	0	13.03657818	1023	0.314260542	0.036659017	0.003734668
0.051178191	2791.773682	1140.175415	450.9989014	10	2	416	199	0	24.82142639	1040	0.340321809	0.041850589	0.002741696
0.041334625	1273.499146	403.1128845	2535.843018	8	3	221	207	1	7.062044144	977	0.572619021	0.042521402	0.00165672
0.029215142	228.4731903	100	4618.538574	8	1	198	206	7	3.64697051	983	1.694438219	0.031107817	0.001851482
0.018178489	825.4089966	100	6677.881348	10	2	204	205	1	4.380486965	994	0.859129131	0.012987969	0.000321767
0.009026552	2222.835938	364.0054932	8760.667969	10	2	314	200	0	17.34387207	1021	0.452179611	0.001226455	0
0.008471304	3282.499023	2094.039063	10843.62012	10	2	692	188	0	17.69631386	1130	0.407016635	0	0
0.005172278	2265.148926	3153.173096	17470.84766	10	2	588	198	0	7.725405216	1075	0.265811354	0	0
0.007677879	2568.988037	4080.441162	15385.32129	2	2	634	190	0	28.80107117	1115	0.277961314	0	0
0.007312476	4182.068848	5341.348145	13326.24805	10	2	921	184	0	7.973233223	1153	0.296054631	0	0
0.009160799	4387.493652	6184.658203	11237.95313	10	2	754	184	0	14.2515173	1150	0.292124212	0	0
0.010673997	4831.77002	3984.97168	9154.769531	10	2	763	183	0	27.22634697	1155	0.228384346	0	0
0.01314366	4809.365723	1856.071167	7101.387207	10	2	817	188	0	19.56097794	1112	0.298077524	0.002886509	0
0.024118628	2610	223.6067963	5012.783691	10	1	278	197	0	6.466625214	1050	0.32672295	0.012943136	0.002735847
0.037056953	420	427.2001953	2930.187744	10	2	434	195	0	23.22837639	1068	0.372837752	0.024586227	0.008844837
0.043984257	1612.761597	1566.046021	873.6131592	8	2	477	197	0	12.77675056	1057	0.33492583	0.026025489	0.012521997
0.042480405	3604.996582	100	1194.361694	10	2	224	204	0	18.39460564	1002	0.29238224	0.02573799	0.015855404
0.033170216	2190.205566	1484.924194	3277.148193	10	1	327	203	0	8.118116379	1006	0.336091131	0.020184349	0.018192746
0.020629624	284.6049805	955.2486572	5330.553223	10	3	381	200	0	18.00416183	1030	0.39957881	0.01065826	0.016173927
0.009881752	845.3401489	1241.974243	7419.467773	10	2	455	203	0	16.66574097	1005	0.371411622	0.003153613	0.010268845
0.002690435	284.6049805	1300	9502.046875	10	1	530	197	0	4.044691086	1055	0.460620821	0	0.001938925
0.001364017	1252.836792	2280.898926	11562.30469	10	2	561	197	0	13.3463335	1045	0.450437874	0	0
0.002056123	2800.142822	4307.26123	13649.70313	10	3	860	189	0	9.015509605	1121	0.393798858	0	0
8.01323E-06	6564.79248	4844.842773	8413.381836	10	2	670	190	0	13.64418125	1111	0.279011816	0	0
0.002114086	4386.570313	3079.366699	6360.070801	10	2	869	184	0	14.59970474	1138	0.347758293	0	7.12592E-05
0.01431016	2190	2269.911865	4266.01709	10	2	603	195	0	18.64027596	1062	0.29533273	0.001663177	0.005783457
0.028072748	0	50	2183.414795	10	1	301	191	0	16.60461235	1097	0.342416972	0.010360084	0.013874653
0.03770161	1186.802368	1662.077026	134.1640778	10	2	363	199	0	8.00104332	1044	0.343919724	0.015243716	0.02051519
0.038061105	1789.972046	1128.051392	1936.10437	10	2	320	202	0	24.8638916	1025	0.353370458	0.011279471	0.030238092
0.031530395	1744.133057	1680.773682	4018.768555	10	2	307	203	0	5.961015701	1007	0.405171514	0.002455095	0.035505351
0.023184178	335.4101868	2990.401367	6072.166016	10	2	503	198	0	14.23310947	1055	0.428964198	0	0.031711537
0.015867375	2520	2795.084961	8166.28418	10	3	511	199	0	19.22152519	1045	0.36476934	0	0.022690548
0.008141343	1484.924194	2821.790283	10249.0293	10	2	454	195	0	6.762860775	1073	0.375868946	0	0.008242914
0.001619223	201.2461243	2638.655029	12303.10938	10	2	400	193	0	17.98199844	1088	0.423679799	0	0.000351374
0	964.2095337	2442.334961	14391.12207	10	2	280	202	0	12.94240856	1016	0.356181681	0	0
0.000702994	4148.794922	2343.608398	5653.467773	10	2	681	184	0	14.35044765	1158	0.300478339	0	4.42294E-05
0.006761852	1950	2452.040039	3524.329834	10	2	757	184	0	18.09247017	1147	0.306405544	0	0.005508807
0.017260756	90	2164.486084	1470.918091	10	2	526	186	0	32.82689285	1135	0.427105606	0.001020534	0.01335251
0.027792195	725.6032104	3030.263916	589.4064941	10	3	591	186	0	35.52210617	1139	0.325813025	0.002916114	0.020973369
0.031681273	381.837677	3164.253418	2683.281494	10	3	516	200	0	20.29804039	1037	0.408780813	0.001262285	0.032892555
0.031723518	150	2439.774658	4765.75293	10	2	362	200	1	5.062306881	1044	0.490335286	0	0.039589826
0.029412014	192.0937347	1600.781006	6818.980957	8	1	368	200	1	2.263636112	1041	0.52944392	0	0.036404662
0.021038743	740.9453125	618.4658203	8907.625977	10	2	375	200	1	5.051152706	1040	0.532987177	0	0.026718831
0.011145596	924.175293	715.8910522	10990.40527	10	1	330	201	1	5.139693737	1033	0.549778283	0	0.010738646
0.003089458	254.5584412	460.9772339	13044.06738	8	3	329	201	1	10.24605942	1029	0.50898993	0	0.000875386
0	1200.749756	269.2582397	15132.43555	10	2	253	203	0	5.479268551	1012	0.408672631	0	0
0.024232404	1980.908936	1346.29126	5477.526855	10	3	615	182	0	11.39565468	1180	0.325649351	0	0.027867274
0.024583312	1518.189697	50	7560.297852	10	3	460	196	0	25.79102135	1071	0.318610936	0	0.02761957
0.01737011	1290	111.8033981	9649.092773	8	2	353	198	1	8.104435921	1055	0.586021423	0	0.019855494
0.009360444	1253.195923	1029.562988	11708.22754	8	3	339	201	1	5.150652409	1041	0.528343558	0	0.006935411
0.002139629	2078.894043	1096.585571	13790.93164	10	1	363	199	0	5.951584339	1049	0.441077232	0	0.000225595
0.007877884	3488.266113	854.4003906	10396.1582	10	3	699	189	0	13.49228382	1129	0.325684369	0	0.006864671
0.00394366	3434.312256	1820.027466	12449.45801	10	3	662	189	0	6.926249027	1131	0.323399425	0	0.001330059
0.000150173	3912.901855	3201.562012	14532.20605	10	3	549	196	0	29.34902	1080	0.374013364	0	0
0	5154.852051	3387.10791	16620.89258	8	3	322	200	0	14.15548801	1050	0.389147311	0	0
