# Supplementary material for: A study on the spatial distribution characteristics and driving factors of traditional villages in the southeast coast of China: A case study of Puxian, Fujian
Source: PLoS One. 2024 Jun 7;19(6):e0303746. doi: 10.1371/journal.pone.0303746 (PMC11161066; doi:10.1371/journal.pone.0303746)
Supplement: S2 Data — (ZIP) [file pone.0303746.s002.zip › Quantile Discretization Data Sampling/F600.csv]

Y	X1	X2	X3	X4	X5	X6	X7	X8	X9	X10	X11	X12	X13
0	606.7124634	4978.453613	17159.21289	10	2	627	196	0	3.931095839	997	0.695271671	0.006849132	0
0	60	4430.01123	16846.35547	10	1	609	196	0	11.94526863	1000	0.694246948	0.010378358	0
0	390	4186.287109	16324.63184	10	1	565	199	0	18.28917885	978	0.730900586	0.009393109	0
0	732.3933105	4020.572021	15808.97559	10	2	377	199	0	7.572619915	978	0.646258652	0.007921966	0
0	416.7733154	3899.358887	16549.83398	10	2	512	198	0	9.374782562	984	0.631190002	0.013931674	0
0	108.1665421	3620.082764	16018.45508	10	2	567	200	0	3.199601412	972	0.717230976	0.012786259	0
0	276.5863342	3427.0979	15492.61133	10	2	491	200	0	16.04154015	972	0.626816869	0.011294843	0
0.017483676	108.1665421	250	566.0388794	7	5	14	219	5	3.814074755	813	2.041097641	0	0
0	947.2592163	3429.650146	16270.54102	10	3	414	198	0	19.98488426	984	0.542873383	0.017394245	0
0	563.6488037	3110.064209	15729.72949	10	2	530	200	0	6.255099773	972	0.583185256	0.016992476	0
0	241.8677368	2839.894287	15193.89648	10	2	450	205	0	18.14190292	931	0.567428827	0.016634237	0
0	60	2740.894043	14691.5791	10	2	528	205	0	21.28699875	931	0.559995353	0.016300146	0
0	30	4354.595215	17659.40234	10	1	417	202	0	7.725405216	951	0.643684387	0.019193618	0
0	445.9820557	3891.015381	17128.21289	10	2	391	203	1	22.4768219	946	0.613843381	0.020272937	0
0	933.3809814	3413.209717	16571.13672	10	1	319	203	1	19.59573746	948	0.58904171	0.021197962	0
0	1389.748169	2983.286865	16017.66797	10	2	260	203	1	5.1287117	948	0.525759995	0.022198742	0
0	1025.280396	2617.250488	15468.19336	10	2	451	200	0	16.26020432	970	0.560433209	0.023312634	0
0	814.9846802	2289.650635	14913.89258	10	1	341	202	0	14.10346317	955	0.524067163	0.025051437	0
0	630	2136.000977	14401.625	10	2	386	202	0	16.10847282	955	0.542190909	0.026318697	0
0	666.1080933	2150	13866.26465	10	3	407	202	1	18.37034607	956	0.667348921	0.027335359	0
0	270	2316.24707	13337.0166	10	2	430	204	1	16.34479904	949	0.676761925	0.027605643	0
0.017202951	192.0937347	1372.953003	960.4686279	7	5	8	219	8	4.727942467	822	6.306051731	0.000688709	0
0	381.837677	4074.616455	17439.31836	10	2	395	202	0	22.99175453	951	0.581876576	0.021893701	0
0	84.85281372	3573.513672	16901.05273	10	1	285	204	1	10.16040802	945	0.655124247	0.024260875	0
0	607.4536743	3046.309326	16336.23242	10	2	333	207	1	24.65044594	916	0.622086942	0.026871139	0
0	979.4896851	2555.386475	15774.52344	10	1	333	207	0	17.57696724	916	0.590833127	0.029928343	0
0	930	2126.029053	15216.27051	10	2	209	206	1	11.67175102	922	0.714154363	0.033388488	0
0	1012.027649	1741.407471	14661.86914	10	1	330	208	0	7.853885651	916	0.602003634	0.037030589	0
0	1080.416626	1533.786133	14140.47363	10	2	209	208	0	17.34677315	916	0.565449595	0.03989511	0
0	1060.23584	1550.806274	13595.03223	10	2	280	202	1	16.91950989	956	0.651500165	0.041838046	0
0	840	1773.414795	13054.99902	10	2	328	204	1	13.91580868	949	0.66536814	0.042234395	0
0.015637459	268.3281555	2196.588379	1529.705811	7	5	9	219	4	3.769243956	816	11.75291538	0.003840947	0
0.016010979	212.1320343	1691.892456	930	7	5	7	219	13	1.391763449	821	9.254318237	0.002248788	0
0.015936378	480	1142.365967	360	7	1	14	220	10	3.584252357	816	6.282389641	0.000941961	0
0.020272145	1815.929565	1216.55249	2354.76123	9	1	20	221	5	2.456394672	825	5.89149189	0.01538947	0.012903105
0.022466071	1782.414063	1400.892578	2755.104248	9	5	5	221	4	2.901821613	825	6.493619919	0.021486893	0.019248728
0	708.0254517	3925.875732	17237.78711	10	2	389	202	0	17.0268364	956	0.528413355	0.025646396	0
0	161.5549469	3337.663818	16692.86328	10	1	251	208	1	3.438912392	913	0.612650335	0.029708516	0
0	296.9848633	2765.863281	16120.75098	10	2	235	208	1	14.02125454	909	0.771740615	0.034750909	0
0	417.8516541	2213.594482	15551.26074	10	3	180	211	1	6.918174744	888	0.757379651	0.040431231	0
0	330	1700	14984.69238	10	1	147	206	2	4.857533455	922	1.252745152	0.046532907	0
0	417.8516541	1274.754883	14450.53613	10	1	197	208	1	13.07321739	916	0.806572437	0.052059446	0
0	494.7726746	961.7692261	13890.77734	10	2	155	208	1	8.159014702	917	0.740672171	0.056787565	0
0	804.9844971	955.2486572	13335.12695	10	2	189	208	0	16.46605301	917	0.674717546	0.059596192	0
0	1200	1250	12784.11914	10	2	386	207	0	32.9343338	925	0.624270082	0.060137533	0
0	1477.328613	1408.012817	12238.38184	10	2	246	208	0	18.28646469	917	0.607049584	0.05843091	0
0.014404712	201.2461243	1746.424927	810	7	1	28	219	13	4.822542191	821	7.460235119	0.004309012	0
0.018981395	2460.182861	1400	2571.089355	7	1	3	221	6	0	818	4.019664764	0.010579585	0.01044558
0.02095953	2422.581299	1824.828735	2850.473633	7	5	5	220	10	1.067520261	823	5.532341957	0.016300015	0.014415273
0.023196319	2388.911865	1833.712036	3204.949219	9	5	9	220	5	2.569502831	823	6.775151253	0.022696398	0.019172885
0	1489.463013	4402.556152	17637.98438	10	2	480	202	0	20.93951797	957	0.520503342	0.024462506	0
0	999.0495605	3800.328857	17085.17773	10	2	358	208	0	10.17652702	913	0.52661413	0.02996413	0
4.22622E-05	551.5432739	3200	16504.36328	10	1	268	208	1	11.87754822	913	0.680435002	0.036600679	0
0.000165805	134.1640778	2600.480713	15925.47949	10	1	220	208	2	8.543725967	909	0.63690114	0.044031993	0
0.000301466	150	2002.498413	15348.74609	10	1	294	211	1	13.42150879	888	0.769785523	0.052200608	0
0.000398388	270	1414.213623	14774.41406	10	3	209	211	2	15.60952568	888	0.81049937	0.060812809	0
0.00042124	180	886.0022583	14232.17871	10	3	145	212	1	5.396424294	888	0.856266439	0.068175316	0
0.000377707	30	424.2640686	13663.47656	10	2	120	212	1	2.456394672	882	0.921768785	0.074251525	0
0.000270797	342.0526123	403.1128845	13098.18652	9	2	185	212	1	5.150652409	882	0.863590539	0.077809907	0
0.000134276	766.6159668	650	12536.76953	9	2	166	211	1	9.256682396	897	0.632279336	0.078502685	0
2.33314E-05	1189.831909	901.3878174	11979.77051	9	2	311	210	0	14.6247139	906	0.606565416	0.076349162	0
0	1583.192993	1350.925659	11456.58301	9	3	235	210	1	14.48112297	906	0.600505173	0.071885936	0
0.012466898	60	1603.121948	750	7	1	5	219	7	1.217118144	826	7.804489136	0.006656522	0
0.02149892	2737.900635	2110.094727	3379.36377	7	1	3	220	1	0.675206006	823	4.841108322	0.016253106	0.016248016
0.023740197	2522.320313	2126.029053	3692.07251	9	1	10	220	5	2.901821613	823	5.675725937	0.022730336	0.020292446
5.99034E-05	1813.201538	4364.916992	17483.82422	10	2	527	202	0	11.69481659	957	0.602119386	0.027552059	0
0.000295884	1380.32605	3756.660645	16925.98242	10	2	428	207	0	7.33339262	920	0.536095202	0.034803491	0
0.000647822	952.9428101	3148.412354	16339.67578	10	2	392	207	0	19.82702827	920	0.572088361	0.043436762	0
0.001012136	632.850708	2540.177246	15754.91309	10	1	237	210	1	9.473928452	896	0.610655904	0.052966241	0
0.001382795	737.9024048	1941.648804	15167.81152	10	3	381	209	1	17.39022636	903	0.592146337	0.063856781	0
0.001582674	870	1334.166382	14586.35645	10	3	344	209	1	24.24244499	903	0.6237306	0.074505903	0
0.001629025	782.3042603	776.2087402	14036.66602	10	2	207	212	1	17.96535301	890	0.532647133	0.08334709	0
0.001542269	499.2994995	180.2775574	13459.70605	9	3	121	214	1	5.479268551	873	0.858944237	0.090508923	0
0.001317178	84.85281372	50	12885.48047	9	2	118	212	1	4.727942467	882	0.807789445	0.094684213	0
0.000987518	335.4101868	50	12314.37012	9	2	122	211	2	16.78717422	897	0.658082664	0.095534854	0
0.000608476	750	585.2349854	11746.8291	9	2	199	210	1	9.736777306	906	0.634701073	0.093063243	0
0.000267276	1087.060303	1000	11212.53809	9	2	195	210	1	8.049467087	906	0.792689741	0.087868616	0
3.48662E-05	1449.03418	1484.924194	10653.71777	9	3	102	214	1	11.79570961	882	0.854421496	0.080370314	0
0	1561.153442	1600.781006	10100.42578	9	3	210	212	2	28.61243439	891	0.680405736	0.071750067	0
0.009417157	174.9285583	2846.049805	1889.047363	9	1	31	219	5	9.232867241	821	9.861294746	0.014104197	0
0.010080604	589.4064941	2247.220459	1282.653442	9	4	26	219	11	2.8624053	821	6.221699238	0.011479383	0
0.021511357	2208.008057	2415.056885	3454.041016	7	5	13	220	5	1.721006155	823	9.046019554	0.015227491	0.017612232
0.024094028	1945.37915	2500	4054.885986	9	5	8	220	4	1.721006155	831	9.488101959	0.021567449	0.021794425
0.026548335	1744.133057	2102.379639	4539.625488	7	1	3	220	3	0	831	9.704713821	0.027949804	0.025539337
0.001890387	1437.810791	3259.601318	16191.46973	10	2	346	205	0	23.16758728	937	0.540742218	0.050676614	0
0.002484056	1230.365845	2665.520508	15601.15332	10	1	281	208	1	15.43664074	909	0.502958238	0.062574454	0
0.002949868	1299.730713	2102.974121	15012.14551	10	2	347	206	1	15.79967976	930	0.545747697	0.07536757	0
0.003237122	1440	1540.292236	14424.60352	10	2	244	209	1	19.89037132	903	0.575184047	0.087696753	0
0.003303267	1332.216187	1025.914185	13868.50391	10	3	199	212	1	14.93838024	890	0.611383975	0.097517766	0
0.003177662	906.9729614	650	13284.44531	9	2	186	214	1	13.96488094	873	0.614147604	0.105074562	0
0.002942047	510.8815918	509.901947	12698.22461	9	2	216	214	1	11.54163647	872	0.611172795	0.10983073	0
0.002437643	94.86833191	70.7106781	12118.29199	9	1	128	214	3	18.60846901	872	0.674708724	0.110262834	0
0.001816037	256.3200989	180.2775574	11541.11328	9	2	173	213	4	21.75417328	886	0.721093118	0.107267998	0
0.001177185	603.7383423	672.6812134	10996.58594	9	2	116	215	3	5.139693737	875	1.267757893	0.101464435	0
0.000569601	870	950	10426.19824	9	2	97	215	2	13.65578556	875	1.284072876	0.093084268	0
0.000133013	971.6480713	1011.187439	9860.147461	9	1	82	214	2	3.708616734	879	1.172865629	0.083227664	0
0	1261.427734	1331.352661	9299.225586	9	2	115	210	2	7.832625866	910	0.770168006	0.072410278	0
0	1677.051025	1803.468872	8744.420898	10	2	222	210	1	14.83352566	909	0.766052246	0.061006594	0
0.007216756	0	2661.766357	1945.37915	9	5	11	219	6	3.769243956	826	10.31969452	0.016450105	0
0.00779895	602.9925537	2210.203613	1347.664673	9	5	13	219	10	3.054369926	830	6.670998096	0.013604599	0
0.008144511	339.4112549	1850.675537	778.8452759	9	5	5	219	11	1.391763449	830	7.612012386	0.010564898	0
0.008861869	108.1665421	1484.082153	180	7	1	11	220	30	5.051152706	830	10.54540443	0.007292842	5.66685E-06
0.02090105	1682.408936	2773.084961	3353.699463	7	5	6	220	10	1.721006155	833	8.821293831	0.013306799	0.01837402
0.023834027	1381.303711	2692.58252	3947.252197	9	5	10	220	8	1.817522049	837	8.136310577	0.019291369	0.022619428
0.026674215	1180.720093	2593.260498	4544.282227	7	5	9	220	4	3.64697051	837	11.35542107	0.02538118	0.026412413
0.004352988	1833.930176	2871.410889	15469.67676	10	2	404	208	1	21.98256874	909	0.570119739	0.072661199	0
0.00496314	1883.08252	2371.181152	14875.46289	10	1	320	206	1	31.28487396	930	0.614511728	0.087277941	0
0.005305479	2022.498413	1882.153076	14312.23242	10	5	192	210	1	3.814074755	898	0.698727369	0.100185193	0
0.005420608	1764.652954	1477.328613	13720.2373	9	2	231	210	3	19.73396301	898	0.661730051	0.111452527	0
0.005259365	1344.656128	1167.261719	13129.58496	9	2	271	212	0	13.83230305	884	0.64558816	0.119248807	0
0.004834258	924.175293	559.0169678	12540.4668	9	2	188	214	1	17.39022636	881	0.707950056	0.123002887	0
0.004179212	550.7268066	0	11953.1084	9	1	81	214	3	4.763641834	881	0.953803658	0.122615598	0
0.003380136	201.2461243	100	11397.55273	9	3	108	216	4	13.00800037	868	1.061908245	0.118660435	0
0.002457245	134.1640778	460.9772339	10814.53223	9	3	96	216	3	15.23762798	868	1.580203533	0.111666389	0
0.001595084	270	350	10229.64844	9	2	90	215	6	9.374782562	875	1.994589686	0.102781571	0
0.000762054	429.5346375	514.7814941	9652.077148	9	2	90	214	10	7.832625866	879	1.913729668	0.09206485	0
0.000179099	829.7589722	970.8244019	9078.30957	9	2	106	210	4	12.05273819	910	1.563661337	0.079811811	0
0	1355.322876	1498.332397	8538.413086	10	3	150	210	1	15.2919035	910	0.902205706	0.067376971	0
0	1932.149048	2081.46582	7974.584473	10	2	314	204	0	19.31534386	965	0.702042937	0.054453343	0
0	2518.034912	2657.066162	7417.526367	10	2	435	207	0	15.18653393	937	0.669502616	0.042071212	0
0.005036967	60	2342.007568	2030.270874	9	1	8	219	2	0.337614715	826	7.655973911	0.018170601	0
0.005525211	502.8916321	1812.456909	1432.794434	9	1	5	219	3	0.337614715	830	4.588069916	0.015173106	0
0.007903472	67.08203888	761.5773315	305.9411621	7	5	11	219	60	3.199601412	829	17.14564133	0.005128883	0.000802942
0.009299073	499.2994995	838.15271	891.9641113	7	5	9	219	7	0	829	12.6849308	0.002418136	0.002788975
0.011212613	918.3136597	1237.941895	1489.463013	9	5	12	219	6	1.067520261	830	7.605520725	0.001696556	0.005977323
0.013684666	1379.021362	1724.093994	2058.664551	9	1	4	220	10	0.337614715	830	6.954814434	0.003193143	0.009738168
0.016673293	1518.189697	2024.845703	2656.313232	7	1	3	220	3	0	830	5.787947655	0.006256852	0.014093366
0.019863198	1187.939453	2182.887939	3253.997559	9	1	9	220	5	0.754894495	833	6.490970135	0.010858128	0.01852975
0.023101866	876.1849365	2088.061279	3851.700928	9	1	12	220	5	2.719923258	837	5.332577229	0.016306015	0.022756863
0.026150901	644.1273193	2100.595215	4420.904785	7	1	10	220	2	0.754894495	837	8.807419777	0.021705223	0.026360877
0.004304918	2791.451172	4202.677734	16560	10	3	481	205	0	6.255099773	937	0.522857785	0.051481567	0
0.006436001	2439.057129	3181.980469	15361.05469	10	1	436	204	0	6.091477871	947	0.542542994	0.081711665	0
0.007173593	2142.638672	2740.894043	14762.46973	10	1	178	208	1	19.36328888	911	0.623448908	0.097497359	0
0.007586426	1803.24707	2350.531738	14194.56543	10	1	156	212	2	12.77257824	889	0.927134693	0.111184493	0
0.007723975	1500	1923.538452	13597.44824	9	2	124	212	2	4.114075184	889	0.825736284	0.122882031	0
0.007531264	1186.802368	1360.147095	13001.21875	9	1	139	212	5	14.20359707	890	0.706267297	0.13072741	0
0.007020798	721.2489014	806.225769	12406.00684	9	1	114	215	6	6.671226501	873	0.992538452	0.134149507	0
0.006226504	402.4922485	320.1562195	11811.96387	9	1	82	214	5	4.822542191	881	1.272733092	0.13304913	0
0.005243811	150	111.8033981	11249.2002	9	1	67	216	6	4.857533455	868	1.639409542	0.128084078	0
0.004076291	42.42640686	0	10658.06738	9	1	66	216	7	1.721006155	868	1.821243286	0.119673245	0
0.002850296	60	141.4213562	10068.78809	9	1	60	216	10	2.263636112	868	3.946517706	0.109171219	0
0.001684374	60	250	9481.708984	9	1	74	216	13	18.78516388	866	4.506853104	0.097265154	0
0.000718494	666.1080933	851.4692993	8897.263672	9	5	91	214	5	10.89007092	884	2.895059347	0.083917648	0
0.000130271	1243.100952	1408.012817	8345.663086	10	2	121	214	2	10.35204124	884	1.0386765	0.07042668	0
0	1827.046753	1920.937256	7763.046875	10	2	255	208	0	24.20199013	931	0.837246716	0.056769155	0
0.00924121	530.7541504	950	1356.650269	9	1	14	219	1	2.698951006	830	5.84920454	0.001151522	0.005670979
0.011872867	1002.646484	1209.338623	1954.379639	9	1	11	220	4	3.945476294	830	6.203685284	0.001881474	0.009470003
0.014999931	1018.233765	1627.88208	2552.116699	9	5	3	220	9	0	835	6.481895447	0.004133091	0.013700237
0.018405637	678.8225098	1589.024902	3149.857178	9	1	6	220	5	0	835	6.329548836	0.00782332	0.018025959
0.021937471	361.2478333	1486.606934	3747.599121	9	1	6	220	11	2.134299994	841	6.843328953	0.012491216	0.022156714
0.025256721	67.08203888	1500	4316.769531	9	5	5	219	12	0	842	9.019003868	0.017274916	0.025688086
0.007346938	2580.174316	3787.149414	15877.25684	10	2	491	203	0	17.47097588	959	0.4913252	0.072250776	0
0.008571584	2073.475342	3494.638672	15275.77539	10	2	278	203	0	30.96619415	959	0.611843288	0.08858604	0
0.009419717	1654.629883	3138.470947	14673.71094	9	1	172	211	3	13.26667309	900	0.692823231	0.104885995	0
0.009894701	1315.218628	2691.189209	14102.04199	10	1	109	212	2	4.262692928	889	0.928717077	0.118882969	0
0.0100517	960.4686279	2136.000977	13500.83301	9	1	98	212	3	4.262692928	889	1.086743474	0.130662993	0
0.009831688	684.1052246	1627.88208	12900.13965	9	1	89	212	4	3.520405054	890	1.744524717	0.138367102	0
0.009247173	339.4112549	1140.175415	12300.03613	9	5	79	215	4	1.967863798	873	1.411372066	0.141424149	0
0.008332077	127.2792206	855.8621216	11700.61523	9	5	77	215	3	4.262692928	873	1.256633759	0.139734983	0
0.007191047	381.837677	608.2762451	11131.98047	9	2	123	217	4	10.53989124	866	1.136074185	0.134030864	0
0.005811275	540.8327026	559.0169678	10534.27246	8	3	80	217	3	10.72415543	864	1.155851483	0.124591492	0
0.004326224	502.8916321	0	9937.655273	8	2	53	217	9	4.727942467	864	1.200700879	0.112863794	0
0.002854445	30	206.1552887	9342.338867	9	1	61	217	11	2.263636112	863	1.609654307	0.099620879	0
0.001535905	516.1395264	602.0797119	8748.588867	10	3	67	216	9	0.954841256	874	1.375054598	0.085042521	0
0.000567077	1049.571289	1096.585571	8186.647461	10	3	99	208	3	7.506142616	931	1.056184292	0.071256228	0
3.47001E-05	1611.365845	1637.833984	7597.111328	10	2	237	208	0	30.04387665	931	0.812976539	0.057374842	0
0.00565093	240	460.9772339	684.1052246	7	1	9	219	5	2.134299994	832	6.534746647	0.002763665	0.002684444
0.007462023	228.4731903	353.5534058	1252.836792	9	1	18	219	3	2.263636112	832	6.359395981	0.000785695	0.005271033
0.010061078	804.9844971	790.569397	1850.540405	9	1	6	219	2	0.337614715	830	5.932403088	0.00074461	0.00880379
0.013254322	566.0388794	1346.29126	2447.896973	9	1	9	219	4	2.134299994	834	6.996108532	0.002223468	0.012797151
0.020467222	150	901.3878174	3642.993164	9	1	4	220	6	0.954841256	833	5.218600273	0.008420061	0.020868065
0.023646742	445.9820557	901.3878174	4212.196777	9	5	3	220	4	1.067520261	829	3.530110359	0.012410223	0.024262587
0.009268967	2318.361572	3289.756836	15816.91504	10	2	540	203	0	15.2206192	959	0.508534193	0.076362945	0
0.010531552	1755.704956	2951.694336	15212.24805	10	3	273	211	0	15.9131031	900	0.521022618	0.092610694	0
0.011466526	1235.475586	2729.46875	14607.75098	9	1	178	211	2	15.61282825	900	0.670180857	0.108786643	0
0.011989976	848.5281372	2596.150879	14033.39551	9	4	131	215	6	4.380486965	874	0.771373928	0.122621834	0
0.012159683	488.364624	2439.774658	13429.31543	9	1	109	215	5	4.380486965	871	0.893592119	0.134130508	0
0.012020389	150	2000	12826.99121	9	5	94	215	6	3.372286797	871	2.461614847	0.141514525	0
0.011373132	150	1615.549438	12223.29785	9	3	91	216	5	2.698951006	869	2.113009453	0.144263059	0
0.010355683	509.1168823	1400.892578	11619.91797	8	1	90	216	5	7.454009533	870	0.948892593	0.142185301	0
0.009081434	924.175293	1151.086426	11046.88672	8	2	142	216	3	8.063245773	870	0.923222363	0.136011273	0
0.007521787	1138.419922	813.94104	10444.30957	8	2	139	215	2	14.97660923	877	0.824148357	0.125910759	0
0.005817198	818.8406372	550	9842.240234	8	2	124	217	2	7.085726738	863	0.87483263	0.11312107	0
0.004086217	258.0697632	212.1320343	9240.779297	9	1	71	217	3	14.23310947	863	1.087902546	0.098669708	0
0.002535839	258.0697632	291.5476074	8670.051758	10	3	61	216	3	1.687604904	874	1.486558557	0.084628209	0
0.001178121	823.7717896	886.0022583	8070.223145	10	2	89	209	2	3.769243956	916	1.015510559	0.070004091	0
0.00034822	1384.232666	1491.643433	7471.505859	10	2	216	209	0	23.62842369	916	0.786635101	0.05654835	0
0.000466865	1946.5354	2067.002686	6874.190918	10	2	456	207	0	25.62327766	935	0.709701598	0.043879017	0
0.004283641	313.209198	316.2277527	589.4064941	7	4	19	219	4	1.721006155	830	7.461901665	0.002526373	0.002535131
0.006072783	60	200	1148.259521	9	1	23	219	28	4.044691086	830	7.439287663	0.000644487	0.004688219
0.008545647	530.7541504	764.8529053	1745.422607	9	1	12	219	3	0.337614715	836	9.759466171	6.79419E-05	0.007827711
0.011684171	127.2792206	1030.776367	2334.994629	9	1	7	219	7	2.134299994	836	7.62767601	0.000790105	0.011472292
0.011013939	2193.285156	2871.410889	15779.68652	10	2	603	200	0	30.2678833	984	0.498819262	0.078073874	0
0.012386619	1590.282959	2474.873779	15173.53613	10	3	364	209	2	39.08021164	913	0.483767241	0.093741581	0
0.01334554	1020	2163.330811	14597.27344	10	1	160	209	3	6.173847675	913	0.662657857	0.108434506	0
0.013967564	429.5346375	1992.48584	13991.22949	10	1	130	214	7	4.431819916	882	0.764133036	0.12246336	0
0.014150685	0	2000	13385.24609	9	1	112	215	3	2.719923258	875	1.551036596	0.133749053	0
0.013886146	361.2478333	2110.094727	12779.33105	9	5	93	215	8	0.337614715	875	1.94859457	0.141068965	0
0.013186615	632.850708	2158.703369	12173.49609	9	1	104	216	6	5.759620667	872	1.707759976	0.14369455	0
0.012136026	954.829834	1930.025879	11597.62891	8	3	124	216	2	10.35204124	870	0.897953033	0.141660824	0
0.010795984	1337.946167	1671.077515	10994.66211	8	3	91	216	3	4.582314968	870	1.137309551	0.134962633	0
0.009088839	1611.365845	1281.600586	10389.05664	9	2	73	215	2	5.730255604	877	1.008817315	0.124429204	0
0.007204229	1046.565796	901.3878174	9783.587891	9	2	86	217	2	10.75958347	861	1.055813789	0.110816464	0
0.005260701	483.7354736	316.2277527	9178.28418	9	2	64	217	2	11.63010502	861	1.141224623	0.095636681	0
0.003478421	42.42640686	212.1320343	8603.098633	9	1	52	216	3	0.954841256	871	1.396070242	0.081151955	0
0.001951888	600	738.2411499	7998.25	9	2	117	213	2	18.19662666	896	1.182636261	0.066596225	0
0.001249614	1157.626831	1261.942993	7393.706543	9	2	151	213	0	13.83230305	896	0.725737453	0.053851344	0
0.001446653	1730.924561	1833.712036	6789.550781	10	2	235	207	0	23.25184441	941	0.707196712	0.042162973	0
0.002351592	2317.584961	2423.324219	6185.89502	8	2	411	210	0	28.07538986	908	0.653547585	0.032413788	0
0.004990777	3788.68042	3844.801758	4410	9	2	373	208	0	10.92491055	930	0.728256464	0.015049458	0.004663127
0.003377341	270	492.4429016	483.7354736	7	4	21	219	5	7.832625866	825	6.326970577	0.002037969	0.002271066
0.00524808	234.3074951	70.7106781	1060.660156	9	1	24	219	57	1.967863798	830	6.522357464	0.000410765	0.004102014
0.00741192	108.1665421	509.901947	1667.363159	9	1	10	219	20	1.509526968	836	13.48887825	0	0.006755087
0.012483548	2220	2482.941895	15765.73535	10	2	507	198	0	37.98202133	995	0.484984994	0.07736855	0
0.013942338	1626.929565	2011.218506	15159.02734	10	2	295	208	1	27.47214317	920	0.533469677	0.092075586	0
0.014961996	1075.40686	1627.88208	14582.00586	10	3	197	208	3	18.44031906	920	0.586479485	0.105812401	0
0.015620198	558.0322876	1392.838867	13975.2998	10	3	162	214	4	12.6255455	882	0.669750988	0.119369589	0
0.015813814	0	1400	13368.59375	9	1	112	215	4	5.322852612	875	0.861338317	0.130308211	0
0.015534092	597.7457886	1569.235474	12761.88867	9	1	134	215	3	8.485238075	875	0.958093345	0.137375325	0
0.014793694	1171.537476	1941.648804	12155.18359	9	2	162	216	5	16.46605301	872	0.670975327	0.139842391	0
0.013682879	1443.121582	2342.007568	11578.17383	8	3	145	215	2	14.20359707	877	0.86248523	0.137768701	0
0.0121619	1803.24707	2124.264648	10971.47168	8	1	94	215	2	2.134299994	877	1.58495903	0.131057695	0
0.010342651	1623.607056	1566.046021	10364.77246	9	1	82	217	2	4.262692928	868	1.73504746	0.120115645	0
0.008322418	1087.474121	1012.422852	9758.073242	9	2	80	217	2	11.90468788	859	1.601949215	0.106399134	0
0.006219909	551.5432739	500	9151.376953	9	2	59	217	2	3.035723686	859	1.127313375	0.090991102	0
0.004322871	84.85281372	70.7106781	8574.386719	9	3	47	216	1	2.385944128	867	1.196255565	0.076225974	0
0.003070677	450.9989014	502.4937744	7971.932129	9	2	106	213	1	13.00800037	896	0.75481385	0.061621282	0
0.002541032	1051.712891	1110.180176	7365.229004	9	3	189	213	1	18.44568825	896	0.72503835	0.049372654	0
0.002831681	1656.804199	1711.724243	6758.527832	10	2	118	207	2	12.19438362	941	0.68601948	0.039561991	0
0.003927925	2262.763916	2319.482666	6151.829102	10	2	152	206	1	9.191033363	947	0.734651148	0.032172106	2.24381E-08
0.00505676	2742.334717	2860.943848	5574.836426	10	3	335	206	0	25.79102135	947	0.658406138	0.026340723	0.00068936
0.00629728	2969.393799	3022.002686	4968.148438	10	2	438	206	0	15.79316902	947	0.748517334	0.022149634	0.003392661
0.007788531	3273.713379	3332.041504	4361.467773	10	2	539	205	0	4.044691086	952	0.756942511	0.023975352	0.008140963
0.009323301	3652.73877	3716.51709	3754.796875	10	2	486	201	0	28.46846581	987	0.795853078	0.033617429	0.014789811
0.011001939	4081.984863	4069.705078	3148.142334	10	2	470	201	0	25.41113472	987	0.803906322	0.048564095	0.022922223
0.004286563	641.3267212	158.1138763	1225.601929	7	1	23	219	22	2.882181168	835	10.29627991	0.000149167	0.003506514
0.006185444	42.42640686	269.2582397	1776.851196	9	1	4	219	14	0.337614715	835	15.65155315	0	0.005595522
0.011747461	2753.634033	1824.828735	16381.4834	10	2	537	201	0	22.09236336	968	0.449576527	0.059741527	0
0.013600908	2160	2102.379639	15775.12305	10	2	548	198	0	27.88703537	995	0.459539384	0.074618816	0
0.015121819	1560	1662.077026	15168.79004	10	2	443	208	0	25.31690598	920	0.499421954	0.088711873	0
0.016186513	990.4544678	1220.655518	14591.9707	10	3	245	212	1	6.603754997	890	0.521405995	0.101431936	0
0.016870836	408.0441284	832.1658325	13985.69629	9	1	173	212	2	6.762860775	890	0.601908565	0.113955311	0
0.017072031	123.6931686	801.5609741	13379.46191	9	1	150	214	2	11.98121166	877	0.609297633	0.124129206	0
0.016781343	692.6037598	1054.751099	12773.27246	8	2	242	212	2	19.35572815	900	0.549863994	0.130700678	0
0.016011439	1277.380127	1520.690674	12167.13574	8	3	322	212	1	25.79936218	900	0.545681775	0.132941186	0
0.014858314	1833.930176	1812.456909	11590.4873	8	1	121	214	2	5.710593224	883	0.925825596	0.130699709	0
0.013271468	2083.866699	2005.617065	10984.46582	8	1	106	216	1	5.150652409	866	1.599523544	0.123488918	0
0.011367755	1477.633301	1400.892578	10378.52637	9	1	89	216	2	4.763641834	866	1.652695656	0.112711772	0
0.009244464	872.0665283	800	9772.681641	9	2	131	217	1	20.41351509	859	1.083198428	0.099239036	0
0.007027043	271.6615601	200	9166.951172	9	1	103	216	2	22.4171772	867	0.853198349	0.084104434	0
0.005332103	218.4032898	269.2582397	8590.692383	9	2	129	216	1	20.84626579	867	0.89808768	0.069638312	0
0.004262892	751.7978516	738.2411499	7985.242676	9	3	203	214	0	18.35144806	884	0.661613703	0.055874687	0
0.003914473	1248.879517	1250	7380	9	3	299	215	1	8.792412758	870	0.662761688	0.044777907	0
0.004324876	1710.263184	1632.482788	6775.020508	9	3	65	215	2	11.49946594	870	0.757659972	0.036937274	0
0.005547127	2007.311646	2040.220581	6170.380859	9	2	93	211	2	15.53334236	906	0.750528634	0.032044549	8.72221E-05
0.007038094	2171.013672	2277.05957	5602.615234	10	2	272	211	0	21.52672195	906	0.672003448	0.028368227	0.001732788
0.00888519	2434.625244	2534.758301	4999.299805	10	2	412	211	0	25.34951973	906	0.701567531	0.028123116	0.005769244
0.010905949	2795.800537	2899.137695	4396.919434	10	2	325	205	0	18.13093376	953	0.752771616	0.035711166	0.01197093
0.013188695	3231.377441	3297.347412	3795.918945	10	2	282	201	0	28.57726288	987	0.802680135	0.050834082	0.020362752
0.015643124	3501.785156	3492.849854	3197.076904	10	2	409	201	0	22.27850151	987	0.806391239	0.069894813	0.030216791
0.017809274	3371.364746	3639.024658	2627.869873	10	2	299	203	1	20.02589417	968	0.919404685	0.088921845	0.039992288
0.019747147	3198.765381	3464.823242	2030.270874	10	2	332	205	1	19.97521782	952	0.987798691	0.109736629	0.050007958
0.021113109	2648.509033	3047.950195	1437.810791	10	2	312	205	1	25.07455254	952	1.047397494	0.128951907	0.059001163
0.020859571	1081.665405	2213.594482	284.6049805	9	1	60	215	3	19.51118088	869	2.845647097	0.159500882	0.074662142
0.003204772	666.1080933	492.4429016	1103.086548	7	1	10	219	5	2.719923258	831	5.907619953	1.44719E-06	0.003051373
0.004870149	60	100	1622.498047	9	4	12	219	4	3.389067173	831	8.317294121	0	0.004577618
0.012399675	2644.257813	1264.911011	16406.46289	10	2	503	199	0	22.48092842	988	0.477654815	0.056666281	0
0.014298706	2040.882202	1640.121948	15801.23145	10	2	497	199	0	24.63790703	988	0.490630776	0.071136117	0
0.015782792	1470	1328.533081	15225.37695	10	2	456	203	1	20.18643761	959	0.44666639	0.084158249	0
0.016943354	872.0665283	851.4692993	14620.37598	10	1	327	210	2	20.69954681	909	0.44549188	0.096471511	0
0.01766385	295.4657288	335.4101868	14022.36035	9	1	230	210	1	14.50637245	909	0.587042689	0.107027777	0
0.017869705	300	250	13417.7832	9	2	260	211	2	17.84268188	902	0.722181976	0.116013288	0
0.017572276	900	707.1068115	12813.40723	8	1	228	209	0	8.104435921	916	0.546252072	0.121676974	0
0.016829783	1158.015503	1030.776367	12238.38184	8	2	336	209	0	9.046031952	916	0.508901	0.123193294	0
0.01560655	1475.80481	1390.143921	11634.4707	9	2	288	214	1	29.31538391	883	0.584490716	0.120107457	0
0.013979125	1838.831177	1792.344849	11030.86621	9	3	186	216	1	16.11800766	866	0.603181899	0.112756185	0
0.012023378	1569.7771	1453.444214	10427.62207	9	3	120	216	1	6.317550659	866	0.943112195	0.102362908	0
0.009836599	1008.017883	901.3878174	9824.805664	9	2	156	215	1	26.33747673	876	0.763039052	0.089478515	0
0.007793355	499.2994995	424.2640686	9251.388672	9	1	192	215	1	19.78056908	875	0.691069305	0.07592307	0
0.006297652	30	0	8649.629883	9	2	43	215	1	15.02163982	875	0.625421882	0.06162326	0
0.005476385	530.7541504	531.5072632	8048.614746	9	2	163	214	1	22.2097435	883	0.72078681	0.049416192	0
0.005324749	872.0665283	838.15271	7448.523438	9	3	122	216	1	9.136945724	864	0.639330029	0.040491436	0
0.005880776	1204.865112	1180.042358	6849.598633	9	2	55	216	2	5.095619678	864	0.647883952	0.034953751	0
0.007126697	1430.279663	1553.222412	6280.397949	9	2	185	212	1	23.49811554	891	0.712214231	0.032257654	0.00036908
0.009113966	1641.249512	1697.792725	5682.684082	10	2	187	211	0	31.74584198	906	0.611776233	0.031023489	0.002979474
0.011469402	1965.400757	2015.564453	5085.508789	10	2	454	211	0	18.0676899	906	0.774995446	0.035076927	0.008107357
0.014114879	2399.4375	2445.915039	4490.890625	10	2	333	205	0	20.27199554	953	0.759959638	0.047850758	0.015689567
0.017164206	2776.256592	2716.615479	3900	10	2	153	208	1	9.046031952	934	0.812536776	0.067143172	0.025615787
0.020286653	2914.944336	2915.47583	3348.462402	10	2	211	208	1	17.28570938	934	0.885780036	0.089405939	0.036434855
0.023154201	2812.330078	3132.092041	2757.716553	10	2	194	208	1	13.58210182	931	1.037484646	0.114663333	0.048002061
0.025508936	2607.757568	3007.074951	2167.071777	10	2	247	210	1	10.47768211	917	1.148517728	0.139999628	0.059053142
0.027161218	2370.759277	2634.862305	1583.192993	10	2	217	210	2	25.5895195	917	1.353725791	0.162564829	0.068863787
0.027900508	1350.333252	1882.153076	456.9463806	10	1	31	216	5	3.843668222	872	2.56813693	0.191171348	0.082522072
0.027015131	759.5393066	1615.549438	108.1665421	9	1	15	215	9	1.432096243	869	3.788080692	0.196280286	0.086407416
0.025604878	228.4731903	1600	674.1661377	8	5	31	217	24	5.961015701	862	7.04108429	0.193734393	0.087780498
0.02376242	201.2461243	1802.775635	1235.475586	8	1	13	219	18	1.350224495	858	8.863596916	0.183874741	0.086477801
0.002327059	695.8447876	492.4429016	865.8521729	7	5	5	219	5	2.719923258	831	6.445699692	0	0.00276804
0.00348526	90	50	1470.918091	9	1	16	219	5	4.044691086	831	6.813213825	0	0.003600733
0.012669898	2658.006836	781.0249634	16459.17773	10	2	594	199	0	8.386797905	989	0.45526889	0.052452628	0
0.014588777	2058.664551	1303.840454	15855.95801	10	2	504	199	0	23.65321541	989	0.493452907	0.066528976	0
0.016090987	1493.084106	1159.741333	15281.98926	10	2	395	204	0	30.54025459	950	0.490593553	0.079230368	0
0.017262625	915.8602295	552.2680664	14679.32227	10	4	249	209	1	8.406583786	918	0.536813915	0.090638898	0
0.017965382	366.1966553	0	14077.00293	9	1	243	209	2	13.49228382	918	0.715130866	0.099740379	0
0.018169245	127.2792206	111.8033981	13475.07715	9	1	201	211	2	4.168739796	902	0.843103051	0.10676951	0
0.017865619	450.9989014	335.4101868	12873.60059	9	2	212	209	1	11.14116192	916	0.625091374	0.110851593	0
0.017116886	670.8203735	500	12301.39063	9	2	311	209	0	26.29707909	916	0.572134972	0.111257091	0
0.015893221	982.7003784	961.7692261	11709.76563	9	2	416	208	0	16.58315277	925	0.586567461	0.106740661	0
0.014250507	1402.640381	1343.50293	11110.25195	9	2	279	211	0	20.55604553	905	0.613184214	0.099522136	0
0.012275157	1830.983398	1607.015869	10511.56543	9	2	199	211	0	18.86098099	905	0.722971737	0.08968249	0
0.010066734	1308.013794	1001.249207	9913.853516	9	2	79	214	2	5.322852612	873	0.665454805	0.077731021	0
0.00827852	810.5553589	400	9344.650391	9	2	55	217	1	4.822542191	860	0.62604177	0.065422289	0
0.00706604	296.9848633	100	8747.044922	9	1	44	217	3	2.569502831	860	0.661555588	0.052800108	0
0.006491115	30	111.8033981	8150.785156	9	1	37	214	3	1.817522049	883	0.866932929	0.043275528	0
0.006548939	362.491394	360.5551147	7556.189453	9	3	44	216	4	5.322852612	864	1.048536301	0.036923256	0
0.007277545	664.0783081	848.5281372	6963.68457	9	3	66	216	2	10.48288155	864	1.233378768	0.034099516	0
0.008751313	853.2877808	950	6401.328125	9	2	120	212	1	16.0319519	891	0.716772616	0.033125903	0.000816066
0.011248505	1113.6427	1162.970337	5810.791504	10	2	313	212	0	6.201053619	891	0.668523073	0.034469053	0.004242623
0.014092579	1548.709106	1591.383057	5220.086426	10	2	270	212	0	23.12430382	891	0.789795935	0.042708844	0.010278459
0.017508624	2015.589233	2050	4629.438477	10	2	250	207	0	26.54275513	933	0.861243665	0.059538245	0.019332683
0.021238077	2194.926025	2137.755859	4042.103516	10	2	195	210	1	16.16874123	911	0.925942242	0.082669921	0.030699275
0.024697142	2367.530273	2334.523438	3488.266113	10	1	100	214	1	7.952308655	883	1.006809473	0.108793914	0.042522479
0.028003117	2300.825928	2600	2911.391357	10	2	112	214	3	15.2919035	883	1.207827926	0.138858736	0.055110436
0.030690372	2052.75415	2551.959961	2334.609131	10	2	175	210	3	12.05273819	917	1.368218184	0.16798377	0.066954449
0.032569736	1889.047363	2156.965576	1757.754272	10	2	271	209	3	1.967863798	921	1.402367711	0.193224341	0.077331372
0.033781663	1559.134399	1749.285522	1194.738525	9	2	79	209	6	11.33381653	921	1.615136743	0.213934779	0.086268209
0.033749968	1328.156616	1379.311401	658.6349487	9	2	38	216	5	4.380486965	872	3.422153711	0.225351393	0.092515483
0.033156466	737.9024048	1073.545532	108.1665421	9	2	31	219	9	4.763641834	852	4.234480381	0.230385065	0.096787207
0.031990204	174.9285583	1054.751099	426.380127	9	1	14	219	19	2.882181168	852	7.933881283	0.227727905	0.098393321
0.030223394	361.2478333	1346.29126	956.7131348	9	5	18	219	6	5.427642822	857	8.378554344	0.216795951	0.09724424
0.002015903	618.4658203	610.3277588	780	7	1	8	219	6	0.754894495	831	8.764609337	0	0.002623732
0.002432864	120	50	1368.539307	9	5	17	219	5	2.781886339	835	8.05854702	0	0.002813412
0.00062294	6216.373535	2122.498535	20107.47656	10	2	593	196	0	3.584252357	1000	0.545331836	0.001220949	0
0.014424362	2246.597412	1128.051392	15933.61523	10	2	505	199	0	8.735691071	989	0.483700514	0.060196225	0
0.015921788	1722.846436	1250	15362.37305	10	2	442	204	0	29.8572464	950	0.467640311	0.07228668	0
0.017087357	1194.738525	790.569397	14762.9873	10	2	306	209	0	18.32982063	918	0.49816367	0.0830964	0
0.017786575	721.2489014	600	14164.22559	9	2	348	209	0	28.00263977	918	0.558864832	0.091066428	0
0.017989425	295.4657288	427.2001953	13566.1709	9	3	302	210	1	19.18841934	911	0.599547207	0.095950745	0
0.01768731	150	250	12968.50391	9	3	219	211	1	15.19676876	902	0.594240189	0.098101921	0
0.016945971	161.5549469	111.8033981	12399.29395	9	2	214	209	1	10.14426136	917	0.575544655	0.097220927	0
0.015714969	573.1491699	531.5072632	11802.16895	9	2	282	209	0	22.30965614	917	0.563955724	0.092660651	0
0.014078457	1060.660156	1029.562988	11206.07422	9	2	368	207	0	28.24869347	933	0.62120074	0.085587278	0
0.012112463	1548.709106	1389.244385	10611.18262	9	2	206	210	0	25.1302681	909	0.780785263	0.076417558	0
0.009979734	1602.404419	1110.180176	10017.70898	9	2	209	214	0	16.25391769	873	0.62851572	0.065664634	0
0.00847176	1152.562378	602.0797119	9464.892578	9	2	228	217	0	23.509655	860	0.616127729	0.054552075	0
0.007526623	792.0227051	300	8874.423828	9	3	94	217	2	14.93838024	857	0.678655863	0.04448146	0
0.007196438	456.9463806	447.2135925	8284.020508	9	3	76	217	5	10.04678822	857	0.727468312	0.038079806	0
0.0074764	134.1640778	50	7693.69873	9	1	33	217	4	0.337614715	858	1.195602059	0.034763709	2.6794E-10
0.008404541	90	447.2135925	7103.161133	9	1	33	213	5	1.350224495	891	1.557958245	0.034467734	3.6232E-05
0.010247307	284.6049805	350	6543.095703	10	2	105	213	4	27.72618675	891	0.991410553	0.035031416	0.001283582
0.013148081	700.3570557	743.3034668	5959.060547	10	2	216	213	2	24.52281189	891	0.744387627	0.038266808	0.005443333
0.016556734	1230	1297.112183	5380.046387	10	2	234	211	0	12.30377102	905	0.829633594	0.049326632	0.012606872
0.020615237	1435.618286	1450	4803.092773	10	2	158	211	1	12.23388958	905	0.980555117	0.069579937	0.022942053
0.024898555	1612.761597	1578.765381	4226.168457	10	1	68	210	2	2.781886339	911	1.049907804	0.097118787	0.035402227
0.028807011	1786.197021	1758.550537	3676.193604	9	4	59	214	21	4.857533455	883	1.130781651	0.127927318	0.04813727
0.032494612	1783.928223	2079.66333	3099.306396	9	1	61	214	37	8.118116379	883	1.385381818	0.1621636	0.061512578
0.03547474	1481.890625	2173.131348	2531.402832	9	1	58	215	7	2.719923258	881	1.456951141	0.194490403	0.073962137
0.037558224	1320.34082	1733.49353	1972.029419	9	2	101	213	6	13.61706161	894	1.547745943	0.221951008	0.084910624
0.038621936	1041.393311	1308.625244	1415.097168	9	2	154	213	11	15.17970562	894	1.977952003	0.24240765	0.094172478
0.038911927	878.2368774	930.053772	900	9	2	54	215	9	8.293805122	884	3.966679811	0.254182011	0.1008472
0.038670633	960.4686279	531.5072632	361.2478333	9	1	17	219	22	2.361991405	864	6.516234398	0.259251893	0.105335623
0.037722446	360	492.4429016	150	9	5	32	219	26	5.749849319	864	15.6289959	0.255989671	0.106932849
0.036040213	240	970.8244019	684.1052246	9	5	8	220	19	2.719923258	858	8.946660042	0.243721128	0.105725631
0.002207234	465.7252502	364.0054932	630.7138672	9	4	13	219	4	1.067520261	834	5.64929533	0	0.002752508
0.001846746	161.5549469	200	1209.338623	9	3	27	219	4	2.134299994	839	8.223452568	0	0.002129375
0.000851552	5366.982422	1710.263184	20786.77539	10	2	523	199	0	7.653048515	976	0.539933443	0.00251055	0
0.001221248	5857.303223	1518.222656	20186.25586	10	2	509	198	0	13.58210182	985	0.547887504	0.002019092	0
0.002255199	5842.302734	1557.241211	19586.11719	10	2	549	196	0	5.139693737	1004	0.499161482	0.003236858	0
0.003773529	5259.848145	1054.751099	18986.39844	10	2	618	196	0	7.506142616	1004	0.493178606	0.007045493	0
0.00554185	4710.095703	474.3416443	18415.72461	10	2	500	200	0	17.47097588	978	0.467996001	0.012830055	5.08535E-07
0.011947845	3054.99585	790.569397	16630.42188	10	2	681	194	0	8.111279488	1025	0.507084608	0.040873542	1.56602E-05
0.013813199	2526.064209	570.0877075	16032.74805	10	2	783	197	0	5.601181984	1004	0.49478063	0.052842341	6.31527E-07
0.015282778	2036.467529	651.9202271	15463.8291	10	2	709	197	0	28.27022934	1004	0.520030677	0.063962176	0
0.016425135	1570.35022	894.4271851	14867.20215	10	2	498	203	0	24.73616219	961	0.473107129	0.07394778	0
0.017110806	1142.365967	583.0952148	14271.42578	9	2	459	203	0	14.95924664	961	0.510108232	0.08125335	0
0.017309776	823.7717896	412.3105774	13676.61133	9	2	498	203	0	18.35955048	961	0.536720991	0.085238039	0
0.017013447	655.2098999	672.6812134	13082.88965	9	3	283	207	1	22.11548996	937	0.527583539	0.08571519	0
0.016290057	276.5863342	200	12518.37891	9	1	187	211	1	6.603754997	902	0.634306073	0.083389878	0
0.015083568	212.1320343	282.8427124	11927.2168	9	3	267	209	1	10.48288155	917	0.75064826	0.078134924	0
0.013481182	700.3570557	531.5072632	11336.70605	9	2	256	207	1	12.29941654	933	0.731046081	0.071231328	0
0.011558928	1187.939453	1000	10746.24121	9	3	239	210	0	8.917089462	909	0.667527437	0.062951751	0
0.009582863	1698.381592	1453.444214	10155.83105	9	2	321	210	0	14.48473358	909	0.562668741	0.053809341	0
0.008314848	1599.312378	1077.032959	9593.294922	10	3	358	212	0	15.74750042	895	0.609336019	0.045316078	0
0.007613817	1274.558716	900	9004.999023	9	3	311	215	0	22.75959969	872	0.562728107	0.038363785	1.32254E-05
0.007519298	939.1485596	715.8910522	8419.317383	9	2	131	215	2	13.90445614	872	0.693796635	0.035029579	0.000166116
0.008026801	641.3267212	206.1552887	7836.835938	9	3	71	217	6	17.0268364	856	0.885194719	0.034461975	0.000412816
0.009201359	458.9117432	100	7271.705566	9	1	26	217	12	1.067520261	859	1.189667225	0.035868738	0.000792009
0.011454762	60	0	6721.673828	9	2	32	217	7	5.269658089	859	1.505664706	0.037391454	0.002657584
0.014663054	390	585.2349854	6144.729492	9	1	87	213	7	11.33381653	891	1.677856922	0.041661177	0.00763947
0.018615654	666.1080933	764.8529053	5567.809082	10	2	80	211	3	17.82306671	905	1.367190242	0.054782234	0.015700426
0.023168935	859.0692749	850	4991.192383	10	2	137	211	4	12.47226334	905	1.18680656	0.078223839	0.026761714
0.027879853	1030.970459	1050	4420.599609	9	2	185	214	2	13.78268242	881	1.144444346	0.10962034	0.039755594
0.032139197	1203.370239	1229.837402	3884.855225	9	1	212	216	11	16.33230019	869	1.185990334	0.144159138	0.0528428
0.03612395	1279.140381	1565.247559	3323.642578	9	1	34	216	7	3.016961336	869	1.463003159	0.181671873	0.066494308
0.039333899	954.829834	1581.138794	2770.73999	9	1	53	217	13	5.00628233	866	2.618374348	0.216476813	0.079249166
0.041579869	730.5477295	1375.681641	2229.9104	9	1	78	217	8	14.20359707	863	2.177103996	0.245543703	0.090841591
0.042912941	573.1491699	850	1692.01062	9	2	22	217	7	2.052775145	863	5.401958466	0.266748339	0.100598201
0.043634798	271.6615601	460.9772339	1189.831909	9	5	30	218	22	8.588925362	866	9.370651245	0.279056102	0.107607178
0.04373122	516.1395264	70.7106781	657.951355	9	5	12	219	52	1.217118144	864	14.41487026	0.283871949	0.112263456
0.043008126	189.7366638	335.4101868	123.6931686	9	5	12	219	72	1.687604904	864	24.18723488	0.27976051	0.113899417
0.041438367	323.1098938	901.3878174	402.4922485	9	1	6	220	19	0	858	16.63598633	0.266100526	0.113146387
0.003025743	351.1409912	531.5072632	469.5742798	7	1	4	219	7	0.754894495	833	4.464042664	0	0.00336743
0.001817752	276.5863342	70.7106781	1053.422974	9	1	20	219	23	2.698951006	839	5.022652149	0	0.001682455
0.002458604	5533.43457	919.2388306	20282.88477	10	2	503	199	0	5.00628233	985	0.510483921	0.003363412	7.72148E-05
0.003185633	6031.865234	982.3441162	19685.23633	10	2	557	196	0	6.379370213	1004	0.5426507	0.003486275	0.000138634
0.00427163	5495.161621	1011.187439	19116.02734	10	2	591	196	0	19.44368553	1004	0.508998632	0.00565585	0.00031657
0.005711168	4942.630859	412.3105774	18518.91992	10	2	519	200	0	33.85451508	978	0.472094536	0.010607148	0.000501075
0.007352489	4394.359863	158.1138763	17922.45703	10	2	465	200	0	18.92342567	975	0.497699797	0.017550495	0.000626737
0.009142131	3860.686523	743.3034668	17326.70703	10	2	423	200	0	15.79642487	975	0.512657046	0.026054721	0.000662673
0.01106162	3338.637451	667.0831909	16731.74609	10	2	497	198	0	6.255099773	993	0.50326705	0.036531284	0.000600635
0.012783731	2864.489502	111.8033981	16165.76953	10	2	547	198	0	7.543149948	999	0.522998273	0.046973355	0.000457088
0.014274923	2401.687012	100	15572.57227	10	2	513	198	0	29.22354698	999	0.569391668	0.057161324	0.000267501
0.015304953	1997.197998	492.4429016	14991.41797	10	2	639	200	0	16.72355843	988	0.576753318	0.06535577	0.000109365
0.015967073	1638.780029	514.7814941	14400.78125	10	2	496	203	0	25.46230316	961	0.562385678	0.071490973	2.44377E-06
0.016159298	1411.276001	0	13810.20313	9	2	332	203	0	11.48537064	961	0.575766325	0.07471808	0
0.015908008	1124.499878	492.4429016	13247.50586	9	2	441	207	0	3.389067173	937	0.508470356	0.074833624	0
0.015177988	636.3961182	492.4429016	12657.01367	9	2	260	211	1	22.44805717	902	0.608234644	0.071689658	0
0.014014214	150	111.8033981	12067.0498	9	1	212	211	1	16.97029686	902	0.784181297	0.065932326	0
0.012471297	342.0526123	300	11478.83301	9	1	174	211	2	3.372286797	903	1.254665732	0.05924248	0
0.010625264	912.4143677	900	10892.64453	9	2	240	210	1	9.832003593	911	0.848000705	0.052024096	0
0.008907837	1462.634644	1453.444214	10336.07715	9	3	447	210	0	14.24415779	911	0.644547582	0.045225143	0
0.007784109	2050.560791	1627.88208	9754.844727	10	3	413	206	0	8.300483704	940	0.616362929	0.038950246	0.000137317
0.007319476	1777.10437	1491.643433	9176.862305	10	2	315	211	1	24.50836754	900	0.609465897	0.035039257	0.000605876
0.007466611	1453.994507	1054.751099	8599.958984	8	2	279	211	0	10.04678822	900	0.651510239	0.03413916	0.001329593
0.008221024	1200.749756	764.8529053	8023.022949	8	2	216	217	2	19.13989639	856	0.613102078	0.035272982	0.002106928
0.00956216	852.7602539	694.6221924	7472.951172	8	1	49	217	7	8.582483292	859	0.940810204	0.037230629	0.003016663
0.012251503	416.7733154	141.4213562	6896.150879	9	1	28	217	6	1.432096243	859	1.218859076	0.039249118	0.005599298
0.015711609	67.08203888	304.1381226	6323.242676	9	1	27	217	3	0	859	1.560402274	0.044167213	0.011095566
0.020047637	134.1640778	158.1138763	5757.265137	10	1	22	217	4	2.698951006	863	1.642517686	0.058982108	0.019625694
0.024968185	276.5863342	269.2582397	5212.149414	9	1	29	217	5	6.629140377	863	1.553788543	0.084881857	0.031115783
0.029726975	450.9989014	452.7692566	4677.788086	9	1	93	217	4	11.30993271	865	3.147049189	0.117328875	0.0435597
0.034491707	626.418396	776.2087402	4127.044922	9	1	65	216	5	12.47226334	880	1.591498494	0.15624778	0.057333503
0.038689137	742.1589966	1167.261719	3586.223633	9	1	36	216	5	2.901821613	880	2.309135199	0.195805088	0.070846796
0.042065844	445.9820557	984.8858032	3048.212646	9	1	29	218	9	2.263636112	865	3.57138896	0.232078999	0.083608694
0.044448342	134.1640778	873.2124634	2520.714111	8	5	32	217	11	4.100293636	863	4.980080605	0.262039274	0.09528365
0.046114221	30	602.0797119	2010.223877	8	1	24	218	15	9.064292908	866	6.737105846	0.282832891	0.104731217
0.047301505	254.5584412	50	1471.223999	8	1	10	218	21	1.391763449	866	12.27586079	0.296521336	0.112227321
0.047698036	30	316.2277527	942.019104	8	5	15	219	77	1.391763449	864	32.63057327	0.301075548	0.116764039
0.047190983	90	715.8910522	403.6087341	8	2	15	220	25	2.385944128	864	30.53621483	0.296090603	0.118595019
0.045753196	618.4658203	1151.086426	127.2792206	9	1	8	220	14	1.817522049	864	18.81572342	0.280926585	0.11851088
0.043547034	94.86833191	1154.3396	624.2595825	8	1	6	220	42	3.931095839	861	25.67138672	0.258169502	0.116332859
0.020349134	742.7650757	4887.228027	5777.629395	9	1	9	219	2	2.8624053	835	9.922324181	0.020826546	0.030765029
0.021375569	276.5863342	4530.452637	5782.53418	9	1	16	219	12	2.569502831	848	9.017418861	0.024587946	0.035211872
0.022211015	212.1320343	4190.763672	5850.692383	9	1	30	219	6	3.471741199	845	8.853299141	0.027690092	0.038917877
0.022641657	700.3570557	3958.85083	5410.07373	9	1	13	219	7	2.134299994	845	6.332501888	0.030018983	0.041666731
0.004989923	300	851.4692993	420	7	1	3	219	3	0	833	4.282310486	0	0.00433983
0.003083033	42.42640686	320.1562195	1023.962891	7	1	6	219	9	0.337614715	839	4.354244232	0	0.0017225
0.001734156	240	70.7106781	1629.96936	9	1	16	218	13	3.199601412	843	4.653645039	0	0.000687587
0.001251916	742.7650757	471.6990662	2236.358643	9	5	14	218	10	2.433138847	843	6.296638012	0	0.000932813
0	2460.731689	2797.320068	32249.53906	10	2	621	196	0	13.04473019	1013	0.420471638	0.010965709	0
0	2413.648682	2580.69751	31647.89648	10	2	571	196	1	3.945476294	1013	0.491708636	0.015406129	0
0	2248.399414	2376.9729	31075.26563	10	2	559	200	1	11.85033894	984	0.490624756	0.01936239	0
0	2214.723389	2319.482666	30474.00586	10	2	707	197	1	13.36220074	1011	0.514962494	0.022918157	0
0.004688725	5819.458496	460.9772339	19797.18164	10	2	578	199	0	10.37309647	987	0.55406177	0.004376491	0.001313074
0.005247973	5751.008789	930.053772	19231.14648	10	2	552	199	0	19.07837486	987	0.545811415	0.005596186	0.001453477
0.006218817	5214.997559	403.1128845	18637.72852	10	3	450	204	0	4.393377304	952	0.510243475	0.010150219	0.001773589
0.007372289	4690.181152	100	18045.19336	10	2	346	205	0	35.15617752	946	0.518876493	0.017011441	0.002003817
0.008637988	4180.34668	680.0735474	17453.63281	10	2	346	205	0	3.584252357	946	0.49895668	0.024907667	0.002067678
0.010024742	3697.188232	884.590271	16863.14844	10	2	484	202	0	15.60952568	972	0.539129198	0.034179453	0.001956926
0.01146585	3257.314941	552.2680664	16300.38379	10	2	512	201	0	10.55538082	977	0.541156709	0.043456469	0.001691115
0.012876177	2829.081055	50	15709.83496	8	2	370	198	0	3.945476294	999	0.560645998	0.05238273	0.001303137
0.013896136	2455.239258	492.4429016	15119.31543	8	2	442	200	0	14.30657768	988	0.581971824	0.05945874	0.000848704
0.014496419	2147.044434	610.3277588	14529.41797	10	2	322	203	0	7.804184914	961	0.566533267	0.064057097	0.000409001
0.014673655	1930.518066	111.8033981	13940.96484	9	2	276	203	0	3.016961336	961	0.582371473	0.065942325	8.78477E-05
0.014353015	1484.924194	180.2775574	13393.64746	9	2	323	207	0	14.6247139	940	0.575115263	0.064817749	0
0.01366002	982.7003784	636.3961182	12808.87598	9	1	226	210	1	12.95884228	917	0.67031759	0.061551034	0
0.012557165	379.4733276	269.2582397	12226.24219	9	1	166	210	2	13.72132587	917	0.782067776	0.056052998	0
0.011099058	210	254.9509735	11646.06836	8	1	161	212	2	4.727942467	894	1.273778319	0.050191708	0
0.009361729	814.9846802	854.4003906	11068.53613	10	2	187	212	1	2.719923258	904	0.81828028	0.04467541	3.02362E-06
0.007807133	1391.689575	1379.311401	10518.49805	10	2	252	206	0	15.87432575	940	0.64507705	0.039943572	0.000290204
0.006884492	1998.324341	1886.796265	9941.594727	10	2	352	206	0	17.77531624	940	0.615735769	0.035582423	0.00117316
0.00664048	2284.731934	1872.164551	9364.662109	10	2	281	211	0	10.80494785	900	0.599696159	0.033538979	0.002418797
0.007027773	1994.492432	1566.046021	8788.00293	10	2	239	215	2	21.90822983	874	0.642714679	0.033946216	0.003778668
0.008041878	1675.977295	1350.925659	8214.797852	8	2	125	215	5	16.11800766	874	0.593601346	0.035743721	0.005258061
0.009672679	1261.784424	1012.422852	7672.789551	8	3	61	218	3	9.046031952	858	0.797066927	0.037754174	0.006920054
0.012598715	912.4143677	514.7814941	7110.696289	9	3	48	218	3	4.715981483	858	0.944460094	0.039953031	0.009919941
0.016228095	635.6885986	254.9509735	6549.694824	9	5	32	218	5	2.569502831	858	1.512936234	0.045900367	0.015701126
0.020795962	429.5346375	380.7886658	5991.594238	9	5	26	218	8	2.263636112	855	1.562701583	0.061927542	0.02464357
0.025891619	256.3200989	269.2582397	5441.837891	8	1	19	219	9	1.012750387	860	1.4664011	0.089089878	0.036152989
0.030818768	90	50	4925.850098	8	1	25	217	9	1.721006155	865	2.426192999	0.122743934	0.048485223
0.035727937	60	335.4101868	4386.262695	9	5	37	216	12	5.237475872	880	2.519249201	0.162685335	0.061887711
0.040043917	174.9285583	721.1102295	3856.488037	9	1	23	218	10	3.016961336	865	2.735615015	0.202961415	0.074814014
0.043513753	42.42640686	403.1128845	3324.048828	9	1	22	218	13	2.882181168	865	3.61785984	0.239657745	0.087127164
0.046125539	384.1874695	269.2582397	2802.231201	8	1	15	219	9	1.067520261	861	5.280658722	0.269717634	0.098433614
0.048154559	551.5432739	158.1138763	2297.302734	8	1	10	219	7	0	862	6.068896294	0.290837616	0.107490405
0.049659848	750	180.2775574	1758.010254	8	1	8	219	17	0.754894495	862	6.511239529	0.304629922	0.114741646
0.050318878	360	715.8910522	1218.23645	8	5	21	220	19	1.909152389	860	19.29097557	0.308953315	0.119089149
0.050018817	240	1131.37085	690.6518555	8	2	21	220	14	5.730255604	866	27.69293594	0.303303301	0.121261567
0.048732512	670.8203735	848.5281372	169.7056274	9	1	49	220	17	10.16040802	866	22.71282196	0.287094325	0.121409819
0.046629097	201.2461243	583.0952148	335.4101868	9	1	12	220	96	2.719923258	861	26.60704041	0.263084382	0.119494148
0.021385085	1124.499878	4430.01123	5171.585938	9	1	3	219	7	0.754894495	835	11.03783798	0.025011713	0.033133648
0.022331698	636.3961182	4032.989014	5177.064941	9	1	18	219	10	5.720433235	848	8.575704575	0.029098779	0.03786692
0.023028715	150	3655.475342	5253.084961	9	1	33	219	7	9.74803257	845	8.725408554	0.03260798	0.041734938
0.023484319	339.4112549	3387.10791	5104.057129	9	1	3	220	9	0.954841256	843	7.143208504	0.035019059	0.044521395
0.023802055	823.7717896	3212.864746	4573.893066	7	1	6	220	7	1.350224495	843	7.136449337	0.036131535	0.046100523
0.007923074	30	1030.776367	666.1080933	7	1	4	219	1	1.350224495	832	3.921089411	0.000119006	0.005132489
0.005733739	152.9705811	450	1178.812988	7	5	12	219	10	1.432096243	837	4.093347549	0	0.002126043
0.004008016	400.2499084	141.4213562	1756.473755	9	1	24	218	2	1.217118144	842	4.351661682	0	0.000409075
0.002702646	947.2592163	610.3277588	2303.757813	9	5	16	218	7	3.109632969	842	5.261547565	0	0.000140722
0.002235775	1519.078613	1128.051392	2889.982666	9	1	19	219	5	1.721006155	839	5.228621006	0	0.000459933
0	1830	2284.731934	32924.32813	10	1	574	192	0	3.109632969	1036	0.439176172	0.009882228	0
0	1895.942993	2214.723389	32323.93945	10	1	509	197	1	12.70980072	1007	0.413739979	0.014982034	0
0	1908.009399	2051.828369	31752.47461	10	1	421	197	1	7.660316467	1007	0.564328074	0.0199186	0
0	1682.408936	1788.85437	31152.55469	10	3	474	199	1	12.48939991	994	0.654708505	0.024759952	0
0	1637.681274	1711.724243	30552.9043	10	3	499	197	1	7.746973515	1011	0.702011466	0.028791618	0
0	1697.056274	1750	29962.59766	10	2	478	197	1	8.118116379	1011	0.685845673	0.031973407	0
0	1959.208984	1892.749268	29363.625	10	2	531	198	0	5.749849319	996	0.728325784	0.033677783	0
0.007002845	6044.013672	500	19364.39063	10	3	449	203	0	20.18643761	966	0.490486026	0.009036298	0.003652618
0.007241017	5525.866211	626.49823	18773.96094	10	2	479	203	0	5.885129452	966	0.566158056	0.012897563	0.003706057
0.00790599	5027.57373	141.4213562	18183.39063	10	2	234	205	0	11.65788746	946	0.575255215	0.019080758	0.00391263
0.008856021	4552.295898	320.1562195	17592.82031	10	2	367	202	0	15.33245945	972	0.550324559	0.026326993	0.004001668
0.009835808	4094.972412	781.0249634	17003.19922	10	2	553	202	0	26.38903809	972	0.572559178	0.034443166	0.003846997
0.010784148	3686.217529	650	16442.46289	10	2	485	201	0	19.37084389	977	0.552187085	0.042114094	0.003482578
0.011849798	3300.54541	50	15855.3623	8	2	317	205	0	12.17677879	954	0.579287827	0.049541105	0.002966899
0.012714771	2963.78125	494.974762	15269.79395	10	2	432	205	0	28.82883453	954	0.552567959	0.055548545	0.002313532
0.013111533	2712.802979	960.4686279	14685.94238	10	2	496	203	0	15.33245945	970	0.557765186	0.059284665	0.001577551
0.013053642	2130.633789	565.6854248	14104.02051	10	2	337	207	0	16.99413109	940	0.561563134	0.060353331	0.000866862
0.012639806	1553.640869	158.1138763	13551.23633	10	2	275	207	1	9.970261574	940	0.552013397	0.058834713	0.000308705
0.011911089	947.2592163	380.7886658	12973.67383	9	2	232	210	1	19.78056908	918	0.618597746	0.054919589	3.27922E-05
0.010896683	342.0526123	403.1128845	12396.79004	8	3	158	212	2	4.582314968	894	1.255586147	0.049420517	7.14345E-06
0.009539981	241.8677368	50	11819.88574	8	2	144	212	1	2.134299994	894	1.443616629	0.043850616	0
0.007917834	848.5281372	559.0169678	11242.95801	10	2	236	212	1	19.44368553	904	0.687070727	0.039093621	0.000364403
0.006426686	1421.442871	1101.135742	10706.5957	10	2	422	205	0	28.40739441	951	0.624190271	0.035248321	0.00152796
0.005674601	2028.053223	1570.03186	10132.94141	10	2	552	205	1	18.38382912	951	0.637743533	0.032433387	0.003233569
0.005635436	2634.710693	2050.609619	9563.367188	10	2	423	211	0	26.95818329	909	0.625605822	0.031671714	0.005174748
0.006261389	2528.734863	2074.246826	8998.649414	10	2	207	213	2	12.0215044	891	0.619835615	0.032536045	0.007164574
0.007547968	2099.142578	1769.180542	8437.736328	8	2	162	213	3	24.25896454	891	0.708650053	0.034526482	0.009591403
0.009469588	1757.754272	1372.953003	7902.822266	8	3	154	216	5	14.54953671	871	0.806028605	0.036428507	0.012126463
0.012434357	1423.024902	996.2429199	7347.305664	8	5	57	216	3	2.569502831	871	0.925251186	0.039632428	0.015744857
0.016097371	1200.749756	863.1338501	6798.359863	8	1	50	218	4	1.817522049	858	1.410474181	0.046837743	0.021941958
0.020728135	1006.230591	982.3441162	6257.571289	8	1	35	218	6	1.350224495	855	1.402360797	0.063295633	0.031061886
0.025882721	836.779541	850	5718.050293	8	1	24	219	6	1.967863798	860	1.413260818	0.090008616	0.04228754
0.030870305	660.6814575	390.5124817	5209.990234	8	1	22	219	6	1.817522049	860	1.580816269	0.123376839	0.054114703
0.035831433	510	111.8033981	4680.384766	9	1	15	219	4	1.391763449	861	1.953745604	0.163096949	0.06674616
0.040195238	408.0441284	282.8427124	4140.108887	9	1	16	219	12	2.134299994	862	2.155828476	0.203154236	0.078745812
0.043708775	540.8327026	141.4213562	3607.616943	9	1	13	219	6	1.067520261	862	3.27232337	0.239525169	0.090073794
0.046516772	870	304.1381226	3072.474609	8	1	17	220	7	1.509526968	859	4.76861763	0.269138187	0.100215912
0.048805162	1120.089233	403.1128845	2556.344971	8	1	14	220	12	0.954841256	859	5.682912827	0.289976418	0.108405612
0.050545737	900	602.0797119	2028.71875	8	1	21	220	14	3.584252357	859	10.62532806	0.303264618	0.114969917
0.051412612	300	1006.230591	1500	8	5	23	220	36	0.754894495	860	18.3485508	0.307031274	0.119169675
0.051325101	216.3330841	955.2486572	984.0731812	8	1	35	220	36	11.08264446	866	24.74933624	0.300365895	0.121536553
0.050209779	123.6931686	403.1128845	450	8	5	10	220	74	1.909152389	866	24.6883297	0.283562273	0.121835098
0.048255067	134.1640778	70.7106781	42.42640686	8	1	7	219	111	1.012750387	872	29.7350502	0.259016365	0.119962886
0.045408417	42.42640686	70.7106781	582.4946289	8	2	8	220	42	4.114075184	866	14.93996429	0.226218745	0.115775645
0.041967992	591.6925049	360.5551147	1123.298706	7	5	32	220	16	5.269658089	866	12.37103844	0.189309373	0.109552346
0.02323013	997.2462158	3570.013916	4571.925293	9	1	4	219	5	1.067520261	837	4.929066658	0.033302762	0.040092472
0.023756362	509.1168823	3181.980469	4657.832031	9	1	9	219	7	2.569502831	846	6.497303486	0.036514379	0.044050399
0.024186868	30	2871.410889	4819.180664	9	1	10	219	27	2.160789013	848	8.525127411	0.039036237	0.046832535
0.024809746	384.1874695	2685.609863	4294.088867	7	1	9	219	6	2.569502831	848	9.281742096	0.040281892	0.048313111
0.025430722	740.9453125	2534.758301	3775.950195	7	1	7	220	9	2.134299994	849	5.709336758	0.040064044	0.048468277
0.025728233	1077.079346	2550.490234	3250.123047	7	1	28	220	7	5.00628233	851	4.65802145	0.0384207	0.047392499
0.014142225	30	1353.698608	632.850708	7	1	6	220	2	1.217118144	839	5.452332497	0.002135004	0.009788582
0.011752626	466.6904907	750	1074.150879	7	1	7	220	12	1.067520261	839	5.262239933	0.000420892	0.005718247
0.009328535	30	158.1138763	1523.220215	7	1	13	219	18	0.337614715	837	5.059368134	0	0.002469187
0.007069782	597.7457886	250	2001.249634	9	1	40	218	5	6.721369267	842	4.832856178	0	0.000472853
0.005292698	1135.649536	855.8621216	2505.673584	9	1	49	218	2	1.817522049	842	3.917255878	0	0
0.004179884	1712.104004	1450.861816	3065.436279	9	1	34	219	3	12.64666939	841	4.03516674	0	5.33076E-06
0.003929628	2283.549805	1769.180542	3640.274658	9	1	13	219	4	1.909152389	841	4.463666916	0	0.000136815
0	1223.764648	1724.093994	33016.35938	10	1	433	198	0	17.98199844	999	0.462559223	0.012911658	0
0	1312.13562	1619.413452	32417.67578	10	2	372	203	1	3.584252357	968	0.502564251	0.018788394	0
0	1400.071411	1504.160889	31847.80859	10	2	413	197	2	20.82114983	1007	0.546021819	0.02435126	0
0	1101.453613	1220.655518	31249.7207	10	3	459	199	1	9.577706337	994	0.653461039	0.029722009	0
0	1030.970459	1104.536133	30651.9707	10	1	467	197	2	8.792412758	1011	0.637889743	0.03415541	0
0	1158.015503	1150	30054.31055	10	2	494	197	1	18.71421814	1011	0.611648023	0.037328396	0
0	1518.189697	1346.29126	29456.6543	10	2	585	198	1	16.97029686	996	0.5739609	0.039502744	0
0	1906.829834	1656.049561	28887.75781	10	3	583	197	1	12.92595196	1009	0.58280021	0.041227378	0
0.004282061	611.8823242	447.2135925	25351.5625	10	2	232	202	0	19.42362785	978	0.704751313	0.038077958	0.004685805
0.009733748	5847.614746	150	19493.30664	10	3	383	203	0	26.87093735	966	0.566704392	0.016110824	0.006912051
0.009640712	5876.937988	604.1522827	18916.32617	10	2	422	203	0	25.51670456	966	0.590252578	0.019598803	0.006880847
0.009650216	5396.665527	250	18329.11523	10	2	262	209	0	39.97720718	921	0.567761838	0.024717307	0.006736666
0.009933827	4923.748535	50	17743.21875	10	2	236	206	0	34.54336548	944	0.573275685	0.031233134	0.006895801
0.010472465	4461.535645	650	17158.76758	10	2	375	206	0	28.37891197	944	0.603864372	0.038749956	0.006910645
0.010947156	4033.856689	335.4101868	16603.12305	10	2	343	207	1	21.359972	936	0.613697648	0.046041265	0.006565457
0.011438791	3578.058105	100	16021.91016	8	2	316	208	1	10.17652702	933	0.611819744	0.05295074	0.006027705
0.01199043	3132.092041	380.7886658	15442.6582	10	2	350	208	1	16.79623795	933	0.596771061	0.058018576	0.005381529
0.012259018	2712.802979	982.3441162	14865.38574	10	2	483	202	1	18.50460815	980	0.515819073	0.060751237	0.004653871
0.012147348	2106.418701	854.4003906	14288.47461	10	2	483	207	1	24.05958557	940	0.597408235	0.060907356	0.003724931
0.01166569	1529.705811	282.8427124	13738.42773	10	2	334	207	1	27.37244797	940	0.618132174	0.058538977	0.002716344
0.010793852	924.175293	70.7106781	13161.52344	9	2	266	210	1	12.97935009	918	0.669012725	0.053709175	0.001758961
0.009646955	323.1098938	50	12584.84766	8	2	185	213	1	7.125016212	896	0.938516617	0.047112409	0.001077921
0.008359424	228.4731903	50	12010.68262	8	1	148	213	1	5.258953094	896	1.395795941	0.040673241	0.000891008
0.00682716	797.119812	282.8427124	11439.87793	10	2	286	212	1	23.75956726	899	0.700408816	0.035305109	0.001864125
0.005367889	1368.210449	750	10898.96289	10	2	445	203	1	38.97356415	975	0.69866395	0.031700823	0.003536036
0.004554817	1972.029419	1204.159424	10336.25195	10	3	469	203	1	5.269658089	975	0.688338399	0.029485794	0.005839868
0.004530374	2575.985352	1749.285522	9775.765625	10	2	578	203	2	6.926249027	971	0.667051077	0.028725795	0.008361188
0.005329512	2929.112549	1916.376831	9215.666016	10	2	407	208	4	39.92137146	931	0.666873455	0.029940946	0.01133765
0.006840735	2589.401367	2154.065918	8678.300781	10	2	219	213	3	14.93141747	891	0.742355466	0.031560626	0.015134077
0.008943181	2254.595215	1788.85437	8154.924805	10	1	175	216	3	15.02163982	871	0.812636137	0.03359903	0.018749272
0.011767761	1982.952393	1562.849976	7614.151367	8	1	84	216	4	7.393958092	871	0.989487112	0.03828628	0.023171706
0.01530753	1765.672729	1471.393921	7074.022949	8	1	59	216	4	4.100293636	871	1.095996499	0.046759788	0.02937828
0.01983225	1588.584229	1533.786133	6541.100586	8	1	39	218	5	2.361991405	864	1.29539001	0.062761597	0.038237706
0.024898238	1412.2323	1220.655518	6012.362305	8	2	95	218	3	9.764888763	862	1.270709157	0.088265866	0.048767153
0.029825676	1243.100952	743.3034668	5496.47168	8	1	37	218	3	3.931095839	862	1.305950165	0.120133445	0.059727598
0.034733023	1086.64624	291.5476074	4962.438965	8	1	25	219	3	6.926249027	861	1.549462318	0.158209518	0.071283899
0.039060339	1012.027649	223.6067963	4429.040527	8	2	39	219	5	7.085726738	858	1.663406134	0.196771309	0.082158461
0.042556938	1113.6427	540.8327026	3888.560059	8	1	30	219	5	4.763641834	858	2.044942617	0.231795296	0.092261881
0.045543771	1379.021362	873.2124634	3360.134033	8	2	40	220	6	2.901821613	859	2.132763386	0.260240018	0.100993171
0.048022006	1053.422974	984.8858032	2853.94458	8	1	77	220	15	21.04572105	859	4.279993057	0.280321062	0.107684314
0.049951494	536.656311	1162.970337	2322.62793	8	5	27	220	34	3.723867178	859	10.250597	0.292872846	0.112903938
0.051007491	127.2792206	1253.993652	1789.217651	8	1	33	220	78	3.199601412	861	14.96429539	0.295989782	0.116708331
0.051077798	276.5863342	728.0109863	1256.065308	8	5	23	220	53	2.882181168	867	13.85136509	0.288646728	0.119236238
0.050135888	0	254.9509735	715.6116333	8	1	10	220	17	3.438912392	871	10.88161469	0.271064758	0.119605467
0.048358388	268.3281555	212.1320343	201.2461243	8	1	13	220	32	0.754894495	871	13.12048626	0.246443167	0.117778711
0.045688342	42.42640686	604.1522827	318.9043884	8	1	8	220	92	1.432096243	869	22.0269928	0.213912159	0.113574557
0.042427156	381.837677	894.4271851	827.586853	8	1	10	220	104	1.067520261	871	18.51596832	0.177445412	0.107366353
0.038923617	711.196167	460.9772339	1284.05603	8	5	4	220	0	0.954841256	871	16.17160606	0.139053822	0.099482425
0.023609152	1824.335449	3650.342529	3989.436035	9	1	7	220	2	0.477453768	832	2.638704777	0.035425469	0.036593694
0.024282008	1336.60022	3156.73877	3997.211426	9	1	18	220	3	0.754894495	832	3.00916338	0.037601981	0.041584861
0.024641972	848.5281372	2710.166016	4095.851563	9	1	7	219	12	1.967863798	842	4.405128956	0.03979031	0.045553003
0.025131958	429.5346375	2337.733887	4279.077148	9	1	10	220	7	2.719923258	850	9.077232361	0.041726783	0.048282478
0.025707744	67.08203888	2102.974121	4119.623535	9	1	10	219	18	0.954841256	848	10.6003418	0.04279926	0.049607072
0.02652452	268.3281555	1930.025879	3536.566162	9	5	14	220	9	0.337614715	849	8.931976318	0.04276948	0.049685404
0.027279349	510.8815918	1950	2968.635986	9	5	20	220	8	2.385944128	851	8.281212807	0.041119393	0.048374008
0.027558103	713.0918579	2000	2419.607422	8	1	22	220	7	1.909152389	851	4.973609924	0.038045388	0.045854062
0.018332187	150	1375.681641	1050	7	1	6	220	4	0.754894495	839	5.502418041	0.002793791	0.010110423
0.015899276	161.5549469	782.6237793	1489.463013	9	1	12	220	16	2.134299994	839	4.855233669	0.000737984	0.005951393
0.01330704	90	250	1930.518066	9	1	9	220	43	1.687604904	840	4.522161961	0	0.002603535
0.010755307	695.8447876	141.4213562	2379.663818	9	5	22	219	11	2.456394672	845	4.369889259	0	0.0004983
0.008580964	1272.792236	680.0735474	2818.244141	9	1	20	219	3	3.054369926	848	3.570768833	0	4.45409E-05
0.006930652	1877.578247	1167.261719	3325.808105	9	5	31	219	3	4.262692928	848	3.352210999	0	0.000301073
0	1656.532471	1984.943359	34911.67578	8	1	699	191	0	25.71910286	1044	0.636519492	0.002013587	0
0	618.4658203	1202.081543	33118.54688	10	3	399	198	1	10.43598557	999	0.519157648	0.015385106	0
0	764.8529053	1011.187439	32521.13477	10	3	359	203	0	4.393377304	968	0.532822549	0.021827903	0
0	918.3136597	901.3878174	31952.46484	10	1	414	202	1	16.05431557	974	0.536882281	0.027851375	0
0	553.1726685	710.6335449	31355.74023	8	1	398	202	1	29.52282906	974	0.612955093	0.033608869	0
0	424.2640686	500	30759.4082	8	1	246	203	6	17.34677315	968	0.61552465	0.038336314	0
0	660.6814575	550	30163.49023	8	1	232	202	8	10.31508255	977	0.761511385	0.041712381	0
0	1087.474121	827.6472778	29568.00977	10	2	317	202	0	29.30999565	977	0.591293395	0.044384338	0
0	1382.931641	1100	29001.20313	10	2	609	198	0	20.82800293	1001	0.616677284	0.046504058	5.86984E-05
0	1315.90271	1051.189819	28406.64258	10	2	549	197	0	34.28346252	1009	0.725636661	0.048302237	0.000621052
9.45087E-07	1006.230591	860.2325439	27812.60547	10	2	372	200	0	25.60978317	987	0.778374493	0.049791019	0.0016191
0.000664904	990	750	27219.12695	10	2	340	206	0	20.30750084	953	0.635780931	0.050469305	0.002874341
0.002297924	550.7268066	403.1128845	26626.24609	10	2	274	210	4	29.18694115	924	0.703811288	0.050029472	0.004230909
0.004506602	30	70.7106781	26072.83008	10	2	140	210	6	13.78268242	924	1.044095993	0.048804618	0.005563391
0.007074373	201.2461243	390.5124817	25481.35742	10	2	177	210	4	13.08946323	924	0.999554396	0.046099901	0.006764303
0.009688449	684.1052246	884.590271	24890.61914	10	3	332	205	0	26.20622826	957	0.822617233	0.042888582	0.007896869
0.012121185	1240.201538	1408.900269	24300.0918	10	3	450	205	0	27.31933212	957	0.705197096	0.040668987	0.008955591
0.014709226	5050.34668	602.0797119	20232.19141	10	2	363	207	0	28.0623188	939	0.56903708	0.029517584	0.01285449
0.013689164	5303.21582	50	19646.97656	10	3	244	210	0	26.8756237	915	0.630837381	0.028825322	0.012867847
0.01291603	5546.836914	500	19063.10547	10	3	218	210	0	18.39460564	915	0.619311571	0.030288156	0.012610052
0.012302462	5044.640625	100	18480.70703	10	2	187	214	0	21.19362068	889	0.662598491	0.034424979	0.012374636
0.011846771	4558.618164	250	17899.92188	10	2	226	212	0	21.04572105	902	0.672947764	0.041282948	0.012266549
0.011623959	4111.751465	100	17347.83594	10	2	228	212	0	14.49195099	902	0.691216648	0.048811167	0.012380107
0.011700422	3632.354492	150	16783.94727	8	2	299	210	1	9.333629608	917	0.650550663	0.057235088	0.012953019
0.01170711	3178.443115	269.2582397	16207.02637	8	2	344	208	2	18.77992058	933	0.690634966	0.064015806	0.012699775
0.011984631	2720.918945	540.8327026	15630.11523	10	2	447	208	2	25.98346138	933	0.637805998	0.068772383	0.011917969
0.012389175	2274.071289	1068.87793	15053.21582	10	2	594	202	1	16.05431557	980	0.675680339	0.070322134	0.010832018
0.012356956	1911.072998	1133.578369	14503.44141	10	2	574	201	1	11.64863491	992	0.754333198	0.068704918	0.009597059
0.011840394	1523.220215	743.3034668	13929.08105	10	2	495	201	2	20.36648941	992	0.626424253	0.064482808	0.008343527
0.010858076	1006.230591	450	13357.58203	10	4	377	207	3	23.76524544	949	0.751625299	0.057850499	0.006870477
0.009507814	436.8065796	651.9202271	12789.32715	8	2	211	211	2	14.93838024	916	0.780632734	0.049812309	0.005366763
0.007951674	150	250	12224.76953	8	2	187	211	1	14.71007633	916	0.762733936	0.041396588	0.005077392
0.006481921	720.6247559	50	11689.45703	10	4	138	214	2	1.817522049	894	0.704856694	0.034763318	0.005776338
0.00494373	1325.443359	380.7886658	11128.54395	10	2	238	210	1	17.86786079	925	0.71075201	0.029728847	0.00736834
0.004026195	1931.450195	939.4147339	10570.39258	10	2	331	203	0	6.423151016	975	0.67584455	0.026862126	0.009738005
0.003886106	2537.794434	1209.338623	10017.88867	10	2	431	203	1	16.20981979	971	0.678056002	0.025575899	0.012746246
0.004561756	3144.280518	1334.166382	9469.789063	10	3	476	208	1	23.00764084	931	0.698864162	0.025965335	0.016650237
0.006052508	3072.474609	1664.331665	8952.725586	10	2	466	213	4	40.43097305	898	0.712561369	0.027297981	0.02091738
0.00815158	2751.181641	2121.320313	8412.418945	10	3	281	213	4	34.62940979	898	0.715477586	0.029804889	0.02596792
0.010736229	2518.571045	2152.324219	7878.185059	10	2	154	213	2	11.04835224	898	0.839791715	0.035899334	0.031057566
0.014019818	2318.361572	2079.66333	7350	8	1	142	216	3	6.379370213	878	0.934233367	0.045882508	0.03707641
0.018160647	2170.184326	2018.043579	6828.674805	8	5	58	216	3	10.17652702	878	1.436205149	0.061319821	0.045565996
0.022764802	1994.492432	1555.634888	6318.04541	9	2	68	218	3	9.473928452	866	1.758452296	0.083441168	0.054556154
0.027736748	1832.211792	1110.180176	5785.645996	9	1	73	217	4	12.40776348	872	1.264757037	0.113755956	0.064818688
0.03248458	1680.267822	851.4692993	5245.111816	9	1	36	219	3	3.181812763	861	1.400198698	0.148538113	0.074995711
0.036691092	1618.054443	807.7747192	4713.438477	9	2	146	219	3	17.44795227	858	1.366638064	0.184263244	0.084493198
0.040119968	1497.89856	1040.432617	4183.897461	8	2	145	218	4	14.35044765	863	1.726151943	0.21691376	0.093154699
0.043051973	1124.499878	1400.892578	3678.396484	8	2	84	218	5	8.459106445	863	1.911640167	0.242468014	0.10004773
0.04575127	732.3933105	1581.138794	3144.280518	8	3	132	218	22	7.832625866	867	3.874285698	0.262226075	0.105500318
0.047803711	228.4731903	1650	2610.172363	8	1	56	218	91	4.495148659	876	8.576252937	0.273792893	0.10901159
0.049011432	283.0194397	1050	2070.869385	9	1	33	218	37	8.165809631	876	13.1472578	0.276128799	0.111760981
0.049262226	360	450	1531.176025	9	3	29	219	29	1.012750387	870	9.52959919	0.268043429	0.113964438
0.048605174	180	50	1019.117249	8	1	13	220	11	1.687604904	865	12.92789268	0.251378804	0.114451595
0.047003224	742.1589966	460.9772339	509.1168823	8	1	26	220	23	4.262692928	865	11.3997364	0.225590095	0.112626992
0.044727687	339.4112549	919.2388306	30	9	5	14	220	74	1.217118144	869	14.2446022	0.194028407	0.108522214
0.041951545	42.42640686	850	450	8	5	9	220	63	0.954841256	871	23.46298218	0.159230292	0.102446422
0.038915124	256.3200989	474.3416443	882.3264771	8	5	7	220	49	0.754894495	871	17.27484322	0.123243846	0.094957776
0.035633426	600	680.0735474	1243.100952	7	1	7	220	24	2.052775145	873	14.61782742	0.091775082	0.087031551
0.02523735	2185.062988	3359.31543	3384.154297	9	1	3	219	5	0.337614715	831	2.999849081	0.040467497	0.037265465
0.025738431	1701.82251	2815.137695	3393.316895	9	1	8	220	3	2.569502831	832	2.953379154	0.041678686	0.042240951
0.026181841	1281.600586	2303.258545	3508.974121	9	1	7	219	1	0.954841256	842	2.722306728	0.042672813	0.046158064
0.026660783	900.4998779	1850.675537	3721.209473	9	1	8	220	3	1.967863798	850	3.248000383	0.043720819	0.048801165
0.027085343	536.656311	1540.292236	3949.303711	9	1	13	220	10	2.134299994	850	8.483651161	0.044102054	0.05001881
0.027571205	218.4032898	1328.533081	3364.416748	9	1	18	220	10	3.723867178	853	9.964673042	0.043793231	0.049899727
0.028235497	30	1346.29126	2787.418213	9	5	13	220	20	1.687604904	860	10.50823784	0.042159338	0.048398245
0.028890684	189.7366638	1394.632568	2203.111328	8	1	14	220	8	0.337614715	862	8.821160316	0.039082367	0.045656454
0.029061373	417.8516541	1443.086914	1623.884277	8	1	19	220	7	4.495148659	862	10.59493828	0.03477703	0.041906979
0.028787557	626.418396	1500	1103.086548	7	1	12	220	4	0.954841256	853	6.754694462	0.029829923	0.03770766
0.027083335	1025.280396	2337.733887	30	7	1	8	220	7	1.391763449	842	3.587030888	0.013506338	0.023413952
0.02241955	450	1570.03186	1440.624878	9	4	3	220	2	0.754894495	846	4.485645771	0.003197913	0.009920615
0.01998852	408.0441284	1012.422852	1908.009399	9	1	11	220	4	2.02486825	848	3.878188372	0.000952317	0.005801617
0.017294748	42.42640686	430.116272	2346.912842	9	5	14	220	8	2.569502831	848	3.88108325	4.89609E-06	0.002498796
0.014538064	641.3267212	50	2787.418213	9	3	17	219	6	2.719923258	851	3.815892458	0	0.000639026
0.012072571	1215.647949	364.0054932	3212.102051	9	1	4	219	4	1.391763449	847	5.123604298	0	0.000636995
0.010016598	1819.148193	965.6604004	3668.964355	9	5	6	219	4	1.909152389	848	5.056805611	0	0.001595075
0	1168.460571	1565.247559	35007.57031	10	2	612	191	0	18.28917885	1044	0.525419533	0.002410584	0
0	42.42640686	604.1522827	33228.78906	10	1	402	202	1	9.583436966	976	0.57663691	0.017025249	0
0	335.4101868	460.9772339	32661.63867	10	1	369	205	1	18.19662666	959	0.537588239	0.023479445	0
0	375.8989258	390.5124817	32066.63281	10	3	337	205	1	28.00263977	961	0.517188787	0.030140853	0
0	67.08203888	212.1320343	31472.07422	8	1	196	205	3	16.72355843	961	0.563307583	0.036142439	0
0	161.5549469	70.7106781	30877.98828	8	5	143	211	8	6.01728487	921	0.859157681	0.041056242	0
0	256.3200989	0	30284.40234	8	1	136	202	9	4.058664322	977	1.564996958	0.044594694	0
0	551.5432739	390.5124817	29719.38672	8	1	200	202	6	18.60846901	977	0.950263619	0.047443189	1.52572E-07
0	863.770813	509.901947	29126.84766	10	2	228	198	2	20.78225136	1001	0.806130767	0.050120007	0.000383859
0	782.3042603	450	28534.9043	10	2	252	197	1	22.85006523	1009	0.969805539	0.052840143	0.001358051
0.000316923	466.6904907	353.5534058	27943.5957	10	3	183	197	2	15.38297558	1009	1.130418777	0.055085503	0.002721591
0.001791429	390	158.1138763	27352.95898	10	2	149	206	3	17.84827995	953	1.616642475	0.05633869	0.004295979
0.004146246	606.7124634	492.4429016	26762.42188	10	2	249	210	5	14.14064598	924	1.024090171	0.056292079	0.005925345
0.006860911	67.08203888	111.8033981	26199.75781	10	2	115	210	10	10.16040802	924	1.652097225	0.054943006	0.007396656
0.009950292	67.08203888	158.1138763	25609.26563	10	2	134	210	6	6.990494251	924	1.238104105	0.052961055	0.009051479
0.012999973	517.8803101	750	25018.95703	10	2	176	205	3	14.78076839	957	0.849114358	0.051553916	0.010734391
0.015782623	1124.499878	984.8858032	24429.45117	10	2	278	205	0	26.7076683	957	0.793666005	0.051098049	0.01223286
0.01829592	1633.554443	1414.213623	23852.41406	10	2	410	201	0	29.60376167	986	0.763805091	0.052051447	0.01371205
0.021037268	2675.555908	2413.503662	22705.85742	10	2	448	201	0	20.26251221	983	0.633235872	0.051438782	0.016414952
0.021378784	3246.79834	2400.520752	22120.33594	10	2	589	201	0	9.374782562	985	0.67501533	0.050549127	0.01758437
0.019698316	4491.692383	721.1102295	20398.3457	10	2	292	208	0	14.03998756	932	0.760680258	0.046865132	0.021256411
0.018393299	4768.773438	212.1320343	19818.03711	10	2	177	213	0	23.75010109	902	0.665739298	0.046532713	0.021905445
0.017057154	5098.234863	212.1320343	19239.35742	10	3	196	213	0	28.42019653	902	0.715596735	0.047608871	0.022349035
0.015785918	4712.960938	380.7886658	18662.24219	10	4	94	216	0	3.945476294	884	0.713797688	0.05147513	0.022474142
0.014577896	4199.678711	282.8427124	18085.32227	10	2	133	212	1	18.0676899	902	0.742378056	0.057728153	0.022652222
0.013546984	3732.679932	380.7886658	17535.25	10	2	182	210	1	13.85893631	917	0.769072235	0.065116718	0.022936761
0.01290501	3256.762207	450	16958.36133	10	2	373	210	2	24.42142487	917	0.706269503	0.073162965	0.023169344
0.012834994	2794.512451	570.0877075	16381.70313	10	2	465	206	1	9.876473427	957	0.789848089	0.079537734	0.022808297
0.012969624	2338.076172	600	15807.04004	8	2	395	205	3	25.02039337	965	0.752526522	0.083447553	0.021916039
0.013322556	1880.452026	738.2411499	15234.86133	8	2	411	205	3	25.25665665	965	0.789731205	0.084371515	0.020486657
0.013408274	1440.3125	743.3034668	14706.27441	10	2	416	206	1	35.57831192	954	0.816569448	0.082401179	0.019089542
0.012885302	1081.665405	1140.175415	14140.15527	10	2	350	211	2	27.53077126	922	0.839683771	0.076176167	0.01679635
0.011825108	670.8203735	1004.987549	13577.54395	10	5	299	211	5	22.46655464	922	0.743220031	0.067509912	0.014541318
0.010325504	189.7366638	763.2168579	13016.88867	8	2	290	211	3	22.14487457	916	0.79403156	0.057095326	0.012717067
0.008548553	323.1098938	460.9772339	12456.50391	8	2	211	214	1	14.73840141	894	0.786003768	0.046468258	0.01212516
0.006801126	859.0692749	141.4213562	11925.55664	10	4	139	214	0	3.199601412	894	0.750671744	0.037940465	0.012532103
0.005184697	1430.279663	200	11374.15527	10	2	163	210	2	22.4768219	925	0.739911675	0.030784415	0.013571931
0.004154043	2015.589233	412.3105774	10826.38477	10	2	278	208	1	14.35044765	934	0.785310924	0.025857359	0.01556951
0.003911073	2610.689453	602.0797119	10284.92578	10	2	320	208	1	10.55538082	934	0.727714062	0.02273722	0.018675456
0.004494076	3210	806.225769	9744.598633	10	2	302	205	1	10.43076038	962	0.72625494	0.021658916	0.022928033
0.005646868	3576.926025	1272.792236	9234.007813	10	3	467	206	3	25.13721848	950	0.723062813	0.021872029	0.027953921
0.007168691	3303.407227	1614.001221	8705.170898	10	3	409	206	3	18.91043854	950	0.823038757	0.024833353	0.033774957
0.009276413	3085.19043	1913.765869	8167.606934	10	3	263	206	3	19.02690887	950	0.805977464	0.032182377	0.039547734
0.012149897	2895.271973	2369.071533	7632.037598	10	3	187	216	4	23.25965881	878	0.862047374	0.043984506	0.045341883
0.01598778	2720.091797	2375.394775	7100.436523	8	2	76	216	3	12.26014709	878	1.410408854	0.059640467	0.05240627
0.020254806	2545.584473	1970.406006	6584.299316	9	2	94	218	2	8.614640236	866	1.886057854	0.079072215	0.06029319
0.024920326	2366.77002	1597.654541	6049.074219	9	1	76	217	2	7.454009533	872	1.318672419	0.105844937	0.069004558
0.029415859	1933.313232	1450	5520.326172	9	1	64	217	3	4.072588444	872	1.564627171	0.136391178	0.077583246
0.033203624	1548.709106	1408.012817	5010.089844	9	2	97	218	5	18.00416183	865	2.431400061	0.16701965	0.085462868
0.03649357	1120.089233	1565.247559	4476.036133	9	1	75	216	5	11.72702408	889	1.971034527	0.196270198	0.092465095
0.039380278	666.1080933	1803.468872	3966.018066	9	1	45	216	5	5.269658089	889	2.380271196	0.219332874	0.097788088
0.042079251	276.5863342	2118.961914	3426.047363	9	1	42	217	20	8.646670341	877	11.49710655	0.237066835	0.101571605
0.044188693	108.1665421	1708.800781	2886.39917	9	2	94	218	12	15.05617046	876	12.25684357	0.247391984	0.103452347
0.045510732	590.9314575	1118.033936	2347.296387	8	2	80	218	15	11.76371193	876	7.963923931	0.248628631	0.10474667
0.045936443	150	570.0877075	1832.211792	8	1	36	219	36	5.875572681	870	11.71694279	0.240033105	0.10597457
0.045672838	364.9657593	291.5476074	1357.64502	8	5	21	220	12	1.817522049	865	14.78487015	0.223585024	0.106362715
0.044704828	937.7099609	764.8529053	870	9	5	22	220	14	1.687604904	865	11.79439926	0.19866319	0.10462451
0.043087024	807.2174683	1253.993652	391.1521301	9	3	15	220	20	1.012750387	869	11.9217968	0.168675929	0.100722164
0.040952664	381.837677	650	30	8	5	19	220	12	2.160789013	876	6.820371151	0.136287108	0.094964847
0.038502492	30	70.7106781	416.7733154	8	1	11	220	5	0.954841256	876	7.166136265	0.103730723	0.087910697
0.03552869	0	390.5124817	724.9827881	8	5	24	220	51	2.134299994	872	18.01037979	0.076475061	0.080767393
0.031688027	120	939.4147339	997.2462158	8	1	13	220	46	1.217118144	873	19.14811897	0.055546992	0.073053442
0.027519228	256.3200989	1063.014526	1223.764648	8	5	12	220	39	2.635026455	873	17.77322197	0.042287853	0.065261364
0.026917333	2558.280762	3209.750732	2779.496338	9	1	1	219	5	1.067520261	831	2.60396862	0.044349454	0.037035551
0.02866305	926.6066895	1030.776367	3502.94165	9	1	3	220	2	0.954841256	846	3.031733036	0.044267841	0.049302008
0.028898679	469.5742798	728.0109863	3240	9	5	7	220	5	2.456394672	846	4.04097414	0.043270461	0.049044639
0.029199829	0	743.3034668	2640	9	1	21	220	5	0	849	7.91243124	0.041623052	0.04739948
0.029757874	360	790.569397	2040.882202	9	1	18	220	5	0.675206006	862	9.474053383	0.038623068	0.044508621
0.030243209	123.6931686	838.15271	1447.791382	9	1	7	220	10	1.432096243	862	12.04066753	0.034407433	0.040604692
0.030385036	60	900	901.9978027	8	1	15	220	9	1.350224495	853	8.137136459	0.029567523	0.036259126
0.030289361	212.1320343	1051.189819	330	8	1	13	220	21	3.438912392	846	6.846666336	0.023994396	0.031392217
0.030329097	417.8516541	1484.924194	216.3330841	8	5	7	220	8	1.067520261	846	3.900873661	0.018450536	0.026716232
0.029997138	702.9224854	2011.218506	510	8	5	3	220	10	0.754894495	846	3.514498234	0.013565077	0.022297179
0.027826395	201.2461243	1744.276367	1288.254639	9	4	4	221	5	0	846	4.377197742	0.006383707	0.013666248
0.025912058	740.9453125	1250	1784.432739	9	1	7	221	3	0.754894495	847	3.321863413	0.003265256	0.009311177
0.023710109	597.7457886	800	2294.362549	9	1	4	220	4	1.012750387	851	4.266779423	0.000998366	0.005424627
0.020981412	0	223.6067963	2766.026123	9	5	10	220	10	3.338470459	848	3.933768034	8.70259E-06	0.002610307
0.018107804	589.4064941	250	3203.404541	9	5	21	219	5	1.012750387	851	4.380216122	0	0.00139251
0.015500008	1164.989258	500	3619.571777	8	1	13	219	5	1.067520261	847	4.817113876	0	0.001995202
0.01350032	1768.219482	1030.776367	4068.734375	8	1	4	219	5	0	847	4.934341431	0	0.003660805
0.012459892	2372.277344	1188.48645	4522.443848	8	1	4	219	5	1.817522049	843	4.340243816	0	0.005893277
0	764.8529053	1096.585571	35121.85156	10	2	746	191	0	44.21134949	1047	0.366663992	0.002546435	0
0	30	50	33339.19141	10	2	281	205	1	2.385944128	960	0.539424717	0.017703542	0
0	60	50	32773.95313	10	2	295	207	1	15.63921547	947	0.822814286	0.02430317	0
0	174.9285583	50	32181.10742	10	2	259	205	1	16.91950989	961	0.5965451	0.031083653	0
0	375.8989258	250	31588.78906	10	2	312	205	2	24.38870049	961	0.541646183	0.037178319	0
0	582.4946289	427.2001953	31007.98633	10	2	270	211	2	15.73115158	921	0.693202317	0.042141978	0
0	247.3863373	320.1562195	30416.9375	8	1	149	212	6	8.459106445	912	0.840313613	0.045759253	0
0	42.42640686	50	29854.3418	8	5	121	212	12	0.337614715	912	1.619740248	0.048745003	0.000107727
0	271.6615601	111.8033981	29263.78125	8	5	116	209	13	2.134299994	936	3.153450012	0.052021705	0.000875027
6.86233E-05	212.1320343	50	28673.23633	10	5	110	210	11	4.168739796	927	1.911890745	0.055437699	0.002194012
0.001025202	0	100	28082.70898	10	3	114	210	5	8.811234474	927	1.591155648	0.058267169	0.003863544
0.003178063	192.0937347	250	27492.60547	10	3	127	213	4	10.60170078	902	1.623183966	0.060091659	0.005705121
0.005964494	189.7366638	50	26930.97852	10	1	87	213	10	3.843668222	905	1.292583585	0.060794827	0.00746576
0.009357226	120	141.4213562	26342.33984	10	1	89	210	9	0.754894495	924	2.735374928	0.060824003	0.009544234
0.012905844	123.6931686	403.1128845	25754.54102	10	2	107	210	8	7.431549549	924	1.426907301	0.06106887	0.0118085
0.016340185	366.1966553	250	25167.64063	10	1	110	205	2	4.787290573	957	1.133307695	0.06208298	0.014000754
0.019432914	810.5553589	570.0877075	24581.70117	10	2	174	205	2	15.31895542	957	0.94378233	0.063445173	0.015912365
0.021861544	1341.640747	1081.665405	24024.17578	10	2	204	211	1	19.47122002	922	0.832843304	0.064802706	0.017713003
0.023794623	1927.718872	1650	23440.29297	10	3	321	211	0	17.59407997	920	0.813007772	0.065637685	0.0197153
0.024965448	2523.568848	1850	22857.59766	10	2	241	210	0	23.00764084	923	0.834606946	0.065597668	0.021795459
0.025614055	3115.381104	2059.73291	22289.05078	10	2	233	210	0	32.76034546	923	0.755357385	0.066564158	0.024735253
0.025758332	3507.050049	2052.4375	21709.24414	10	2	425	210	0	10.89007092	929	0.748155594	0.066319421	0.027511869
0.025490431	3706.669678	1520.690674	21130.94922	10	2	380	211	0	33.3772049	916	0.758979917	0.066364408	0.030282302
0.024726601	3946.568115	992.4716797	20580.78711	10	3	330	208	0	19.33555031	932	0.856624067	0.066852614	0.032713294
0.023435146	4253.763184	538.5164795	20003.88281	10	3	261	213	0	7.725405216	902	0.780769169	0.068077728	0.035385706
0.021695806	4615.029785	514.7814941	19426.96289	10	2	156	216	0	4.393377304	884	0.846361041	0.070564806	0.037510164
0.019836664	4438.884766	919.2388306	18850.05273	10	4	112	216	0	4.787290573	884	0.849708855	0.074948378	0.039171573
0.017947404	3889.601563	761.5773315	18273.54688	10	3	122	215	2	4.679912567	885	0.826475263	0.08102826	0.040320151
0.016286492	3387.742676	790.569397	17725.5332	10	2	154	212	1	16.42886162	911	0.929582417	0.087350175	0.04055392
0.015191869	2884.527588	1050	17152.9707	10	2	325	212	3	18.25386238	911	0.897828937	0.094716147	0.040287189
0.014822976	2403.934326	452.7692566	16582.83789	10	3	195	213	5	15.43998718	905	1.053234339	0.100690722	0.039230872
0.014772854	1939.123535	100	16015.39258	10	2	173	214	3	11.46183681	898	0.941915274	0.103976689	0.037367128
0.014946856	1481.890625	254.9509735	15450.93164	8	2	210	214	2	12.33420372	898	0.924224496	0.10406477	0.034575306
0.015007263	1049.571289	282.8427124	14915.43164	10	3	208	206	2	10.82504368	954	0.962839842	0.100104868	0.031253867
0.014484079	600	806.225769	14354.49023	10	2	168	211	3	14.86507416	922	1.002121687	0.092032351	0.027566414
0.013376057	308.8688965	790.569397	13794.94434	10	3	143	211	3	6.063765049	922	1.011264324	0.080878064	0.023817793
0.01178148	150	430.116272	13239.55469	10	2	206	213	3	3.843668222	911	1.185884356	0.06815207	0.02151132
0.009963302	644.1273193	50	12705.45117	10	2	97	214	2	10.02498817	895	0.947235584	0.055715051	0.02108567
0.00802513	1100.227295	269.2582397	12182.99219	10	3	187	214	1	17.90136147	895	1.013834596	0.0444295	0.020993648
0.006175593	1637.131592	250	11641.3916	10	3	171	213	2	24.11336708	898	0.83909452	0.034944259	0.021807715
0.00496907	2206.377197	50	11101.01367	10	2	133	213	0	1.721006155	898	0.865537405	0.027051004	0.023395663
0.004635981	2777.22876	50	10566.00684	10	2	158	213	1	18.5206356	898	1.137354374	0.021366103	0.025981473
0.004940577	3348.865479	430.116272	10035.7959	10	2	185	211	1	12.29941654	915	0.910930634	0.017627575	0.030262303
0.005532182	3899.653809	838.15271	9524.18457	10	2	363	206	2	25.26182938	950	0.87113744	0.01656751	0.035577487
0.00645303	3870.930176	1073.545532	8988.242188	10	2	355	206	1	15.56320667	950	0.867128551	0.019422295	0.041789334
0.007805479	3654.709229	1486.606934	8456.914063	10	2	356	206	3	23.509655	950	0.853108525	0.028146196	0.047772463
0.010116974	3349.402832	2024.845703	7916.476563	10	2	228	212	3	20.99158287	915	1.09360075	0.04116036	0.053304289
0.013391559	2887.645996	2594.224365	7380.548828	10	2	160	212	2	15.8969593	915	1.464876413	0.057320919	0.059196811
0.01715008	2462.925049	2437.724365	6876.023438	9	2	73	216	3	12.45510006	887	1.838426232	0.073950984	0.065579265
0.021315642	1991.105225	2147.673096	6348.102051	9	2	114	216	3	14.59970474	885	1.599172115	0.0960989	0.072552353
0.025369391	1516.113403	2050	5814.198242	9	1	81	216	4	13.12188721	885	2.039193153	0.121728882	0.079158954
0.029040486	1082.081299	2013.082153	5280.34082	9	1	37	218	7	4.393377304	877	3.37900877	0.148515403	0.085143313
0.032118283	721.2489014	2147.091064	4740.094727	9	1	32	219	7	2.719923258	872	3.858309031	0.173580214	0.090357557
0.034852024	361.2478333	2330.772461	4224.038574	9	1	29	216	13	1.012750387	889	6.974826336	0.193592831	0.094061419
0.037460189	161.5549469	2438.237061	3684.019531	9	2	24	217	21	1.067520261	877	14.01424122	0.208827242	0.096206002
0.039558079	150	1900.657837	3164.253418	9	1	22	218	15	1.817522049	876	15.98777485	0.217347562	0.096559107
0.040707145	67.08203888	1379.311401	2673.200439	8	2	20	218	11	1.350224495	876	9.307801247	0.215616122	0.095961981
0.041632868	228.4731903	965.6604004	2185.062988	8	1	24	218	5	2.134299994	874	7.411452293	0.206742585	0.095933884
0.042004809	644.1273193	838.15271	1718.400391	9	5	27	219	7	2.569502831	865	5.319122314	0.191004813	0.095752679
0.041719206	1166.919067	1101.135742	1248.519165	9	5	24	220	13	0.337614715	867	8.516220093	0.167795941	0.09411937
0.040803548	1236.931641	1346.29126	816.0882568	9	1	23	220	14	1.217118144	867	9.243348122	0.140430361	0.090522513
0.039391078	859.0692749	813.94104	416.7733154	8	3	30	220	8	6.091477871	868	4.23406601	0.111093529	0.085269704
0.037510619	569.2099609	300	84.85281372	8	1	25	219	7	2.698951006	868	3.928616285	0.083120383	0.078919105
0.034906581	351.1409912	150	189.7366638	9	5	19	220	14	1.687604904	872	6.430953979	0.061093461	0.072658636
0.031440642	123.6931686	756.6372681	429.5346375	8	1	20	220	7	1.350224495	873	14.74843693	0.046125852	0.066455208
0.02794987	134.1640778	632.4555054	664.0783081	8	1	49	220	22	13.58599091	868	13.14485359	0.037338406	0.060622312
0.024978822	42.42640686	250	917.8234863	8	1	16	220	72	1.817522049	868	13.17986584	0.031719044	0.055510137
0.022767782	342.0526123	70.7106781	1176.520264	8	5	9	220	23	0.337614715	864	12.2497406	0.029227389	0.050934445
0.030138014	120	141.4213562	2958.462402	9	1	2	220	3	1.391763449	846	3.217396498	0.041438755	0.047062028
0.030434782	845.3401489	200	1972.942017	9	1	2	220	1	1.391763449	853	4.210937023	0.036584653	0.042358171
0.030923987	692.6037598	250	1366.235718	9	1	2	220	1	0.754894495	853	5.297064304	0.032565247	0.038407508
0.03137162	517.8803101	300	789.1767578	8	1	8	220	2	3.199601412	848	5.380002022	0.027965637	0.034045942
0.031972539	351.1409912	651.9202271	182.4828796	8	1	15	220	7	1.067520261	849	8.244521141	0.022680478	0.029179445
0.032420505	42.42640686	1234.908936	400.2499084	8	1	20	220	61	2.263636112	849	9.852282524	0.017472005	0.024538979
0.032421358	268.3281555	1833.712036	997.2462158	8	1	7	220	19	1.217118144	854	8.12706089	0.012969349	0.020673741
0.031857278	42.42640686	2052.4375	1336.60022	8	1	5	221	11	0.754894495	847	5.443902493	0.009350345	0.016862283
0.030728687	456.9463806	1513.274536	1686.683105	8	1	3	221	2	1.432096243	846	3.919019222	0.0060565	0.013123766
0.028965581	1005.783264	934.0770874	2135.907227	9	1	5	221	4	1.067520261	847	3.612676144	0.003032466	0.009242725
0.026664801	655.2098999	430.116272	2629.75293	9	1	9	220	3	1.350224495	851	4.453270912	0.000861756	0.005925042
0.023962393	60	50	3126.051758	9	1	6	220	2	2.02486825	851	5.474784851	4.72081E-07	0.003830808
0.021125821	531.6013794	412.3105774	3606.244629	9	1	14	220	4	3.321432114	856	4.796982765	0	0.003246577
0.018818475	1106.345337	984.8858032	4018.880371	8	1	3	220	3	1.350224495	851	3.9641366	0	0.004468582
0.017078688	1710.263184	1274.754883	4459.820801	8	3	5	220	4	1.012750387	851	3.40805459	0	0.006686569
0.016151914	2313.892822	1167.261719	4909.104004	8	3	35	220	4	8.530765533	844	3.341647625	0	0.009845402
0	84.85281372	390.5124817	34653.6875	10	2	453	199	0	10.35204124	999	0.400681347	0.00566461	0
0	618.4658203	514.7814941	33470.17188	10	1	375	205	0	3.708616734	960	0.591669858	0.017316667	0
0	664.0783081	585.2349854	32907.10156	10	2	438	207	0	11.10218811	947	1.521428823	0.023872003	0
0	751.7978516	632.4555054	32316.62891	10	1	391	209	0	8.842508316	933	1.049049377	0.030607846	0
0	926.1209717	807.7747192	31726.13086	8	2	400	209	0	23.55381775	933	0.57182163	0.036668353	0
0	1047.85498	1030.776367	31135.57813	10	3	263	210	1	14.96272087	928	0.544947863	0.041652463	0
0	740.9453125	807.7747192	30545.03906	8	3	192	213	2	9.937269211	908	0.626057804	0.045274161	0
0	442.9447021	602.0797119	29982.77539	8	1	129	214	7	5.051152706	900	1.240338922	0.048290316	0.000332151
0	313.209198	300	29404.77539	8	1	120	214	13	3.584252357	900	2.201057911	0.052086446	0.001415799
0.000345559	371.0794983	500	28816.19922	8	5	127	215	8	4.168739796	897	1.965529442	0.056107257	0.003012531
0.001902361	558.0322876	680.0735474	28228.39063	8	2	236	213	2	19.47122002	902	1.094036818	0.059830457	0.004928554
0.004601384	624.2595825	640.312439	27641.39844	8	2	151	213	3	24.72903633	902	0.908460855	0.062790036	0.006985365
0.007852684	394.5883789	403.1128845	27082.75586	10	1	107	213	8	5.730255604	905	1.699030399	0.064652711	0.009165693
0.011674897	330	0	26497.49023	10	1	84	215	11	2.134299994	897	2.769282818	0.066642642	0.011852683
0.015592697	295.4657288	70.7106781	25913.21094	8	2	82	215	3	7.653048515	897	2.504613876	0.069231726	0.014640457
0.01933592	84.85281372	100	25329.98633	8	1	74	213	7	6.795864582	905	2.017360449	0.072417468	0.01727121
0.022677232	676.8308716	450	24747.89063	10	1	98	211	1	2.882181168	922	1.620631814	0.075541534	0.019636696
0.025290363	1253.195923	1000	24194.08398	10	1	107	211	4	2.719923258	922	1.143512845	0.07815484	0.022042215
0.02735462	1859.516113	1054.751099	23614.40234	10	2	134	211	2	17.09792328	920	0.992278934	0.0798641	0.024925875
0.028604481	2286.503906	1346.29126	23036.11328	10	1	147	210	1	3.723867178	923	0.986159742	0.081158429	0.028555436
0.029419513	2710.147705	1480.709229	22459.08203	10	2	227	210	0	12.10607338	923	1.007427335	0.082750589	0.032844674
0.029884638	2959.678955	1749.285522	21882.17773	10	2	314	210	1	15.02163982	929	0.867383659	0.083941855	0.037787966
0.029849332	3165.390869	1838.477661	21332.08789	10	2	141	211	3	15.42994404	916	0.928155243	0.085483879	0.042898335
0.029405871	3443.080078	1389.244385	20755.1875	10	3	290	211	1	24.60023117	916	1.006631613	0.088833272	0.048646841
0.028676488	3761.980957	1104.536133	20192.13867	10	3	161	214	0	12.05273819	900	1.15267539	0.09469264	0.054870266
0.027075399	4164.276855	901.3878174	19617.43164	10	2	175	215	1	18.68257523	896	1.409220576	0.100477822	0.059237745
0.024882022	4234.571777	538.5164795	19044.70703	10	4	108	215	4	5.601181984	896	1.25746274	0.107286684	0.062630378
0.022525439	3684.263916	223.6067963	18500.4668	10	2	110	216	9	5.710593224	886	1.020579576	0.114145592	0.06422776
0.020497218	3114.369873	360.5551147	17932.12109	10	2	137	216	2	11.12656498	888	1.147425056	0.119970821	0.064513907
0.018961618	2561.444824	710.6335449	17366.37305	10	3	112	216	2	7.117176533	888	1.26342833	0.124880552	0.063737273
0.018022353	2039.338135	460.9772339	16803.48242	10	3	149	213	2	5.961015701	905	1.22317946	0.128514469	0.061607689
0.017606299	1555.956299	70.7106781	16242.63867	10	3	133	214	2	4.972358227	898	1.464917302	0.129340753	0.058078196
0.017322224	1106.751953	403.1128845	15707.65723	10	1	119	214	2	6.01728487	898	1.48227942	0.127284378	0.053398367
0.017203543	648.9992065	50	15149.49512	10	1	97	215	2	6.671226501	890	1.121451259	0.121879198	0.047730252
0.016668247	192.0937347	403.1128845	14595.20801	10	1	112	216	3	8.935631752	884	1.258169532	0.112172268	0.041688226
0.015545744	216.3330841	223.6067963	14045.03125	10	1	84	216	11	1.350224495	884	1.457705617	0.098904818	0.035892803
0.013907009	534.1348267	70.7106781	13497.86621	10	3	78	217	12	1.012750387	881	1.964903593	0.083561487	0.032119811
0.011914576	998.598999	111.8033981	12956.00586	10	3	106	216	2	3.035723686	888	1.620603085	0.067470662	0.030427027
0.009880811	1449.03418	559.0169678	12439.875	10	3	135	216	2	17.44795227	888	0.978961408	0.052787013	0.030084834
0.007910383	1934.941895	761.5773315	11904.21777	10	3	251	206	2	24.17065811	957	0.903878152	0.040274613	0.031014556
0.006462436	2440.348389	500	11371.93945	10	2	306	213	1	14.62828159	898	0.932571173	0.029652324	0.032416392
0.005889831	2991.738525	250	10856.39453	10	2	203	213	1	16.42886162	898	1.251916409	0.021893112	0.034968615
0.0056814	3553.702393	50	10320.1748	10	2	186	211	1	5.885129452	915	1.195030689	0.016244145	0.038858172
0.005916493	4094.972412	250	9811.651367	10	2	224	211	1	2.385944128	919	1.092686176	0.013604538	0.043983527
0.006505305	3920.369873	694.6221924	9273.106445	10	2	185	211	1	12.22512245	919	0.952585757	0.01621243	0.050098479
0.007360051	3421.841553	1281.600586	8736.131836	10	2	266	211	3	25.5895195	919	0.932239652	0.0255557	0.056038003
0.008826915	2954.200439	1882.153076	8208.001953	10	2	146	212	3	20.45103073	910	1.073971152	0.039060984	0.061172761
0.01134053	2496.497559	2473.863281	7679.179688	10	1	72	216	3	4.222687244	883	1.437338948	0.054862283	0.065789275
0.014442841	2058.008789	2956.771973	7170.250977	10	1	50	216	5	2.052775145	883	2.591325045	0.070240609	0.070320696
0.017947504	1606.051025	2722.590576	6636.173828	9	1	37	218	4	3.814074755	875	2.437822819	0.087415196	0.075346753
0.02136511	1140.394653	2650	6096.425293	9	1	36	218	4	2.569502831	877	2.445607901	0.107369743	0.079867437
0.024424814	666.1080933	2619.637451	5556.158691	9	1	38	218	19	3.016961336	877	4.489397526	0.128511488	0.08363691
0.026942136	234.3074951	2728.094482	5016.01416	9	1	21	219	12	1.067520261	872	6.156186581	0.148889691	0.086769059
0.029224738	84.85281372	2890.069092	4513.379883	9	1	30	219	19	2.134299994	873	9.248683929	0.165347502	0.088661097
0.031626482	60	2695.366455	3999.125	9	2	44	219	6	7.653048515	873	8.068582535	0.177426636	0.089058451
0.033675905	436.8065796	2234.390381	3500.24292	9	2	47	219	11	3.372286797	869	6.578026295	0.183292374	0.087833807
0.035501935	488.364624	1811.76709	3012.274902	9	2	121	218	11	13.42939377	870	4.041922569	0.181857318	0.086186878
0.036979742	690.6518555	1520.690674	2524.460449	9	2	73	218	6	11.80483437	870	3.09483552	0.172880888	0.084899038
0.03792825	1039.663452	1431.782104	2082.138428	9	1	36	218	10	3.321432114	874	3.532223701	0.158226937	0.083999328
0.038295303	1475.80481	1581.138794	1647.543579	8	2	54	219	6	4.532714367	863	3.496991873	0.137399584	0.082330436
0.038084786	1677.051025	1443.086914	1248.519165	8	1	45	220	17	4.058664322	867	2.653819084	0.113074712	0.079108126
0.037312157	1385.20752	838.15271	912.4143677	8	2	38	220	5	2.569502831	868	2.71746254	0.086444654	0.073958091
0.035905179	1129.29187	250	597.7457886	9	3	42	219	5	4.822542191	868	2.61873579	0.063339837	0.068580076
0.033732157	917.8234863	291.5476074	342.0526123	9	3	69	219	5	17.72175598	868	2.820946932	0.047099177	0.063510969
0.030818066	674.1661377	851.4692993	120	8	3	56	219	8	7.973233223	864	2.765163183	0.037337493	0.059019133
0.028123772	375.8989258	640.312439	120	8	3	28	219	13	2.361991405	868	2.918054819	0.031345062	0.055377148
0.025935864	30	254.9509735	371.0794983	8	1	17	219	4	1.909152389	868	7.383414745	0.028089421	0.0520394
0.024355622	189.7366638	531.5072632	635.6885986	8	1	25	219	54	0.954841256	868	10.91488457	0.028379057	0.048602346
0.023054492	94.86833191	884.590271	902.496521	8	1	13	219	87	1.067520261	867	9.969781876	0.030812858	0.045096658
0.02198985	573.1491699	1261.942993	1181.862915	8	1	14	219	23	1.817522049	867	7.947915077	0.033496805	0.040957965
0.021259604	540.8327026	1744.276367	1489.765137	8	5	10	220	17	1.687604904	851	4.422251701	0.03584839	0.036468267
0.032926612	697.7822266	514.7814941	210	9	1	6	220	7	2.263636112	849	5.220698833	0.020344077	0.026774811
0.033708166	254.5584412	1096.585571	390	9	1	21	220	8	1.687604904	854	7.342095852	0.015680701	0.023149377
0.034002561	161.5549469	1691.892456	990	8	5	28	220	28	2.263636112	854	8.804668427	0.011800866	0.020276655
0.033712376	161.5549469	2039.607788	1561.153442	9	1	11	221	18	1.391763449	847	7.47188282	0.008573224	0.017522169
0.032774109	721.2489014	1431.782104	2163.746826	9	3	2	221	2	0	847	4.097737789	0.005298744	0.014328084
0.031186165	1271.377197	838.15271	2544.34668	9	3	9	221	3	3.520405054	847	3.039417744	0.00250368	0.011116479
0.029020339	706.1161499	250	2989.331055	9	3	30	220	3	5.062306881	854	3.706377506	0.000591688	0.008622519
0.026448375	108.1665421	111.8033981	3474.953125	9	1	12	221	9	3.372286797	854	6.528194427	0	0.007110986
0.024159269	453.9823914	604.1522827	3944.515137	8	1	6	221	5	1.217118144	854	5.174001217	0	0.006945531
0.022183809	1060.660156	1000	4431.98584	8	1	2	221	1	0	849	3.534490108	0	0.008622723
0.020789629	1666.283325	710.6335449	4876.269043	8	1	5	220	3	0.337614715	848	3.015155315	0	0.01137298
0.020031288	2271.299072	559.0169678	5316.859863	8	1	31	220	3	6.918174744	844	3.232435703	0	0.01557334
0	758.9466553	353.5534058	34199.53906	10	2	535	204	0	19.97521782	965	0.382595837	0.009775812	0
0	1218.23645	827.6472778	33636.94531	10	2	525	203	0	19.37587929	970	0.467775166	0.015585541	0
0	1266.056885	1188.48645	33046.39844	10	2	518	203	0	19.29257774	970	0.949209571	0.022230497	0
0	1337.946167	1236.931641	32456.45117	10	2	454	203	0	18.92342567	971	0.613203228	0.029030176	0
0	1502.697632	1408.012817	31867.13281	8	2	592	204	0	16.46605301	971	0.457521945	0.035324089	0
0	1571.782471	1600.781006	31278.47852	8	3	403	204	1	32.12739182	971	0.481473535	0.040523585	0
0	1271.377197	1372.953003	30718.1543	8	2	237	210	3	18.25386238	931	0.582203031	0.044298653	1.08517E-05
0	989.5453491	1059.480957	30130.88867	9	3	165	214	3	9.015509605	900	0.775392354	0.04794313	0.000596529
3.92162E-05	888.4255981	905.5385132	29544.41016	9	1	133	214	3	3.109632969	900	1.034075141	0.052343089	0.001901955
0.000740035	947.2592163	1073.545532	28958.76563	8	2	211	215	5	17.93200302	897	0.754956186	0.057009492	0.003703524
0.002747242	1081.665405	1253.993652	28374.00586	8	3	178	213	1	7.393958092	912	0.640265048	0.061552871	0.005800265
0.005849603	1100.63623	1140.175415	27790.1875	8	2	151	213	0	12.45510006	912	0.697289586	0.065324448	0.008110362
0.009485666	1001.299133	721.1102295	27247.20117	10	2	136	215	3	16.72355843	894	1.018433571	0.068957493	0.010872493
0.013633025	934.3446655	300	26665.54492	10	2	167	216	2	5.322852612	894	1.296642065	0.072915532	0.014066977
0.017829953	390	531.5072632	26085.0293	8	2	154	216	5	13.59765244	894	1.315705299	0.077572174	0.017292323
0.021806279	30	212.1320343	25505.73438	8	1	85	216	4	8.459106445	887	2.76688695	0.082453847	0.020290729
0.025334677	577.0615234	291.5476074	24927.74414	8	2	95	216	8	3.389067173	890	2.564455509	0.087069355	0.023151621
0.028088234	1020	492.4429016	24377.61719	8	5	90	211	7	0.954841256	922	1.869800329	0.091286741	0.026397517
0.030250033	1429.02063	492.4429016	23800.72266	8	2	81	211	6	2.134299994	920	1.308388472	0.094787724	0.030644037
0.031703651	1855.397583	751.6647949	23223.81836	10	3	88	210	3	4.168739796	923	1.176092982	0.098693877	0.036398582
0.03288931	2189.794434	939.4147339	22646.90039	10	2	106	210	3	5.139693737	923	1.184565544	0.102270037	0.043820579
0.033822455	2388.723389	1343.50293	22070.39844	10	2	108	210	2	7.572619915	929	1.235998869	0.105620965	0.052752011
0.03435199	2618.43457	1820.027466	21522.13086	10	2	115	211	2	4.520227432	916	1.348837376	0.111145534	0.06165586
0.034380484	2938.468994	1758.550537	20948.89453	10	2	126	211	1	12.81007767	916	1.13437748	0.119383775	0.070977896
0.033698305	3330.540527	1217.57959	20377.59766	10	2	100	216	1	4.679912567	885	4.555141449	0.129413888	0.0790722
0.032249041	3779.761963	651.9202271	19808.4082	10	2	128	217	1	17.0268364	886	4.131304264	0.140278652	0.08591412
0.03006574	4110	100	19241.50977	10	1	90	217	4	12.40776348	886	2.216062307	0.150501654	0.090717852
0.027747529	3540.508545	304.1381226	18702.99805	10	1	91	216	4	2.456394672	886	2.822128057	0.158756003	0.092658855
0.025784159	2942.447998	100	18156.64258	10	1	74	216	4	1.909152389	888	3.742303371	0.166513488	0.094311215
0.023842154	2349.404297	291.5476074	17595.86328	10	1	96	216	3	3.584252357	888	1.84635973	0.168071344	0.092414618
0.022372466	1765.672729	721.1102295	17035.80078	10	1	72	217	4	2.8624053	887	1.923933506	0.167089641	0.088605903
0.021518521	1204.865112	360.5551147	16479.04102	10	1	99	216	6	1.817522049	889	3.317625999	0.162953958	0.082801633
0.020843994	725.6032104	158.1138763	15951.03125	10	1	95	217	3	3.016961336	888	3.101754427	0.155669391	0.075800933
0.020324785	256.3200989	353.5534058	15401.25293	10	1	97	217	2	4.822542191	888	2.496017933	0.146039858	0.067395568
0.019432301	192.0937347	100	14854.48438	10	1	79	217	3	1.391763449	883	1.997903943	0.133714944	0.058440827
0.018170826	644.1273193	200	14312.54688	10	5	69	218	11	0.337614715	881	1.75071919	0.118044123	0.050179008
0.016542111	1019.117249	50	13772.0918	10	2	85	217	11	11.30993271	881	1.947181463	0.099853359	0.044112321
0.014632666	1368.210449	316.2277527	13260.03418	10	2	220	216	3	15.64909649	888	1.432971001	0.081584424	0.040957585
0.012506885	1827.046753	707.1068115	12727.1084	10	2	276	206	3	9.837574005	957	1.136043787	0.062702671	0.040522221
0.010451396	2299.8479	1202.081543	12195.54395	10	3	347	206	5	24.41234207	957	1.119133115	0.046651885	0.041602626
0.008608003	2788.87085	1025.914185	11658.00195	10	3	458	208	1	15.63921547	939	0.992151737	0.034514666	0.042970523
0.007506547	3274.950439	618.4658203	11124.7832	10	3	332	210	1	25.25320816	925	0.99641484	0.025348037	0.044760086
0.007091593	3767.718262	447.2135925	10612.41211	10	2	299	210	2	22.95197105	925	0.915044427	0.018963585	0.047877043
0.007076286	4178.516602	316.2277527	10074.01563	10	2	243	213	2	11.32904339	902	0.944994628	0.01460831	0.052724719
0.007337608	3633.469482	728.0109863	9543.820313	10	2	190	213	2	21.1824646	902	1.016301394	0.016445445	0.058326565
0.007798361	3097.418213	1303.840454	9014.587891	10	1	97	213	1	4.058664322	902	1.195625663	0.025486693	0.063854404
0.008514146	2575.985352	1900	8502.076172	10	2	108	216	3	18.77729797	882	1.10061276	0.038546946	0.068794787
0.009884519	2121.744629	2450.510254	7992.002441	10	1	106	216	4	10.47768211	883	1.348817587	0.052505475	0.072050147
0.012282526	1664.121338	2668.332764	7452.87207	10	1	59	216	4	1.687604904	883	2.021358013	0.067516424	0.075075358
0.015007455	1206.731079	2954.657227	6912.510254	9	1	42	218	6	1.687604904	875	2.684538126	0.081731655	0.077790894
0.017698634	750	3200.390625	6372.229004	9	1	33	219	5	2.160789013	875	5.434121132	0.096233599	0.080035947
0.020085229	295.4657288	3216.364502	5842.6875	9	1	26	219	32	2.698951006	875	6.602159977	0.111398667	0.081499666
0.021937484	150	3296.209961	5350.859863	8	1	38	219	36	2.882181168	875	9.936398506	0.125686795	0.082343578
0.023541406	390	3010.398682	4839.586914	8	5	35	219	16	1.909152389	878	7.338234425	0.1386462	0.082286403
0.025284592	180	2670.674072	4348.758301	8	1	44	219	8	6.795864582	878	7.984394073	0.146965131	0.080896489
0.027376961	780	2392.697266	3860.802979	8	2	53	218	7	6.396919727	880	2.873399973	0.150043085	0.078111358
0.029638544	1092.016479	2267.708008	3374.56665	9	2	63	217	4	2.160789013	878	2.255659103	0.147274241	0.074958079
0.031641562	1235.475586	2109.502197	2922.499023	9	1	100	218	5	0.954841256	870	2.172493458	0.138461381	0.072407015
0.03317545	1506.286865	2039.607788	2504.595703	9	2	67	218	6	3.035723686	874	2.296743393	0.125325024	0.07075049
0.034242567	1890.952148	2147.091064	2105.350342	8	1	57	219	4	5.438007832	863	2.334697247	0.107248306	0.068892643
0.034821507	2184.032959	1610.124268	1730.924561	8	4	98	219	3	9.970261574	863	2.267210245	0.086402364	0.066177867
0.034813132	1897.366577	1101.135742	1398.463501	8	2	138	218	3	15.61282825	869	1.767430902	0.065392718	0.062439263
0.033844426	1666.283325	756.6372681	1110	9	3	57	218	3	5.720433235	869	1.817489624	0.047256492	0.058235131
0.032132089	1451.516479	806.225769	873.6131592	9	2	78	218	2	12.19438362	869	1.768810153	0.0354871	0.054606922
0.02989132	1176.520264	1151.086426	641.3267212	8	2	66	217	6	11.38616467	868	1.740770459	0.028704891	0.051918514
0.028000917	872.0665283	1077.032959	417.8516541	8	2	55	217	8	11.59759808	867	1.799535394	0.024862051	0.049868274
0.026667891	523.9274902	851.4692993	161.5549469	9	1	50	219	9	14.50637245	868	1.894735575	0.024332196	0.047850113
0.025582403	150	960.4686279	94.86833191	8	3	39	219	15	2.719923258	868	2.716232538	0.027029518	0.045276228
0.024672618	192.0937347	1312.44043	362.491394	8	5	19	219	51	2.134299994	867	7.867079735	0.030374413	0.042290829
0.023933548	60	1697.056274	657.951355	8	1	23	219	99	2.719923258	867	8.423370361	0.03382317	0.038496412
0.023416193	362.491394	2121.909424	986.8130493	8	1	13	219	13	1.012750387	862	6.291346073	0.036938455	0.034531485
0.0232103	635.6885986	1952.562378	1315.90271	8	1	8	219	9	1.909152389	859	4.441086769	0.039594892	0.030673875
0.023529716	647.6110229	1439.618042	1663.850952	7	5	5	219	6	0.754894495	859	4.105714798	0.041853253	0.027466543
0.034071926	123.6931686	984.8858032	531.6013794	9	5	6	220	48	0	858	4.087914467	0.013323768	0.023535481
0.034620583	67.08203888	1569.235474	1094.897217	8	5	16	220	69	0.337614715	858	8.538525581	0.010124909	0.021636991
0.034562413	339.4112549	2102.974121	1652.452759	9	1	19	220	13	3.931095839	854	7.058025837	0.007157871	0.020038346
0.033842035	849.5881348	1581.138794	2250	9	1	11	221	5	3.016961336	850	3.475923061	0.004199685	0.017963812
0.032453183	1230	1050	2850	9	1	6	221	4	0	850	3.312744617	0.001768142	0.015931407
0.030467657	630	450	3402.19043	9	1	12	220	9	2.569502831	855	3.323896885	0.000266902	0.014354859
0.02836162	30	100	3844.801758	9	1	16	221	8	3.109632969	854	7.007653713	0	0.013417327
0.026607243	540	570.0877075	4293.774414	9	1	6	221	4	2.052775145	854	5.443319321	0	0.013615243
0.025124766	1140	500	4789.67627	9	1	3	221	3	1.509526968	849	5.356878757	0	0.015391417
0.024157459	1719.447632	180.2775574	5284.174316	9	5	5	220	3	1.012750387	848	7.232553482	0	0.017934956
0.023585418	2311.752686	0	5733.84668	9	5	3	220	6	0	848	9.62762928	0	0.022479828
0	835.7033081	212.1320343	34918.82813	10	2	733	197	0	19.47622108	1011	0.389792413	0.003855335	0
0	1146.29834	751.6647949	34340.93359	10	2	681	197	0	12.10607338	1014	0.398521841	0.008000288	0
0	1569.7771	1210.371826	33780.01172	10	2	598	197	0	21.51143837	1014	0.37715143	0.013533933	0
0	1870.855469	1423.024902	33192.01563	10	2	640	197	0	31.53051949	1014	0.390567243	0.020368984	0
0	1936.801514	1450.861816	32604.70117	10	2	539	203	0	21.25371361	971	0.387153864	0.027376782	0
0	2080.625	1600.781006	32018.11133	10	2	521	204	0	8.898507118	971	0.396862477	0.033850107	0
0	2093.34668	1578.765381	31432.28516	10	2	478	204	0	31.86169815	971	0.43115899	0.039685216	0
0	1794.240845	1650.757446	30874.66406	10	2	282	210	1	25.97026253	931	0.503037989	0.044157878	5.7015E-05
0	1567.194946	1476.4823	30290.43359	9	1	165	213	2	6.344120979	907	0.647073925	0.048145775	0.000822576
0.000157587	1494.59021	1063.014526	29707.10547	9	2	203	213	3	10.74441624	907	0.809037864	0.053176619	0.002291351
0.001147797	1549.870972	855.8621216	29124.73242	8	2	271	213	2	15.17970562	908	0.623874366	0.059120968	0.004239733
0.003475342	1651.090576	1012.422852	28543.37305	9	3	289	212	0	20.37590599	918	0.58205235	0.064702109	0.006466752
0.006675256	1671.944946	1365.650024	27990.12891	9	2	272	212	0	12.01703453	918	0.623685539	0.069164194	0.009030638
0.010706689	1559.134399	1141.27124	27410.90625	9	2	200	213	2	21.45892334	911	0.730149209	0.074411891	0.012335905
0.015067717	953.414917	900	26832.90039	9	1	161	216	4	22.1783886	894	0.792943895	0.080633268	0.015920218
0.019445652	351.1409912	1012.422852	26255.91406	9	5	82	216	6	1.817522049	894	1.361124396	0.087688759	0.019480841
0.023613203	192.0937347	460.9772339	25692.42188	9	5	78	216	16	4.168739796	887	2.037399292	0.095045783	0.022849651
0.027267188	189.7366638	0	25115.51953	9	1	67	216	15	2.134299994	890	3.34519887	0.101260208	0.026436051
0.030116787	573.1491699	50	24565.45703	9	1	59	216	9	1.687604904	890	2.723585844	0.10626258	0.030614803
0.03234249	998.598999	141.4213562	23988.99219	8	2	66	216	8	1.687604904	889	2.450991631	0.111975946	0.037319988
0.034096926	1368.539307	150	23414.03516	10	1	73	216	7	1.687604904	891	1.576920748	0.118307114	0.046699796
0.035869323	1618.054443	531.5072632	22840.7207	10	2	74	216	4	1.721006155	891	1.520368099	0.124725431	0.05860078
0.037470832	1819.148193	1077.032959	22269.17578	10	1	69	216	3	4.262692928	889	1.528427839	0.13386552	0.071964346
0.038523883	2093.34668	1628.64978	21725.80078	10	2	93	216	2	6.729688644	888	1.586822748	0.145990446	0.084813908
0.038976975	2472.589844	1600	21158.08398	10	2	85	216	1	1.012750387	885	2.265686274	0.161036208	0.097497173
0.03859406	2927.729492	1000	20592.5918	10	1	84	216	2	3.109632969	885	2.372546911	0.177636862	0.108678721
0.037318729	3416.972412	403.1128845	20029.50977	10	2	90	217	2	11.179986	886	4.145271778	0.194424689	0.117817834
0.035322398	3570.50415	141.4213562	19468.54297	10	1	75	217	2	1.909152389	885	2.324690104	0.208540931	0.123934202
0.033291191	3463.018799	667.0831909	18933.44727	10	1	87	217	4	4.044691086	885	3.576737165	0.218028143	0.126398742
0.031158211	2857.726318	540.8327026	18374.23438	10	1	70	217	5	1.687604904	887	3.887049675	0.222978756	0.126319692
0.029079366	2253.197754	100	17818.13086	10	1	62	218	4	1.817522049	887	3.363603592	0.221055433	0.123296015
0.027253116	1650.272705	291.5476074	17265.4375	10	1	65	218	4	5.00628233	887	3.816846132	0.213742331	0.11754889
0.025975488	1050	570.0877075	16715.92383	10	5	86	217	5	1.721006155	889	5.156099796	0.202437907	0.109129563
0.025236376	480	50	16211.10742	10	1	74	217	4	2.052775145	893	4.311302185	0.189993635	0.100623012
0.024368577	108.1665421	471.6990662	15669.10645	10	1	100	217	3	6.620689869	888	3.080385447	0.172880203	0.089149341
0.023136063	582.4946289	250	15128.62891	10	1	74	217	3	4.582314968	883	4.850657463	0.154450789	0.07687223
0.021484943	1046.565796	250	14592.00098	10	5	65	218	16	0	881	4.58304739	0.134929284	0.06585405
0.019643236	1497.89856	412.3105774	14058.7373	10	4	68	218	4	0.754894495	881	2.412607431	0.114186488	0.057678752
0.017708384	1845.670654	141.4213562	13552.16602	10	2	84	216	7	5.550718307	891	1.998160958	0.09352529	0.052633978
0.015417365	2226.072754	320.1562195	13014.08887	10	2	171	213	6	20.77537537	915	1.47726512	0.072318636	0.051408388
0.013048245	2495.596191	832.1658325	12480.32422	10	2	373	213	5	24.41234207	915	1.371887326	0.054659709	0.052691936
0.01114361	2746.434082	1343.50293	11944.55957	10	3	550	204	2	6.396919727	982	1.182946205	0.041681796	0.054052699
0.009951051	3072.474609	1204.159424	11406.07715	10	3	475	205	4	22.42541885	968	1.081251025	0.031953134	0.055514928
0.009275344	3395.305664	970.8244019	10898.38477	10	3	454	205	2	19.7413311	968	0.999463022	0.024692316	0.058065824
0.00893702	3787.373779	921.9544678	10369.45996	10	2	233	213	3	21.43040276	902	0.976832271	0.019571988	0.062047739
0.008826646	3389.070557	1131.37085	9840.045898	10	2	143	213	3	2.635026455	902	1.101123333	0.020163748	0.066807032
0.008867023	2823.349121	1565.247559	9306.094727	10	1	100	213	3	1.012750387	902	1.600915432	0.027592395	0.071631178
0.009045203	2276.839844	1903.943237	8767.49707	10	1	51	216	3	3.109632969	882	1.848484755	0.039513666	0.075693183
0.009523743	1772.794434	1952.562378	8251.363281	10	1	46	217	4	2.719923258	877	1.740786314	0.051965948	0.078293085
0.010893103	1281.600586	2118.961914	7710.933594	10	1	39	217	8	1.391763449	877	2.286728382	0.0654741	0.079904385
0.012767674	823.7717896	2469.817871	7177.966309	8	1	33	218	4	0.954841256	875	2.790804863	0.07806351	0.080596827
0.014529903	349.8571167	2906.888428	6677.274902	9	5	40	219	11	5.00628233	880	8.252776146	0.089042164	0.080672577
0.016181661	94.86833191	3394.849121	6163.667969	9	5	35	219	78	4.044691086	880	15.08899784	0.09958189	0.07968349
0.017407227	318.9043884	3063.494629	5685.296875	8	1	37	219	68	2.134299994	887	16.68393898	0.108648494	0.078204423
0.018262729	216.3330841	2565.638428	5197.27832	8	1	42	219	24	1.687604904	878	9.618358612	0.116229713	0.075829171
0.019412536	330	2156.965576	4709.331055	8	1	61	219	6	4.679912567	878	5.348791599	0.120772891	0.072512522
0.021274941	901.9978027	1860.779419	4227.871582	9	1	108	218	5	4.495148659	880	3.102694988	0.120895728	0.068199255
0.023649866	1500	1662.077026	3780.476074	9	2	160	217	4	20.15542221	878	2.252187729	0.116774693	0.063603826
0.026043568	1797.998901	1615.549438	3362.14209	9	2	162	217	3	5.720433235	878	1.798739791	0.109047212	0.060113881
0.028209746	2028.71875	1533.786133	2958.462402	9	2	121	216	4	5.550718307	884	1.867052436	0.096949421	0.057524867
0.029985905	2354.76123	1553.222412	2575.985352	9	2	178	216	5	19.74869537	879	2.083052635	0.081527345	0.055507332
0.031298723	2713.300537	1710.263184	2233.942627	9	1	109	216	3	11.46183681	879	1.725326538	0.06444557	0.053327907
0.031736322	2452.304932	1569.235474	1925.850464	9	2	182	215	3	17.78937721	883	1.573625326	0.047678225	0.050646134
0.0313344	2235.754883	1350.925659	1666.283325	9	2	193	215	2	15.61612988	886	1.25631237	0.033737198	0.048120245
0.030108746	2001.924072	1365.650024	1434.050171	9	2	142	217	1	11.65788746	868	1.213851452	0.023841396	0.045886222
0.028665654	1690.680298	1594.521851	1195.491577	8	3	126	217	2	20.97801781	868	1.414151311	0.019942435	0.044893254
0.027663285	1341.640747	1628.64978	939.6275635	9	2	92	217	2	7.085726738	867	1.421805143	0.019184092	0.044439882
0.026990712	973.4988403	1453.444214	674.1661377	9	2	175	217	3	11.08264446	871	1.463728786	0.021184482	0.04317439
0.026377121	617.737793	1520.690674	408.0441284	8	3	152	217	5	21.01416397	871	1.471940041	0.024707258	0.041258495
0.025835296	241.8677368	1803.468872	123.6931686	8	1	64	218	20	7.917304993	867	1.602058291	0.028962936	0.038556293
0.025468441	123.6931686	2170.829346	174.9285583	8	1	37	218	12	3.016961336	861	6.064013481	0.033329077	0.035133593
0.025357587	152.9705811	2404.682861	483.7354736	8	1	37	218	13	2.361991405	861	4.74078989	0.037374526	0.031551674
0.025273878	90	1800.694336	818.8406372	8	1	12	219	24	1.967863798	863	4.595903397	0.040935107	0.028224546
0.025330987	416.7733154	1250	1154.123047	8	5	19	219	14	4.679912567	863	6.232183933	0.04379316	0.025363622
0.033516463	276.5863342	900	849.0582886	9	1	3	220	7	1.350224495	847	5.534101486	0.010857777	0.025776515
0.0342663	305.9411621	1500	1348.332275	9	1	21	220	4	1.432096243	847	6.621254444	0.008126678	0.025276992
0.034408145	42.42640686	2100.595215	1850.540405	9	1	23	220	11	2.569502831	857	5.750991344	0.00549521	0.024871662
0.033892337	573.1491699	1644.688477	2408.422607	9	1	11	221	5	2.698951006	850	3.755115271	0.002949443	0.024025176
0.032710258	1020.441101	1051.189819	2983.906738	8	1	10	221	5	3.109632969	850	3.481825352	0.000967541	0.023643907
0.031061772	589.4064941	492.4429016	3564.828125	8	1	3	220	5	0.337614715	855	4.074569225	2.90864E-05	0.023041807
0.029574675	0	50	4153.131348	9	1	16	220	11	0.675206006	855	5.890690327	0	0.022775361
0.0283798	540.8327026	585.2349854	4676.152344	9	1	8	220	5	1.967863798	855	5.141269207	0	0.023418508
0.027443014	1127.297607	390.5124817	5142.966309	9	3	12	221	5	2.160789013	854	5.956293106	0	0.02499214
0.02696839	1710.263184	100	5634.891113	9	5	3	221	7	0.754894495	851	7.024157524	0	0.02695859
0.026555723	2071.52124	492.4429016	6131.312988	9	1	4	221	8	1.350224495	851	10.57278252	0	0.030858381
0	1434.050171	600	35066.72656	10	3	717	191	0	22.99969864	1046	0.404597372	0.002574226	0
0	1626.099609	1030.776367	34479.92188	10	3	728	197	0	3.016961336	1014	0.396880299	0.006359206	0
0	1958.97937	1220.655518	33921.29688	10	2	700	197	0	0.754894495	1014	0.374412149	0.011896763	0
0	2403.934326	850	33335.87109	10	2	731	197	0	17.18920135	1014	0.375129789	0.018719198	0
0	2539.389648	855.8621216	32763.51563	10	2	536	199	0	19.10916901	1002	0.389935315	0.025581786	0
0	2668.651367	1092.016479	32179.82227	10	2	484	201	0	18.56861115	993	0.430082709	0.032659575	0
0	2612.75708	1030.776367	31596.99414	10	2	488	201	0	26.99543381	993	0.443491012	0.039184604	0
0	2343.074951	1154.3396	31042.24609	10	2	296	207	0	19.24186134	953	0.483955979	0.044188496	9.73217E-05
0	2160.833252	886.0022583	30461.22852	9	2	208	212	0	2.385944128	918	0.558776498	0.048782725	0.000960686
0.000287476	2101.071045	632.4555054	29881.23438	9	3	355	212	0	27.14820099	918	0.533284664	0.055112027	0.002518274
0.001460187	2154.158691	250	29302.32227	8	2	379	209	1	7.393958092	939	0.567709565	0.062112998	0.004546479
0.003961702	2240.178467	559.0169678	28724.55664	9	3	412	212	0	6.918174744	918	0.54915005	0.068715893	0.006903999
0.007313272	2245.395264	919.2388306	28174.45703	9	2	235	213	1	17.49396133	911	0.626563191	0.074872687	0.009840131
0.011484315	1660.873291	1308.625244	27597.55469	8	2	178	213	2	10.03044319	911	0.733115256	0.082487427	0.013503232
0.015966792	1073.312622	1500.83313	27020.6582	8	1	124	216	2	14.66391087	893	0.986397982	0.090610676	0.017484341
0.020448012	496.5883484	1308.625244	26443.75391	9	3	156	217	2	9.427411079	891	1.154479384	0.09956456	0.021438146
0.024658127	60	860.2325439	25867.25586	9	1	87	217	4	2.8624053	891	1.576491714	0.108614527	0.025178086
0.028197819	254.5584412	559.0169678	25318.80859	9	5	68	217	11	0.754894495	888	2.968962431	0.115925618	0.029243508
0.031264316	169.7056274	474.3416443	24745.10938	9	1	66	217	14	1.909152389	888	3.681435108	0.123135895	0.035661649
0.033549044	550.7268066	400	24173.01953	9	5	60	217	9	1.217118144	888	3.284430027	0.130382746	0.045674559
0.03588051	835.7033081	70.7106781	23617.08984	9	1	54	217	6	2.635026455	888	3.320458889	0.140246451	0.059645861
0.038314756	1041.393311	500	23048.82617	9	2	60	216	9	2.635026455	889	2.256648064	0.151777819	0.07608787
0.040367998	1261.784424	961.7692261	22508.59766	9	5	66	216	3	3.016961336	889	1.912294507	0.167471305	0.092590272
0.041989021	1614.713623	1252.99646	21944.35938	9	2	70	216	3	3.199601412	888	1.962355375	0.188350663	0.109931007
0.042819347	2078.894043	1360.147095	21382.44531	9	2	84	216	3	3.389067173	885	2.693657875	0.211135045	0.125710666
0.042716898	2577.382324	863.1338501	20821.75	10	2	106	216	2	6.173847675	885	3.027260542	0.234934881	0.139697343
0.041625258	2882.499023	300	20261.21875	10	2	70	217	5	0.675206006	886	2.829575062	0.25755617	0.150873512
0.039974097	2973.7854	200	19703.24023	10	1	71	217	4	3.016961336	885	2.389253139	0.276625574	0.158360124
0.038228936	3090	800	19173.47461	10	2	73	217	5	2.134299994	885	3.414105654	0.288115948	0.16170384
0.036265973	2876.404053	970.8244019	18621.4707	10	5	69	217	9	1.817522049	887	4.161828995	0.29266122	0.161693469
0.034229551	2276.839844	403.1128845	18072.25586	10	1	69	218	6	2.635026455	891	4.34749651	0.2877222	0.15784359
0.032318126	1679.196289	50	17525.98438	10	1	62	218	4	1.350224495	887	3.301996469	0.273834914	0.150356442
0.030837249	1087.474121	565.6854248	16983.81641	10	1	64	217	5	2.719923258	889	3.417516708	0.253424108	0.139209315
0.029715523	553.1726685	0	16467.67773	10	1	69	217	6	3.520405054	893	2.995316505	0.229289845	0.125971317
0.028615776	189.7366638	474.3416443	15930.11328	10	1	70	217	7	3.584252357	893	3.871454239	0.202343971	0.111016504
0.027067002	295.4657288	380.7886658	15396.19727	10	1	78	217	8	3.584252357	889	7.243480206	0.175274417	0.095426254
0.024999667	882.3264771	100	14866.50586	10	4	64	218	4	1.509526968	887	5.484320641	0.14904353	0.081407875
0.022795718	1465.401001	500	14346.18066	10	4	68	218	7	1.687604904	887	3.189701796	0.1252397	0.071975373
0.020465251	1718.13855	452.7692566	13836.08301	10	5	74	218	5	2.698951006	886	2.383395433	0.102898337	0.065304421
0.017973941	1742.32605	141.4213562	13301.20313	10	2	104	217	5	6.918174744	889	1.997933984	0.081423759	0.062416561
0.015693523	1928.652344	531.5072632	12762.27637	10	2	178	217	2	13.42939377	889	1.71540904	0.063279904	0.06329181
0.013907449	2229.708496	934.0770874	12229.70117	10	2	271	204	5	24.14111519	982	1.386435509	0.04961263	0.064598009
0.012726549	2562.850098	1250	11700.96191	10	2	455	205	2	22.34902763	968	1.309448242	0.040099151	0.065677553
0.012018376	2929.573242	1553.222412	11196.23145	10	2	463	205	4	38.92518234	968	1.23891151	0.032867748	0.067600004
0.011315705	3376.166504	1529.705811	10662.2041	10	2	269	214	9	27.82229424	902	1.219318867	0.027819185	0.070633352
0.010807902	3144.280518	1500.83313	10124.05566	10	1	109	214	6	16.58315277	902	1.863106608	0.027437847	0.074560121
0.010432847	2600.5	1491.643433	9583.580078	10	1	62	214	5	1.391763449	902	2.068020344	0.032418665	0.078782581
0.01018097	2037.351196	1298.075439	9043.146484	10	1	41	217	4	0.754894495	878	2.237692356	0.042887073	0.082438931
0.010068596	1500.299927	1364.734375	8532.930664	10	1	36	218	4	0.337614715	876	2.72361207	0.054221384	0.084498353
0.010355055	948.6832886	1612.451538	8008.70752	10	1	32	219	6	2.134299994	877	3.013370037	0.066092491	0.0852153
0.011198084	429.5346375	2051.828369	7494.117676	8	1	35	219	21	4.727942467	877	7.353847027	0.076841563	0.084430255
0.012208443	30	2554.407959	6984.590332	9	5	46	219	66	0.754894495	880	15.37281609	0.0854114	0.082196064
0.013102373	432.6661682	3092.733398	6491.240234	9	5	33	219	74	1.687604904	887	14.24518108	0.092043884	0.079019032
0.01369754	84.85281372	2782.984131	6024.549805	8	1	34	219	48	3.471741199	887	17.14709282	0.097150333	0.075340174
0.013919554	150	2238.861328	5536.686523	8	1	39	219	9	1.687604904	885	13.12199402	0.100767478	0.070990369
0.014636704	603.7383423	1749.285522	5060.138184	8	2	89	218	12	10.04678822	885	3.917471886	0.101980418	0.065714896
0.015956027	1110	1345.362427	4638.469727	9	3	216	218	9	24.8638916	885	2.644146919	0.099084735	0.059378941
0.018122245	1666.283325	1123.610229	4202.677734	9	2	318	214	5	17.6764946	904	1.853705406	0.093740627	0.053306617
0.020682989	2210.452393	1073.545532	3812.833496	9	2	308	210	2	18.77467537	935	1.65779233	0.08608117	0.048736025
0.023406403	2572.664063	939.4147339	3423.813721	9	2	349	210	3	20.14108467	935	1.526095986	0.074908271	0.045543022
0.025827747	2853.94458	970.8244019	3072.474609	9	2	273	208	3	22.43365479	941	1.34342742	0.061386865	0.043484796
0.027530437	3204.949219	1185.326904	2752.81665	9	2	275	215	3	28.0506916	883	1.407021046	0.046591014	0.041835163
0.028407708	3013.171143	1614.001221	2466.57666	9	2	197	215	2	12.81423664	883	1.357654214	0.032083023	0.04020353
0.02851863	2801.749512	1900.657837	2219.391846	9	2	184	215	1	13.36220074	886	1.211251259	0.020506922	0.038948651
0.027930448	2533.002197	1960.867188	1994.492432	9	3	205	214	1	23.02152634	891	1.085178971	0.013656841	0.038185608
0.027327027	2186.915527	2136.000977	1745.68042	9	2	159	214	1	20.36884499	891	1.110836148	0.012888446	0.038201518
0.027098011	1824.828735	2186.892822	1484.317993	9	2	139	214	1	17.48534584	882	1.215396285	0.014566396	0.038248878
0.026906513	1449.03418	2059.73291	1214.907349	9	2	271	211	2	11.67175102	908	1.31265831	0.017754083	0.037456322
0.026776003	1090.779541	2107.723877	948.6832886	9	2	279	211	1	14.93838024	908	1.228395581	0.02219948	0.036090031
0.026551185	724.9827881	2320.021484	646.2197876	9	2	133	212	2	16.91950989	903	1.286150813	0.027514691	0.03366724
0.026544731	351.1409912	2653.770996	323.1098938	9	3	99	215	6	12.77257824	884	1.429892778	0.03288779	0.030707061
0.026663961	30	2337.733887	0	8	1	51	218	6	2.385944128	861	1.730588794	0.037890561	0.0278407
0.02683527	256.3200989	1820.027466	349.8571167	8	1	37	219	10	6.795864582	863	5.388678074	0.042304546	0.025129529
0.027045252	30	1274.754883	715.6116333	8	5	21	219	27	0.954841256	863	7.040416718	0.045743201	0.022849362
0.027430017	210	707.1068115	1123.298706	8	1	9	219	33	1.687604904	863	11.54981327	0.047686264	0.02099053
0.028250206	295.4657288	141.4213562	1531.176025	8	5	9	219	100	0.954841256	863	15.08070278	0.048177879	0.019733882
0.029809451	241.8677368	450	1908.952637	7	5	7	219	49	0.675206006	858	10.78052902	0.04757772	0.018700043
0.031982195	240	1141.27124	1275.617554	9	1	3	220	8	0.754894495	847	5.775566578	0.00820302	0.030033769
0.032904152	360	1662.077026	1705.784302	9	1	12	220	10	1.817522049	847	5.542412281	0.006044392	0.031002259
0.033243973	234.3074951	2236.067871	2160.208252	9	1	20	220	10	2.698951006	857	5.072095394	0.004067038	0.031825211
0.03295112	216.3330841	1686.712769	2674.714844	9	1	20	220	7	1.909152389	857	5.216629982	0.002228625	0.03238558
0.032015089	536.656311	1079.351685	3207.054688	8	1	11	220	4	3.109632969	859	4.661839008	0.000932783	0.032844424
0.030869296	730.5477295	474.3416443	3761.980957	8	1	12	220	5	1.391763449	859	4.693820953	0.000508372	0.033172451
0.029969765	150	50	4324.685059	8	1	17	220	19	2.882181168	861	5.302317619	0.00029936	0.033552285
0.029331233	400.2499084	460.9772339	4867.86377	9	3	33	220	7	5.808222771	868	5.925010204	8.77152E-05	0.034505192
0.028965114	997.2462158	750	5447.788574	9	3	15	220	6	1.967863798	868	5.841805458	0	0.0357816
0.028907757	1528.82312	353.5534058	5979.71582	9	5	4	220	13	0	862	7.005451202	0	0.037189241
0.028755231	1465.093872	206.1552887	6480.138672	9	5	4	220	4	0	851	7.852758408	0	0.040591717
9.74011E-06	2037.351196	917.8779907	35224.45703	10	2	591	193	0	9.870926857	1044	0.403494537	0.001749231	0
4.32207E-05	2162.082275	1346.29126	34667.65625	10	2	661	193	0	13.36220074	1044	0.445738345	0.005017662	0
7.27643E-05	2441.822998	905.5385132	34084.25	10	2	702	193	0	8.614640236	1046	0.42911014	0.010441069	0
7.3905E-05	2815.8479	335.4101868	33501.67188	10	2	644	196	0	16.33230019	1030	0.417482525	0.016952077	0
4.58877E-05	3114.369873	300	32919.96484	10	2	710	196	0	25.26182938	1030	0.449005395	0.02427871	0
9.37548E-06	3222.731689	522.0153198	32339.17969	10	3	717	198	0	16.30726814	1015	0.436165661	0.032283723	0
1.32984E-06	3111.912598	427.2001953	31759.36133	10	2	545	204	0	28.55612564	977	0.469215125	0.039735537	0
4.75382E-06	2877.029785	672.6812134	31207.5	10	3	293	204	1	19.82702827	977	0.479015529	0.045863893	0.000108707
7.25372E-06	2760	291.5476074	30643.08789	9	3	290	212	0	11.69020748	918	0.515942812	0.051883239	0.000983888
0.000379035	2707.655762	492.4429016	30066.18164	9	2	383	209	0	20.30750084	939	0.52712661	0.058768652	0.002555754
0.001623032	2757.716553	212.1320343	29489.26758	8	2	297	209	1	13.59765244	939	0.536413491	0.066353589	0.004596791
0.004152152	2836.705811	141.4213562	28912.35938	9	1	263	207	1	17.28279305	953	0.568429053	0.073843047	0.007113667
0.007529659	2414.953369	531.5072632	28362.29883	9	1	161	211	2	18.09247017	922	0.618189037	0.081739716	0.010482002
0.011721802	1841.765503	743.3034668	27785.84766	8	1	156	211	1	9.046031952	922	0.692285717	0.091245085	0.014704545
0.016221497	1236.931641	1167.261719	27210.71094	9	2	253	214	1	2.433138847	903	0.863644063	0.101110481	0.019179638
0.020716053	635.6885986	1250	26636.97656	9	2	163	217	2	14.99394798	894	1.02834487	0.111857861	0.023523198
0.02493562	42.42640686	1360.147095	26064.73438	9	1	98	217	10	9.136945724	894	1.837605715	0.12245892	0.027854944
0.028487166	517.8803101	1118.033936	25520.42773	9	1	82	217	14	5.226703644	890	3.342982769	0.131926239	0.033194542
0.031555891	283.0194397	1059.480957	24951.36328	9	3	83	217	18	8.459106445	888	4.730573654	0.141225874	0.04282159
0.03407795	60	680.0735474	24384.11328	8	1	68	217	6	1.967863798	888	4.58423996	0.150973916	0.056326963
0.036959529	301.4962769	100	23818.81055	8	1	64	217	11	2.882181168	888	4.341743469	0.163282961	0.074044362
0.03990002	502.8916321	200	23255.59375	9	1	55	217	10	1.687604904	886	4.321296215	0.181205004	0.094142139
0.042378914	782.3042603	412.3105774	22720.28125	9	1	54	217	9	0.477453768	886	3.532348156	0.204172581	0.113649428
0.044374768	1251.758789	860.2325439	22159.36133	9	5	57	217	4	1.817522049	888	4.605401039	0.232272252	0.133698314
0.045617294	1755.704956	961.7692261	21615.09961	10	5	80	217	6	3.584252357	892	3.905501127	0.265791118	0.153296724
0.045776501	2245.395264	471.6990662	21058.0332	10	1	65	217	4	0.754894495	892	4.529934883	0.297533482	0.169884235
0.04491077	2280.197266	50	20503.78711	10	1	61	217	3	1.391763449	888	3.333503723	0.325961769	0.183111951
0.04368376	2379.285645	400	19977.58984	10	1	67	217	2	2.882181168	889	3.726967812	0.34741807	0.191678539
0.04217799	2490	970.8244019	19428.63086	8	5	70	217	11	2.569502831	885	5.768910408	0.362424046	0.19687818
0.040415496	2412.902832	1237.941895	18882.61133	8	5	65	217	6	1.217118144	887	4.261668682	0.366351038	0.197403252
0.038487647	2130.844971	707.1068115	18340.40625	8	1	60	218	4	1.432096243	891	6.000797749	0.358148456	0.193129137
0.036592897	1855.397583	212.1320343	17799.88672	10	1	54	218	6	2.385944128	891	6.54737711	0.338984132	0.184261456
0.035071488	1402.640381	282.8427124	17286.30078	10	1	57	218	7	1.067520261	892	5.62625742	0.311770082	0.17129761
0.033863135	1005.783264	50	16752.03906	10	1	58	217	7	3.814074755	898	6.049044132	0.276532114	0.154412612
0.032606706	408.0441284	559.0169678	16221.23633	10	1	77	217	13	1.391763449	898	5.736666203	0.238025382	0.135523319
0.030769497	180	538.5164795	15684.60742	10	1	62	218	8	2.052775145	896	13.58773041	0.199861333	0.116309561
0.028325172	778.8452759	50	15150	10	1	58	218	5	1.350224495	892	6.076541901	0.16449675	0.098972127
0.025488479	1140	70.7106781	14616.03613	10	1	60	218	4	0.337614715	892	3.789769173	0.133470312	0.085474715
0.022664614	1142.365967	50	14100.79785	8	4	69	218	4	0.754894495	886	2.63942647	0.109788492	0.07701309
0.020121096	1183.765137	111.8033981	13566.70215	10	2	80	217	3	1.509526968	889	2.399368763	0.08924064	0.07239183
0.018074244	1422.70874	100	13038.27051	10	1	94	212	2	5.062306881	921	1.910102129	0.071936786	0.072169967
0.01657263	1727.541626	430.116272	12528.11621	10	1	129	212	2	8.104435921	921	1.799797893	0.059270546	0.073736101
0.015459686	2089.042725	738.2411499	11994.07324	10	2	294	213	4	18.80088234	914	1.451821089	0.050191984	0.074389853
0.014884536	2524.460449	1171.537476	11480.63574	10	1	195	216	4	20.09799194	892	1.511532068	0.043454506	0.075634949
0.014281495	3026.879639	982.3441162	10940.13281	10	1	119	216	7	12.50650978	892	1.843574882	0.038926624	0.078021258
0.013588146	2757.716553	950	10399.66309	10	1	74	216	8	5.550718307	892	3.587730885	0.038644433	0.081365667
0.012968998	2294.362549	1019.803894	9864.527344	10	1	53	217	5	6.526986599	884	3.096460342	0.04319356	0.084939599
0.012389383	1819.148193	715.8910522	9338.147461	10	1	46	217	5	1.817522049	884	2.389546871	0.052166112	0.088076644
0.011876613	1281.600586	807.7747192	8844.65918	10	1	35	218	4	1.721006155	876	2.438557625	0.061896428	0.089615576
0.011520587	713.0918579	1202.081543	8331.146484	8	1	35	219	8	1.391763449	877	2.761199951	0.071397498	0.089578047
0.011296582	152.9705811	1733.49353	7829.080566	8	5	45	219	21	3.814074755	877	5.852858067	0.079811022	0.087882549
0.011116282	390	2267.156738	7339.768555	8	1	48	219	19	7.653048515	883	11.16445541	0.086002715	0.084291562
0.010955945	150	2801.785156	6851.897461	8	1	54	218	25	4.582314968	887	11.61560822	0.089322262	0.079252161
0.010739236	161.5549469	2510.97583	6386.055176	8	5	37	218	49	2.385944128	887	12.57049274	0.090116784	0.073522016
0.010481598	375.8989258	1944.86499	5915.708008	9	1	47	219	21	1.217118144	886	9.882428169	0.089504533	0.067148335
0.010802719	931.9334717	1408.012817	5472.266602	8	2	89	218	10	7.832625866	886	4.328943729	0.087771431	0.060362406
0.012092842	1423.024902	894.4271851	5035.891113	9	2	300	218	7	25.41967392	886	2.806542873	0.084112465	0.053051237
0.014130399	1783.171387	538.5164795	4627.10498	9	2	480	213	2	0.954841256	913	1.774015903	0.077347904	0.045742784
0.016643506	2066.301025	500	4249.847168	9	2	531	210	1	1.687604904	935	1.557641745	0.068525814	0.040028326
0.019656669	2455.239258	390.5124817	3890.758301	9	2	519	210	1	7.746973515	935	1.364767194	0.057141729	0.036300376
0.022054588	2817.605469	403.1128845	3585.219727	9	2	406	208	1	20.40412331	941	1.264862657	0.043688335	0.033732224
0.023959529	3104.093994	813.94104	3282.499023	9	5	488	209	2	5.269658089	938	1.252740264	0.030559968	0.032454927
0.025173323	3463.018799	1123.610229	3012.7229	9	3	436	209	2	14.85456657	938	1.212406874	0.018557359	0.031638693
0.025787046	3358.392578	1491.643433	2786.772217	9	2	379	207	1	26.95041275	943	1.138974309	0.010112099	0.031077327
0.025900876	3032.226807	1914.418945	2552.116699	9	2	265	208	1	9.629144669	935	1.028658152	0.006872215	0.030773679
0.025976427	2675.555908	2413.503662	2296.127197	9	2	366	208	1	15.96462822	935	1.053250194	0.008241841	0.031144189
0.0261865	2299.8479	2413.503662	2030.270874	9	2	249	208	2	17.23022652	930	1.077558398	0.010818783	0.031554859
0.026482925	1930.518066	2450.510254	1755.704956	9	2	335	208	2	24.65223503	939	1.054245234	0.014814076	0.031276237
0.026591664	1570.636841	2619.637451	1477.328613	9	2	376	211	1	28.51518059	908	1.139625072	0.02004434	0.030179605
0.026628025	1198.874512	2846.928223	1154.123047	9	2	352	212	0	27.39969635	903	1.246508241	0.026206413	0.02803061
0.026928883	872.0665283	2469.817871	819.3900146	9	2	194	215	0	19.83191109	884	1.243924737	0.032443736	0.025553381
0.02733746	560.446228	1947.434204	483.7354736	9	3	104	215	2	17.27404594	884	1.357927561	0.038328081	0.023278005
0.027780153	256.3200989	1520.690674	108.1665421	9	3	46	217	9	4.763641834	868	1.603345752	0.043525331	0.021261262
0.028236883	30	1209.338623	268.3281555	8	3	29	218	5	3.723867178	865	6.119417667	0.047000777	0.019740812
0.028857144	305.9411621	738.2411499	674.1661377	8	5	19	218	24	1.391763449	865	10.57694721	0.048784979	0.018585281
0.029793821	300	212.1320343	1081.665405	8	1	11	219	41	0.754894495	867	13.50282764	0.048567753	0.017524423
0.031095682	150	206.1552887	1449.03418	8	1	20	219	25	3.931095839	862	7.386535645	0.046830442	0.016777856
0.032203771	201.2461243	813.94104	1747.226318	7	1	15	219	16	2.882181168	862	10.08848858	0.043932747	0.01666788
0.03248572	256.3200989	1372.953003	1668.172607	7	1	9	220	14	3.016961336	852	9.281297684	0.040208675	0.017783279
0.031151922	210	3422.353027	0	7	1	8	220	6	1.350224495	851	6.522472382	0.023864193	0.025942316
0.029631548	150	2445.915039	1440	9	1	11	220	5	2.698951006	853	3.821037292	0.013260188	0.026259422
0.028554585	1080	1565.247559	270	8	1	6	220	1	0.754894495	840	2.855632067	0.010268918	0.027976047
0.028508386	480	1353.698608	330	8	1	10	220	4	0.954841256	839	2.981036425	0.008697477	0.030267805
0.029612018	210	1591.383057	1530	9	5	2	220	5	0.954841256	840	6.844617367	0.006426	0.035535701
0.03059862	390	1998.124146	2131.900635	9	1	5	220	2	0.954841256	856	7.0137043	0.005233482	0.037972923
0.031118339	607.4536743	2390.08374	2537.97168	9	5	7	220	8	0.754894495	856	4.978406906	0.004111395	0.040042922
0.031051116	283.0194397	1786.756836	3005.544922	9	1	20	220	9	3.109632969	870	5.765267849	0.003126958	0.042044424
0.030415976	42.42640686	1188.48645	3506.023438	8	5	16	220	25	2.052775145	870	6.972263336	0.002627722	0.043702517
0.029863225	429.5346375	604.1522827	4027.828125	8	1	20	220	8	1.391763449	870	6.393107414	0.002397246	0.044792835
0.029576898	180	100	4563.649902	8	1	14	220	8	0.954841256	867	5.546490192	0.001911142	0.045826882
0.029544516	390	390.5124817	5086.305176	9	3	34	220	6	6.526986599	868	4.717716217	0.001281776	0.046821117
0.029831026	947.2592163	790.569397	5646.458984	9	1	15	220	5	2.781886339	868	4.26410532	0.000614469	0.04771433
0.030231774	924.175293	320.1562195	6212.970215	9	1	2	220	14	1.067520261	862	5.941496849	0.000117042	0.048483878
0.030474285	888.4255981	141.4213562	6786.435059	9	5	3	220	3	1.391763449	864	7.352390289	0	0.050213154
0.000774553	2340	989.9495239	34837.6875	10	2	572	197	0	36.38823318	1016	0.446541935	0.004687299	0
0.000922086	2482.941895	917.8779907	34257.17578	10	2	669	195	0	0.337614715	1029	0.437364817	0.009468482	0
0.001002012	2715.621582	447.2135925	33677.58984	10	2	636	197	0	7.062044144	1022	0.404075116	0.016359383	9.12642E-06
0.001036919	3006.742432	250	33098.97266	10	2	558	196	0	17.15688133	1030	0.440983325	0.025122279	9.72518E-05
0.000979779	3159.699463	250	32521.38281	10	2	590	198	0	21.4282074	1015	0.432997644	0.034316696	0.000217857
0.000841419	3181.273438	111.8033981	31971.30273	10	2	395	204	0	35.67917633	977	0.490320891	0.042597953	0.000304851
0.000681392	3021.671631	316.2277527	31394.39453	10	2	333	204	0	25.1875248	977	0.524511695	0.050453003	0.000424918
0.000533709	2858.19873	316.2277527	30817.49219	9	3	291	210	1	16.80227852	935	0.543676734	0.057546128	0.001218532
0.000832639	2757.716553	50	30240.5957	9	2	247	207	0	21.76062393	952	0.596984446	0.065017477	0.002648334
0.001903041	2716.615479	651.9202271	29664.11523	9	2	348	207	0	6.795864582	952	0.610909224	0.073032394	0.004601622
0.004027736	2790	212.1320343	29115.53711	9	3	191	210	1	30.75274467	935	0.658656716	0.080704287	0.007311362
0.007322578	2523.568848	141.4213562	28555.41406	9	1	118	214	2	9.520201683	909	0.743291616	0.08984489	0.011340294
0.011407502	1927.718872	335.4101868	27982.94141	9	2	183	214	2	17.528368	909	0.996524394	0.099738441	0.01601053
0.015820185	1337.946167	559.0169678	27411.94141	9	1	181	214	2	7.952308655	903	0.916728795	0.11125879	0.02085151
0.020238126	751.7978516	790.569397	26842.50781	9	2	100	217	7	5.396424294	894	0.994104505	0.123834528	0.025543226
0.024391474	192.0937347	1131.37085	26274.74219	9	1	80	217	5	0.954841256	894	1.645448923	0.135942027	0.030706441
0.027896078	296.9848633	1640.121948	25734.77148	9	2	104	217	2	9.520201683	890	3.436695337	0.147359937	0.038322125
0.03095099	708.0254517	1415.097168	25170.55469	9	3	155	217	8	13.12188721	887	2.421728849	0.159062132	0.050688509
0.033877108	474.3416443	884.590271	24608.35742	8	3	96	217	6	8.28042984	887	3.09902072	0.171881288	0.067898065
0.037204251	247.3863373	538.5164795	24047.54102	8	1	71	218	12	6.091477871	889	4.842860699	0.188898772	0.089334555
0.040549465	42.42640686	300	23486.85742	8	1	58	218	13	1.687604904	888	6.908599854	0.21315594	0.112572238
0.04338415	416.7733154	111.8033981	22953.5293	8	1	53	218	11	2.134299994	888	6.545083046	0.242505431	0.134685516
0.045705587	982.7003784	715.8910522	22397.00391	9	1	52	218	7	0.954841256	889	7.488808632	0.279228449	0.15696457
0.047128379	1435.618286	696.4194336	21843.15234	10	1	66	217	5	5.601181984	891	15.02886677	0.318191499	0.177720562
0.047511067	1701.558105	150	21292.18164	10	1	62	217	3	0.477453768	892	7.725786209	0.356298566	0.196479917
0.046897814	1710	360.5551147	20743.38867	8	1	59	217	4	5.438007832	888	6.060977459	0.389563292	0.211957142
0.045988429	1824.828735	750	20222.13672	8	1	62	217	2	1.721006155	889	6.965565205	0.413209796	0.222310781
0.04486265	1890	1208.304565	19697.00391	8	5	80	217	13	4.393377304	893	15.38159275	0.432585061	0.2302517
0.043331083	1841.765503	1523.975098	19156.47461	8	5	87	217	7	5.427642822	893	24.60960197	0.436010689	0.231401205
0.041577961	1597.623291	1025.914185	18618.42578	8	2	76	218	8	6.629140377	891	28.23806763	0.42527476	0.226996213
0.039801735	1314.876465	522.0153198	18084.00391	10	1	54	218	7	1.391763449	892	11.85399246	0.401711047	0.217132032
0.038348522	1041.393311	0	17576.26172	10	1	53	218	7	1.067520261	892	14.27806091	0.368785322	0.202401951
0.037170064	721.2489014	250	17040.95117	10	5	69	217	12	6.457954407	898	9.807920456	0.325458258	0.182783425
0.035821863	375.8989258	531.5072632	16506.05273	8	1	64	218	16	3.321432114	896	13.06995201	0.276473314	0.160615325
0.033746384	134.1640778	364.0054932	15972.68262	8	1	54	218	28	0	896	29.21905708	0.226981699	0.138047025
0.031000197	450	0	15432.98047	10	1	60	218	16	3.723867178	892	13.36726379	0.181480497	0.117237508
0.027981322	540	412.3105774	14922.30859	10	1	71	218	10	3.64697051	892	5.62885046	0.144960657	0.100707881
0.024719737	540.8327026	650	14393.12305	8	1	63	218	7	1.012750387	892	5.185400486	0.116962701	0.088493243
0.022152698	606.7124634	604.1522827	13863.92773	10	1	73	218	5	2.719923258	889	5.060102463	0.09755113	0.081617482
0.020335786	912.4143677	320.1562195	13332.02148	10	1	69	216	4	0.337614715	890	2.77707839	0.082022898	0.079763763
0.018849574	1256.423462	0	12795.37793	10	5	83	216	4	4.058664322	890	2.366233349	0.069900975	0.080515072
0.017999485	1697.586548	353.5534058	12279.23828	10	2	148	214	4	22.11548996	904	1.694011211	0.061879065	0.080737852
0.017837815	2220.810547	694.6221924	11738.70508	10	1	98	217	3	5.322852612	891	1.824277759	0.055661753	0.081671804
0.017632814	2653.770996	380.7886658	11202.05762	10	1	71	217	6	2.385944128	891	3.862056971	0.052651238	0.083602682
0.017353971	2269.911865	364.0054932	10691.66504	10	1	72	216	3	2.456394672	892	3.133678436	0.053864658	0.086549714
0.016615111	1909.188354	540.8327026	10171.90234	8	1	67	217	5	1.067520261	884	2.278911591	0.057631746	0.089449361
0.015732944	1481.890625	206.1552887	9680.521484	8	1	50	217	5	3.814074755	884	2.21998167	0.064455077	0.091881566
0.014838714	993.6296997	403.1128845	9172.055664	8	1	51	218	8	4.058664322	881	2.5937953	0.073266044	0.093041658
0.014050774	494.7726746	955.2486572	8676.226563	8	1	41	218	7	2.901821613	880	5.722408295	0.081101649	0.092331477
0.013384446	60	1470.544067	8188.296387	8	5	52	218	13	4.168739796	880	8.434509277	0.086908773	0.089940242
0.012230373	256.3200989	2012.461182	7700.421875	8	1	48	218	17	4.058664322	884	10.75466537	0.090532109	0.085482977
0.010893551	228.4731903	2553.918457	7216.97998	8	1	52	218	14	5.396424294	887	7.874242783	0.09118218	0.079203896
0.009755319	408.0441284	2350.531738	6771.897949	8	1	38	218	8	2.719923258	887	8.528406143	0.088899039	0.072208494
0.009030383	127.2792206	1750	6330.28418	9	5	44	219	37	2.635026455	886	9.730534554	0.084022865	0.064349979
0.00921738	566.0388794	1154.3396	5893.759277	9	2	73	218	11	6.379370213	886	7.467571259	0.077931449	0.056405641
0.010253455	966.0745239	585.2349854	5483.438477	9	2	195	218	3	16.33542633	886	2.32648778	0.071361102	0.048163231
0.012119596	1236.931641	100	5088.428223	9	2	297	213	5	17.38733292	913	1.792842388	0.063062638	0.040042389
0.014351812	1597.623291	0	4736.010742	9	2	306	207	2	11.67175102	958	1.520333409	0.053512339	0.033495519
0.017006451	2043.526367	150	4392.414063	10	2	344	207	1	9.142972946	958	1.341255307	0.041846149	0.028912829
0.01962978	2305.319824	50	4077.903809	10	2	411	206	1	14.20359707	955	1.35777247	0.029723085	0.02636246
0.021660531	2634.539795	300	3794.733154	10	3	573	205	1	4.679912567	966	1.226914406	0.018506238	0.024906836
0.023078525	3050.131104	636.3961182	3536.438965	9	2	465	205	1	16.10847282	966	1.169819355	0.009377151	0.024049787
0.023934746	3500.24292	1096.585571	3318.086914	9	2	436	203	1	9.577706337	982	1.089224696	0.004285308	0.023596827
0.024256572	3501.785156	1595.305664	3073.79248	9	2	474	208	1	6.201053619	935	1.020249605	0.003336158	0.023629058
0.024494039	3153.569336	1998.124146	2839.24292	9	2	464	208	1	12.0215044	935	1.034536004	0.004908918	0.024048379
0.025106823	2779.820068	1855.397583	2571.089355	9	2	348	208	2	14.24415779	930	1.06558919	0.008067564	0.024826376
0.025593808	2407.862061	1905.911865	2296.127197	9	2	272	208	2	21.2426033	939	1.074224114	0.012547079	0.024717784
0.025734428	2052.75415	2118.961914	1999.224854	9	2	407	205	1	27.35122108	963	1.076168537	0.018293904	0.023807343
0.026011925	1703.936646	2427.447266	1663.850952	9	2	379	205	0	20.97801781	963	1.072760105	0.025090177	0.021983812
0.026567005	1382.931641	2220.360352	1328.495361	9	2	280	209	1	27.68758583	930	1.121813774	0.032048978	0.019982874
0.027240394	1081.665405	1637.833984	966.0745239	10	2	184	214	2	33.59267807	893	1.197782159	0.038589191	0.018317413
0.027958496	787.4642944	1096.585571	558.0322876	10	2	142	214	6	30.63378906	893	1.24503243	0.043809395	0.017044201
0.028692383	496.5883484	672.6812134	169.7056274	8	2	193	216	3	7.782782078	880	1.50790596	0.047161818	0.01633299
0.029608281	270	492.4429016	228.4731903	8	3	120	219	5	15.42324543	867	1.571207285	0.048759915	0.015737286
0.030799374	256.3200989	282.8427124	603.7383423	8	1	17	219	13	1.067520261	867	3.780073881	0.0483068	0.015256309
0.031952109	189.7366638	300	930.4837646	8	1	12	219	7	0.754894495	862	3.554569006	0.045878068	0.015049624
0.032993406	391.1521301	901.3878174	1204.865112	8	1	40	219	5	11.77743721	858	5.620420933	0.04188256	0.015344704
0.033293977	295.4657288	1453.444214	1426.183716	7	1	64	219	13	11.47125721	858	4.828192234	0.037186701	0.016529925
0.03271303	30	2050	1622.498047	7	1	9	219	28	1.687604904	856	3.641618252	0.031568311	0.018480465
0.031649567	381.837677	2650	1214.907349	7	1	5	220	15	0.954841256	856	7.920769691	0.026032908	0.020279882
0.030932184	134.1640778	3250	816.0882568	8	1	22	220	13	2.719923258	856	8.321953773	0.021532403	0.021693973
0.030414429	201.2461243	3435.476563	408.0441284	8	1	8	219	21	1.067520261	859	8.524148941	0.017603254	0.022673668
0.029931925	361.2478333	3342.529053	30	9	5	3	220	16	1.067520261	856	11.14975739	0.014667943	0.023173723
0.02929841	626.418396	3265.348389	483.7354736	8	1	8	220	7	2.719923258	850	10.10923576	0.012198336	0.023165807
0.027615456	301.4962769	2842.53418	1380	9	5	12	220	10	1.391763449	853	4.427679062	0.007883701	0.024025314
0.026040368	1055.130371	2088.061279	210	8	1	2	220	2	2.052775145	848	3.762295008	0.006235169	0.029117495
0.025754603	456.9463806	1900	390	9	1	14	221	6	0.954841256	845	3.314143896	0.006110748	0.033217277
0.025917582	123.6931686	1897.366577	990	9	1	8	221	16	1.687604904	845	4.391310215	0.006055961	0.037552331
0.027483419	445.9820557	2405.202637	2190.821777	8	1	8	220	14	1.217118144	858	4.562785149	0.005741399	0.045669328
0.028164487	1018.675598	2011.218506	2764.072998	8	1	5	220	10	2.052775145	858	4.232397079	0.0055341	0.049042929
0.028325565	792.0227051	1591.383057	3368.560547	9	1	17	220	14	3.016961336	870	4.366425991	0.005499408	0.052268878
0.028065147	408.0441284	1274.754883	3855.087646	8	1	33	220	15	1.217118144	870	6.60682106	0.005581345	0.054687742
0.028075868	30	807.7747192	4346.999023	8	3	38	220	41	4.822542191	870	7.19447279	0.005244626	0.056569126
0.028399942	94.86833191	223.6067963	4857.870117	8	1	20	220	45	2.385944128	867	6.570130825	0.004512443	0.058017578
0.029098695	361.2478333	335.4101868	5354.643066	9	1	19	220	7	1.687604904	870	5.567514896	0.00351432	0.05883956
0.030215839	342.0526123	696.4194336	5891.697754	9	1	12	220	7	1.687604904	870	5.787561893	0.002329827	0.059279688
0.031212991	323.1098938	141.4213562	6441.133301	9	1	9	220	10	3.520405054	863	7.187969208	0.001176381	0.059338104
0.031980872	284.6049805	353.5534058	6999.714355	9	2	5	220	5	1.350224495	859	7.104056358	0.000301789	0.059772473
0.002287118	1682.676392	180.2775574	35568.88281	10	2	296	207	0	17.34387207	948	0.419243604	0.002358401	0
0.002865173	1740	670.8203735	35017.40234	10	2	256	197	0	19.60317421	1016	0.438526064	0.005345405	1.51444E-05
0.003490397	1920.937256	1131.37085	34439.92188	10	2	609	195	0	13.5157814	1029	0.4400177	0.01069627	0.000213651
0.003959971	2173.499512	955.2486572	33863.02344	10	2	691	197	0	10.43598557	1022	0.497803688	0.018584928	0.000547547
0.004161317	2515.889404	531.5072632	33286.11719	10	2	566	197	0	15.82244301	1022	0.476677388	0.028311163	0.000914479
0.00404611	2554.407959	111.8033981	32709.20508	10	2	319	199	0	19.85873413	1009	0.479824126	0.038395252	0.001234728
0.003628898	2580	320.1562195	32159.13281	10	2	351	205	0	6.201053619	972	0.520112514	0.04793027	0.001432847
0.003016469	2462.925049	141.4213562	31582.70508	9	2	213	205	0	27.61309814	972	0.561366022	0.056897108	0.001548633
0.002333724	2268.325439	158.1138763	31007.43555	9	3	261	209	1	21.41941833	944	0.685939848	0.065004319	0.002163924
0.002112091	2155.203125	50	30433.38477	9	2	145	212	2	11.31471348	921	0.810043216	0.07345809	0.003464858
0.002825576	2110.473877	618.4658203	29860.62695	9	2	193	212	1	7.371306896	921	0.725460112	0.081800833	0.005559314
0.004445066	2190	670.8203735	29315.63477	9	1	171	210	3	14.51357651	935	0.824254572	0.089767449	0.008393462
0.007226816	2096.783203	390.5124817	28745.58984	9	1	95	214	2	3.338470459	909	0.885065496	0.098819733	0.012450038
0.01079136	2047.925781	50	28177.07617	9	1	90	214	3	8.614640236	909	1.089543462	0.109350882	0.017189806
0.014889313	1531.176025	50	27610.1875	9	1	87	213	4	14.72424698	915	1.219844341	0.121189736	0.02223176
0.019045418	1019.117249	353.5534058	27060.08398	9	2	80	216	8	2.719923258	893	1.228265405	0.134808138	0.027271366
0.022882352	551.5432739	873.2124634	26522.79883	9	2	87	216	4	2.882181168	898	1.513186693	0.147430345	0.033561017
0.02645543	134.1640778	1415.097168	25961.5293	9	1	74	216	6	3.016961336	898	2.815012932	0.160970837	0.043608155
0.029608555	296.9848633	1735.655518	25400.71875	9	2	173	215	6	18.65086174	904	2.066003561	0.17495881	0.058406677
0.032823984	764.8529053	1320.037842	24840.4707	9	2	157	217	3	20.26251221	892	1.769477963	0.191172734	0.078875192
0.036436711	823.7717896	1030.776367	24282.45703	9	1	95	217	3	7.746973515	892	2.363334894	0.213549271	0.10319633
0.040055215	323.1098938	474.3416443	23726.83203	8	5	54	218	19	2.160789013	888	5.505952835	0.243214875	0.128870457
0.04314778	192.0937347	50	23198.9043	8	1	47	218	13	1.067520261	889	7.42480135	0.27925846	0.15300867
0.045719095	582.4946289	250	22648.41016	9	1	44	218	10	0.477453768	889	12.43156433	0.322284728	0.177367225
0.047379263	920.2717285	100	22099.82031	10	5	50	217	12	2.160789013	891	14.37461472	0.367701501	0.200287104
0.047986835	1094.897217	100	21554.11719	10	1	56	217	5	1.909152389	892	17.2798996	0.410941303	0.221278355
0.047642499	1110	474.3416443	21011.76172	8	1	63	217	7	1.909152389	892	14.52938938	0.447591633	0.238679916
0.047032479	1230	1079.351685	20495.62109	8	1	61	217	9	4.582314968	894	21.30247116	0.473002285	0.250856221
0.046079542	1317.953003	1471.393921	19956.92383	8	1	68	217	10	2.134299994	898	31.66961479	0.490214348	0.258692473
0.044793632	1266.056885	1710.263184	19422.07422	9	5	71	217	4	1.067520261	898	38.74433136	0.493326098	0.260514826
0.043266896	1081.665405	1220.655518	18889.44922	9	5	67	217	6	4.100293636	901	37.76170349	0.480645716	0.256116658
0.041698582	798.8116455	694.6221924	18355.41602	8	5	63	218	11	5.808222771	892	25.76482201	0.453477263	0.245476842
0.040521853	516.1395264	150	17862.12109	10	5	50	218	11	1.721006155	892	18.26896667	0.418727905	0.230805174
0.03947372	212.1320343	390.5124817	17329.20117	10	1	60	217	15	3.931095839	898	14.03977299	0.369078219	0.209054962
0.038102053	127.2792206	150	16789.38867	8	1	55	218	25	3.181812763	896	13.90405464	0.312369764	0.184574336
0.036034785	240	150	16254.15918	8	5	51	218	17	1.391763449	896	13.33809662	0.254226416	0.159248114
0.033319026	150	200	15724.12207	10	2	58	218	23	0.754894495	889	10.27782059	0.199402004	0.135003716
0.030240281	60	180.2775574	15218.72559	10	5	67	217	17	3.723867178	890	7.313876152	0.156678393	0.115125008
0.027031254	60	738.2411499	14688.14844	8	2	84	217	18	7.973233223	890	7.132801533	0.125222981	0.099304482
0.024495885	84.85281372	559.0169678	14151.98926	8	1	76	216	12	0.954841256	892	5.621426582	0.105148897	0.089434624
0.022805056	402.4922485	200	13611.44043	8	1	71	215	7	3.109632969	900	4.854275703	0.0911244	0.085200615
0.0217983	890.4493408	50	13070.91406	10	3	84	216	5	2.719923258	890	2.14158082	0.080679856	0.085177474
0.021348584	1406.165039	335.4101868	12558.00098	10	2	103	214	2	11.27640152	904	1.982720256	0.07397829	0.085394576
0.021438787	1922.108276	474.3416443	12027.30664	10	1	182	217	2	8.563128471	891	1.804386497	0.070010856	0.085974827
0.021387611	2208.008057	100	11504.12988	8	1	62	217	3	4.582314968	891	2.644136667	0.069064371	0.087375104
0.021070013	1803.24707	50	10989.42188	8	2	71	217	3	17.15982246	891	2.219668865	0.070444226	0.089525968
0.020495005	1442.497803	427.2001953	10476.1875	8	2	167	217	3	13.58599091	891	2.075297356	0.073511638	0.09182065
0.019618932	1103.086548	424.2640686	9995.223633	8	1	60	217	4	11.02378559	891	2.480595589	0.078777097	0.093717918
0.018530244	684.1052246	70.7106781	9503.515625	8	1	45	217	12	1.967863798	890	3.15792942	0.08606571	0.094361812
0.017421391	161.5549469	667.0831909	9015.636719	8	1	44	218	4	3.931095839	884	6.867114544	0.092310496	0.093074262
0.016620504	308.8688965	1274.754883	8548.947266	8	1	61	218	18	1.687604904	884	8.358076096	0.096542791	0.090068802
0.015196433	60	1866.81543	8070.055664	9	1	59	218	16	5.788832188	884	8.520645142	0.09720704	0.085057184
0.01360516	536.656311	2452.040039	7628.499023	9	1	63	218	21	2.052775145	887	5.44341135	0.095136158	0.078474969
0.011840644	700.3570557	2302.172852	7187.30127	9	1	43	218	6	1.350224495	880	3.667215347	0.089978606	0.070147082
0.01065161	276.5863342	1711.724243	6751.666504	8	1	49	218	11	6.466625214	880	4.349498272	0.082060523	0.06120896
0.010369214	108.1665421	1128.051392	6340.228516	8	1	60	218	4	9.577706337	878	9.106210709	0.072488241	0.052371871
0.010835528	450	602.0797119	5943.408203	9	2	124	216	11	19.17056084	888	3.892437696	0.06270843	0.043636516
0.012022425	740.9453125	141.4213562	5582.015625	9	2	161	216	4	20.95991325	888	2.284603119	0.053204212	0.03561417
0.013819742	1188.696777	412.3105774	5232.829102	9	2	288	214	1	26.6111412	905	1.661040664	0.04231862	0.028135439
0.016023843	1489.463013	680.0735474	4908.461914	10	2	519	210	1	23.27722931	932	1.506057858	0.031198455	0.022797439
0.018534763	1784.432739	427.2001953	4610.639648	10	1	470	210	2	6.466625214	932	1.402959108	0.020059692	0.019208336
0.020667678	2193.285156	111.8033981	4339.228027	10	1	476	205	2	1.350224495	966	1.310487628	0.010507146	0.017376639
0.02210179	2651.735352	269.2582397	4106.82373	10	2	505	203	2	7.363740444	982	1.326297998	0.004471442	0.016534105
0.022964824	3053.669922	873.2124634	3878.479004	10	2	490	203	1	15.12837887	982	1.142537594	0.001495551	0.016183488
0.023241855	3488.266113	1456.021973	3623.548096	10	2	482	204	3	31.25615692	973	1.1663872	0.001124884	0.016684577
0.023378957	3606.618896	1453.444214	3358.392578	10	3	382	206	2	31.94461441	951	1.019827962	0.003087093	0.017699907
0.023782326	3233.465576	1250	3083.585693	10	2	268	206	4	18.37034607	951	1.100723505	0.006594588	0.018443249
0.024212645	2873.116699	1315.294678	2802.231201	10	2	244	209	12	15.81919384	925	1.112831593	0.011028004	0.018463189
0.024379103	2510.159424	1612.451538	2473.863281	9	2	216	210	1	4.168739796	918	1.046007276	0.017291503	0.017678771
0.024815647	2187.532959	2015.564453	2145.367188	9	2	273	210	1	19.93649101	918	1.029537201	0.024488116	0.016207444
0.025490874	1910.837524	2098.809082	1816.177246	9	2	150	213	1	24.38870049	901	1.053761125	0.031569835	0.014396407
0.026404545	1549.870972	1500	1415.097168	10	3	174	214	1	24.73616219	893	1.099077344	0.037923321	0.013359782
0.027362807	1018.675598	950	1023.962891	10	3	118	214	6	25.14243126	893	1.156190395	0.042727321	0.01291544
0.028539212	456.9463806	350	617.737793	9	1	31	216	3	7.210668564	880	1.267124653	0.046078425	0.012716938
0.029944984	108.1665421	50	228.4731903	8	5	20	217	4	2.698951006	873	1.394466043	0.047463182	0.012648124
0.031269476	90	206.1552887	108.1665421	8	1	26	217	5	3.945476294	873	1.429394245	0.046799865	0.012800661
0.032368973	426.380127	559.0169678	394.5883789	8	1	21	219	5	1.817522049	863	1.480309248	0.04416408	0.013334115
0.033324432	920.2717285	1012.422852	641.3267212	8	2	89	218	9	14.9070158	871	1.736860871	0.039788764	0.014471761
0.033596631	835.7033081	1570.03186	859.0692749	8	1	125	218	8	26.18506622	871	2.008966684	0.034386523	0.015932878
0.032929547	466.6904907	2155.226318	1050.428467	7	1	16	217	14	4.072588444	877	2.833747387	0.028001506	0.017331233
0.031384874	30	2750.45459	1140	7	2	9	220	11	2.385944128	858	2.901331663	0.021593975	0.018640844
0.029961918	509.1168823	3051.638916	1230	8	1	37	220	5	8.716696739	856	2.787743807	0.016021008	0.019670699
0.028967733	212.1320343	2863.564209	858.0209961	8	1	5	219	8	0.954841256	859	12.17809963	0.012226391	0.020270204
0.027998533	84.85281372	2751.817627	349.8571167	9	2	8	220	3	2.134299994	856	13.81535149	0.009328275	0.020367192
0.026986556	94.86833191	2657.536377	150	9	1	20	220	14	3.016961336	856	13.10193539	0.006902527	0.020295907
0.025895344	379.4733276	2700	657.951355	9	5	16	220	8	1.391763449	861	11.09465313	0.004860743	0.020896768
0.024774119	189.7366638	2706.473633	1168.460571	9	1	5	220	11	1.909152389	867	9.731238365	0.00362735	0.022627814
0.023825914	758.9466553	2413.503662	641.3267212	9	5	6	220	14	1.817522049	867	4.868932247	0.003558208	0.026003635
0.023105944	989.5453491	2055.480469	84.85281372	8	1	3	220	4	1.509526968	864	4.513038635	0.004067544	0.030938402
0.022576137	445.9820557	1812.456909	480.9365845	9	1	8	220	6	1.067520261	857	3.252095938	0.004884367	0.036593553
0.022538308	150	1756.416748	1080	9	1	15	220	5	1.350224495	857	3.647968292	0.005777443	0.042429339
0.022994531	120	1855.397583	1680	8	1	9	220	3	1.217118144	850	5.1709342	0.006620428	0.048082467
0.023934742	450	2057.303955	2250	8	1	11	220	4	2.719923258	858	4.288446426	0.007338236	0.052974198
0.024579918	1050	1600.781006	2850	8	1	11	220	2	1.687604904	858	3.399936438	0.008267934	0.057999365
0.024971966	1207.849365	1151.086426	3450	9	1	6	220	3	2.052775145	868	4.524089336	0.008938229	0.06204471
0.02510518	655.2098999	806.225769	4050	9	1	19	220	14	2.361991405	876	5.091003418	0.009064955	0.065167829
0.025648015	161.5549469	452.7692566	4650	9	5	24	220	30	2.698951006	876	7.414851665	0.008634396	0.067711703
0.026702534	234.3074951	111.8033981	5165.316895	9	1	20	220	48	2.433138847	873	11.52191925	0.00771973	0.069085568
0.028391533	228.4731903	353.5534058	5665.791992	8	1	10	220	11	1.391763449	865	7.835126877	0.006368845	0.06973882
0.030120734	241.8677368	813.94104	6183.85791	9	1	7	220	10	2.134299994	865	7.755639076	0.004732288	0.069655977
0.031680264	270	320.1562195	6710.148926	9	1	4	220	9	0.337614715	865	7.086791992	0.003005425	0.068923481
0.032968044	276.5863342	100	7248.337891	8	1	7	220	6	1.391763449	859	9.584560394	0.001436063	0.068112701
0.002702246	1482.194336	884.590271	36895.67188	8	2	477	195	0	8.842508316	1020	0.418842196	6.85473E-05	0
0.003935173	1224.499878	550	36318.21875	10	2	411	204	0	27.16815567	962	0.440188318	0.001222737	0
0.005121654	1113.238525	111.8033981	35768.15234	10	2	171	207	0	23.65130806	948	0.444950253	0.003454445	7.92834E-05
0.006449549	1173.456421	316.2277527	35191.24219	10	2	284	200	0	24.04471779	999	0.463499457	0.007922444	0.000464721
0.00760344	1389.748169	790.569397	34614.33203	10	2	351	200	0	31.77256203	999	0.47183311	0.014317936	0.001041247
0.008663804	1664.121338	1104.536133	34050.84766	10	2	550	196	0	29.90929985	1028	0.51033026	0.023260489	0.001750264
0.009051817	2063.904053	538.5164795	33474.54297	10	2	394	206	1	36.46154022	965	0.613969505	0.033800773	0.00236943
0.009049282	1950	0	32899.33203	10	2	239	206	2	28.82189751	965	1.111051559	0.045153819	0.002870295
0.008584315	1980	424.2640686	32351.86719	10	2	264	208	0	31.73072052	947	0.649576247	0.055877537	0.003170101
0.007710606	1933.313232	604.1522827	31778.93555	9	1	158	213	0	11.38616467	919	0.643055022	0.065825	0.003296212
0.006484742	1678.39209	100	31207.2832	9	1	133	209	3	13.64031124	944	0.984013379	0.074987128	0.003730892
0.005339412	1555.956299	180.2775574	30636.97852	9	5	87	212	5	3.723867178	921	1.280975342	0.083719313	0.005174405
0.005053861	1504.792358	364.0054932	30068.09766	9	5	103	211	4	12.81007767	936	2.258649349	0.092225328	0.007338167
0.005791679	1590	585.2349854	29526.84375	9	1	100	211	3	19.21134567	936	1.10698247	0.100016057	0.01015055
0.007722192	1499.399902	602.0797119	28960.95703	9	1	238	215	4	19.78056908	902	1.080665588	0.109043933	0.0140839
0.010398224	1442.809814	604.1522827	28396.75586	9	1	170	216	6	21.10864067	901	1.175828218	0.11997477	0.018591074
0.013653862	1484.924194	460.9772339	27834.3418	8	1	79	216	4	4.380486965	901	1.491639256	0.131742135	0.023342155
0.017358338	1360.294067	70.7106781	27273.43164	8	1	66	217	5	1.012750387	893	1.938579679	0.144080475	0.028755778
0.020987246	957.1833496	650	26738.34961	8	2	94	217	4	2.635026455	891	1.970973849	0.156507269	0.036507312
0.024389543	530.7541504	1011.187439	26178.70898	9	2	82	217	7	3.438912392	891	2.675487518	0.17120564	0.048080828
0.027670626	60	1290.348755	25621.21289	9	1	72	215	8	2.569502831	904	2.309130192	0.186490133	0.064925812
0.03088172	247.3863373	1274.754883	25082.17188	9	2	79	217	6	10.36783791	892	2.608963013	0.206451625	0.087905541
0.034620043	566.0388794	1140.175415	24529.65625	9	1	92	217	3	7.594643593	892	3.110591888	0.233539551	0.114276886
0.038218874	642.0280151	743.3034668	24004.6875	8	1	62	218	8	4.857533455	891	3.812296629	0.266561031	0.1402677
0.041632317	256.3200989	269.2582397	23456.2793	8	1	49	217	28	2.134299994	894	6.91481638	0.310131311	0.167503446
0.0443778	94.86833191	223.6067963	22910.75	8	5	47	217	38	2.134299994	894	10.54600525	0.357867062	0.193734601
0.046228196	390	150	22368.375	10	1	52	217	25	1.817522049	897	11.6975069	0.40741387	0.21883902
0.047042057	488.364624	223.6067963	21827.82031	10	1	47	217	23	2.901821613	902	13.33058834	0.453345299	0.241619185
0.046958957	510	282.8427124	21313.28516	8	5	46	217	31	0.754894495	902	15.14965725	0.490018845	0.259659022
0.046587612	630	790.569397	20778.07031	9	1	49	216	10	2.433138847	904	28.12516022	0.519155502	0.274291039
0.045911681	713.0918579	912.4143677	20244.91016	9	5	51	217	27	0.675206006	898	35.6497879	0.536833763	0.283334404
0.044916216	664.0783081	1185.326904	19711.84961	9	5	69	217	14	1.067520261	898	41.71445465	0.539348781	0.285839736
0.043693375	540.8327026	905.5385132	19176.00781	9	5	69	217	13	0.954841256	901	35.95765686	0.525307715	0.281599134
0.0424424	268.3281555	403.1128845	18642.65234	8	5	53	218	33	5.226703644	899	27.20967865	0.495699823	0.270362079
0.04150214	0	50	18128.19336	10	5	46	218	30	0.754894495	899	28.56686592	0.455229044	0.253207117
0.040835239	276.5863342	0	17592.00195	10	1	49	217	15	0.954841256	898	22.43943214	0.401432216	0.230028912
0.039738033	593.9697266	320.1562195	17060.5332	8	2	50	218	9	3.471741199	891	7.977036476	0.339745522	0.204073042
0.03785222	810	707.1068115	16531.74219	8	2	83	218	12	0.954841256	891	6.265634537	0.275326401	0.17673184
0.035336141	750	400	16020.1123	10	5	70	218	9	3.814074755	889	5.257623672	0.215792403	0.150623679
0.032289509	660	150	15508.60742	8	1	71	217	5	2.385944128	890	4.189635754	0.168162629	0.127775282
0.029287083	647.6110229	672.6812134	14968.0459	8	1	85	217	4	3.321432114	890	3.435982704	0.133735538	0.10890495
0.026875809	416.7733154	559.0169678	14427.50488	8	2	134	216	6	12.20756817	892	4.733202457	0.112190776	0.096162274
0.025594626	84.85281372	50	13890.03223	8	2	79	215	9	4.168739796	900	5.411338329	0.098790035	0.089315169
0.025193065	642.0280151	223.6067963	13358.49121	10	3	147	215	3	11.99465942	900	2.693938255	0.090516418	0.087799281
0.025174685	1065.316895	300	12856.84668	10	2	229	213	2	20.45103073	916	2.029894114	0.085931413	0.088090062
0.025537031	1464.786621	300	12339.01172	10	3	157	217	4	14.33949471	892	1.909846306	0.084361874	0.088332862
0.025565088	1718.13855	223.6067963	11825.02441	8	1	56	217	4	3.769243956	892	2.1003232	0.085364774	0.089007415
0.025167154	1350	585.2349854	11317.15918	8	1	40	217	6	0.954841256	892	2.355832338	0.087871365	0.090413176
0.02445001	954.829834	848.5281372	10819.48242	8	2	51	218	3	3.520405054	888	2.328983307	0.090885527	0.09201058
0.023602825	615.5485229	570.0877075	10352.04297	8	2	79	218	4	9.136945724	887	2.991933584	0.095298529	0.093390152
0.02253782	254.5584412	0	9864.162109	8	1	40	217	6	3.723867178	890	6.446829319	0.100576036	0.093520701
0.0213638	108.1665421	608.2762451	9377.099609	8	1	47	218	9	3.035723686	884	5.256906509	0.104560442	0.091720141
0.020277308	189.7366638	1216.55249	8901.712891	8	1	85	218	5	14.99394798	886	6.159062862	0.106194973	0.088225603
0.019029928	362.491394	1824.828735	8443.174805	8	5	62	218	15	16.73873138	886	5.476984024	0.104628511	0.082785636
0.017545607	859.0692749	2425.386475	8021.171875	9	1	91	217	8	6.091477871	887	3.017038584	0.100079201	0.075818002
0.015747197	1101.453613	2245.55127	7585.255371	9	2	124	216	7	22.30965614	891	2.103569746	0.092463993	0.067080066
0.014516433	732.3933105	1637.833984	7197.312012	8	1	159	216	5	17.66231918	891	1.894445658	0.082051955	0.057501301
0.013694183	335.4101868	1030.776367	6799.154297	8	1	109	215	12	9.702926636	901	3.823364735	0.069667168	0.048189037
0.013515342	84.85281372	427.2001953	6416.634766	9	1	90	216	43	5.550718307	890	6.953769684	0.057321411	0.039145477
0.013946999	339.4112549	50	6077.647461	9	1	82	216	8	2.8624053	890	5.503189087	0.046345841	0.031016925
0.015125682	692.6037598	604.1522827	5743.883789	9	2	137	214	4	14.03624344	905	2.593412161	0.034904674	0.023569778
0.016781289	948.6832886	950	5432.071289	10	2	336	210	1	28.00409889	932	1.751743913	0.024295099	0.017804231
0.018853733	1337.946167	955.2486572	5151.358887	10	2	402	210	1	33.78174591	932	1.393531919	0.014944843	0.013412839
0.020798085	1813.945923	471.6990662	4891.472168	10	2	530	204	2	9.298199654	978	1.299208522	0.007196949	0.011016916
0.022106079	2197.179932	424.2640686	4671.241699	10	2	589	203	1	16.05431557	986	1.159974456	0.002475833	0.010111179
0.022861034	2633.514648	886.0022583	4430.361328	10	3	555	203	3	3.769243956	986	1.126833558	0.000345323	0.009917035
0.022922637	3118.990234	1463.728149	4166.54541	10	1	531	200	11	1.217118144	1010	1.195719361	0.000839055	0.010510209
0.022521684	3631.115479	1012.422852	3899.192139	10	1	524	200	11	2.901821613	1007	1.480693579	0.00289006	0.011446854
0.022323357	3709.946045	670.8203735	3621.063477	10	3	554	200	9	14.76313305	1007	1.370980263	0.006519808	0.012088177
0.022356106	3354.772705	761.5773315	3313.879883	10	2	348	202	8	21.28921509	991	1.123926163	0.010921082	0.012172909
0.022496743	3025.392578	1204.159424	2979.530273	10	2	235	210	1	19.85873413	918	1.055048585	0.016901715	0.011636185
0.023018099	2610	1724.093994	2643.066406	10	2	165	210	2	23.46344185	918	1.038962603	0.02368385	0.010591754
0.023919122	2010	1843.908936	2246.597412	10	2	145	213	2	26.11323357	901	0.966731668	0.030407943	0.009510222
0.025186757	1410	1285.495972	1838.831177	10	2	229	213	1	30.77742004	903	0.956843019	0.03637179	0.00908995
0.026694557	840	801.5609741	1447.791382	9	2	215	213	0	22.87810516	903	1.029921889	0.040857982	0.009108943
0.028482674	240	250	1049.571289	9	3	73	214	6	17.90136147	897	1.130114317	0.043915879	0.009319183
0.030163277	305.9411621	316.2277527	697.7822266	8	1	44	218	3	5.139693737	867	1.166905165	0.045057908	0.009781949
0.031532165	657.951355	782.6237793	408.0441284	8	1	67	218	3	14.07363415	867	1.125064731	0.044055898	0.010476909
0.032617252	849.5881348	992.4716797	134.1640778	8	1	47	217	8	4.380486965	876	1.231063008	0.041290704	0.011823452
0.033468477	1247.798096	1382.931641	84.85281372	8	3	51	217	6	12.13706398	871	1.415542006	0.037118077	0.013482914
0.033750091	1315.218628	1833.712036	301.4962769	8	1	52	218	4	17.80061722	871	1.583196402	0.031426568	0.015063757
0.03299297	827.586853	2371.708252	465.7252502	8	1	19	217	5	4.393377304	877	2.374996185	0.024957944	0.0162335
0.031264048	339.4112549	2912.902344	540	8	1	12	220	10	1.817522049	858	2.892057896	0.018409442	0.017062172
0.02903864	150	2554.407959	630	9	1	11	220	5	3.520405054	858	2.740207911	0.012635628	0.01768204
0.02715935	615.5485229	2282.54248	725.6032104	8	1	18	219	18	5.788832188	866	3.342768431	0.008756745	0.017965389
0.025505101	212.1320343	2158.703369	678.8225098	8	1	10	220	4	2.882181168	861	3.199276447	0.005930111	0.017863447
0.024093093	335.4101868	2050	169.7056274	9	5	20	220	14	1.817522049	861	9.372013092	0.003573443	0.018030236
0.022715641	123.6931686	2100	339.4112549	9	1	17	220	34	1.391763449	863	11.82447052	0.001865459	0.019264385
0.021412546	84.85281372	2098.809082	848.5281372	9	1	14	220	27	1.391763449	868	10.18559265	0.001115261	0.022157721
0.020390481	300	2035.313232	400.2499084	8	1	17	220	6	1.909152389	870	7.33948946	0.001773424	0.026922511
0.019639321	390	1594.521851	134.1640778	8	1	7	220	7	4.393377304	864	5.493358135	0.003146258	0.033289444
0.018868156	276.5863342	1261.942993	692.6037598	9	3	19	220	8	1.817522049	857	3.1705966	0.004872644	0.040331848
0.01860342	300	1154.3396	1253.195923	9	1	16	220	6	2.052775145	860	3.592768908	0.00672135	0.047476146
0.018936852	60	1300	1824.828735	8	1	16	220	2	1.687604904	860	5.646606922	0.008566029	0.054307215
0.019866832	510	1553.222412	2367.530273	8	5	11	220	9	1.432096243	863	4.751930714	0.010231759	0.06022789
0.020829422	1110	1217.57959	2952.371826	8	1	16	220	5	1.217118144	866	4.995244026	0.011601711	0.065810159
0.021441001	1023.962891	743.3034668	3544.573242	8	1	14	220	9	1.909152389	866	5.051128387	0.012390776	0.07052815
0.021936044	450	291.5476074	4140.978027	8	5	21	220	11	2.263636112	873	6.957300663	0.012535048	0.074196503
0.023101673	120	111.8033981	4740	9	1	22	220	12	3.520405054	877	14.37136745	0.012023063	0.076890483
0.024994897	641.3267212	111.8033981	5310	8	1	14	220	8	0.337614715	877	14.67708111	0.010939127	0.078224413
0.02723806	800.4998169	602.0797119	5910	8	1	18	220	6	1.721006155	865	7.610211849	0.009314496	0.078478791
0.029418284	530.7541504	782.6237793	6507.303711	9	1	8	220	8	2.719923258	865	7.365515709	0.007457792	0.078202553
0.031506166	169.7056274	212.1320343	7015.703613	9	1	6	220	7	0.954841256	865	6.688211918	0.005240115	0.07661701
0.033308383	192.0937347	460.9772339	7537.406738	8	1	4	220	7	1.067520261	859	8.019259453	0.003076067	0.074690178
0.005507214	956.7131348	1030.776367	37082.96094	10	2	423	202	0	23.14202499	982	0.401009619	0.000253539	0
0.007529578	670.8203735	850	36506.05469	10	2	491	202	0	32.86930084	982	0.475973755	0.001861093	0.000138558
0.00955398	512.6401978	380.7886658	35955.97266	10	3	204	210	1	27.326931	930	0.972827673	0.005813039	0.000649906
0.011559534	597.7457886	0	35379.56641	10	2	139	210	1	9.046031952	934	1.230521798	0.012432658	0.001455156
0.013175854	846.9356689	390.5124817	34804.1875	10	2	204	210	1	14.76313305	934	0.712090909	0.020928377	0.002387053
0.014437779	1231.462524	939.4147339	34229.89453	10	2	253	208	0	23.9252739	950	0.571539462	0.031461939	0.003320774
0.015274077	1508.674927	492.4429016	33656.73828	10	2	290	211	0	22.4418869	933	0.663995504	0.043083232	0.004154131
0.015469001	1385.20752	50	33111.22266	10	3	155	206	1	11.90468788	965	1.4708426	0.054753713	0.004764916
0.015055477	1410	559.0169678	32540.43164	10	1	126	208	1	8.300483704	947	1.023439527	0.066744871	0.005193386
0.014323829	1442.497803	901.3878174	31985.47266	9	1	109	213	2	2.433138847	919	0.930556655	0.077714153	0.005472494
0.012613534	1106.751953	350	31417.57813	9	5	81	213	7	2.698951006	919	1.480974078	0.087660842	0.005995688
0.010595413	958.5927124	100	30851.16016	8	5	77	215	10	1.391763449	907	2.865519285	0.096388064	0.007487911
0.009120283	900.4998779	316.2277527	30286.30469	8	1	76	216	14	2.635026455	905	2.786993742	0.105190165	0.009615434
0.008429185	990	50	29748.92969	8	1	67	216	5	1.687604904	905	3.169208527	0.11302077	0.012254516
0.009146674	902.496521	50	29187.34766	9	1	65	216	6	1.909152389	907	4.041990757	0.120774746	0.015924489
0.010803038	840	200	28626.63477	9	1	76	215	11	7.653048515	908	1.616261601	0.130467489	0.020089095
0.012959454	878.2368774	350	28066.03906	8	1	63	215	21	1.350224495	908	2.263426781	0.141247809	0.024418419
0.01553568	930	100	27507.30078	8	1	70	217	6	4.495148659	893	2.483875751	0.151852503	0.030092428
0.018399369	990.4544678	300	26976.02344	8	1	60	217	7	1.067520261	891	2.565558195	0.163026243	0.038818911
0.021591669	906.9729614	471.6990662	26421.41797	9	5	62	217	11	1.721006155	891	3.499234676	0.177355573	0.051463097
0.024917014	523.9274902	700	25869.15234	9	5	61	216	17	2.385944128	898	2.628332376	0.193359181	0.069754802
0.028278904	241.8677368	694.6221924	25319.32422	9	1	52	216	17	1.391763449	899	3.246362925	0.215423122	0.093993381
0.031990357	216.3330841	538.5164795	24771.08203	9	1	54	216	8	0	899	3.628493547	0.246376023	0.121555254
0.035607107	751.7978516	500	24250.26367	9	1	51	217	22	0.754894495	892	5.297555447	0.283675015	0.148642182
0.039070625	570	743.3034668	23707.59375	8	1	48	217	9	1.067520261	893	7.736430645	0.330811083	0.177128017
0.041729882	30	738.2411499	23184.42969	8	1	47	217	10	1.721006155	893	12.23719215	0.382466495	0.205333903
0.043723356	134.1640778	180.2775574	22645.4707	8	1	46	216	80	0.337614715	898	13.2834692	0.433587074	0.232021734
0.044724911	94.86833191	50	22110.01953	8	1	48	217	85	3.016961336	902	18.42520714	0.480337262	0.256389499
0.044842634	84.85281372	0	21600.52148	8	1	41	217	213	1.687604904	902	25.6336956	0.518165171	0.275657028
0.044694174	30	250	21068.31055	9	5	38	216	123	1.391763449	904	33.27767181	0.548245072	0.2911506
0.044290259	120	350	20532.01367	9	5	53	216	132	5.095619678	905	39.39482117	0.565822959	0.301073879
0.043615963	60	670.8203735	19998.32422	9	5	55	216	62	2.569502831	905	36.78026962	0.568063855	0.304193348
0.042763431	0	984.8858032	19460.40625	9	5	59	217	28	1.967863798	905	30.48917198	0.553527653	0.300153106
0.041986477	241.8677368	424.2640686	18948.03516	9	5	47	217	49	1.391763449	899	25.3161068	0.524416447	0.289141625
0.041740086	524.7856445	111.8033981	18415.72461	8	5	44	218	13	0.954841256	891	31.48247528	0.480428845	0.270664155
0.041663516	798.8116455	50	17887.0957	8	1	43	218	12	1.350224495	891	11.57921028	0.424752533	0.246697769
0.040883638	1103.902222	500	17358.00195	8	2	65	217	7	6.526986599	888	7.26980257	0.36041379	0.219765499
0.039334878	1410	1054.751099	16823.39453	8	2	81	218	6	1.687604904	889	4.717680454	0.292218268	0.191009164
0.037116181	1320	565.6854248	16307.25586	8	2	77	218	5	2.433138847	889	3.367473125	0.230872825	0.163558573
0.034199566	1230	150	15766.67676	8	1	65	217	3	2.02486825	890	3.320440292	0.177437529	0.13761121
0.031471234	1223.764648	450	15228.30273	8	3	93	216	5	9.427411079	892	2.680410385	0.140589446	0.116706736
0.02949311	684.1052246	180.2775574	14695.25391	8	2	84	216	3	9.870926857	892	2.621061802	0.118490279	0.101853505
0.028754227	192.0937347	158.1138763	14186.95508	8	5	54	215	5	2.052775145	900	2.867872953	0.106652766	0.092996545
0.028768772	228.4731903	180.2775574	13666.96777	8	5	51	217	8	0.754894495	890	5.024096012	0.100193672	0.089381278
0.029075429	607.4536743	50	13175.46582	10	3	91	217	3	8.984876633	890	3.584001303	0.098327935	0.089073732
0.029655391	953.414917	150	12663.625	10	2	120	217	4	16.72355843	893	2.144540548	0.098970272	0.08895959
0.029769719	1149.82605	150	12160.51367	8	3	78	217	4	4.114075184	893	2.308115244	0.101058528	0.088992774
0.029327042	912.4143677	750	11667.26172	8	1	51	217	6	4.787290573	892	3.596623182	0.103689201	0.089601681
0.028434141	492.0365906	886.0022583	11179.37793	8	1	38	218	5	3.016961336	888	5.761151314	0.107487977	0.090329215
0.027314978	127.2792206	403.1128845	10712.68848	8	1	43	218	7	0.754894495	887	5.030782223	0.111493789	0.090930402
0.026172107	234.3074951	0	10227.93262	8	1	27	218	7	1.909152389	887	5.084444523	0.115362048	0.090398222
0.025045373	593.9697266	602.0797119	9756.275391	8	1	42	218	4	5.051152706	884	4.182776451	0.117469944	0.088165425
0.024277633	161.5549469	1209.338623	9300.290039	8	1	48	218	3	1.967863798	880	5.555835247	0.117155552	0.08430551
0.023275029	417.8516541	1817.278198	8859.757813	8	2	94	218	6	8.478713036	880	4.35567522	0.113418519	0.078553118
0.021905674	986.8130493	2369.071533	8443.228516	9	2	267	216	5	12.64666939	892	1.889175415	0.106597409	0.071361989
0.020109043	1559.134399	2272.663574	8029.302734	9	2	280	211	3	12.01703453	934	1.773412228	0.09666308	0.062438548
0.018562101	1164.989258	1758.550537	7629.973633	9	2	256	211	4	14.9070158	934	1.656623721	0.084138505	0.052875265
0.017523155	844.8076782	1154.3396	7241.194824	9	2	163	215	4	12.26014709	901	1.780604124	0.069730535	0.04357909
0.016962051	466.6904907	559.0169678	6882.630371	9	1	89	216	4	7.210668564	890	1.946179032	0.055326093	0.034980707
0.016898077	84.85281372	50	6552.16748	10	1	66	216	5	1.067520261	890	5.336629391	0.042766064	0.027160207
0.017503474	161.5549469	180.2775574	6233.794922	10	1	70	217	6	8.386797905	880	5.76980114	0.030612599	0.020141184
0.018675201	488.364624	364.0054932	5967.285645	10	2	120	216	4	13.20254803	888	4.248091698	0.020137923	0.014114388
0.020159295	957.1833496	820.0609741	5695.26123	10	2	170	216	1	10.47768211	888	1.643823743	0.012239591	0.009315502
0.021755081	1356.650269	961.7692261	5450.596191	10	2	342	214	1	27.68610001	903	1.476730466	0.006077874	0.006403707
0.022727692	1781.909058	984.8858032	5231.539063	10	2	483	210	1	30.40084648	931	1.206403971	0.00199672	0.005153911
0.02310545	2277.827881	1274.754883	4978.192383	10	2	502	210	1	22.4171772	931	1.14336741	0.000300077	0.00491193
0.022800457	2808.006348	1350	4714.965332	10	3	542	205	16	5.479268551	972	1.197806478	0.001623371	0.005303419
0.021905534	3309.259766	750	4440	10	2	535	200	15	6.396919727	1007	1.193101764	0.003981574	0.006107193
0.021090942	3769.270508	158.1138763	4144.779785	10	2	544	200	6	7.71820116	1007	1.14092207	0.007280143	0.006631268
0.020570008	3743.634521	412.3105774	3823.67627	10	2	518	202	2	15.61612988	991	1.051612139	0.011327535	0.006783153
0.02034333	3161.407959	1019.803894	3488.266113	10	2	394	207	2	10.68350792	951	1.04477942	0.016427863	0.006523097
0.020898091	2589.401367	1486.606934	3103.949219	10	5	294	207	2	17.4220047	951	0.991173804	0.022419984	0.005957172
0.022217385	1986.579956	1711.724243	2696.164063	10	2	182	211	2	16.10847282	916	0.972271681	0.028459918	0.005353747
0.024083989	1385.20752	1104.536133	2288.274414	10	2	232	213	1	24.36137962	905	0.983170629	0.033845458	0.005222668
0.02614308	819.3900146	550	1905.41333	9	2	204	214	1	12.91359329	899	0.99460429	0.037886206	0.005512543
0.028203579	254.5584412	0	1542.886963	9	2	42	214	0	10.31508255	899	1.038310051	0.040572908	0.006159605
0.029983852	323.1098938	492.4429016	1204.865112	8	3	76	216	1	3.054369926	871	1.124347568	0.041449215	0.007209981
0.031415716	913.8927612	1054.751099	910.9335938	8	2	177	217	0	20.55604553	876	1.036892772	0.04043455	0.008736508
0.032516655	1369.525513	1544.344482	662.7216797	8	2	207	217	2	19.31028748	876	1.113484859	0.037605677	0.010592381
0.033351868	1655.173706	1803.468872	436.8065796	9	2	96	217	7	20.09799194	871	1.214908957	0.033473972	0.012331908
0.03359675	1654.629883	2202.271484	240	9	3	49	218	5	6.344120979	869	1.229939938	0.027921153	0.013842328
0.032766983	1166.919067	2666.927002	90	8	1	37	218	7	5.875572681	869	1.48279345	0.021696925	0.014961066
0.030922182	700.3570557	2530.316162	60	8	1	15	219	18	1.067520261	865	2.500668526	0.0153959	0.015552939
0.028301902	192.0937347	2093.442139	30	8	1	29	219	7	6.762860775	864	2.384917974	0.010102736	0.015770694
0.02574173	308.8688965	1761.391479	150	8	1	20	219	10	2.569502831	864	2.471592426	0.006652074	0.01570262
0.023174766	442.9447021	1600.781006	335.4101868	8	1	25	219	3	1.391763449	868	2.445105791	0.00406877	0.015455923
0.020994984	94.86833191	1443.086914	488.364624	9	2	27	220	4	3.181812763	863	2.921460867	0.001864681	0.015849818
0.019283857	591.6925049	1503.32959	30	9	2	63	220	2	7.572619915	863	5.37229681	0.000385868	0.017764678
0.017843856	379.4733276	1540.292236	524.7856445	8	1	17	220	4	2.134299994	868	5.744203568	0.000313974	0.021795249
0.016814582	300	1503.32959	189.7366638	8	1	9	220	5	2.263636112	870	6.882373333	0.001624242	0.02769609
0.016029984	210	1185.326904	361.2478333	8	1	12	220	13	2.719923258	870	4.37353754	0.003748533	0.035226483
0.015092782	42.42640686	743.3034668	931.4505005	9	1	13	220	11	0.337614715	865	4.980751514	0.006302743	0.04340148
0.014588339	30	550	1489.463013	9	1	20	220	16	2.134299994	865	6.563807011	0.00896311	0.05164751
0.014814739	256.3200989	832.1658325	2044.627075	9	1	19	220	11	2.8624053	865	6.219882011	0.011449242	0.059549443
0.015757052	550.7268066	970.8244019	2575.985352	9	5	18	220	9	0.954841256	867	5.937057495	0.013429441	0.066467956
0.016827732	999.0495605	860.2325439	3142.133057	8	5	34	220	4	3.438912392	871	8.734921455	0.014992667	0.072933339
0.017676439	797.119812	452.7692566	3712.855957	8	5	27	220	7	2.385944128	871	8.240249634	0.01588789	0.078079782
0.018565942	268.3281555	50	4285.907227	8	5	19	220	12	0.754894495	873	11.90618229	0.016051201	0.08182472
0.020387204	300	350	4867.124512	9	5	11	220	13	1.909152389	877	16.37836266	0.015471141	0.084493749
0.022725902	844.8076782	583.0952148	5424.029785	9	5	11	220	5	2.719923258	877	16.43379021	0.014243294	0.085707814
0.02543867	844.8076782	950	6014.682129	9	5	11	220	12	1.391763449	871	7.57766819	0.012380264	0.085510865
0.02816716	276.5863342	1070.046753	6608.244629	8	1	9	220	18	2.160789013	863	9.19649601	0.01004636	0.084198259
0.030724259	296.9848633	751.6647949	7203.999023	8	1	9	220	7	2.263636112	863	6.990537167	0.007437333	0.081773922
0.03300852	657.951355	427.2001953	7801.442383	9	1	10	220	5	2.160789013	862	5.5216856	0.004801375	0.078828588
0.004270399	999.0495605	763.2168579	38424.60156	10	2	415	197	0	32.473629	1012	0.472045332	5.23927E-05	0
0.00686603	624.2595825	700	37847.69531	10	2	409	204	0	27.95152283	972	0.478816092	0.000188814	0
0.009665608	416.7733154	552.2680664	37271.39844	10	2	219	209	0	15.10091877	940	0.417837918	0.001153674	9.92175E-05
0.012744649	127.2792206	291.5476074	36696.08203	10	1	178	209	1	10.64269066	940	0.786103308	0.004411766	0.000697154
0.015545703	84.85281372	50	36148.40625	10	2	160	211	1	19.18076897	925	1.075374722	0.010603338	0.001611226
0.018179687	42.42640686	360.5551147	35575.11719	10	3	221	210	2	22.25977898	934	1.372801423	0.019784832	0.002787137
0.02049876	375.8989258	158.1138763	35002.95703	10	1	124	210	2	6.729688644	934	1.367976427	0.030924561	0.004032797
0.02229039	806.1017456	380.7886658	34431.97656	10	2	227	208	1	16.41644096	950	0.789313495	0.043783575	0.005223385
0.023352019	910.9335938	514.7814941	33862.23828	10	2	184	211	1	12.95884228	933	1.007002831	0.056940448	0.006256711
0.023531906	787.4642944	180.2775574	33320.00781	9	1	126	211	2	15.07339954	933	1.236735463	0.069472469	0.007003923
0.022994721	810	400	32752.85547	9	1	96	214	2	3.016961336	915	1.310691118	0.081801869	0.007521439
0.021684555	977.1898193	400	32187.14844	9	5	98	215	3	2.698951006	907	1.645277977	0.092296176	0.007888026
0.01956249	615.5485229	223.6067963	31622.96094	9	5	80	215	10	0	907	2.247395277	0.10208711	0.008603119
0.016819069	390	180.2775574	31060.375	9	1	73	217	10	1.391763449	904	3.938393116	0.110709801	0.010028276
0.014631806	300	150	30540.53125	8	1	73	217	23	0.337614715	907	4.235971928	0.119712844	0.01201194
0.012564184	390	424.2640686	29979.66797	8	1	81	216	22	4.972358227	905	7.21362257	0.127640069	0.014467789
0.011444462	305.9411621	474.3416443	29419.73828	9	1	68	216	17	0.954841256	907	6.423547268	0.134017363	0.017734233
0.011847999	240	300	28861.69922	9	1	70	215	21	1.012750387	908	6.434642315	0.141155541	0.021446301
0.012878446	271.6615601	150	28305.66406	8	1	67	215	28	1.391763449	908	5.957755566	0.149018928	0.025336912
0.014207942	330	0	27776.95508	8	1	63	217	8	1.391763449	895	4.488302231	0.156510115	0.030774122
0.015970603	390	70.7106781	27225.14453	8	1	56	217	9	0.954841256	897	4.925106049	0.165824711	0.040115587
0.018314444	400.2499084	50	26675.5332	8	1	55	217	15	0.954841256	897	5.418446064	0.178090051	0.053260155
0.021547033	523.9274902	100	26127.57227	8	1	57	217	20	2.8624053	897	5.318962097	0.194149375	0.072060578
0.02481892	474.3416443	180.2775574	25582.26172	8	1	53	217	27	1.909152389	894	6.339998722	0.217372462	0.09679316
0.028344354	120	50	25039.77539	8	1	51	217	33	1.067520261	897	4.442461967	0.251094937	0.124778464
0.031857636	618.4658203	50	24523.63672	9	1	49	217	22	0.477453768	897	6.469208717	0.291661769	0.152539164
0.035276353	480	150	23984.18945	8	1	47	217	41	1.067520261	893	9.261874199	0.340434849	0.182136208
0.038138688	120	200	23448.02734	8	1	44	216	25	0.954841256	898	16.90666199	0.39292863	0.211296558
0.040218133	417.8516541	180.2775574	22914.22656	8	1	47	216	39	0.954841256	898	15.55227947	0.44400987	0.23913528
0.041373875	94.86833191	291.5476074	22382.89453	8	5	52	216	149	1.350224495	906	16.3055172	0.490922928	0.264436811
0.041657452	42.42640686	450	21870.18555	8	5	67	216	189	0.954841256	910	26.56306267	0.528638363	0.284443676
0.041499585	120	350	21354.12109	8	5	60	216	178	4.393377304	910	36.20584869	0.558733404	0.300553203
0.041362714	210	158.1138763	20816.9082	8	5	53	216	204	6.69634676	910	49.90871811	0.5761621	0.310881883
0.041040301	271.6615601	206.1552887	20280.08789	8	5	47	216	55	4.044691086	908	34.79146576	0.57810688	0.314546615
0.040631957	589.4064941	602.0797119	19747.31641	9	2	60	216	23	2.385944128	908	28.4443512	0.563597023	0.310645908
0.040672328	782.3042603	500	19242.44531	9	5	49	217	18	5.479268551	899	23.25737953	0.534813583	0.299501151
0.041400872	1056.834839	50	18713.26758	8	5	41	218	12	1.350224495	891	31.22724724	0.491188675	0.280636579
0.041964654	1339.626831	460.9772339	18180.02539	8	1	61	218	16	3.109632969	891	13.72294712	0.435939223	0.256578714
0.041783921	1621.110718	790.569397	17639.43945	8	2	80	217	5	5.989218235	888	7.972980499	0.370840788	0.229652941
0.040726125	1939.81958	721.1102295	17098.86914	8	2	94	217	3	7.543149948	891	3.729498625	0.301778704	0.200865865
0.038869835	1920	502.4937744	16584.57422	8	2	111	217	4	3.64697051	891	3.303432941	0.240004539	0.17303361
0.036307253	1830.24585	150	16050.70117	8	1	73	217	7	3.016961336	888	3.333281279	0.185890406	0.145902291
0.034052677	1507.481323	447.2135925	15522.18066	8	3	80	216	5	3.814074755	898	2.807871103	0.147619784	0.123433419
0.032663275	1019.117249	400	14999.58008	8	3	154	216	3	24.40688896	898	2.46067524	0.124881767	0.10682606
0.032168619	591.6925049	400	14483.53906	9	2	54	218	5	5.322852612	884	3.335420847	0.11306154	0.095914505
0.032472514	201.2461243	304.1381226	13992.35547	9	2	61	217	16	6.423151016	890	3.881569147	0.108873367	0.090744436
0.033065703	174.9285583	111.8033981	13484.4248	9	2	97	217	6	13.42150879	890	3.04246068	0.109229349	0.088822447
0.033565041	408.0441284	353.5534058	12984.97559	9	3	44	217	3	6.281942844	893	2.832852364	0.112173706	0.088194221
0.033688933	597.7457886	500	12515.79004	8	3	78	217	3	3.769243956	893	3.130605459	0.116092049	0.087530591
0.033156637	424.2640686	657.6473389	12027.90527	8	5	42	217	5	5.062306881	893	5.299749374	0.118594922	0.08723484
0.032185979	84.85281372	873.2124634	11561.21582	8	1	40	218	9	6.063765049	891	7.984784603	0.121947609	0.087177351
0.030834289	324.4996033	291.5476074	11079.87402	8	1	24	219	7	1.067520261	885	6.649917603	0.126261741	0.087003991
0.029385548	721.2489014	250	10611.39453	8	1	43	219	4	3.723867178	885	4.768395424	0.129520148	0.085564211
0.028499737	848.5281372	782.6237793	10157.55859	8	1	37	218	4	6.388151169	884	3.530385971	0.13020739	0.082643516
0.028119203	268.3281555	1334.166382	9717.268555	9	1	41	218	4	3.016961336	883	4.958771229	0.128077835	0.078519627
0.027340047	330	1733.49353	9283.630859	9	2	94	218	4	15.84516716	880	4.325694561	0.12257129	0.072578996
0.026087809	904.4888306	2071.834961	8886.332031	9	3	252	216	1	20.7478447	892	1.807127237	0.113776676	0.065336384
0.024300776	1510.761353	1769.180542	8484.486328	9	2	340	211	1	24.37595558	934	1.692119479	0.101645634	0.056469399
0.022615001	1654.629883	1457.737915	8093.608398	9	3	199	211	5	24.14111519	934	1.531127214	0.08749903	0.047088448
0.021335954	1321.362915	1281.600586	7727.897461	9	2	146	210	4	17.77531624	939	1.48557198	0.071676649	0.038100485
0.020433486	912.4143677	860.2325439	7380.244141	9	2	171	214	3	4.380486965	902	1.504719973	0.0559256	0.030254234
0.019953236	611.8823242	509.901947	7067.021973	10	1	96	214	6	13.42939377	902	1.782605052	0.042332031	0.02341016
0.020027224	339.4112549	316.2277527	6759.126953	10	1	71	215	5	2.882181168	897	2.592079639	0.029297724	0.017106218
0.020769473	134.1640778	150	6479.513672	10	1	60	217	3	4.763641834	880	5.269712448	0.018621201	0.011311302
0.02177811	524.7856445	721.1102295	6218.399902	10	2	95	218	5	20.57463837	876	3.235992193	0.011119175	0.006598459
0.022914935	975.807373	1162.970337	5988.36377	10	2	182	214	2	12.77257824	903	1.901424408	0.005778183	0.00353111
0.023507578	1471.223999	1520.690674	5757.030273	10	2	348	210	0	34.56687546	931	1.23578763	0.002140904	0.00218181
0.023517016	1994.041138	1780.449341	5494.260742	10	2	242	205	1	19.13989639	972	1.20169878	0.000742955	0.00169562
0.022891855	2460.731689	1346.29126	5255.739746	10	3	497	205	6	15.48341465	972	1.113280416	0.002370069	0.001754581
0.02163686	2912.936768	761.5773315	4975.389648	10	2	526	204	4	0.477453768	981	1.066670656	0.005111105	0.002286898
0.020196646	3336.345215	180.2775574	4648.354492	10	1	534	201	3	5.427642822	1008	1.166229486	0.008343758	0.002714691
0.01913354	3565.459229	206.1552887	4329.260742	10	2	532	201	2	5.720433235	1008	1.124006152	0.011893094	0.003008059
0.018419422	3017.051514	651.9202271	3960.568115	10	2	518	202	2	2.635026455	997	1.024086714	0.016098484	0.003105512
0.019113194	2430	1234.908936	3552.942383	10	3	425	206	1	9.736777306	962	0.994280338	0.021014078	0.002903894
0.02088448	1832.211792	1820.027466	3145.425293	10	2	129	206	2	14.58181095	962	0.988905787	0.026135784	0.002434342
0.023084503	1243.100952	1261.942993	2742.498779	10	1	65	213	1	4.763641834	905	1.030629516	0.030761393	0.00234031
0.025269873	700.3570557	710.6335449	2388.158203	10	4	55	214	0	4.222687244	899	1.0948807	0.034229711	0.002808058
0.027419696	161.5549469	300	2039.338135	10	2	54	214	0	2.781886339	899	1.042591095	0.036465917	0.00386692
0.029276911	335.4101868	650	1733.262817	10	2	198	216	1	22.21600533	871	1.088271141	0.037049644	0.005399682
0.030773338	907.9647827	1209.338623	1461.095459	8	2	265	213	0	21.43918419	905	1.152139425	0.03590031	0.007264242
0.031926457	1500.299927	1800.694336	1223.764648	8	2	280	213	1	18.8296566	905	1.056454659	0.033094678	0.009144031
0.032800194	2070.217285	2320.021484	1005.783264	9	2	104	212	2	9.74803257	911	1.100742579	0.02913421	0.010767903
0.03301559	2015.365967	2653.770996	810.5553589	9	4	42	217	18	2.719923258	869	1.141794086	0.023911415	0.012182157
0.032139186	1527.350708	2740.894043	690	8	1	42	217	8	8.380191803	869	1.236219525	0.018174741	0.01323301
0.030238373	979.4896851	2198.294678	630	8	3	51	218	6	15.73115158	869	1.403152585	0.012622577	0.013866131
0.027444808	390	1677.051025	540	8	1	40	219	3	3.931095839	864	2.179697037	0.008015182	0.014049827
0.024440244	161.5549469	1237.941895	391.1521301	9	5	21	219	7	3.016961336	864	2.370064974	0.004657723	0.013813232
0.021376934	700.3570557	996.2429199	180	9	1	42	219	3	3.843668222	868	2.406647205	0.002446296	0.013445345
0.018550858	228.4731903	838.15271	84.85281372	9	1	37	219	4	1.217118144	866	2.473203421	0.000831365	0.014044953
0.016204944	212.1320343	921.9544678	283.0194397	9	3	51	219	2	4.058664322	866	2.84249568	3.01839E-05	0.01648231
0.01446684	678.8225098	934.0770874	258.0697632	9	1	20	219	5	1.909152389	874	4.164941788	0.000834038	0.021345958
0.01353108	660	950	30	9	1	17	220	6	1.350224495	866	4.644550323	0.0026737	0.028160876
0.012751501	90	827.6472778	547.4486084	8	1	4	220	7	1.067520261	866	4.382227898	0.005315086	0.036652744
0.011898648	295.4657288	335.4101868	1129.690186	9	1	13	220	11	1.909152389	865	8.30605793	0.008307408	0.045767184
0.011257269	169.7056274	50	1706.575562	9	1	14	220	9	3.438912392	866	9.845513344	0.011327105	0.05493157
0.011412792	256.3200989	350	2278.61792	9	1	26	220	7	3.016961336	865	7.234839916	0.014103058	0.063752867
0.012325791	150	452.7692566	2815.8479	9	1	22	220	4	3.584252357	867	7.070623875	0.016297668	0.071507625
0.013375015	636.3961182	300	3368.827637	9	5	22	220	5	1.067520261	871	10.13303661	0.018015385	0.078412123
0.014207863	502.8916321	100	3929.083984	8	3	24	220	6	8.478713036	871	10.27258301	0.018995462	0.083523028
0.015230643	30	50	4490.489746	8	5	21	220	51	2.719923258	876	14.81033421	0.019173993	0.087160289
0.017338304	536.656311	380.7886658	5060.138184	8	5	11	220	36	1.012750387	878	13.88186932	0.018539516	0.089655556
0.020000536	1043.551636	350	5601.089355	9	5	14	220	96	0.954841256	878	14.04383278	0.017198699	0.09065932
0.023091977	602.9925537	350	6174.828125	9	1	14	220	9	1.350224495	873	9.635252953	0.015145036	0.090053797
0.026240943	30	522.0153198	6754.332031	9	1	9	220	12	1.350224495	866	10.85356331	0.012550737	0.088011704
0.029260317	494.7726746	570.0877075	7338.235352	9	1	15	220	6	1.909152389	866	8.403715134	0.00961155	0.084747165
0.032048654	1041.393311	50	7925.566406	9	1	14	220	5	3.035723686	862	5.634081364	0.006575668	0.080706492
0.004291585	547.4486084	474.3416443	39176.42969	10	2	478	205	0	33.43396378	964	0.654010594	0.000835674	0
0.007465266	523.9274902	304.1381226	38600.96484	10	2	367	205	0	15.61282825	964	0.83272773	0.001671853	0
0.010917876	169.7056274	100	38026.47656	10	2	214	209	0	21.95499802	936	0.77383399	0.00307919	1.46879E-05
0.014768051	108.1665421	50	37453.00391	10	2	180	209	0	9.142972946	940	0.588954628	0.005296152	0.00049299
0.018782496	361.2478333	269.2582397	36921.17578	10	2	230	209	1	26.83183861	940	0.72861445	0.010422748	0.001462991
0.022534205	648.9992065	380.7886658	36349.94922	10	2	299	211	1	24.75752068	925	0.705058992	0.019164266	0.002792554
0.026071526	468.6149902	640.312439	35779.89063	10	3	280	213	1	25.87092781	921	0.795501471	0.030638468	0.004289972
0.029121917	42.42640686	269.2582397	35211.05469	10	3	143	213	1	17.93200302	921	0.975322902	0.043786407	0.005807789
0.031375732	284.6049805	200	34643.50781	10	1	111	213	1	1.067520261	920	0.933611929	0.058278527	0.00722118
0.032630421	313.209198	50	34077.30469	10	1	99	214	2	1.687604904	915	1.151436806	0.073001139	0.008427959
0.032738455	201.2461243	150	33538.46875	9	1	96	215	2	2.02486825	910	1.300806165	0.086857982	0.009294547
0.03186895	210	0	32975.07813	9	1	88	215	9	4.763641834	910	1.48325479	0.100111075	0.009892037
0.030028742	442.9447021	141.4213562	32413.24805	9	1	84	216	7	1.217118144	907	1.945306897	0.111273088	0.010597555
0.027429279	180	50	31852.44336	9	1	78	217	51	0.477453768	904	2.758723021	0.121005572	0.011590824
0.024093365	189.7366638	552.2680664	31291.74023	9	1	95	217	67	2.569502831	904	5.838367462	0.129478872	0.012846833
0.020556139	270	751.6647949	30758.00391	8	5	83	217	43	0.675206006	907	7.163854599	0.13665843	0.014490385
0.017287672	180	930.053772	30200.40625	8	1	84	217	27	5.051152706	907	7.915586948	0.143008098	0.016556721
0.014660789	123.6931686	1051.189819	29644.73633	8	1	88	217	13	3.199601412	907	7.692233562	0.147148415	0.019313883
0.013309635	174.9285583	900	29091.10742	8	3	105	217	14	9.374782562	906	4.111305714	0.150810778	0.022495305
0.013257842	313.209198	701.7834473	28556.17188	8	2	90	217	7	3.181812763	901	3.7778368	0.154825822	0.025949826
0.013467133	270	550	28031.78516	8	1	73	217	15	3.199601412	901	4.571380138	0.15828006	0.0311988
0.01403308	210	509.901947	27484.07813	8	1	66	217	17	3.843668222	900	7.530531883	0.164201364	0.040324304
0.015201704	182.4828796	550	26938.89844	8	1	58	217	18	1.432096243	899	7.435294628	0.173761606	0.053224489
0.017724881	60	150	26396.40234	8	1	63	217	31	1.391763449	897	7.428438187	0.18850264	0.071728759
0.020846417	30	400	25855.82422	8	5	60	217	73	2.635026455	894	7.519179344	0.211431101	0.096053876
0.02390755	42.42640686	604.1522827	25340.64258	8	5	56	217	35	0.754894495	897	11.98171806	0.243741393	0.122341782
0.027321301	30	585.2349854	24804.12305	8	1	52	217	26	2.901821613	897	12.71109104	0.287197381	0.151621088
0.030591166	0	400	24270.07422	8	1	53	217	58	1.350224495	897	15.17509747	0.336146981	0.181718096
0.03340498	30	380.7886658	23738.55078	8	5	52	217	73	0.754894495	902	24.59249687	0.38803041	0.211542591
0.035536245	150	403.1128845	23202.2793	8	5	69	217	79	6.918174744	902	21.17665672	0.438713938	0.239914253
0.036844138	318.9043884	636.3961182	22668.01367	8	5	55	216	53	0.954841256	911	21.72828484	0.485095352	0.265610695
0.037316978	611.8823242	1050	22155.86914	8	5	75	216	34	4.857533455	916	30.80883408	0.522252202	0.286015034
0.037486173	417.8516541	934.0770874	21618.36719	8	5	64	216	100	3.109632969	916	40.49172592	0.551912725	0.302125603
0.037598066	351.1409912	626.49823	21084.62305	8	5	63	216	119	4.763641834	910	39.88533401	0.568897665	0.312518269
0.037638512	67.08203888	250	20554.92578	8	5	53	216	45	4.393377304	908	36.67518616	0.571100593	0.316470712
0.037937623	339.4112549	250	20025.91602	9	5	34	216	16	1.687604904	908	32.83610535	0.55764854	0.312563568
0.038984679	750	180.2775574	19536.05859	9	1	32	217	10	1.217118144	902	28.30840302	0.530030429	0.301626503
0.040755801	1233.28833	100	18996.06445	8	1	39	217	9	1.687604904	892	11.00031281	0.488331795	0.283267766
0.041958779	1440	700	18455.48633	8	3	81	217	6	6.926249027	892	14.78635406	0.434227198	0.260191381
0.042338885	1484.924194	1162.970337	17916.73242	8	5	90	217	5	4.822542191	892	10.85108852	0.370082289	0.234339118
0.041763566	1504.792358	559.0169678	17382.45703	8	5	125	216	4	7.085726738	895	5.902647495	0.303154677	0.206224918
0.040296853	1520.85498	0	16876.64648	8	3	98	216	4	5.479268551	895	4.306755543	0.243675634	0.178782016
0.038128227	1470.918091	300	16352.31152	9	3	81	216	4	0.954841256	895	3.702418327	0.191579714	0.151485875
0.036542792	1412.2323	604.1522827	15833.8623	9	3	149	216	5	15.84516716	898	3.121195078	0.153700262	0.128481671
0.035738893	1360.624878	1004.987549	15319.63477	8	3	152	216	3	10.89007092	898	2.499129295	0.131143808	0.110456839
0.035706885	1040.096191	1001.249207	14808.73047	9	3	126	218	3	9.702926636	884	2.35443449	0.119582348	0.098111205
0.036379818	658.6349487	694.6221924	14327.22266	9	2	83	217	4	10.6784153	890	2.500055552	0.11654859	0.091351591
0.037259787	335.4101868	316.2277527	13831.59473	9	2	78	217	6	14.48112297	890	3.004040241	0.118720613	0.087716348
0.037641287	150	200	13343.12207	9	2	51	217	6	8.300483704	893	4.391570091	0.123792022	0.08618097
0.037307534	60	70.7106781	12855.20117	9	5	35	217	4	1.217118144	893	7.002453327	0.128063828	0.085068755
0.036395762	94.86833191	141.4213562	12368.18945	8	5	28	217	4	2.635026455	893	6.748794556	0.131116539	0.084116451
0.035193268	381.837677	450	11910.60449	8	5	26	218	16	1.350224495	891	7.216921806	0.134542897	0.083113812
0.033724312	745.1845703	390.5124817	11444.2041	8	5	26	219	13	1.967863798	885	7.154482841	0.138363272	0.082116708
0.032187667	750	150	10991.51074	8	1	24	218	8	1.217118144	884	8.035160065	0.140773416	0.079858579
0.031597726	442.9447021	618.4658203	10574.86133	8	1	30	218	6	2.719923258	884	8.23650074	0.140837967	0.075937666
0.031485274	42.42640686	901.3878174	10141.59766	9	2	48	218	3	3.372286797	883	6.084236622	0.137336478	0.071284257
0.030926581	450.9989014	1274.754883	9743.397461	9	2	169	216	6	17.98199844	895	2.575056553	0.130969465	0.065633781
0.029774804	1018.675598	1552.41748	9339.641602	9	2	207	216	0	19.5336113	895	1.849201202	0.120528616	0.05811882
0.028018437	1597.059814	1350.925659	8947.094727	9	3	261	212	1	14.59970474	925	1.650174022	0.106971778	0.04955025
0.026155386	2178.669434	919.2388306	8574.858398	9	3	132	214	3	15.95176601	910	1.526328564	0.091623507	0.040653948
0.02462619	1764.907959	694.6221924	8224.268555	9	2	118	214	13	24.89213753	910	1.500351429	0.075040899	0.032336876
0.023433741	1415.097168	700	7902.024902	9	2	87	218	6	14.20359707	883	1.427277207	0.059389919	0.025838492
0.022550352	1171.537476	874.6427612	7587.806152	9	1	224	218	3	8.300483704	882	1.367672324	0.044433441	0.019869018
0.022159075	708.0254517	494.974762	7295.430176	9	1	87	215	5	19.5336113	897	1.445543528	0.030528564	0.014228419
0.022481518	318.9043884	141.4213562	7022.819824	10	1	47	217	8	8.543725967	880	3.320322752	0.019115109	0.009073461
0.023309659	150	291.5476074	6774.023926	10	1	52	218	8	2.385944128	876	6.293148518	0.010985627	0.005032029
0.024229759	666.1080933	707.1068115	6548.526367	10	2	160	218	6	15.25121784	876	2.212360859	0.005988875	0.002316757
0.024541905	1145.512939	1101.135742	6304.855469	10	2	285	216	1	24.11336708	891	1.542406678	0.002585368	0.000734485
0.024218163	1634.655884	1600.781006	6043.120117	10	2	142	211	1	6.379370213	927	1.481015325	0.001438088	0.000204173
0.023254402	2083.866699	1504.160889	5768.119141	10	2	417	211	2	9.577706337	927	1.17279315	0.002926829	0.000464214
0.021730345	2502.259033	970.8244019	5461.071289	10	2	547	211	3	23.06113625	924	1.100872636	0.005911631	0.000971703
0.01982235	2970.151611	452.7692566	5127.192383	10	3	559	203	2	17.65380669	988	1.120428443	0.009354299	0.001476711
0.018249178	3282.087646	100	4792.869629	10	2	475	203	1	14.93838024	988	1.180683255	0.012724992	0.001853252
0.017371051	2791.773682	651.9202271	4385.03125	10	3	487	202	2	14.53875923	997	1.091456532	0.016286639	0.002063986
0.017734133	2212.690674	1250	4002.161865	10	2	426	206	3	14.6247139	962	0.984426081	0.019941028	0.002043127
0.019494414	1660.873291	1788.85437	3596.623535	10	2	284	206	1	21.92525291	962	0.93329215	0.023910437	0.001761611
0.021704985	1141.577881	1520.690674	3219.937988	10	1	136	213	1	17.45659065	900	1.023633122	0.02759449	0.001555445
0.023909844	570	1118.033936	2884.527588	10	4	63	216	3	1.432096243	875	1.268912554	0.030362237	0.00191976
0.026093883	30	905.5385132	2557.049072	10	2	57	216	2	3.64697051	875	1.153021336	0.032068647	0.002830395
0.028005315	626.418396	1063.014526	2267.531738	10	2	212	215	0	12.5363884	877	1.293542981	0.032332931	0.004175475
0.029610515	1167.304565	1500.83313	2008.20813	8	2	367	210	0	15.02163982	928	1.11875701	0.031074515	0.005775251
0.030942397	1689.615356	2008.108521	1783.171387	8	2	282	210	1	15.50340843	928	1.056675911	0.028370159	0.007462761
0.03197531	2224.455078	2510.97583	1565.183716	8	2	152	210	3	12.72657585	928	1.083569527	0.024699749	0.00893887
0.032209449	2253.996338	3083.018066	1400.714111	8	1	44	217	12	3.321432114	869	1.214986563	0.019987334	0.010231303
0.031297956	1647.543579	2551.959961	1290	9	3	105	217	3	8.063245773	869	1.166568756	0.014971009	0.011196162
0.029312124	1041.393311	1960.229614	1230	8	2	159	218	3	14.92096519	869	1.354993105	0.010209604	0.011779116
0.026408924	436.8065796	1382.931641	1135.649536	8	1	43	218	7	4.058664322	875	1.941871047	0.005891136	0.011948471
0.023046495	120	886.0022583	967.4709473	9	1	28	218	7	3.584252357	875	2.534615517	0.002751061	0.011733449
0.019544313	721.2489014	430.116272	721.2489014	9	1	30	219	6	6.063765049	868	2.271235943	0.001002356	0.011521914
0.016343305	636.3961182	269.2582397	408.0441284	9	1	23	219	3	0	870	2.395787239	0.000121735	0.012593713
0.01371183	150	390.5124817	42.42640686	9	1	30	219	4	5.226703644	870	4.167480469	0.000111085	0.015747847
0.012082253	308.8688965	360.5551147	67.08203888	9	1	16	219	5	2.361991405	869	4.325792789	0.001404987	0.021489486
0.011444459	570	350	180	9	5	12	219	5	0.954841256	869	4.715607166	0.00363745	0.029013455
0.010795048	30	694.6221924	742.1589966	9	1	10	220	10	2.698951006	866	5.013370514	0.006640032	0.038233768
0.010117114	67.08203888	180.2775574	1312.13562	8	5	11	220	2	1.217118144	865	10.18727493	0.009941098	0.048186548
0.009506847	534.1348267	335.4101868	1884.038208	9	1	20	220	15	3.723867178	866	12.20492172	0.01321747	0.058161363
0.009550788	657.951355	250	2461.097412	9	1	16	220	5	2.719923258	870	10.1152792	0.016198417	0.067595407
0.010192663	212.1320343	111.8033981	3018.095459	9	1	11	220	13	1.687604904	870	13.26378155	0.018653803	0.075822756
0.010881943	254.5584412	141.4213562	3595.622314	9	5	7	220	13	1.817522049	871	17.54447174	0.020504314	0.082561105
0.011405297	300	291.5476074	4167.51709	8	5	11	220	14	2.263636112	881	17.65201569	0.021530468	0.087241866
0.012336379	276.5863342	250	4722.975586	8	5	21	220	19	1.217118144	881	19.16423225	0.021694917	0.090408258
0.014274357	829.7589722	70.7106781	5282.471191	8	5	19	220	113	0.754894495	885	16.93160248	0.021019284	0.092388853
0.016959509	1100.227295	158.1138763	5813.579102	9	5	21	220	75	2.698951006	879	16.74028587	0.01959605	0.092929676
0.020323381	510	70.7106781	6378.087402	9	1	18	220	8	3.016961336	873	12.76824474	0.017399522	0.091907188
0.023830449	90	50	6948.416992	9	1	19	220	6	0.954841256	866	10.2312603	0.014610076	0.089160301
0.027278284	690	100	7519.175293	8	1	15	220	6	1.391763449	864	8.382279396	0.01142346	0.085119307
0.030565437	1290	150	8093.38623	8	1	24	220	4	3.584252357	864	6.082614899	0.008087867	0.080013469
0.00380164	60	180.2775574	39945.00781	10	2	266	204	0	23.65321541	973	0.72826165	0.00211589	0
0.00735529	42.42640686	100	39371.42969	10	2	222	205	0	14.49195099	964	1.089380622	0.003791192	0
0.011424934	60	200	38798.86328	10	1	243	209	0	22.33453369	936	1.537638307	0.00619043	0
0.015851239	296.9848633	304.1381226	38227.34766	10	2	327	209	1	24.59124947	936	0.907640159	0.009073569	0.000215369
0.020679478	678.8225098	565.6854248	37656.92969	10	2	444	208	0	28.03759956	950	0.496266305	0.0125294	0.001092062
0.025162574	874.6427612	781.0249634	37113.92969	10	2	451	204	0	29.54143906	982	0.459487528	0.019318067	0.002366271
0.029815204	1168.460571	982.3441162	36545.78906	10	2	547	204	0	13.37804604	982	0.468414813	0.030196659	0.003997482
0.034171343	870	1118.033936	35978.90625	10	2	487	206	0	7.125016212	968	0.529232323	0.043571666	0.005755446
0.038237933	512.6401978	850	35428.32422	10	2	276	212	1	20.82800293	933	0.560325265	0.058628008	0.007563972
0.040886417	300	715.8910522	34864.3125	10	2	192	212	2	14.04373074	933	0.749337316	0.074565165	0.009166105
0.042193033	268.3281555	651.9202271	34327.55078	10	2	182	212	2	15.79642487	937	0.72612679	0.089849576	0.010445995
0.04234691	362.491394	738.2411499	33766.42188	9	3	267	215	2	23.39774132	910	0.862468302	0.105899841	0.011488566
0.041182913	362.491394	559.0169678	33205.59766	9	2	270	215	4	12.95884228	910	0.938149929	0.120130852	0.012222416
0.038814519	60	650	32645.25195	9	2	120	216	9	9.74803257	907	1.601688623	0.131625697	0.013235235
0.035462297	134.1640778	100	32086.5957	8	1	89	216	62	4.114075184	908	5.043873787	0.14117837	0.014467023
0.031452078	0	502.4937744	31529.71484	8	1	126	216	11	4.532714367	908	4.583782673	0.149192616	0.015711918
0.027091915	152.9705811	1110.180176	30999.98828	8	3	122	216	13	13.26267624	905	1.793401718	0.155113518	0.017025732
0.022628849	201.2461243	1498.332397	30446.82227	8	3	114	216	6	12.47226334	907	1.609750867	0.158924446	0.018637609
0.018676825	416.7733154	1637.833984	29895.73438	8	3	221	216	10	15.48341465	907	2.797799349	0.160103083	0.020717863
0.015575982	300	1491.643433	29346.45703	8	1	101	214	6	7.860958576	916	1.718155265	0.15941669	0.023232253
0.013975689	169.7056274	1285.495972	28798.90625	8	1	82	217	16	4.69196701	902	2.0374825	0.158317551	0.026137808
0.013123144	550.7268066	1128.051392	28278.40234	8	3	72	217	7	0.337614715	901	2.799531937	0.157287389	0.031023012
0.012580594	780.5767212	1106.797241	27735.66211	8	1	94	217	6	3.843668222	900	2.52641654	0.158341065	0.039787211
0.012650738	750	750	27195.0625	8	1	65	217	9	1.909152389	899	2.951327085	0.164387748	0.052289795
0.013927122	630.7138672	150	26672.85156	8	1	62	217	12	0.754894495	899	4.294351578	0.175757155	0.069534838
0.016545501	450	403.1128845	26136.19922	8	1	62	217	22	1.067520261	900	4.872125149	0.196884111	0.09258423
0.01926716	120	961.7692261	25626.00586	8	1	65	217	25	0.954841256	901	6.600306988	0.227501646	0.117859513
0.022299107	573.1491699	1159.741333	25093.86523	8	5	58	217	13	2.882181168	901	6.296517372	0.26978761	0.146661371
0.025316063	597.7457886	1000	24558.49609	8	1	66	217	33	2.385944128	900	22.57549095	0.317938417	0.176563829
0.028005859	152.9705811	970.8244019	24024.00586	8	1	57	217	15	2.134299994	903	24.89964104	0.368063301	0.206274733
0.030142	300	982.3441162	23488.08398	8	1	71	217	16	2.882181168	903	22.86239052	0.417487144	0.234242067
0.031570923	390	1140.175415	22974.61328	8	1	101	216	9	13.06915188	911	33.78953552	0.461125433	0.258384466
0.032297686	510	1484.924194	22440.32031	8	1	76	216	7	8.111279488	916	42.16882324	0.499699861	0.27975747
0.032584731	635.6885986	1432.654907	21909.79883	8	5	72	216	14	4.168739796	916	34.81073761	0.528787673	0.295766175
0.032955088	888.4255981	1096.585571	21380.93164	8	5	67	217	17	3.64697051	912	31.39348412	0.546024501	0.306103945
0.033480223	509.1168823	602.0797119	20850	8	5	47	217	29	6.466625214	903	26.6659584	0.548975408	0.310091794
0.034882665	67.08203888	180.2775574	20335.33203	9	5	35	217	36	4.168739796	903	30.67516899	0.53828007	0.307059199
0.037378598	432.6661682	70.7106781	19794.72656	9	5	32	217	23	0.754894495	895	21.76769829	0.512365222	0.296637446
0.03975746	785.1751099	390.5124817	19255.34961	8	1	63	217	14	9.970261574	895	8.674873352	0.472794235	0.279518783
0.041564107	870	854.4003906	18720.0957	9	1	51	217	4	1.909152389	895	7.665689945	0.420878947	0.258149326
0.042510144	907.9647827	820.0609741	18189.33008	9	2	102	216	5	1.067520261	899	9.651275635	0.360554963	0.233731657
0.042462107	900.4998779	316.2277527	17682.32227	8	5	83	216	3	1.432096243	895	8.663795471	0.298283964	0.206921473
0.04136626	917.8234863	70.7106781	17185.18164	8	2	95	216	4	3.438912392	895	5.988086224	0.243082389	0.180558503
0.039622903	865.8521729	650	16670.55469	9	2	105	216	5	4.222687244	895	3.581276655	0.193623841	0.154169977
0.038619224	807.7747192	1063.014526	16156.88672	8	2	173	216	7	16.55551147	899	3.689604044	0.157536343	0.131526336
0.038352735	758.9466553	1457.737915	15649.7959	8	2	71	216	6	10.48288155	899	5.752840042	0.136545137	0.112690926
0.038828775	700.3570557	1520.690674	15150.0293	9	3	134	216	7	3.723867178	899	2.570719719	0.126449734	0.099341355
0.039920505	655.2098999	1166.19043	14679.53711	9	2	130	217	4	21.13552666	888	3.049871206	0.123929299	0.091316864
0.040996239	602.9925537	900	14191.64941	9	2	91	218	7	17.95702171	886	4.095019341	0.12673147	0.085936271
0.041265287	547.4486084	694.6221924	13703.72949	9	2	39	218	11	4.582314968	886	5.945407391	0.132659599	0.082963549
0.04071182	30	509.901947	13218.70313	9	5	38	218	11	3.769243956	886	10.28408337	0.137243062	0.081533656
0.039473072	436.8065796	291.5476074	12743.82227	9	1	28	218	17	3.931095839	891	9.035286903	0.141579911	0.079971939
0.037862938	408.0441284	100	12300	8	1	21	218	13	2.134299994	891	6.298088074	0.144940287	0.078432076
0.036091685	400.2499084	180.2775574	11848.93652	8	1	19	219	11	1.350224495	885	8.148485184	0.147888571	0.076299757
0.034731019	216.3330841	50	11408.91797	8	1	18	219	19	0	882	9.140377045	0.149082586	0.073134616
0.034179084	67.08203888	70.7106781	10975.28613	8	2	24	219	1	1.721006155	882	6.695604324	0.147630259	0.068952888
0.034013733	361.2478333	427.2001953	10558.72168	9	2	59	219	7	6.654425144	882	4.557049274	0.143254876	0.063802518
0.033621892	757.1657715	764.8529053	10169.95605	9	2	109	218	4	26.90682793	890	2.35615325	0.136068463	0.057854768
0.032580402	1248.879517	970.8244019	9775.765625	9	2	152	218	2	14.66391087	890	2.095671892	0.124929994	0.050599255
0.031015567	1797.247925	930.053772	9423.821289	9	1	150	217	3	25.96365929	889	1.666011095	0.110938698	0.042239811
0.028965134	2280.789307	494.974762	9069.53125	9	1	21	218	9	1.350224495	884	1.623978853	0.094970971	0.03413048
0.027175736	2240.580322	111.8033981	8727.113281	9	1	19	214	24	2.781886339	910	1.525238156	0.078208514	0.026846979
0.025700741	1965.400757	100	8418.461914	9	1	12	218	0	1.967863798	883	1.455976844	0.062460002	0.021581411
0.024470672	1566.046021	531.5072632	8114.708984	9	2	88	218	21	18.57659149	882	1.411490321	0.04710583	0.01656073
0.023688355	1168.460571	901.3878174	7836.146973	10	1	158	218	3	13.36220074	882	1.613479614	0.032660861	0.011635846
0.023576468	674.1661377	514.7814941	7574.509766	10	1	53	215	4	7.33339262	903	1.931669712	0.020682821	0.007339182
0.024224641	169.7056274	141.4213562	7337.745117	10	1	40	217	9	5.730255604	882	4.775215626	0.011747568	0.004112673
0.024966316	296.9848633	282.8427124	7112.53125	10	1	69	217	11	10.0140686	882	5.969978333	0.00656409	0.001758976
0.025153177	807.7747192	806.225769	6850.780762	10	1	123	218	6	19.27991486	876	2.056620359	0.003301858	0.000308616
0.024648352	1234.382446	1331.352661	6583.889648	10	2	152	216	1	19.08864784	886	1.396608114	0.002011411	0.000356688
0.023488725	1644.536377	1220.655518	6300.643066	10	2	408	216	1	40.40592575	886	1.319192886	0.003237731	0.00090399
0.021754015	2128.097656	715.8910522	5970.30127	10	2	539	211	1	11.04344368	924	1.258432508	0.006322009	0.001663393
0.019685177	2637.612549	200	5648.451172	10	2	396	203	1	36.24854279	988	1.205630541	0.009688881	0.002420685
0.017663023	2876.404053	206.1552887	5242.022461	10	2	410	203	1	32.24173355	988	1.132867098	0.013328869	0.003101004
0.016702222	2424.066895	801.5609741	4834.470215	10	3	555	202	2	16.05431557	994	1.104282379	0.016773583	0.003520484
0.016838022	2030.270874	948.6832886	4427.007813	10	2	509	202	2	17.34387207	995	1.041097999	0.019776845	0.003616225
0.018434392	1470	1253.993652	4041.546631	10	2	328	202	1	10.36783791	995	0.961235702	0.022480968	0.003393232
0.020491386	904.4888306	1588.238037	3703.025879	10	2	163	209	2	12.81423664	941	0.93491739	0.024995841	0.00294867
0.022712292	349.8571167	1662.077026	3360.134033	10	1	79	214	3	13.48836327	892	1.114320636	0.027074507	0.00278693
0.024863122	0	1507.481323	3058.529053	10	1	55	214	2	2.456394672	892	1.360203981	0.028195366	0.00303606
0.026849281	582.4946289	1588.238037	2817.605469	10	2	142	216	1	25.99829865	876	1.294118404	0.02793015	0.003655604
0.028651521	1188.696777	1874.166504	2575.985352	10	3	385	210	0	16.0319519	928	1.00809443	0.026588237	0.004575626
0.030224452	1795.243774	2289.650635	2347.871338	10	2	247	210	2	18.77992058	928	0.999719501	0.024063183	0.005702795
0.031465739	2371.708252	2716.615479	2143.478516	10	3	101	210	2	5.641219616	928	1.108785629	0.020800507	0.006952292
0.031735022	2288.864258	2811.138672	1985.673706	9	2	66	216	5	5.00628233	878	1.12661469	0.016758248	0.008097247
[truncated: 8,184 more rows]
