# Supplementary material for: A study on the spatial distribution characteristics and driving factors of traditional villages in the southeast coast of China: A case study of Puxian, Fujian
Source: PLoS One. 2024 Jun 7;19(6):e0303746. doi: 10.1371/journal.pone.0303746 (PMC11161066; doi:10.1371/journal.pone.0303746)
Supplement: S2 Data — (ZIP) [file pone.0303746.s002.zip › Quantile Discretization Data Sampling/F2000.csv]

Y	X1	X2	X3	X4	X5	X6	X7	X8	X9	X10	X11	X12	X13
0	256.3200989	4383.206543	16624.65625	10	1	618	196	1	6.754583836	1000	0.79282552	0.009326868	0
0	42.42640686	4243.22998	17550.82031	10	1	399	202	0	14.93141747	951	0.607097507	0.019776324	0
0	1288.254639	2724.426514	15712.81348	10	2	307	200	0	28.11454391	970	0.560433209	0.023955034	0
0	740.9453125	2052.4375	13920.29102	10	3	388	202	1	1.350224495	956	0.573183417	0.028888807	0
0.017042249	67.08203888	1167.261719	676.8308716	7	1	3	219	4	0	822	6.306051731	0.000490201	0
0.019908646	1317.953003	728.0109863	2047.266479	9	5	3	221	0	1.067520261	825	5.211849213	0.014956811	0.013404562
9.09445E-05	1110.405273	3666.742432	16900.97266	10	2	381	207	0	20.29804039	920	0.517352641	0.033637073	0
0.000808415	496.5883484	1700.735107	14983.46094	10	2	270	211	1	13.67895889	888	0.787158489	0.062448785	0
0.00071527	67.08203888	158.1138763	13091.45117	10	2	151	212	1	13.94980335	882	0.807789445	0.085629329	0
3.04136E-05	1381.955078	1341.640747	11229.8623	9	2	190	214	1	11.04344368	882	0.661094785	0.079433292	0
0.02201991	2430.740723	2340.939941	3570	7	1	3	220	4	0	823	5.673672676	0.017003298	0.017724326
0.004207293	2647.659424	4092.06543	16470.4375	10	3	474	205	0	12.72657585	937	0.522857785	0.053006701	0
0.007015705	2057.790039	2470.323975	14496.08594	10	1	152	208	2	5.759620667	911	0.849740446	0.10294009	0
0.006735764	870	860.2325439	12530.70215	9	2	113	214	7	11.34811974	881	0.992538452	0.132160738	0
0.00357596	123.6931686	0	10579.28613	9	1	67	216	4	0	868	2.046625137	0.116789892	0
0.000314236	953.414917	1118.033936	8646.768555	10	1	98	214	3	3.945476294	884	1.263527632	0.076959327	0
0.009277035	530.7541504	939.4147339	1299.730713	9	1	10	219	2	1.391763449	830	5.84920454	0.00129778	0.005284135
0.019283259	708.0254517	1708.800781	3273.301025	9	1	6	220	4	0	835	5.033299923	0.00916447	0.018911829
0.014042892	690	1967.866821	14275.49316	10	1	146	214	5	4.431819916	882	0.764133036	0.115684494	0
0.013645651	674.1661377	2280.35083	12274.83984	9	1	116	216	7	6.926249027	872	1.707759976	0.143161371	0
0.008938234	1539.382935	1334.166382	10274.94531	9	2	69	215	2	2.698951006	877	1.537307978	0.121718392	0
0.002750536	295.4657288	403.1128845	8278.804688	9	2	58	216	2	1.509526968	871	1.182636261	0.072578289	0
0.002432771	2191.643311	2294.013916	6282.117676	10	2	356	206	0	28.57726288	947	0.628685832	0.033817884	0
0.005638001	3750.120117	3788.469238	4290.943848	9	2	429	208	0	22.73538589	930	0.728256464	0.016586231	0.006001939
0.004831876	361.2478333	150	990.4544678	9	4	25	219	15	3.338470459	825	6.522357464	0.000506967	0.003729396
0.01294252	2530.335938	1097.724976	16327.9668	10	2	574	199	0	7.454009533	989	0.45526889	0.057049844	0
0.017599033	531.6013794	390.5124817	14334.00488	10	2	282	210	1	8.28042984	909	0.515602529	0.098933689	0
0.017153991	863.770813	680.0735474	12342.83984	8	2	358	209	0	28.74540329	916	0.572134972	0.117517695	0
0.011815881	1584.04541	1470.544067	10356.08496	9	3	154	211	1	20.96670532	905	0.628851473	0.094470583	0
0.006246706	127.2792206	141.4213562	8376.878906	9	3	79	214	2	14.72424698	883	0.625421882	0.051107824	0
0.007746179	1100.227295	1253.993652	6415.37207	9	2	228	212	2	31.97674561	891	0.716772616	0.03274874	0.000393986
0.016487287	2292.59668	2334.523438	4462.84668	10	2	305	207	0	21.01416397	933	0.743085325	0.057483885	0.019306775
0.027058631	2418.677246	2982.029541	2522.320313	10	2	141	208	2	4.315448761	931	1.368218184	0.141555712	0.057808731
0.030831607	1385.20752	1662.077026	617.737793	9	2	60	216	5	8.246892929	872	2.031626463	0.20693852	0.086784139
0.026481833	483.7354736	1632.482788	1206.731079	8	1	19	219	9	1.687604904	857	8.863596916	0.197411731	0.091342375
0.002030427	590.9314575	743.3034668	735.4590454	7	1	5	219	5	1.012750387	831	8.764609337	0	0.002680502
0.002020565	5317.029297	1140.175415	20577.31055	10	2	527	198	0	16.79623795	985	0.510483921	0.003560623	7.60926E-05
0.00537243	4992.995117	500	18603.70117	10	2	562	200	0	23.02152634	978	0.500586629	0.009911806	0.000325898
0.011436691	3234.439697	602.0797119	16644.67578	10	2	507	198	0	20.54441261	993	0.50326705	0.038348682	0.000461376
0.015912183	1731.18457	776.2087402	14685.29883	10	2	670	203	0	26.284132	961	0.499926597	0.070134528	7.55229E-06
0.015565127	657.951355	494.974762	12734.99121	9	3	263	211	1	21.01416397	902	0.608234644	0.074368954	0
0.010566359	1020	961.7692261	10789.53613	9	2	267	210	0	15.64251041	911	0.848000705	0.052728962	0
0.007376085	1529.705811	1167.261719	8868.286133	8	2	208	215	1	15.84516716	872	0.60618329	0.034542013	0.00067905
0.011606812	416.7733154	212.1320343	6976.532227	9	1	27	217	7	1.721006155	859	1.218859076	0.0387109	0.004478582
0.025339028	408.0441284	427.2001953	5098.67627	9	1	38	217	4	5.951584339	865	1.661006689	0.087764606	0.031857006
0.040028878	702.9224854	1185.326904	3278.658203	9	1	27	217	8	2.569502831	866	2.309135199	0.211576149	0.076288961
0.046600986	108.1665421	180.2775574	1514.331543	8	1	8	218	19	1.012750387	866	12.27586079	0.292351097	0.110452473
0.044815511	550.7268066	1185.326904	241.8677368	8	1	16	220	14	3.945476294	864	17.95049858	0.276275516	0.117545955
0.019263303	1060.660156	5271.147949	5925.740234	9	1	26	219	5	6.926249027	835	11.22654247	0.016866222	0.026408007
0.022274369	509.1168823	4150.30127	5735.72998	9	1	17	220	5	2.635026455	844	6.332501888	0.028013369	0.039820742
0.004908483	180	943.3981323	313.209198	7	1	3	219	2	0	833	4.282310486	1.97104E-06	0.004716334
0.001175817	708.0254517	610.3277588	2313.114746	9	1	18	218	8	3.520405054	843	4.841605663	0	0.001222263
0	1140	1550.806274	32749.33984	10	1	388	198	1	3.708616734	999	0.512230396	0.016189327	0
0	930.4837646	970.8244019	30775.29297	10	1	447	197	1	7.393958092	1011	0.637889743	0.034269322	0
0	1867.244019	1569.235474	28803.25	10	3	602	197	0	7.506142616	1009	0.58280021	0.042543698	0
0.006535428	906.9729614	921.9544678	24884.18164	10	2	415	202	0	30.76385307	978	0.628650486	0.036878437	0.005751138
0.010059681	5916.696777	610.3277588	19034.28516	10	2	394	203	0	31.57639313	966	0.590252578	0.020054748	0.007516182
0.010653859	4353.412598	618.4658203	17101.78906	10	2	328	206	1	20.63027954	944	0.603864372	0.040784851	0.007436772
0.012097157	2858.04126	667.0831909	15200.7959	10	2	417	202	1	31.28487396	980	0.593920887	0.060936857	0.005861155
0.010911006	1043.551636	70.7106781	13295.6875	9	2	229	210	1	3.931095839	918	0.669012725	0.055096772	0.002593453
0.006506832	859.0692749	282.8427124	11405.13086	10	2	241	212	1	19.33555031	899	0.685126781	0.034391433	0.002524764
0.004633749	2852.367432	1750	9549.711914	10	2	578	203	1	28.55330467	971	0.666873455	0.028509641	0.010409209
0.011134062	2089.042725	1677.051025	7739.360352	10	1	105	216	3	10.39935112	871	0.861133277	0.036977496	0.02331632
0.025282409	1484.924194	1171.537476	5991.894531	8	2	101	218	3	6.091477871	862	1.270709157	0.09156853	0.051240936
0.040509183	1149.82605	447.2135925	4219.881348	8	1	59	219	5	12.77675056	858	1.952170968	0.212137893	0.087467395
0.049403127	569.2099609	1252.99646	2466.029297	8	5	38	220	38	6.182929993	859	8.884396553	0.288644463	0.111605912
0.049792413	120	141.4213562	690.6518555	8	1	9	220	10	1.687604904	871	10.88161469	0.26522553	0.118812151
0.040747888	510.8815918	781.0249634	997.2462158	8	5	7	220	23	1.817522049	871	17.41729546	0.156808183	0.103223927
0.025092022	715.6116333	2445.915039	4073.818848	9	1	10	219	13	1.391763449	842	4.405128956	0.041287545	0.047183696
0.027325811	400.2499084	1850.675537	3036.083008	9	5	16	220	8	1.909152389	851	8.281212807	0.041726541	0.04874748
0.017069248	90	917.8779907	1482.194336	9	1	12	220	11	1.067520261	839	4.855233669	0.001072961	0.006638326
0.00883708	1368.210449	721.1102295	2966.513184	9	1	12	219	1	2.134299994	848	4.250132561	0	0.000143171
0	492.0365906	761.5773315	35073.90234	10	2	711	200	0	35.28781891	989	0.400042415	0.002969658	0
0	351.1409912	300	33126.62891	10	3	358	207	1	18.25386238	947	0.822814286	0.020895367	0
0	872.0665283	707.1068115	31174.60547	10	3	275	210	2	11.00901604	928	0.517094195	0.041301459	0
0	0	50	29224.75781	8	5	113	209	16	5.720433235	936	3.153450012	0.052894384	0.001360303
0.005317945	192.0937347	212.1320343	27279.4375	8	3	108	213	4	5.095619678	905	0.999717236	0.062110197	0.007274848
0.017341055	67.08203888	50	25355.23633	10	1	79	213	5	2.901821613	905	1.803397655	0.067201972	0.015313568
0.026004529	1986.579956	1408.012817	23430.5957	10	3	267	211	1	21.97409058	920	0.813007772	0.073265389	0.022839189
0.027848398	3330.135254	1941.648804	21519.93555	10	2	275	210	0	25.15631866	929	0.913442016	0.075044759	0.034101374
0.024525106	4328.013184	776.2087402	19614.79297	10	2	156	214	0	22.87810516	900	0.846361041	0.082925007	0.046486314
0.017854024	3150.142822	640.312439	17719.94727	10	2	131	212	1	10.3573103	911	1.147425056	0.102499828	0.051208649
0.016034745	1514.331543	403.1128845	15867.0791	10	3	161	214	2	4.393377304	898	1.082614183	0.11657802	0.045918539
0.014691056	84.85281372	559.0169678	14021.84766	10	3	105	216	5	8.056359291	884	1.011264324	0.092300169	0.030627161
0.008518788	1364.587891	550	12217.07422	10	3	174	214	2	17.34387207	895	0.978961408	0.046328016	0.025500953
0.005171441	3147.713379	0	10452.06152	10	1	154	211	1	7.187414169	915	1.137354374	0.018666707	0.031775817
0.007227792	3699.256592	1261.942993	8680.582031	10	2	257	211	1	16.41954613	919	0.932239652	0.024713384	0.050730176
0.016314263	2172.049805	2657.066162	6942.002441	9	1	54	216	3	5.269658089	887	2.988518953	0.074823238	0.06913501
0.02800869	657.951355	2340.939941	5168.539551	9	1	26	218	6	2.134299994	877	3.858309031	0.149037033	0.086566657
0.036254417	134.1640778	2126.029053	3423.287842	9	1	34	219	4	3.035723686	869	9.887331963	0.198893324	0.092325047
0.040078931	900.4998779	1170.469971	1809.226318	9	2	38	219	7	0.754894495	865	5.319122314	0.171075597	0.089839704
0.037806228	968.4007568	559.0169678	484.6648254	8	3	93	220	4	11.91371918	868	2.287631273	0.086492077	0.077325851
0.028572228	152.9705811	657.6473389	361.2478333	8	5	24	219	53	1.432096243	868	7.14552784	0.035684474	0.058966476
0.033234388	150	2057.303955	1266.056885	8	1	9	220	12	0	854	7.584845066	0.010769131	0.018708251
0.028439663	794.2921143	353.5534058	2724.720215	9	3	14	220	3	1.391763449	854	3.706377506	0.001017484	0.007474921
0.020306816	1178.812988	1188.48645	4314.26709	8	1	5	220	2	1.067520261	851	3.06655097	0	0.006770553
0	1352.996704	111.8033981	35524.71094	10	3	720	191	0	3.054369926	1046	0.399754554	0.001121004	0
0	2130.633789	1101.135742	33598.35156	10	2	751	197	0	14.82650471	1014	0.374412149	0.015571961	0
0	2573.888184	1106.797241	31668.42188	10	2	425	201	0	38.23952103	993	0.443491012	0.038228497	0
0.000398491	2001.249634	583.0952148	29748.09766	8	3	367	209	0	25.45378494	939	0.591285646	0.055925816	0.002819255
0.009357607	1910.837524	1237.941895	27839.04688	8	3	188	213	1	14.56747723	911	0.626563191	0.077472731	0.011568619
0.02382499	0	832.1658325	25933.91992	9	1	94	217	3	8.406583786	891	1.576491714	0.104655564	0.024086358
0.033781461	670.8203735	300	24051.18945	9	5	63	217	13	0.954841256	888	3.284430027	0.129117697	0.046395183
0.040811576	1516.113403	1140.175415	22173.73438	9	1	75	216	3	3.520405054	888	1.962355375	0.171145096	0.097761609
0.041201338	2979.681152	403.1128845	20317.44336	10	5	78	217	5	6.620689869	886	2.391667366	0.242329717	0.143418282
0.035077691	2757.716553	832.1658325	18480.31641	10	1	69	217	7	3.945476294	887	4.161828995	0.279916793	0.155108646
0.029474963	780	300	16677.03125	10	1	75	217	7	1.391763449	889	3.647303343	0.233069897	0.127640039
0.024935909	792.0227051	0	14924.02734	10	1	64	218	4	0.754894495	887	5.484320641	0.151604176	0.081473082
0.017113905	1868.689331	250	13158.51465	10	2	115	217	3	3.843668222	889	1.997933984	0.076430894	0.060499378
0.011880229	2820.638184	1523.154663	11395.61719	10	2	546	205	2	30.26279831	968	1.131238937	0.03469884	0.064883761
0.010164605	2736.585449	1665.08252	9629.251953	10	1	61	214	5	5.550718307	902	2.068020344	0.029827708	0.076837756
0.010508863	902.496521	1792.344849	7862.804688	8	1	32	219	5	0.477453768	877	2.901674986	0.067647323	0.084342927
0.013844586	150	3084.234131	6215.504883	8	5	31	219	103	0.477453768	887	14.24518108	0.095793925	0.077413365
0.016495738	968.4007568	1486.606934	4638.760742	9	2	163	218	9	17.65096855	885	2.644146919	0.102895983	0.061805952
0.024645371	2521.606689	996.2429199	3275.362549	9	2	293	210	3	25.63507652	935	1.9330374	0.076061673	0.047069408
0.029094661	2808.647461	1834.393677	2241.784912	9	3	232	215	2	6.317550659	886	1.357654214	0.028314369	0.041117243
0.027275512	1806.239136	2110.094727	1432.794434	9	2	142	214	1	22.58116722	882	1.215396285	0.014961251	0.039455239
0.026442988	576.281189	2272.663574	502.8916321	8	3	103	212	3	13.07321739	903	1.286150813	0.028681623	0.034042131
0.026742296	150	1533.786133	582.4946289	8	1	14	219	15	1.509526968	863	7.040416718	0.043929212	0.024362918
0.029264348	360	364.0054932	1922.108276	8	5	6	219	49	1.067520261	858	6.925716877	0.047846079	0.019205835
0.033439692	442.9447021	1923.538452	1865.07373	9	1	15	220	9	2.901821613	857	4.874815941	0.005252816	0.030208757
0.03113923	818.8406372	602.0797119	3631.115479	8	1	13	220	4	2.361991405	859	4.693820953	0.000384555	0.031724516
0.028770251	1110	570.0877075	5526.029297	9	1	11	221	6	1.909152389	854	5.841805458	0	0.034533639
0.00446742	1945.37915	1170.469971	34171.59375	10	2	592	195	0	13.00800037	1029	0.454754114	0.015067905	0.000523839
0.00441922	2460.731689	212.1320343	32266.53125	10	2	327	205	0	12.52359295	972	0.520112514	0.047867462	0.001685514
0.002547365	2037.351196	150	30369.04102	9	2	144	212	2	13.85893631	921	0.810043216	0.07652548	0.004027536
0.008960385	1942.833008	212.1320343	28485.94336	9	1	94	214	3	8.246892929	909	1.002770901	0.105962299	0.015116063
0.022192162	657.951355	743.3034668	26620.29688	9	2	86	216	5	2.385944128	893	1.53359282	0.147248715	0.033016756
0.033158943	740.9453125	1375.681641	24785.24805	9	1	170	217	4	11.56032372	892	1.964266658	0.197732702	0.084737249
0.044436965	323.1098938	150	22956.27344	8	1	48	218	14	1.687604904	889	7.42480135	0.307871133	0.169041455
0.04770324	990	403.1128845	21154.78711	8	1	57	217	8	4.582314968	892	16.71897316	0.450540423	0.240045592
0.044678058	1154.123047	1597.654541	19380.20898	9	5	73	217	10	2.052775145	898	44.4805069	0.501493871	0.265107512
0.040195607	296.9848633	141.4213562	17616.54102	10	5	61	217	21	4.532714367	898	22.99191856	0.398966491	0.223037928
0.034219	270	300	15869.09277	10	2	59	218	18	1.067520261	889	10.27782059	0.211734146	0.142080426
0.02456109	42.42640686	452.7692566	14107.17871	8	5	84	216	8	3.321432114	892	5.621426582	0.103719592	0.089441173
0.022052748	1647.543579	680.0735474	12332.33594	10	2	205	214	4	17.27404594	904	1.954364181	0.073801152	0.086188391
0.021313414	1421.442871	403.1128845	10623.21973	8	2	152	217	5	13.82849312	891	2.016731262	0.075851895	0.091651671
0.017943652	30	782.6237793	8994.398438	8	1	51	218	9	3.199601412	884	6.942736626	0.095244743	0.092575535
0.013178687	845.3401489	2600	7446.408691	9	1	55	218	7	1.817522049	887	4.035433769	0.093186468	0.073900707
0.011054803	323.1098938	650	6092.880859	9	2	87	218	12	13.73669529	878	3.892437696	0.063376024	0.04438154
0.016457058	1442.497803	721.1102295	4947.454102	10	2	460	210	1	26.99543381	932	1.506057858	0.027866947	0.021054154
0.022555958	2779.496338	538.5164795	4089.25415	10	2	519	203	2	14.95924664	982	1.212599039	0.002166509	0.01502059
0.023446536	3381.360596	1188.48645	3225.523193	10	3	300	206	3	31.50340462	951	1.252887487	0.005754471	0.017226957
0.02465247	2222.835938	2051.828369	2173.499512	9	2	240	210	1	27.09435463	918	1.029537201	0.025652872	0.014880196
0.027901281	692.6037598	600	865.3323364	9	1	114	216	6	25.59796715	880	1.229679465	0.044521876	0.012296622
0.032252222	402.4922485	540.8327026	256.3200989	8	1	24	219	9	1.909152389	863	1.480309248	0.044349108	0.012891289
0.032739613	445.9820557	2258.871338	971.6480713	8	1	11	217	16	0	877	3.073800564	0.02630163	0.017360922
0.028086236	212.1320343	2687.936035	657.951355	9	1	6	219	7	1.909152389	859	5.618623734	0.009783159	0.019963877
0.024419876	67.08203888	2631.539551	1021.763184	9	5	7	220	9	2.134299994	867	9.731238365	0.003206856	0.022015499
0.021892633	305.9411621	1680.773682	611.8823242	9	1	9	220	5	1.217118144	857	3.252095938	0.004968637	0.038313903
0.023729969	778.8452759	1724.093994	2580	8	1	15	220	4	1.391763449	858	3.933292627	0.008257396	0.056921516
0.025178712	174.9285583	540.8327026	4560	9	5	27	220	33	3.843668222	876	7.414851665	0.009189904	0.068633251
0.030347178	360	651.9202271	6328.506836	9	1	10	220	10	3.520405054	865	7.755639076	0.00488398	0.071180589
0.005258354	825.4089966	540.8327026	38612.50391	10	2	292	197	0	33.76633072	1012	0.472045332	0.000462436	0
0.016050741	150	0	36713.92188	10	1	152	211	1	7.952308655	925	0.72861445	0.007762725	0.001196567
0.025522036	381.837677	50	34826.98828	10	2	138	213	1	21.41941833	920	1.038915634	0.043235105	0.005503541
0.027730498	480	250	32968.69141	9	1	94	214	3	4.582314968	915	1.493165731	0.089024857	0.008690656
0.020130292	67.08203888	474.3416443	31111.5625	9	5	78	217	39	1.687604904	904	6.294266701	0.121029839	0.011685518
0.012522432	30	680.0735474	29265.56445	8	1	79	217	20	5.479268551	906	6.434642315	0.143059865	0.020158658
0.014764532	90	180.2775574	27441.06445	8	1	63	217	4	1.967863798	897	7.530531883	0.164131105	0.038503975
0.023418343	360	100	25639.59375	8	1	53	217	55	0	894	6.339998722	0.21951142	0.100318208
0.034457732	241.8677368	50	23856.03711	8	1	47	217	64	0.954841256	897	21.02478027	0.367104083	0.198116928
0.039444301	364.9657593	800	22092	8	5	70	216	82	1.217118144	910	27.41845703	0.522747934	0.283776283
0.03939895	201.2461243	50	20323.48828	8	2	34	216	26	0.754894495	908	34.79146576	0.575146079	0.316406041
0.041686956	1464.786621	412.3105774	18567.26172	8	1	52	217	14	6.01728487	892	20.90640068	0.464038283	0.270687908
0.039875276	1838.831177	223.6067963	16788.21094	8	2	106	217	4	4.262692928	891	3.303432941	0.249817669	0.17985177
0.034214243	1164.989258	715.8910522	15079.02148	8	3	131	218	5	18.60846901	884	2.328171968	0.125562549	0.106455751
0.035626236	30	0	13407.81836	9	2	36	217	4	3.109632969	893	3.597297907	0.116499998	0.087718949
0.033942573	108.1665421	710.6335449	11796.44824	8	1	32	218	9	1.350224495	891	7.984784603	0.128072605	0.085250601
0.029983476	618.4658203	851.4692993	10278.1416	8	1	32	218	4	2.698951006	884	5.522807121	0.135363579	0.07884746
0.027062032	1260	1780.449341	8891.34375	9	3	327	212	1	0.337614715	925	1.692119479	0.110674754	0.057475433
0.022230521	1224.499878	1000	7704.39502	9	2	100	214	4	9.421579361	902	1.486011982	0.05997777	0.028975857
0.021887776	30	206.1552887	6718.392578	10	1	54	217	3	1.217118144	880	5.564716816	0.01709337	0.009239478
0.024022181	1569.7771	1530.522827	5910.304688	10	2	278	216	1	32.88232803	891	1.20169878	0.001261949	0.000850724
0.020217568	3065.289551	403.1128845	4947.726563	10	2	557	204	2	8.898507118	981	1.098017931	0.00829978	0.00169856
0.018728452	2250.799805	1308.625244	3694.387695	10	2	409	206	1	18.00416183	962	0.994280338	0.021247407	0.002134046
0.025853433	301.4962769	696.4194336	2441.822998	10	4	55	216	0	2.134299994	875	1.171040177	0.033602942	0.002640546
0.031279199	1477.328613	1784.65686	1528.82312	8	2	302	213	0	19.78056908	905	1.060681581	0.031421702	0.008071943
0.031394225	1529.705811	2540.177246	990.4544678	9	3	94	217	2	19.19861412	869	1.236219525	0.015499876	0.012328101
0.021959577	450.9989014	813.94104	582.4946289	9	2	77	219	5	10.90501785	868	2.345748186	0.002427186	0.012533571
0.013348323	424.2640686	651.9202271	67.08203888	9	5	19	219	6	1.217118144	874	4.164941788	0.000841355	0.02021588
0.010716579	30	70.7106781	1317.953003	8	1	18	220	19	2.385944128	865	10.18727493	0.009732494	0.048610121
0.011695932	234.3074951	50	3220.636475	9	1	12	220	4	1.909152389	870	9.321728706	0.018520618	0.077439792
0.015398475	597.7457886	100	5064.227539	8	5	16	220	22	1.817522049	878	13.88186932	0.019970588	0.090896636
0.025728604	150	200	6944.465332	9	1	11	220	5	1.817522049	866	10.2312603	0.013072256	0.088335223
0.018028947	1142.365967	1209.338623	39279.79688	10	2	600	199	0	23.58638191	1013	0.400210083	0.019586572	2.93021E-05
0.038366124	1950	335.4101868	37415.08594	10	2	497	200	0	12.5363884	1010	0.431330532	0.043754589	0.004378279
0.055232968	1410	640.312439	35562.23828	10	3	367	207	0	23.15186119	975	0.543104708	0.099082239	0.011185809
0.057065744	1143.547119	680.0735474	33721.92188	9	2	192	213	2	14.74193764	935	0.822221518	0.152652383	0.015581159
0.043247081	551.5432739	380.7886658	31917.51953	8	2	166	213	5	24.31939507	922	1.980979681	0.178464651	0.020277617
0.023361921	1256.423462	2328.626221	30117.49023	8	2	120	215	22	3.520405054	911	1.205022812	0.173031896	0.023484005
0.01137986	0	750	28338.07617	9	1	80	217	8	3.054369926	898	2.027200937	0.141664565	0.035888579
0.009548422	408.0441284	610.3277588	26574.00586	8	5	80	217	34	4.262692928	901	3.80506444	0.157457203	0.083809547
0.01661532	67.08203888	2050.609619	24822.18555	8	1	80	217	14	3.931095839	896	4.487052441	0.275833875	0.169446066
0.022440674	600	2330.772461	23069.375	8	5	66	217	7	1.909152389	892	26.44826889	0.417601794	0.247891158
0.027525095	212.1320343	1133.578369	21288.10156	8	5	49	218	9	1.817522049	900	31.68549538	0.478103936	0.280014634
0.040977512	270	522.0153198	19543.91211	9	5	57	217	37	2.385944128	901	25.00088501	0.399491102	0.250014246
0.045229506	150	430.116272	17845.78906	9	1	71	217	3	5.226703644	896	8.94133091	0.242286593	0.17764622
0.043347027	331.3608398	2100.595215	16228.11426	9	5	54	217	10	4.114075184	893	14.98810959	0.145825148	0.112010673
0.045807194	502.8916321	650	14628.83789	8	2	38	218	6	4.058664322	883	7.942281246	0.138468131	0.078790545
0.041496612	150	552.2680664	13109.2793	8	3	26	219	12	1.687604904	883	4.443867207	0.152320281	0.06922996
0.037065957	180	738.2411499	11716.4502	8	5	27	219	8	2.635026455	882	5.892755032	0.148157641	0.054833148
0.034809884	891.9641113	50	10464.79785	9	1	15	217	8	1.721006155	889	3.508045912	0.117810607	0.033666782
0.027811481	2010	141.4213562	9389.041016	9	1	15	218	28	1.350224495	889	1.635470629	0.067197382	0.016268535
0.023881977	1188.696777	1141.27124	8551.473633	9	2	142	219	3	21.56377602	880	1.619935155	0.021257704	0.004916234
0.024251372	295.4657288	403.1128845	7703.401855	10	2	81	218	8	19.47372055	880	5.579690933	0.002747712	0.002441525
0.019528389	2047.266479	269.2582397	6523.465332	4	2	232	215	1	14.39779663	897	1.383617878	0.009779199	0.008249993
0.01721633	1154.123047	50	5232.398926	10	2	249	204	1	24.75218391	983	1.082571387	0.020815097	0.01060248
0.023781413	228.4731903	1634.77832	4174.206543	10	2	146	211	1	19.5336113	917	1.17599082	0.023657113	0.007373134
0.030700132	1989.296387	1700	3384.154297	10	3	347	206	1	29.12166214	957	1.039206862	0.019058118	0.004009368
0.032274254	1730.924561	1724.093994	2958.462402	10	3	334	212	1	21.28034782	910	1.105732918	0.007497207	0.004991435
0.025770318	108.1665421	316.2277527	2315.253662	9	1	27	216	4	3.016961336	889	3.447492123	0.000104699	0.007760809
0.017574212	664.0783081	583.0952148	590.9314575	9	5	8	219	10	0.954841256	871	4.054717541	0.002935193	0.027727833
0.016779495	283.0194397	1006.230591	1073.312622	9	1	12	220	10	2.134299994	869	10.17693806	0.01978996	0.071235724
0.015977146	750	1159.741333	2978.472656	9	1	19	219	13	2.385944128	874	11.45599079	0.032116283	0.099887565
0.011960255	1200	403.1128845	4898.826172	8	5	4	220	26	1.067520261	866	23.85105896	0.028590934	0.095746055
0.01764404	480	200	6829.004395	9	5	8	220	18	2.385944128	869	12.34082222	0.016758993	0.079187997
0.007070468	695.8447876	70.7106781	41864.53516	10	1	379	203	0	7.860958576	986	0.361076236	0.024873121	0
0.027260385	1838.831177	604.1522827	40030.56641	10	3	394	206	0	26.43883324	973	0.35523504	0.055963367	0.000250566
0.052613433	1480.067627	350	38195.55078	9	3	207	209	1	12.45510006	958	0.536744058	0.088766031	0.005865216
0.072591789	1025.280396	111.8033981	36377.58203	9	5	98	215	12	2.8624053	922	1.553013086	0.147274941	0.013497587
0.074173845	630.7138672	427.2001953	34578.02734	8	1	95	216	8	1.687604904	922	3.25720048	0.190297157	0.018227048
0.056516994	1146.29834	474.3416443	32814.59766	8	1	120	215	3	6.063765049	920	1.456117153	0.18953456	0.022479087
0.030949788	2804.157715	1400.892578	31050.36328	9	2	303	208	0	33.08078766	959	0.919483304	0.153960109	0.027483262
0.012048935	1686.683105	180.2775574	29280.06055	8	3	98	216	3	9.333629608	902	1.815466166	0.097378053	0.031976398
0.002101053	268.3281555	1627.88208	27527.41602	9	2	143	210	3	16.93147659	940	0.969398141	0.068372704	0.053707007
0.005365613	394.5883789	2371.708252	25746.95703	9	3	428	202	7	49.08184814	999	1.703005552	0.111680053	0.105834186
0.010932457	1050.428467	3807.886475	24011.7168	9	1	334	207	1	1.391763449	961	1.539880037	0.219007969	0.161391526
0.025230316	644.1273193	2015.564453	22299.38477	9	3	381	216	3	8.792412758	896	2.35481143	0.295931846	0.188669145
0.044659439	127.2792206	570.0877075	20626.60938	8	1	45	218	22	1.687604904	897	21.26023865	0.293291688	0.177091405
0.054170884	1030.970459	509.901947	19007.03125	9	2	34	218	30	2.456394672	897	4.648743629	0.239274606	0.136187345
0.053873647	636.3961182	636.3961182	17424.60352	9	1	40	217	12	2.433138847	900	14.15476513	0.184050217	0.101682566
0.048923239	212.1320343	460.9772339	15958.33594	9	3	39	218	63	3.016961336	885	7.122288704	0.138559893	0.071549989
0.040573504	339.4112549	1858.090454	14560.88281	9	2	78	217	6	10.39935112	891	2.257469416	0.12159057	0.05443579
0.033375181	789.1767578	2510.97583	13276.21191	9	5	64	217	3	5.1287117	887	2.234025002	0.110801868	0.036552403
0.031168867	228.4731903	1850	12144.81348	9	1	60	218	4	3.199601412	889	3.026201248	0.090592347	0.018671192
0.024798943	30	552.2680664	11176.52051	9	5	27	216	27	2.8624053	903	5.056693554	0.056746561	0.010171101
0.019737305	1070.794067	316.2277527	10368.02734	9	4	8	219	32	2.263636112	878	3.085989475	0.01980821	0.004346728
0.019531721	212.1320343	447.2135925	9368.889648	10	5	17	218	74	1.350224495	892	5.468376637	0.005959892	0.011097251
0.018561542	997.2462158	100	8048.614746	8	1	26	217	5	2.052775145	888	10.50263119	0.014557024	0.022716124
0.02158534	218.4032898	0	6907.886719	4	1	24	217	5	4.582314968	886	6.538315773	0.023527229	0.029230509
0.031263601	1517.893311	141.4213562	5995.498535	10	2	172	212	0	10.30979061	910	1.57491827	0.022923546	0.025280681
0.043629453	2954.657227	570.0877075	5295.148926	10	2	263	210	0	15.9999361	928	1.307468176	0.013492941	0.012971596
0.05364053	2630.779297	1011.187439	4950	10	2	456	208	0	25.75091934	953	1.428758025	0.005527571	0.005595547
0.059216492	1170	707.1068115	3101.048096	9	2	205	209	1	24.96956444	954	2.095251083	0.009099741	0.025904289
0.066423804	60	901.3878174	1194.361694	8	1	6	220	61	0.754894495	875	8.179290771	0.026703278	0.070277013
0.069019996	1247.798096	2316.24707	502.8916321	9	5	21	219	2	4.044691086	879	39.90930939	0.054351278	0.117889777
0.059029721	295.4657288	900	2430.740723	8	1	11	220	12	4.763641834	872	5.382424355	0.063806124	0.135666266
0.039667722	695.8447876	776.2087402	4360.848633	9	2	14	220	6	3.769243956	868	4.348195076	0.047225881	0.109363221
0.019746291	60	1486.606934	6287.129883	9	1	23	219	5	2.698951006	872	18.69996071	0.018042684	0.059231464
0.000336101	1955.760742	1775.528076	44484.94141	10	3	564	200	0	16.44437027	1003	0.367349058	0.012731757	0
0.007364071	750	1594.521851	42653.72266	10	2	625	200	0	33.94120789	1018	0.354087025	0.038217559	0
0.025939139	174.9285583	531.5072632	40854.59375	10	2	191	212	3	1.721006155	947	0.588593483	0.075439885	2.58511E-05
0.048980802	442.9447021	100	39055.95703	9	1	143	214	2	2.134299994	927	1.098763108	0.10468293	0.004334882
0.067511804	898.9994507	585.2349854	37273.67969	8	2	166	215	3	15.73115158	926	0.95662868	0.144229233	0.01111638
0.068521395	60	360.5551147	35509.32031	8	1	124	215	11	1.391763449	922	2.288345575	0.168807045	0.015343197
0.051044356	2037.351196	509.901947	33738.69141	8	2	174	209	4	17.8566761	956	0.802822232	0.148193628	0.017544875
0.026727103	3811.416992	672.6812134	32000.67773	9	1	141	212	1	4.431819916	931	0.808003366	0.098693401	0.02363826
0.010558719	2235.553711	427.2001953	30224.07227	8	2	205	212	1	15.40312576	928	0.596243501	0.045932241	0.027800405
0.001178544	632.850708	269.2582397	28464.19922	10	1	326	207	1	16.41022682	959	0.695223749	0.01847825	0.032219194
0.000739925	42.42640686	1491.643433	26738.5	10	2	432	206	2	7.832625866	969	0.836376429	0.014962436	0.043774907
0.008100935	1983.859863	3504.639893	25046.04688	10	1	533	202	1	11.00901604	998	0.955003917	0.063546941	0.071628734
0.026590575	2495.596191	3095.561279	23419.72266	10	2	704	197	2	6.853224754	1042	1.199704289	0.167554989	0.095607236
0.049287133	1157.626831	2163.330811	21808.6582	9	3	133	216	6	10.43598557	901	1.725440979	0.259692222	0.104132228
0.06151377	450	1471.393921	20246.42188	8	1	39	218	15	1.687604904	908	10.5232296	0.291267812	0.100497559
0.059470199	284.6049805	335.4101868	18765.57031	8	1	28	218	15	1.909152389	908	7.792819023	0.238458127	0.083150186
0.046272986	684.1052246	1341.640747	17364.92188	9	2	318	215	10	31.11060333	904	1.791901708	0.131890982	0.058057457
0.029600682	2106.418701	1133.578369	16086.09961	9	2	266	212	1	11.33381653	922	1.15124011	0.066219136	0.036883961
0.01948303	2660.545166	2581.181885	14910.3623	9	1	231	209	2	30.28948402	939	0.902033985	0.046207331	0.019244958
0.018268077	2131.900635	1320.037842	13873.9541	9	3	161	217	2	26.62858963	896	1.09418416	0.044217851	0.008919043
0.015786249	1218.23645	380.7886658	12995.95703	8	3	83	214	8	12.30377102	926	1.811873913	0.027277881	0.004947918
0.013829879	360	604.1522827	12150.92578	9	1	27	218	21	3.109632969	890	2.775103569	0.011248704	0.004457512
0.014236759	517.8803101	1250	10840.63184	6	1	46	219	9	6.01728487	885	5.563369751	0.011021013	0.018290093
0.015737932	417.8516541	559.0169678	9673.825195	4	1	38	218	22	15.369524	883	5.167607784	0.020150665	0.036284212
0.026339652	630.7138672	353.5534058	8661.483398	8	1	11	218	60	1.391763449	878	13.03895473	0.028313998	0.049633019
0.049249649	2167.487061	282.8427124	7852.095215	10	2	181	212	2	18.80088234	925	2.293684483	0.03743577	0.053866498
0.073945217	1209.338623	854.4003906	7232.986816	10	3	300	214	1	15.95176601	913	2.213667631	0.032195002	0.046846848
0.091673367	902.496521	460.9772339	5660.388672	10	2	57	218	3	16.52781105	889	2.079462528	0.030533571	0.038102638
0.104676716	84.85281372	0	3770.106201	9	1	20	218	5	4.393377304	886	13.9327383	0.03868632	0.062925883
0.127718031	1044.844482	111.8033981	1891.903809	8	1	5	220	14	1.067520261	876	13.38489723	0.078026511	0.120543033
0.140904605	335.4101868	1308.625244	0	9	5	11	220	24	1.432096243	880	22.60517502	0.105950609	0.165333226
0.124109134	30	901.3878174	1855.397583	9	5	12	220	18	1.067520261	884	17.07648468	0.101155393	0.167323485
0.08175794	120	111.8033981	3783.450928	8	5	8	220	10	1.432096243	867	11.9451313	0.070006564	0.119832911
0.038035613	84.85281372	141.4213562	5715.452637	8	1	6	219	10	0.337614715	869	3.970581055	0.024222754	0.048290711
5.8521E-05	3448.042969	1662.077026	45339.76563	10	2	708	196	0	27.68015289	1028	0.316059619	0.012014204	3.17238E-06
0.004477104	2083.866699	0	43541.03906	10	2	437	198	0	13.91580868	1031	0.357880354	0.032728754	0
0.015905445	1718.13855	651.9202271	41757.33984	10	3	409	209	0	31.01244545	959	0.297479391	0.061770756	0
0.029917344	2353.040527	250	40009.08203	10	1	176	213	1	7.249252796	937	0.472106665	0.079633825	0.001107808
0.042617675	1502.697632	316.2277527	38215.58594	8	1	132	214	1	4.532714367	933	0.609528005	0.090629332	0.005406421
0.042733066	402.4922485	316.2277527	36454.9375	8	1	148	214	2	4.393377304	927	0.580027521	0.097292304	0.00845697
0.029473828	2372.277344	403.1128845	34683.75	9	2	371	205	0	27.92224121	979	0.438451111	0.082120232	0.009976826
0.014275121	3327.296143	141.4213562	32937.24219	8	5	327	205	0	30.90758705	975	0.564486146	0.04837491	0.016471555
0.004871551	2005.517334	970.8244019	31201.875	10	2	333	203	0	20.68571854	985	0.483691663	0.017297022	0.022138901
0.000175026	488.364624	650	29497.56836	10	2	424	204	0	11.98121166	984	0.553366482	0.003001368	0.023242515
5.83081E-05	534.1348267	982.3441162	27825.46484	8	2	414	209	1	22.90209961	947	0.621773422	0.011087393	0.017839778
0.007196337	870	1702.938599	26198.31445	10	2	215	203	3	8.543725967	995	0.786343038	0.048420098	0.021784106
0.024222307	1154.123047	1253.993652	24616.67773	10	2	110	212	7	15.53334236	938	3.184883833	0.152436495	0.039924376
0.045172375	692.6037598	700	23070.75977	10	1	92	214	7	3.64697051	922	2.720807314	0.269409746	0.060084719
0.057019547	30	424.2640686	21596.70898	9	1	49	218	51	3.389067173	913	13.26144505	0.312339932	0.067767166
0.052914362	1308.013794	180.2775574	20193.94531	8	5	46	218	18	2.635026455	903	2.451495171	0.246608466	0.05848439
0.037066545	390	1390.143921	18876.86719	8	2	479	208	2	22.04178429	964	1.317883372	0.126237348	0.042756218
0.01739811	2232.935303	180.2775574	17669.41406	10	2	562	199	1	3.931095839	1029	0.789800584	0.03598617	0.022064483
0.006834179	4139.782715	1626.345581	16606.91797	10	2	479	203	0	39.46369171	984	0.682275176	0.010342673	0.008800577
0.005551245	4050	640.312439	15654.42383	9	1	346	207	1	24.97834015	965	0.78931272	0.010409868	0.002337009
0.006014705	2896.981201	670.8203735	14844.39258	8	3	298	216	1	20.38531876	899	0.776710033	0.007535545	0.000348569
0.006591648	2079.543213	316.2277527	13661.33594	8	2	358	215	1	28.03177834	906	0.84913826	0.003347769	0.003663382
0.008743088	1459.863037	1300	12437.01758	8	2	342	210	1	25.86594582	936	0.92424798	0.012525775	0.019504577
0.014949523	1100.227295	50	11348.7666	10	1	169	214	5	23.83321762	910	1.162409067	0.022865605	0.041655045
0.03593684	540.8327026	471.6990662	10467.03418	6	1	49	218	11	9.232867241	888	12.53798485	0.049958698	0.070337154
0.066567481	474.3416443	70.7106781	9719.629883	8	5	5	219	26	0.754894495	891	12.81666946	0.102499723	0.105413318
0.100367203	192.0937347	50	8208.660156	10	1	31	215	3	11.14116192	909	3.152082443	0.18870616	0.143009916
0.120535262	201.2461243	223.6067963	6305.711914	8	5	3	219	8	1.067520261	887	12.53591824	0.215592265	0.147597656
0.142386228	1231.097046	282.8427124	4361.983398	8	1	5	220	21	0	886	6.796151638	0.157029852	0.145988673
0.178656504	400.2499084	180.2775574	2423.324219	8	1	5	220	24	0.754894495	884	24.2026844	0.136967331	0.172176972
0.198635429	468.6149902	111.8033981	474.3416443	8	1	4	220	62	1.067520261	879	13.53106785	0.157273591	0.207694083
0.178329319	417.8516541	316.2277527	1248.519165	8	5	3	219	60	0.754894495	881	11.62644768	0.14047195	0.193294331
0.122257486	780	269.2582397	2927.422119	8	1	6	219	17	1.721006155	873	4.267380714	0.091479845	0.129453063
0.054919347	1082.081299	955.2486572	4594.605469	8	5	5	219	17	1.012750387	867	3.670407772	0.036064275	0.048378989
0	4882.632324	2735.415771	46234.71094	10	2	519	198	0	17.09792328	1014	0.319530785	0.006197968	0.004300568
0.001344913	3933.204834	1192.686035	44466.21484	10	2	839	189	0	14.45220375	1086	0.373617887	0.016463732	0.001823153
0.005689999	3719.032227	701.7834473	42699.19141	10	3	658	192	0	32.84648132	1075	0.309933305	0.028838972	0
0.010515398	3362.67749	111.8033981	40952.47266	10	2	155	212	1	8.063245773	941	0.38541621	0.034378309	0
0.013272686	1394.59668	559.0169678	39185.55859	10	3	223	207	0	15.10435486	964	0.395808727	0.028150147	0.000406918
0.012259346	531.6013794	850	37417.10938	10	2	548	197	0	27.48719597	1032	0.410219401	0.025879577	0.002891961
0.007069794	2047.925781	500	35673.41797	10	2	766	191	0	4.168739796	1071	0.415453911	0.022763323	0.007976092
0.003582803	2528.734863	820.0609741	33958.30469	10	3	658	196	0	7.085726738	1039	0.413255095	0.013274333	0.014967295
0.000608075	607.4536743	282.8427124	32266.4043	10	3	572	198	0	15.21040344	1024	0.498737454	0.002330683	0.021163797
0	524.7856445	550	30614.54102	8	3	342	205	0	16.78717422	976	0.464762181	0.000119633	0.020590115
0	1194.361694	1408.012817	28998.45703	10	1	359	205	1	9.697272301	980	0.473883599	0.011546734	0.01379762
0.004758752	123.6931686	0	27407.60742	8	1	74	214	4	3.016961336	914	0.863688886	0.041824199	0.008148105
0.017621934	684.7627563	531.5072632	25873.79492	8	2	221	215	10	35.86187363	915	0.681583881	0.124949932	0.013256138
0.031197464	1230	1068.87793	24428.07031	9	1	99	216	7	9.321835518	913	0.983320117	0.21772705	0.025124481
0.039507452	853.2877808	403.1128845	23023.62695	8	1	55	217	5	1.721006155	908	1.35944581	0.248639643	0.033581242
0.038606405	1124.499878	50	21697.63281	9	2	50	217	3	2.052775145	905	1.568740845	0.195380002	0.036331106
0.026170101	169.7056274	1795.132324	20461.78125	9	2	437	213	1	30.77865219	931	0.796165049	0.102252066	0.029009398
0.012101097	1907.065796	919.2388306	19333.83008	10	2	642	195	1	27.74693489	1053	0.622178078	0.03466364	0.017296927
0.006884371	2267.531738	471.6990662	18350.04688	10	2	463	202	2	36.36371994	996	0.797138691	0.012285136	0.010327397
0.001714272	2370	494.974762	17468.58008	10	2	598	201	1	3.723867178	1008	0.592024744	0.003677707	0.004463064
0.000347968	2853.94458	801.5609741	16485.94922	8	3	377	200	2	27.82229424	1015	0.585815787	0.000104732	0.000137845
0.000700126	3310.619385	1051.189819	15229.9873	10	2	388	209	1	24.43413353	948	0.681444824	0.000315274	0.001009284
0.006892346	3358.392578	0	14094.57324	10	2	604	199	1	3.931095839	1021	1.129568577	0.007513965	0.012466581
0.022204949	2221.823486	640.312439	13110.8584	10	3	580	199	1	14.76313305	1035	1.24798274	0.019492211	0.037054721
0.04540997	1336.60022	291.5476074	12318.46191	10	2	229	215	1	6.423151016	912	2.739355326	0.082779445	0.089631058
0.077015758	615.5485229	781.0249634	10399.79297	10	2	29	218	14	6.137379646	899	9.131643295	0.290223509	0.197542205
0.109363951	120	427.2001953	8403.910156	8	5	10	219	31	4.058664322	903	19.68496704	0.528338909	0.29613328
0.133519039	1194.361694	141.4213562	6410.319824	8	1	5	219	18	0.954841256	896	26.16950989	0.581198454	0.320051432
0.158511519	84.85281372	291.5476074	4422.32959	8	1	6	219	45	0.675206006	896	11.89670658	0.423146427	0.287001073
0.203911975	1447.791382	200	2438.134521	8	5	4	219	8	0.954841256	886	9.03573513	0.231846556	0.241624609
0.232145801	1356.650269	632.4555054	456.9463806	8	1	12	220	15	3.931095839	880	5.012618065	0.175803587	0.223557159
0.215763524	42.42640686	50	150	8	5	4	219	36	1.350224495	878	16.39113045	0.149415433	0.207346007
0.15385218	161.5549469	100	1878.776245	8	1	3	219	14	0.754894495	874	3.516187668	0.092940129	0.13893716
0	7705.796387	4919.349609	48942	10	2	448	200	0	34.64598083	1004	0.273987532	0	0.012085622
0	6556.561523	3045.077881	47176.53516	10	2	691	194	0	7.782782078	1047	0.329051822	0.000428111	0.011710553
0	5883.749023	1430.034912	45408.95313	10	2	754	188	0	7.371306896	1087	0.320666492	0.00379768	0.007282062
0.000601607	4964.523926	141.4213562	43645.62891	10	2	432	196	0	31.39806366	1042	0.334011883	0.004951841	0.001705168
0.0018165	3284.417725	320.1562195	41874.20703	10	2	335	203	0	20.95764732	994	0.350390345	0.004275443	0
0.001540569	1462.942261	1277.693237	40143.18359	10	2	676	195	0	18.8296566	1044	0.412115067	0.003152173	0
0.000263104	218.4032898	460.9772339	38418.83984	10	2	615	195	0	11.56032372	1045	1.733967304	0.001294617	0.00370676
6.59214E-05	2107.700195	0	36719.17969	10	1	582	198	0	10.2885952	1023	1.84563601	7.74375E-05	0.011056206
0	1252.836792	1803.468872	35046.89453	10	3	758	189	0	8.219958305	1082	0.513512611	0	0.016921097
0	30	180.2775574	33432.11719	10	2	487	202	0	24.53544044	1000	0.414031327	0	0.020307988
0	1854.427124	750	31821.19141	10	3	302	208	0	26.64443588	958	0.412355125	0	0.017687129
0	123.6931686	200	30244.07617	10	3	191	211	2	7.653048515	938	0.797640443	0.004882604	0.009538595
0.000694153	120	141.4213562	28720.04492	9	2	160	211	1	28.14492989	936	0.406567276	0.02163999	0.00171059
0.007511875	1898.552124	1750.714111	27235.78711	10	3	700	194	1	9.473928452	1064	0.474352777	0.065432027	0.002555005
0.014746065	2334.802002	1905.911865	25829.09375	9	2	667	202	1	30.10947227	1013	0.486117035	0.118749693	0.007629118
0.020959001	758.9466553	509.901947	24521.01367	9	3	147	211	8	20.66495323	950	0.717028618	0.136623219	0.011739439
0.022842603	1110.405273	743.3034668	23262.77148	8	2	103	215	4	4.582314968	911	1.172254801	0.11447636	0.015945112
0.01892457	381.837677	1746.424927	22103.66992	9	2	603	201	1	25.2549324	1017	0.543007016	0.070043497	0.016833058
0.016087154	1651.090576	111.8033981	21046.76953	10	3	448	196	1	9.009391785	1041	0.520863056	0.03843471	0.017844949
0.011434383	590.9314575	919.2388306	20103.7832	10	2	420	206	0	26.73289299	959	0.491528153	0.01966252	0.014591212
0.00446224	424.2640686	100	19312.75391	10	1	120	210	3	1.067520261	935	0.65869987	0.007255533	0.007584335
3.3529E-05	917.8234863	1000	18033.89258	10	2	201	206	4	14.12950325	968	0.586082816	7.49375E-06	0.001025451
0.002508968	1583.192993	1569.235474	16866.77734	10	3	237	204	1	16.87454033	983	0.634923756	0	0
0.011910859	1994.492432	917.8779907	15821.9502	10	2	466	202	0	13.20656681	990	0.706864178	0.000854828	0.002580722
0.027376346	810	492.4429016	14370	10	2	313	208	2	26.23386192	960	1.233731627	0.010000005	0.021399494
0.051109493	1592.262573	1331.352661	12390	10	2	289	211	3	15.53334236	949	1.912317395	0.11091017	0.103246719
0.082541108	2083.866699	1389.244385	10410	10	1	372	214	8	21.22925949	925	2.810642004	0.446473926	0.264024168
0.113750681	697.7822266	500	8425.888672	10	5	19	217	143	4.582314968	913	50.56364822	0.769068539	0.402852148
0.142423555	90	0	6430.085449	8	5	7	218	48	1.350224495	914	56.27120972	0.833793044	0.445872486
0.1643022	1018.233765	158.1138763	4440.405273	8	1	6	219	201	0.675206006	902	37.60004044	0.617514551	0.38436833
0.206745967	2573.888184	180.2775574	2460	8	1	4	219	38	0	890	20.21697807	0.304300368	0.288166255
0.239068389	1189.831909	380.7886658	480	8	5	4	219	12	0.754894495	888	5.242132187	0.194342151	0.228905082
0.232518733	417.8516541	141.4213562	644.1273193	8	5	5	219	0	1.687604904	885	5.831048012	0.195700854	0.212495252
0.180324137	960.4686279	206.1552887	1194.361694	7	1	6	219	17	1.817522049	872	4.567471027	0.137461066	0.156321898
0	9275.87207	3971.460693	49866.19141	10	2	756	186	0	6.466625214	1095	0.345632166	0	0.017230857
0	7842.002441	2107.723877	48123.33984	10	1	703	190	0	2.698951006	1078	0.283178061	0	0.01681973
0	5995.272949	651.9202271	46350	8	2	699	190	0	6.526986599	1077	0.322892517	0	0.011408501
0	4100.79248	250	44596.07813	10	2	435	205	0	20.10758018	981	0.362128675	0	0.003939981
0	2212.894043	111.8033981	42863.95313	10	3	255	205	2	11.81850624	978	1.930732846	0	0
0	550.7268066	1011.187439	41175.66406	10	2	749	193	0	6.466625214	1057	0.411459565	0	0
0	390	782.6237793	39488.99219	8	2	745	194	0	12.05273819	1046	0.357791096	0	0.004031457
0	865.3323364	150	37833.14063	10	2	678	189	0	12.77257824	1077	0.365300864	0	0.011612021
0	510	955.2486572	36210.94531	10	3	866	187	1	8.697657585	1093	0.41135329	0	0.017125232
0	84.85281372	500	34605.81641	8	2	701	194	0	14.76313305	1050	0.419746786	0	0.017637629
0	785.1751099	335.4101868	33062.91406	10	2	441	201	0	12.0571928	1006	0.401862621	0	0.013007592
0	724.9827881	1060.660156	31547.93555	10	2	470	205	0	19.77076912	978	0.478571504	1.4511E-05	0.005384886
0	1056.834839	0	30085.61719	10	2	133	209	0	5.730255604	948	0.516977072	0.004008532	0.000137173
0.000724099	2535.843018	886.0022583	28676.79883	9	2	622	198	0	45.75928116	1028	0.430783987	0.012763941	0
0.005501648	1766.182373	50	27335.25195	10	3	592	190	0	26.4708786	1096	0.357412219	0.030308085	0.000217397
0.012521615	108.1665421	651.9202271	26085.16797	10	3	525	203	1	22.22852516	995	0.45667702	0.040814999	0.002251287
0.019352244	67.08203888	1050	24900.88477	9	2	654	197	0	11.72702408	1044	0.485345304	0.052422844	0.008947334
0.02311836	858.0209961	604.1522827	23792.85547	9	3	597	192	1	5.269658089	1078	0.576204717	0.052024052	0.01553743
0.02161937	330	608.2762451	22798.51953	10	2	690	196	0	13.69052887	1047	0.504005253	0.042833213	0.017694142
0.014486393	819.3900146	1990.602905	21663.98828	10	2	345	203	0	2.635026455	981	0.446576715	0.024555499	0.014454875
0.005340725	1440	1225.765015	20128.94922	10	3	243	211	2	20.65571404	924	0.431870461	0.006924684	0.007443639
0.002253683	1020	610.3277588	18634.25	8	2	218	210	2	23.65321541	939	0.423002511	3.77985E-07	0.000969923
0.007806796	258.0697632	873.2124634	17165.29688	8	3	107	212	1	4.114075184	919	0.553031623	0.001554096	0
0.017278269	1421.442871	1984.943359	15731.93262	10	2	324	201	0	24.71299171	999	0.803070307	0.004918008	0
0.027590903	513.5172729	715.8910522	13988.78516	10	3	78	215	3	6.69634676	905	1.006859541	0.008008021	0.005099729
0.047910929	953.414917	1265.898926	12090	8	2	313	211	0	21.83995056	949	1.193155408	0.088067859	0.083754435
0.082064241	1425.55249	1360.147095	10110	10	2	332	207	4	16.72355843	977	3.15578723	0.412064403	0.257379055
0.11637935	1253.195923	50	8130	10	5	30	216	59	2.361991405	907	15.9541626	0.724448681	0.413292378
0.146289825	323.1098938	353.5534058	6150	8	5	12	216	151	3.708616734	919	48.21421432	0.785363793	0.468997747
0.172282711	1594.804077	0	4170	8	1	4	218	101	0	909	34.14625931	0.570671141	0.405694127
0.20471406	2241.784912	50	2190	8	1	5	218	34	0.477453768	894	8.354557991	0.284751087	0.291234434
0.225665584	917.8234863	212.1320343	210	8	1	4	219	42	1.012750387	891	8.071188927	0.221718371	0.219981655
0.230002373	873.6131592	632.4555054	1306.981201	8	1	5	219	13	0.954841256	885	9.754480362	0.263084024	0.211809024
0.197121441	42.42640686	380.7886658	408.0441284	8	5	4	219	48	1.067520261	889	9.515161514	0.22663261	0.180312932
0.130580917	416.7733154	1280.624878	2018.043579	8	1	5	219	7	0.477453768	885	5.886452198	0.136973307	0.10872142
0	7177.77832	1442.220459	49050.39453	10	2	741	187	0	8.111279488	1094	0.291533053	0	0.016933184
4.79508E-05	5274.713379	360.5551147	47330.88281	10	3	774	188	0	19.60317421	1092	0.330168933	0	0.011475803
0.001609601	3368.827637	403.1128845	45614.69141	10	1	358	200	0	25.84433556	1011	0.511054337	0	0.003979573
0.002780532	1553.640869	618.4658203	43918.56641	10	2	665	198	0	24.05215454	1023	0.637087524	0	0
0.002003225	313.209198	0	42246.69141	10	2	688	190	0	16.20981979	1069	0.463956445	0	0
0.000293953	1710.263184	100	40625.72656	10	2	772	186	0	8.984876633	1095	0.379670203	0	0.002019905
0	917.8234863	806.225769	39011.08594	10	3	964	184	0	11.63010502	1110	0.323152274	0	0.007958189
0	1432.794434	790.569397	37415.77344	11	3	1026	181	0	6.926249027	1133	0.345240355	0	0.012614211
0	84.85281372	1192.686035	35861.29688	10	2	494	191	0	23.83321762	1074	0.335548401	0	0.013054508
0	912.4143677	650	34353.25	10	2	605	205	0	10.38885784	977	0.359884024	0	0.009032344
0	980.8669434	450	32917.26172	9	2	351	202	0	24.42687416	1000	0.525799751	0	0.002952887
3.83227E-05	968.4007568	756.6372681	31507.76953	9	2	522	199	0	29.6500206	1015	0.356647491	0	0
0.003867479	2827.80835	694.6221924	30160.13281	10	2	546	195	0	22.99175453	1046	0.383058697	0	0
0.009526409	2795.800537	380.7886658	28831.62305	10	2	524	193	0	30.4612751	1057	0.362160623	6.28346E-05	0
0.017444409	1281.600586	838.15271	27072.12109	10	2	718	188	0	17.66231918	1103	0.402443141	0.013836812	0.000505152
0.028491545	550.7268066	0	25336.94922	10	2	602	195	1	5.641219616	1058	0.540275693	0.036944233	0.005309668
0.032277331	450	304.1381226	23656.32617	10	2	590	195	5	1.350224495	1051	0.581503093	0.05426253	0.010549756
0.026428211	1201.499023	1453.444214	22023.53516	8	2	754	190	0	6.492565632	1083	0.453316331	0.048234828	0.012408965
0.017022558	1968.146362	2059.125977	20443.65234	10	2	349	199	0	27.32389069	1022	0.405302286	0.023070011	0.009784782
0.008946731	3393.316895	1044.03064	18850.81641	10	1	510	198	1	13.07321739	1030	0.468945801	0.002654711	0.004166685
0.008502699	2096.783203	1077.032959	17302.74609	10	2	330	198	0	13.08946323	1031	0.46168685	0.001097462	8.90562E-05
0.014927819	429.5346375	100	15803.16699	9	2	74	213	3	10.04678822	915	0.644910574	0.009307906	0
0.022331465	42.42640686	917.8779907	14336.26563	9	3	93	210	3	17.34677315	942	0.590588748	0.016175764	0
0.030453956	1073.312622	353.5534058	12900	12	1	63	215	0	3.584252357	906	0.67143482	0.016222773	0.000271869
0.044326678	300	452.7692566	11425.94434	9	1	70	214	2	7.187414169	916	1.169523239	0.043030389	0.039203566
0.075204991	30	1236.931641	9537.216797	12	2	156	214	8	24.69336128	923	3.087857246	0.211345151	0.176135153
0.109478205	361.2478333	0	7660.521973	10	3	43	214	47	11.48537064	920	11.53012466	0.432162821	0.320505381
0.146137163	774.2092896	400	5771.940918	9	1	30	217	22	1.217118144	903	8.682134628	0.477332979	0.377772838
0.176085517	576.281189	206.1552887	3851.700928	8	1	4	218	30	1.217118144	912	16.2597084	0.327131301	0.327447772
0.206329912	1656.804199	223.6067963	1890	8	1	5	218	8	0.337614715	895	6.032358646	0.175146922	0.244838193
0.21557489	120	141.4213562	90	8	1	7	218	39	1.817522049	895	20.79852295	0.231740013	0.204212204
0.214553982	240	111.8033981	2070	8	5	12	218	113	2.698951006	910	35.55207443	0.288708776	0.210196838
0.190518141	966.0745239	50	680.1470337	8	1	5	219	12	0.954841256	905	30.57778358	0.272687227	0.186883003
0.143951416	436.8065796	474.3416443	1127.297607	8	1	6	219	11	0.754894495	894	7.264791012	0.1786706	0.12585482
0	6271.793945	813.94104	50080.35156	10	3	868	183	0	11.34811974	1117	0.291896433	0	0.012065905
0.002914924	4431.580078	743.3034668	48396.17578	10	2	688	190	0	24.43413353	1074	0.272117019	0	0.007541623
0.007654517	2820.638184	570.0877075	46711.57813	10	2	601	192	0	34.6722641	1060	0.287278861	0	0.001858871
0.01010562	1020.441101	100	45031.23047	10	1	719	187	0	10.21937752	1087	1.306848288	0	0
0.008566126	960	447.2135925	43402.23438	10	1	769	186	0	9.106749535	1090	0.415245622	0	0
0.004095458	2860.244629	320.1562195	41791.39063	8	2	738	186	0	11.10218811	1090	0.328680575	0	3.71801E-05
0.000241506	2880	1167.261719	40228.83594	11	2	1071	172	0	11.56032372	1180	0.290568382	0	0.002449979
0	1487.34668	1044.03064	38683.73047	11	2	721	184	0	25.01164246	1115	0.323279798	0	0.005270991
0	150	304.1381226	37182.29688	10	3	546	201	0	33.59475708	999	0.347947121	0	0.005556944
0	1779.129028	863.1338501	35422.1875	10	2	573	203	0	7.917304993	993	0.370679349	0.001190944	0.003061102
0	1442.497803	500	33535.86719	10	2	604	199	0	18.12269974	1020	0.350504786	0.005140958	0.000223459
0.000671715	330	390.5124817	31654.49219	10	2	454	198	0	9.876473427	1016	0.350654423	0.006045286	0
0.006710231	2311.752686	738.2411499	29795.55859	10	1	592	194	0	8.380191803	1045	0.318026453	0.002559723	0
0.013898856	4059.766113	750	27956.47461	10	2	623	192	0	5.808222771	1065	0.312504709	0.000235939	0
0.025328036	2130.211182	1565.247559	26141.43359	10	2	609	193	1	4.857533455	1060	0.425206691	0.014678945	0
0.03755695	182.4828796	100	24354.47656	10	1	588	194	4	1.909152389	1056	1.069911361	0.041872416	0.000955235
0.040187836	84.85281372	223.6067963	22590.33789	10	1	592	195	1	3.199601412	1054	0.642220378	0.057096254	0.003584636
0.030608844	1890	509.901947	20880.73242	10	2	773	192	0	10.48288155	1071	0.538665295	0.047822941	0.004699837
0.017730406	3595.622314	1578.765381	19225.88086	10	2	502	191	0	12.50650978	1080	0.408168584	0.018980706	0.003144729
0.012605388	2867.001953	604.1522827	17630.30273	10	1	436	201	1	23.57681084	1007	0.418991238	3.02254E-05	0.000503527
0.014011026	1251.758789	777.8174438	16064.15234	9	1	122	210	2	5.951584339	942	0.490432024	0.003278323	0
0.018987207	517.8803101	50	14504.40234	9	4	70	211	2	2.456394672	931	0.57416451	0.014539089	0
0.026634043	84.85281372	750	12997.30762	12	1	82	214	20	13.20656681	908	0.633048832	0.023040123	0
0.034184422	1027.034546	50	11507.25879	12	1	73	215	0	1.687604904	908	0.741125882	0.022657927	0
0.047159266	67.08203888	1019.803894	10068.02832	12	3	122	215	2	12.19438362	911	0.822363257	0.017568409	0.009187683
0.070316769	330	111.8033981	8646.299805	9	3	106	215	2	5.730255604	915	1.513694167	0.050496489	0.071764275
0.099058665	530.7541504	390.5124817	6977.821777	9	1	195	214	9	15.42324543	929	2.126303911	0.121079594	0.170002356
0.132708862	1889.047363	412.3105774	5095.586426	8	5	14	218	30	4.262692928	907	21.772789	0.14645344	0.220824912
0.158284694	268.3281555	291.5476074	3201.156006	8	5	5	218	43	0.954841256	916	30.29045677	0.106203444	0.194380239
0.1759229	300	552.2680664	1324.424438	8	1	8	217	8	0.954841256	907	8.953205109	0.106701136	0.15561986
0.180322543	573.1491699	212.1320343	540.8327026	8	5	7	217	37	0.675206006	906	24.06325722	0.199019045	0.158897102
0.173528269	450	917.8779907	2439.057129	9	5	8	217	31	0.954841256	916	23.24228096	0.247039273	0.171166301
0.156712085	684.1052246	0	1341.640747	8	1	7	219	20	1.391763449	908	22.3097229	0.228772178	0.156699672
0.131676525	371.0794983	1070.046753	510	9	5	13	219	20	0.337614715	913	23.01376152	0.148127973	0.115351208
0.006576012	3840	350	49468.69922	10	3	656	191	0	23.492342	1063	0.242695615	0	0.002077904
0.013167103	1866.038574	1167.261719	47842.92578	10	3	790	177	0	33.71071243	1139	0.260202914	0	1.33333E-06
0.016298044	30	412.3105774	46085.35938	10	2	872	177	0	5.258953094	1139	0.276681751	0	0
0.01439888	1060.660156	806.225769	44202.625	10	3	877	182	0	31.27889633	1110	0.29421863	0	0
0.008416708	1682.676392	353.5534058	42318.27344	10	2	897	177	0	18.56861115	1141	0.305583924	0	0
0.001801772	1629.96936	412.3105774	40396.04297	10	3	943	190	0	20.35706711	1067	0.291500449	0	0
0	1087.060303	707.1068115	38513.29297	10	5	598	198	0	25.52179527	1023	0.30742836	0	0.000137574
0	740.9453125	158.1138763	36630.60156	10	2	422	201	0	13.42150879	1008	0.366165042	0.000394219	0.000186937
0	1154.123047	961.7692261	34742.03516	10	1	511	193	0	23.34342957	1060	0.385828674	0.007966559	0
0	960.4686279	919.2388306	32859.25781	10	2	569	193	0	15.38297558	1058	0.293372989	0.015988594	0
0.000628011	120	1944.86499	30970.69531	10	2	513	199	0	18.64027596	1010	0.412131965	0.017429251	0
0.006570509	2070	2610.07666	29084.42383	10	2	641	190	0	16.30726814	1074	0.311844438	0.010996072	0
0.015653403	3083.585693	1720.465088	27199.81055	10	3	839	184	0	21.1735363	1124	0.292558104	0.002139229	0
0.030134799	1950	250	25330.60742	10	1	614	193	1	3.723867178	1062	0.413279176	0.012493236	0
0.041047256	67.08203888	756.6372681	23483.4082	8	5	617	193	11	2.160789013	1063	0.646275997	0.0379906	0
0.041555502	766.6159668	250	21663.84375	10	3	629	194	0	8.842508316	1064	0.424702972	0.051511195	0
0.030804111	2307.076172	111.8033981	19867.74805	10	1	612	191	0	3.814074755	1088	0.747932494	0.041981094	2.07405E-05
0.018207673	2166.033203	335.4101868	18122.63281	10	2	474	198	0	13.59765244	1030	0.381677985	0.017431268	0.000554618
0.015203858	1808.977661	50	16436.33203	10	2	173	206	0	3.945476294	975	0.409085125	0.000922963	0.001712608
0.017468296	424.2640686	50	14817.3584	8	5	101	209	1	5.322852612	943	0.553952873	0.002544298	0.001448259
0.020462457	1179.576172	353.5534058	13248.49023	9	2	162	211	1	4.532714367	933	0.510754108	0.012941916	0.000184072
0.026438246	1537.920654	150	11684.33594	9	1	142	210	2	10.86511135	947	0.548053741	0.020988427	0
0.03769663	660.6814575	700	10167.6543	9	2	165	212	3	12.68879604	931	0.658636808	0.020583756	0
0.047348935	942.019104	636.3961182	8703.30957	9	1	177	212	1	11.08264446	936	0.722176731	0.012151432	0.002328888
0.062619403	2028.053223	651.9202271	7260.062012	8	2	477	206	0	12.26451778	987	0.804773629	0.00587766	0.021265851
0.090041533	2321.658936	111.8033981	5814.198242	10	2	405	202	0	20.95764732	1033	1.262063622	0.020260969	0.063122459
0.117175713	590.9314575	100	4333.520508	9	1	39	216	8	5.1287117	916	3.20323658	0.040479984	0.096892513
0.125678599	906.9729614	1154.3396	2518.034912	8	1	9	218	6	1.012750387	907	14.68309402	0.06046186	0.09830498
0.125113815	611.8823242	608.2762451	647.6110229	8	2	16	217	3	0.337614715	915	9.750448227	0.074196525	0.090255156
0.122279011	1253.195923	50	1218.23645	8	1	6	217	12	0.954841256	903	12.77219868	0.117618062	0.098678283
0.113979749	1530	1073.545532	3101.048096	9	5	21	216	5	3.389067173	913	24.61401558	0.141985163	0.108956873
0.102268271	1173.456421	141.4213562	2063.904053	8	5	14	217	19	2.8624053	905	9.972797394	0.114522204	0.100284472
0.096188463	702.2819824	965.6604004	268.3281555	9	5	14	218	6	4.763641834	910	18.66275024	0.066570885	0.07634633
0.007756526	3944.515137	460.9772339	49185.94922	10	2	775	182	0	29.27358055	1105	0.278272569	0	0
0.014743214	2143.478516	1201.04126	47292.67578	10	3	1027	173	0	30.79220772	1163	0.2421671	0	0
0.018046547	960.4686279	250	45408.74219	10	2	1024	171	0	9.719867706	1170	0.247482136	0	0
0.01604503	120	0	43526.03906	10	5	891	175	0	8.165809631	1150	0.383241773	0	0
0.009685759	192.0937347	50	41638.58594	10	2	930	178	0	8.842508316	1141	0.355082512	0	0
0.002458104	323.1098938	626.49823	39754.75391	10	3	1061	176	0	35.239048	1158	0.341018617	0	0
0	582.4946289	254.9509735	37866.13281	10	2	622	187	0	13.91580868	1095	0.33913973	0	0
0	189.7366638	781.0249634	35980.50781	10	2	517	198	0	9.374782562	1028	0.52962029	0.001689682	0
0	674.1661377	250	34065.44531	10	2	446	200	0	2.635026455	1015	0.496609658	0.012497204	0
0	730.5477295	206.1552887	32182.66016	10	3	397	201	1	8.478713036	1005	0.537557542	0.022195434	0
1.79356E-05	509.1168823	540.8327026	30299.6582	10	2	459	192	0	19.83191109	1065	0.917854846	0.023704151	0
0.003554197	1385.20752	2214.723389	28405.54883	10	2	548	190	0	5.759620667	1074	0.428579003	0.016348429	0
0.012592526	1142.365967	1453.444214	26522.74805	10	3	655	188	0	14.27724266	1098	0.321879297	0.007574454	0
0.02553851	674.1661377	494.974762	24640.10156	10	2	683	190	0	10.43076038	1086	0.321369618	0.011267684	0
0.035837967	768.9603271	111.8033981	22752.36523	10	1	614	192	0	4.582314968	1072	0.48357296	0.026799779	0
0.036235977	1728.843506	559.0169678	20871.22656	8	1	665	193	0	16.26648903	1069	0.384039223	0.035302021	0
0.0275621	2124.923584	50	19012.64063	10	2	622	192	0	4.857533455	1073	0.371799141	0.029480342	0.001321537
0.022695273	560.446228	450	17177.71875	10	3	319	202	0	23.492342	1000	0.500030041	0.014199429	0.005754198
0.023122676	0	50	15391.43262	10	1	157	206	0	4.857533455	965	0.402126074	0.006128959	0.008777771
0.026769137	774.2092896	934.0770874	13661.63281	9	2	323	210	0	16.4815197	941	0.419597298	0.005271928	0.008165307
0.025555059	2269.911865	583.0952148	12010.68262	9	2	482	204	0	21.61159515	992	0.439052373	0.007232169	0.004339308
0.023602456	2852.367432	1006.230591	10434.48145	8	3	302	210	0	9.368915558	942	0.468758404	0.0112038	0.000409
0.034302808	859.0692749	269.2582397	8867.271484	9	3	128	212	2	12.94240856	928	0.571018636	0.010972369	0
0.050142657	1074.150879	608.2762451	7338.726074	8	1	158	210	1	10.2885952	940	0.596249223	0.007589197	0.000149445
0.070542112	524.7856445	254.9509735	5874.027344	8	5	435	202	0	10.68350792	1010	0.72223556	0.012391897	0.010645835
0.087290145	1846.64563	50	4428.329102	10	1	139	209	1	3.584252357	962	0.795184314	0.021340381	0.032728631
0.099335551	90	707.1068115	3006.293457	10	2	279	213	1	18.4805336	937	1.273253441	0.031070866	0.054393448
0.093294568	1668.172607	50	1570.636841	9	2	92	214	4	13.65578556	932	4.604513645	0.053649712	0.063666672
0.081963748	523.9274902	364.0054932	84.85281372	8	1	12	218	4	1.012750387	912	6.318017483	0.063712418	0.056250993
0.070921734	1046.565796	863.1338501	1920.937256	8	2	208	216	2	20.38531876	922	2.775644064	0.064021558	0.045738384
0.063049562	2346.912842	550	3777.856445	8	1	24	218	3	1.432096243	904	3.655650854	0.053748809	0.043633178
0.055063296	2820	550	2977.415039	8	1	22	218	6	2.569502831	904	3.12893486	0.03153009	0.038999375
0.059452977	2429.814697	1634.77832	1373.790405	9	3	82	216	4	21.37099648	919	2.545275688	0.015326397	0.033514053
0.011646569	1321.362915	509.901947	46621.0625	11	2	1418	152	0	22.86208916	1281	0.261556953	0	0
0.014502618	1039.663452	820.0609741	44732.13281	5	2	1188	164	0	24.66655159	1208	0.271015078	0	0
0.012714447	480	70.7106781	42849.46484	10	1	856	176	0	5.095619678	1137	0.269995064	0	0
0.007141203	721.2489014	1382.931641	40961.19531	11	2	1142	167	0	9.208987236	1201	0.290890634	0	0
0.001272253	1652.452759	2186.892822	39078.12891	11	2	1111	164	0	24.691576	1233	0.270165533	0	0
0	247.3863373	300	37195.40234	10	2	810	185	0	18.28646469	1109	0.304278702	0	0
0	1443.121582	269.2582397	35301.34375	10	3	857	193	0	18.35414886	1068	0.27348721	0.000992447	0
0	2347.871338	1408.012817	33418.22266	10	1	509	200	0	19.47372055	1025	0.264203876	0.010278076	0
0	1740	992.4716797	31535.49414	10	5	532	197	0	10.16040802	1041	0.300095767	0.019334443	0
0	182.4828796	430.116272	29648.39453	10	2	405	199	0	13.12188721	1015	0.439224958	0.020893361	0
0.000341009	276.5863342	1202.081543	27734.83398	10	2	445	197	0	24.92209625	1025	0.315127522	0.019527635	0
0.005689211	42.42640686	2724.426514	25846.16211	10	1	480	196	1	3.109632969	1034	1.879710555	0.016812902	0
0.014470682	1092.016479	1540.292236	23961.71875	10	2	737	191	0	13.61706161	1074	0.341401726	0.017108388	0
0.02215614	2079.326904	961.7692261	22074.94531	10	6	621	192	0	9.015509605	1074	0.349912047	0.020238491	0
0.02308552	2607.757568	250	20192.11719	10	2	583	193	0	3.931095839	1062	0.355884075	0.01866354	5.93459E-05
0.02264444	1247.798096	412.3105774	18309.53906	10	3	545	196	0	13.2506752	1039	0.330102503	0.014887136	0.004598396
0.025873316	127.2792206	565.6854248	16420.85547	10	2	606	195	0	17.42489052	1051	0.325557113	0.014664209	0.011397339
0.029919308	1982.044434	813.94104	14539.4502	10	2	495	192	0	32.89643097	1077	0.325592577	0.016126862	0.015583741
0.034203555	2413.648682	141.4213562	12700.88184	10	2	378	205	0	26.57777786	981	0.398456007	0.016378149	0.014763997
0.028348133	3603.123535	1204.159424	10916.45508	10	2	597	195	0	16.50622749	1068	0.388360232	0.009392227	0.009412592
0.019223927	3360.134033	1372.953003	9217.082031	10	3	610	196	0	30.16073799	1053	0.398631901	0.00232112	0.002638758
0.025205454	1500	360.5551147	7620.767578	10	3	266	204	0	7.543149948	986	0.4598611	0.002641663	0
0.051433586	161.5549469	531.5072632	6055.097168	10	1	386	203	0	16.44437027	1000	0.641371906	0.017148016	0.001554234
0.081170715	150	901.3878174	4509.98877	10	2	402	202	0	5.269658089	1004	0.495324612	0.038524568	0.009195483
0.09236674	271.6615601	1610.124268	3042.005859	10	3	560	200	0	8.842508316	1020	0.659823179	0.052046362	0.018660929
0.087651759	595.4829712	610.3277588	1597.623291	10	2	426	202	1	22.27850151	1016	0.879700661	0.046131115	0.027538819
0.070113592	1290	50	174.9285583	10	2	295	201	0	22.21600533	1031	0.951689065	0.040798813	0.032515626
0.053333741	1757.754272	851.4692993	1240.201538	10	2	231	208	1	21.54417038	974	0.935086727	0.041765556	0.028555803
0.044094484	284.6049805	0	2844.310059	10	1	88	213	18	13.37804604	941	5.026146889	0.036484439	0.020693379
0.037113525	483.7354736	223.6067963	4553.679688	10	2	92	215	4	13.20656681	924	2.012020588	0.030397246	0.014795829
0.033086948	840	1025.914185	4202.677734	10	2	378	203	0	15.9131031	1023	1.332063437	0.015706247	0.009268799
0.033199169	960.4686279	1236.931641	3002.69873	10	2	329	205	0	13.535326	1004	1.199986815	0.005916893	0.008907437
0.005934541	296.9848633	1414.213623	45944.14453	5	2	1405	151	0	19.5336113	1274	0.286443442	0	0
0.009075808	607.4536743	70.7106781	44061.42188	5	2	1003	167	0	22.99969864	1186	0.29021886	0	0
0.007527345	632.850708	206.1552887	42172.87109	10	2	985	170	0	22.33453369	1175	0.287479788	0	0
0.002688761	1290	350	40284.23828	10	3	922	175	0	13.48836327	1141	0.297710031	0	0
1.37775E-06	3000.149902	813.94104	38401.51172	11	2	859	176	0	4.431819916	1147	0.248357609	0	0
0	1980	1118.033936	36518.82422	11	2	1003	173	0	25.07280731	1170	0.29272005	0	0
0	2596.690186	269.2582397	34630.1875	10	2	972	172	0	18.64027596	1184	0.278111368	0	0
0	3201.156006	1710.263184	32741.60156	10	2	799	190	0	29.24520111	1082	0.230389535	0.003548347	0
0.000140344	1440.624878	2720.294189	30858.91992	10	1	451	199	0	25.07455254	1024	0.389834851	0.009454744	0
0.001866414	30	781.0249634	28970.27734	10	2	387	203	0	17.50830841	992	1.744188905	0.011817561	0
0.002913093	1290	943.3981323	27087.625	10	2	482	196	0	7.667577267	1039	0.409232467	0.0175958	0
0.00293202	666.1080933	2797.320068	25204.85742	10	2	546	195	0	15.40312576	1045	0.537118435	0.021398555	0
0.008848866	833.5466309	3373.796143	23281.48828	10	2	613	191	0	12.35155678	1081	0.424639106	0.025314882	0
0.015565881	764.8529053	2371.708252	21398.33008	2	2	499	192	1	7.249252796	1068	0.393196315	0.023843685	0
0.016454659	1529.705811	1151.086426	19515.52539	10	2	684	190	0	18.22118568	1089	0.359842986	0.015693326	0.000324041
0.02020565	30	390.5124817	17629.17969	10	1	600	192	0	26.29707909	1072	0.496906579	0.008248311	0.006101015
0.029703651	1110.405273	1315.294678	15744.31348	10	2	602	193	0	19.59573746	1065	0.319693238	0.014126986	0.01370207
0.038858201	2876.560547	2193.171143	13861.49316	10	2	752	188	0	3.389067173	1108	0.340507418	0.022762584	0.01818228
0.038676854	4230.95752	1264.911011	11973.00684	10	2	621	190	0	7.917304993	1098	0.390564173	0.023115847	0.017289957
0.027452726	5142.178711	2534.758301	10084.46289	10	2	387	193	0	4.072588444	1075	0.405427426	0.014619731	0.011449558
0.013009083	3879.63916	1498.332397	8225.253906	10	2	471	203	0	14.42684364	999	0.406128705	0.003314878	0.003764182
0.013886609	2178.669434	721.1102295	6445.603027	8	3	264	207	0	18.77467537	964	0.401432186	0.005771495	0.001730363
0.044060953	1142.365967	1220.655518	4807.868652	10	3	287	205	0	14.93838024	978	0.36884594	0.032768305	0.006855035
0.081065133	189.7366638	2687.936035	3241.388672	10	5	156	210	0	22.48298073	943	0.677016497	0.065737285	0.015685475
0.097617246	1331.540405	1415.980225	1681.071045	10	2	245	209	0	25.75761032	951	0.624346852	0.082369827	0.021813063
0.087066889	1075.40686	1110.180176	212.1320343	8	3	528	198	0	11.98121166	1047	0.581530511	0.066318512	0.02126593
0.057615984	930.4837646	1118.033936	1218.23645	10	2	334	199	0	32.105793	1044	0.698683083	0.034501202	0.016691199
0.032963682	30	353.5534058	2637.612549	10	1	119	206	1	7.454009533	988	1.076179743	0.019906791	0.013129404
0.025701469	108.1665421	269.2582397	4068.734375	10	2	79	214	2	9.064292908	926	2.378385544	0.02105041	0.007326556
0.026456365	379.4733276	1217.57959	5621.539063	8	2	181	210	1	16.0319519	954	1.008182883	0.022849007	0.00380105
0.024703	513.5172729	552.2680664	5743.492188	8	2	212	214	0	15.87756157	919	0.973305047	0.020845544	0.000912116
0.018460922	323.1098938	250	4757.90918	10	1	94	214	1	8.478713036	917	1.447856188	0.012077235	7.37992E-05
0.009400981	1230	710.6335449	43384.8125	5	3	1475	147	0	7.543149948	1303	0.267067254	0	0
0.008392183	42.42640686	1185.326904	41499.97656	11	2	1164	158	0	9.473928452	1239	0.252651662	0	0
0.004261147	1802.248535	900	39607.66016	10	2	1009	169	0	20.15542221	1171	0.246335983	0	0
0.000438794	2700.666504	538.5164795	37724.90234	10	2	818	173	0	14.93838024	1152	0.243224964	0	0
0	2597.383301	1414.213623	35840.66016	10	2	1155	164	0	15.61612988	1210	0.265151381	0	0
0	3332.56665	180.2775574	33953.59766	11	2	866	170	0	19.47372055	1183	0.271463633	0	0
0.000526974	3030.593994	1878.829468	32064.99023	11	3	1203	178	0	33.55939102	1161	0.230820969	0	0
0.006305994	1087.060303	2711.549316	30181.56641	10	3	545	196	0	15.00433922	1048	0.298781902	0.003041894	0
0.012228993	792.0227051	850	28293.68945	10	2	346	204	0	34.40256119	994	0.329252958	0.011532365	0
0.013122845	894.9860229	750	26410.99219	10	2	430	202	0	3.814074755	1008	0.516318262	0.021949517	0
0.011705382	960	1320.037842	24528.07813	10	2	494	198	0	12.0215044	1037	0.360882193	0.028575413	0
0.013267417	910.9335938	2350.531738	22639.64648	8	2	489	197	0	1.432096243	1042	0.356894225	0.033600587	0
0.015842516	1171.537476	3873.306152	20751.08984	10	3	404	195	0	4.380486965	1050	0.326123536	0.038568892	0
0.017050644	421.0700684	2728.552734	18868.37891	2	2	467	196	1	10.60683441	1049	0.496258944	0.031881753	3.76555E-05
0.022957327	371.0794983	2114.828613	16950.31836	10	1	596	192	1	15.69182968	1076	0.341005206	0.020041356	0.004521959
0.03431312	2313.114746	2408.318848	15067.79688	10	2	661	193	0	5.989218235	1066	0.337013662	0.015729314	0.011276817
0.043558903	3037.120361	3146.82373	13184.88867	10	2	675	190	0	10.37309647	1087	0.319548905	0.021525079	0.015370594
0.040968839	3179.717041	2557.831055	11296.90234	10	2	725	188	0	7.653048515	1105	0.361082673	0.024696406	0.014545094
0.026721181	4260.105469	3344.398193	9408.001953	10	2	492	194	0	9.970261574	1055	0.377593637	0.016551344	0.009182564
0.009483748	5010.089844	2804.014893	7524.978516	10	3	390	200	0	11.54163647	1021	0.395098478	0.003233457	0.002710562
0.009177601	3644.722168	2488.473389	5642.632324	10	2	388	205	0	39.65407944	979	0.378679484	0.007802759	0.005232419
0.036040645	2404.682861	3001.66626	3755.156494	10	3	365	204	0	5.875572681	989	0.409653157	0.040195987	0.012016718
0.069298767	1355.322876	2241.093506	1999.224854	8	2	241	205	0	22.90209961	978	0.448052377	0.075005785	0.019043798
0.090008773	254.5584412	1079.351685	429.5346375	8	2	213	205	0	22.4171772	976	0.555237174	0.088955335	0.023060774
0.084973581	381.837677	141.4213562	1132.077759	10	4	100	211	10	4.168739796	936	0.946527719	0.06855759	0.020184947
0.056673825	161.5549469	100	2604.649658	10	2	86	211	1	7.125016212	936	0.933622599	0.02935699	0.012016854
0.025876213	732.3933105	738.2411499	4050	10	2	488	206	0	1.967863798	979	0.666771412	0.010087766	0.004986641
0.016195986	295.4657288	1421.26709	5468.399902	10	2	336	207	0	17.36706734	965	0.55064553	0.014923165	0.000540061
0.021278759	1500	552.2680664	6897.716797	10	2	271	207	0	23.53847122	976	0.61322087	0.023006761	0
0.020162573	2515.889404	141.4213562	7448.342285	10	1	84	210	0	5.1287117	944	1.057242036	0.022197712	0
0.012413694	2049.243652	680.0735474	6471.800293	10	2	156	211	0	7.085726738	940	0.806007206	0.013016053	0
0.011035386	1857.336792	316.2277527	44620.39844	11	3	1531	143	0	19.18841934	1324	0.223788604	0	0
0.015062866	283.0194397	531.5072632	42737.62891	11	3	1143	161	0	25.21348381	1212	0.263032705	0	0
0.014358756	1240.201538	111.8033981	40851.28906	11	2	939	169	0	26.16713715	1168	0.299885273	0	0
0.009268077	780	100	38931.08984	10	2	675	175	0	24.55166245	1132	0.23687017	0	0
0.002697847	778.8452759	761.5773315	37048.30078	10	3	909	178	0	8.984876633	1116	0.241437867	0	0
0	700.3570557	901.3878174	35162.25391	11	2	1206	163	0	19.7413311	1215	0.245052263	0	0
0.000185821	1946.997681	141.4213562	33277.01953	10	3	668	179	0	34.61867905	1134	0.218352675	0	0
0.005418923	2674.210205	1204.159424	31394.2793	11	2	952	178	0	12.81423664	1161	0.24488771	0.002296511	0
0.016777821	1771.778809	2857.009033	29502.83008	10	3	452	193	0	9.702926636	1070	0.299815029	0.016467018	0
0.025307568	189.7366638	1281.600586	27617.11523	10	2	481	201	0	20.27199554	1031	0.392654806	0.030004693	0
0.025954129	502.8916321	390.5124817	25734.36914	10	2	404	200	1	38.24575043	1035	0.395423055	0.035349876	0
0.023276284	1920.937256	50	23849.01953	10	2	260	202	0	35.12120819	1007	0.346618563	0.033342108	0
0.020743711	2906.441162	1141.27124	21963.05273	8	2	525	197	0	7.825525761	1049	0.284589797	0.037709579	0
0.021250758	1230	3070.016357	20080.40039	10	2	511	198	1	7.125016212	1042	0.332911551	0.045666907	0
0.023484481	720	4613.295898	18190.12109	10	3	467	197	1	9.508656502	1048	0.415229887	0.04501792	0
0.029057402	636.3961182	4050	16303.14355	10	2	535	195	0	3.584252357	1060	0.350887179	0.032832295	0.001195824
0.040980693	1127.297607	3517.456543	14420.5166	10	1	459	196	0	4.393377304	1046	0.483247906	0.01769254	0.005452487
0.048133533	1135.649536	1634.77832	12508.30957	10	2	502	194	0	12.20756817	1059	0.352772623	0.019558243	0.008455485
0.042726848	1462.942261	608.2762451	10619.70313	10	2	345	200	0	25.68218422	1016	0.342089444	0.025974834	0.007846161
0.024480594	2737.243164	2238.861328	8737.213867	10	2	517	196	0	15.06995583	1047	0.414439201	0.020512598	0.004101428
0.010393682	3644.969238	2611.991699	6848.416016	10	2	442	199	0	13.36220074	1028	0.344400764	0.008621682	0.000868884
0.013705813	2529.446533	2850.438477	4959.808594	10	2	468	199	0	26.022995	1030	0.372209519	0.006076333	0.006709625
0.037993524	831.9254761	2438.237061	3077.742676	8	1	243	207	0	14.51357651	970	0.482808113	0.029797621	0.0142079
0.066214956	42.42640686	850	1194.361694	10	1	122	208	8	1.067520261	966	2.589216471	0.060407288	0.018431345
0.083532833	90	424.2640686	666.1080933	10	1	117	210	3	3.016961336	949	2.115332842	0.068109095	0.019111175
0.076641157	966.0745239	1491.643433	2366.77002	10	2	225	205	0	24.13187027	976	0.666263938	0.0474452	0.014477413
0.048963733	1410	1852.700684	3948.278076	10	3	494	201	0	17.82587051	1013	0.530232489	0.016945407	0.005990391
0.024036253	886.3972168	1680.029785	5433.313965	10	2	479	201	0	9.094640732	1013	0.508199036	0.004576806	0.00059489
0.020471334	618.4658203	917.8779907	6882.041992	10	2	355	196	0	23.84263611	1063	0.475265771	0.00894146	0
0.022618743	2390.983154	955.2486572	8300.083984	10	3	389	203	0	10.45164299	1004	0.456098378	0.01539552	0
0.020390915	4164.816895	1443.086914	9203.303711	8	3	198	208	0	28.9944458	961	0.498020619	0.014735012	0
0.011506494	3912.556641	2469.817871	8179.058594	10	2	372	200	0	26.36005402	1030	0.539915919	0.007479968	0
0.013411876	30	522.0153198	43969.17188	11	3	1309	150	0	16.11800766	1271	0.281609476	0	0
0.017819867	42.42640686	680.0735474	42066.48438	5	3	1193	158	0	29.53479576	1226	0.256319314	0	0
0.017053287	30	1101.135742	40173.50781	11	5	1088	155	0	17.95702171	1245	0.281751484	0	0
0.011470653	722.4956665	1733.49353	38289.78125	10	2	932	169	0	21.77136803	1165	0.242148191	0	0
0.00398873	810	150	36401.12891	10	3	589	178	0	44.80823517	1116	0.286095858	0	0
0	271.6615601	672.6812134	34484.30469	11	2	815	183	0	8.056359291	1099	0.258578628	0	0
0.00138994	210	350	32600.44922	10	2	512	186	0	39.37268829	1095	0.21214287	1.5001E-05	0
0.009553503	1413.824585	651.9202271	30717.66992	10	2	852	183	0	9.651911736	1139	0.183052272	0.007421702	0
0.022946147	108.1665421	2419.194092	28830.23438	10	2	486	200	0	28.30462837	1035	0.300922543	0.026746046	0
0.032366075	134.1640778	632.4555054	26940.55078	10	2	308	206	1	24.47038841	997	0.605735958	0.04249296	0
0.032631468	1106.345337	873.2124634	25057.75977	10	1	359	203	1	6.466625214	1020	0.56514895	0.042378444	0
0.028252117	2979.681152	1838.477661	23170.60547	10	2	554	199	0	10.96952534	1046	0.301478773	0.030157831	0
0.026377197	2830.194336	1910.497314	21286.47461	10	2	410	200	0	22.58116722	1036	0.254487842	0.027880464	0
0.027410327	1015.135437	3431.107666	19403.76172	10	2	528	198	0	3.723867178	1047	0.285600394	0.038041804	0
0.031253371	630	3889.72998	17516.63477	8	5	486	197	1	4.222687244	1051	0.339350998	0.044302523	0
0.041671682	1204.865112	5091.414551	15626.57324	10	3	679	196	0	35.51472092	1055	0.301404595	0.033567492	0
0.047859419	512.6401978	3510.697998	13743.86426	8	3	622	193	0	22.54646301	1073	0.298443407	0.016446136	0.000428612
0.05026979	30	1544.344482	11857.44043	10	2	393	199	1	13.67895889	1030	0.558173656	0.01633996	0.001505613
0.04674365	123.6931686	282.8427124	9972.506836	8	1	212	202	1	2.882181168	1002	0.775279284	0.027257711	0.001277383
0.030578803	1200	427.2001953	8060.682129	10	2	335	199	0	34.02137375	1027	0.382885575	0.031643923	0.000117872
0.01935005	1680.267822	600	6177.669434	10	2	314	205	0	17.78937721	988	0.361167192	0.023602799	0.000152853
0.024879985	1465.093872	1480.709229	4283.17627	10	2	356	200	0	23.04728317	1030	0.37124303	0.011742018	0.004946046
0.04142122	0	626.49823	2401.499512	10	1	137	208	2	1.391763449	971	0.99074477	0.020048361	0.011580499
0.065870717	330	250	517.8803101	8	1	164	206	1	17.22437286	983	0.660696089	0.045137331	0.015310677
0.077127367	1326.122192	1379.311401	1347.330688	10	2	226	208	0	13.77120209	960	0.508583188	0.053820461	0.014089431
0.065739453	2460.731689	2831.960449	3230.681152	10	2	571	198	0	16.66574097	1038	0.411440939	0.036106642	0.008556342
0.042644057	2050.780273	3658.209961	5112.77832	10	2	537	198	0	14.58181095	1043	0.414802164	0.012123419	0.002037717
0.025865948	241.8677368	3546.82959	6746.265625	10	2	672	198	0	10.21937752	1039	0.413774759	0.000859093	0
0.022718076	1065.316895	2342.007568	8262.263672	8	2	490	196	0	1.217118144	1056	0.533176839	0.001207421	0
0.022149496	3032.375244	2343.608398	9714.118164	10	2	278	199	0	2.901821613	1032	0.425153315	0.004130293	0
0.019060535	5027.57373	3431.107666	10944.57422	10	1	671	194	0	9.106749535	1079	0.414374113	0.003791669	0
0.009977159	5808.623047	4078.296143	9492.760742	10	2	298	201	0	3.520405054	1016	0.463514388	0.000711581	0
0.015293531	1612.761597	447.2135925	41471.35156	10	2	1185	157	0	17.69631386	1243	0.254234999	0	0
0.014583987	1824.335449	2057.303955	39549.89844	5	2	1499	140	0	17.15688133	1350	0.244513929	0	0
0.00946283	2372.277344	738.2411499	37636.91016	5	3	1249	157	0	15.00433922	1249	0.220237106	0	0
0.002830849	2436.4729	600	35733.74219	11	2	1183	161	0	6.926249027	1229	0.236688808	0	0
0	1603.807983	912.4143677	33836.28906	10	2	882	172	0	37.67271042	1170	0.203023538	0	0
0.001555855	1416.050903	400	31953.26758	10	2	490	189	0	46.93458176	1078	0.221724331	5.27872E-05	0
0.009166304	60	291.5476074	30041.07227	10	1	342	193	0	17.01198006	1086	0.181690037	0.008012105	0
0.021291336	540	1931.320801	28152.74219	10	2	775	190	0	4.727942467	1108	0.268997431	0.024479728	0
0.029870866	635.6885986	728.0109863	26269.81055	10	2	301	208	0	28.71330833	990	0.242569	0.038348012	0
0.029639991	697.7822266	460.9772339	24381.16016	10	2	379	206	0	20.02348518	1006	0.284463078	0.037256997	0
0.024323335	2101.927734	2337.733887	22492.89844	10	2	525	198	0	3.843668222	1059	0.254169732	0.021854827	0
0.023440795	2202.294189	2163.330811	20609.91211	10	1	532	198	1	12.92595196	1057	0.349400133	0.012121986	0
0.026114838	602.9925537	1486.606934	18727.13867	10	1	539	196	0	9.832003593	1066	0.267904192	0.022290912	0
0.03223604	1173.456421	2267.156738	16838.79492	10	3	579	193	0	27.13590813	1090	0.312583864	0.028174322	0
0.044623185	1272.792236	3987.793945	14955.83496	10	2	646	192	0	20.80285645	1088	0.273315102	0.020558512	0
0.050904352	1218.23645	4278.14209	13067.23047	10	2	818	183	0	14.54953671	1145	0.295533419	0.009968572	0
0.05287854	212.1320343	2581.181885	11179.01563	8	2	376	197	0	12.77675056	1044	1.961487055	0.014548388	0
0.05008091	737.9024048	1079.351685	9295.93457	2	2	361	199	0	14.22205067	1028	0.440142632	0.031815745	0
0.038596068	30	538.5164795	7413.339355	8	5	222	205	9	6.918174744	983	0.622007847	0.040439516	0
0.031979755	300	538.5164795	5524.970703	10	2	299	207	2	15.53334236	975	1.387919188	0.033600029	0
0.039187331	127.2792206	364.0054932	3612.478271	8	2	190	205	1	10.47768211	1000	2.449783564	0.021903785	0.001469167
0.050149567	692.6037598	509.901947	1724.673828	10	1	151	210	2	3.843668222	957	1.21501565	0.027483132	0.005605151
0.061559256	930	424.2640686	150	8	2	159	210	2	5.479268551	954	0.700745404	0.043476954	0.008279389
0.066501193	990	1019.803894	2024.055298	8	2	238	206	0	7.543149948	974	0.620074868	0.05007232	0.007388045
0.056495916	1087.060303	2404.682861	3906.916992	10	2	513	197	0	12.35155678	1047	0.431085199	0.035044428	0.003570699
0.038250163	308.8688965	3036.445313	5789.456055	10	1	457	197	0	2.134299994	1038	0.477318287	0.012368259	0.000153659
0.025101045	150	3444.197998	7677.94873	10	3	575	191	0	11.40513515	1098	0.397149175	0.001083985	0
0.020709144	1530	4264.387207	9559.884766	10	2	555	196	0	10.07396603	1061	0.409962863	0	0
0.01860721	3514.612305	4261.748535	11091.28027	10	2	570	195	0	3.814074755	1065	0.473196954	0	0
0.015593478	5510.943848	5126.645996	12282.46289	10	2	530	194	0	31.58696175	1071	0.430693507	0	0
0.004471431	4284.12207	1060.660156	37078.85938	11	2	1361	157	0	14.14064598	1259	0.230098471	0	0
0.000519722	4079.338135	1872.164551	35145.48438	11	2	1265	149	0	12.97935009	1310	0.241629779	0	0
0	3576.548584	2837.692627	33220.30859	11	2	905	176	0	25.52688408	1155	0.215559423	0	0
0.000482781	2612.75708	1773.414795	31300.23828	10	2	622	183	0	30.49015236	1123	0.237034187	0	0
0.005465635	1862.901001	0	29395.79102	10	2	257	202	0	17.08314323	1028	0.275518626	0.003750567	0
0.012958564	1865.314941	316.2277527	27505.28906	10	2	281	204	0	16.65658951	1024	0.271225393	0.012545804	0
0.018582625	161.5549469	200	23710.44141	10	2	176	210	1	21.22925949	980	0.36938262	0.019023215	0
0.013586222	218.4032898	450	21815.96289	8	2	190	208	1	10.69877052	994	1.050251842	0.007892825	0
0.013355633	540.8327026	452.7692566	19933.36914	10	2	404	207	0	30.78851128	1004	0.398021907	0.000191163	0
0.019089609	573.1491699	141.4213562	18050.5293	10	2	422	199	0	36.73778534	1049	0.431908339	0.004151131	0
0.024561999	685.4195557	1806.239136	16161.9834	8	2	516	196	0	13.2506752	1067	0.339077562	0.007505275	0
0.034366719	706.1161499	3750.333252	14279.27539	10	2	842	183	0	21.55288696	1148	0.28636235	0.005500467	0
0.041634429	700.3570557	4658.594238	12396.53613	10	2	654	185	0	18.88442802	1124	0.377883196	0.001387771	0
0.044791259	1527.350708	2644.333496	10502.09961	10	3	611	191	0	43.31944275	1081	0.263139963	0.008104755	0
0.043595541	1235.839844	721.1102295	8619.402344	2	1	390	194	0	14.53875923	1061	0.401181281	0.024691325	0
0.037524015	1347.664673	1104.536133	6736.65332	2	1	294	202	0	8.710354805	1005	0.34430027	0.034477092	0
0.038970925	713.0918579	559.0169678	4848.504883	10	3	328	205	0	15.59961414	987	0.322729319	0.036347706	0
0.048821729	570	715.8910522	2965.299316	10	2	304	206	0	15.25121784	986	0.399193794	0.034025259	8.75632E-05
0.05472213	1310.4198	141.4213562	1084.158691	10	1	172	208	1	7.233844757	971	0.6666013	0.03827174	0.000597052
0.054086071	1392.012939	335.4101868	818.8406372	8	3	182	208	1	17.43930817	973	0.739144027	0.046652008	0.001375295
0.050661672	212.1320343	403.1128845	2700.833252	10	2	252	208	0	17.72175598	966	0.55209434	0.046009138	0.001027046
0.039735109	90	427.2001953	4583.328613	10	2	311	199	4	7.210668564	1033	0.799477816	0.034489997	3.42125E-05
0.026378622	1324.424438	1140.175415	6466.722656	10	2	347	202	1	18.18843269	1001	0.62889117	0.014319964	0
0.017955229	1716.566284	1520.690674	8354.555664	10	2	494	198	0	9.106749535	1029	0.403782248	0.001904761	0
0.014833264	2538.85791	2874.456543	10237.43164	10	2	746	194	0	10.16040802	1069	0.382000834	0	0
0.015037118	4105.727539	4468.780762	12120	10	3	730	192	0	24.65223503	1097	0.396284431	0	0
0	5419.464844	4411.915527	32709.54883	11	2	1058	164	0	21.37099648	1221	0.219520658	0	0
0.00652453	1412.2323	1300	19256.75195	10	2	408	197	0	23.03936386	1075	0.435714722	0	0
0.011965456	450	1913.765869	17373.9375	8	1	539	196	0	6.396919727	1081	0.380037069	0	0
0.014407416	1782.161621	2983.286865	15485.34766	2	2	750	193	0	28.49254799	1095	0.281599313	0	0
0.020234497	2705.993408	4452.527344	13602.74219	10	2	838	184	0	12.47226334	1154	0.274167269	0	0
0.024296904	2692.155273	5202.163086	11719.90625	10	2	928	178	0	13.12188721	1180	0.253119946	0	0
0.026179781	3216.022461	3514.612305	9831.444336	10	2	899	177	0	20.84854698	1194	0.255705416	0.000590543	0
0.027337922	3237.360107	2340.939941	7942.921387	10	2	431	186	0	31.73537636	1122	0.278064609	0.009820245	0
0.030399855	2746.434082	750	6060	10	2	572	193	0	20.30750084	1072	0.298652917	0.020344334	1.4412E-05
0.038205128	1724.673828	1167.261719	4171.726074	10	2	491	201	0	32.36760712	1023	0.259324938	0.030806454	0.002299446
0.048763987	67.08203888	0	2288.864258	10	2	220	204	0	5.139693737	1001	0.485049874	0.034714915	0.005033583
0.051423069	1900.447266	1453.444214	408.0441284	10	2	438	200	0	8.646670341	1030	0.35141921	0.036432438	0.00531427
0.046212196	2588.358643	626.49823	1459.863037	10	2	361	202	1	14.35044765	1020	0.48291862	0.041178472	0.004380108
0.034066238	1194.361694	70.7106781	3348.327881	10	1	161	208	1	2.635026455	972	0.7874524	0.035485063	0.004213534
0.023616696	201.2461243	50	5259.848145	8	2	174	207	10	1.687604904	977	0.850760102	0.023559144	0.003892717
0.013217742	657.951355	583.0952148	7148.629395	8	2	332	205	0	18.87140656	994	0.550249517	0.00853122	0.001134298
0.005873538	1914.601807	150	9031.196289	10	2	288	203	0	19.71921349	1002	0.407704711	0.000490755	0
0.006468173	2821.435791	1866.81543	10913.94043	10	2	520	193	0	30.13384247	1082	0.425433904	0	0
0.005244648	2448.448486	3720.215088	16695.55859	10	2	707	191	0	34.60598755	1118	0.305183381	0	0
0.006471856	3120.144287	4577.390137	14808.73047	2	2	729	194	0	29.15433311	1089	0.231259659	0	0
0.005747851	4614.249512	5801.939453	12926.24121	10	2	783	181	0	14.03624344	1173	0.296054631	0	0
0.008256773	5071.419922	4131.888184	9154.769531	10	2	683	183	0	23.28308105	1154	0.285917789	0	0
0.010008885	5072.928223	2247.220459	7272.138672	10	2	681	187	0	16.78717422	1116	0.298077524	0.001341659	0
0.019274438	3081.10376	559.0169678	5383.391113	10	2	288	193	0	18.10072136	1073	0.311130971	0.007882607	0.001955898
0.032545742	1081.665405	1106.797241	3494.967773	10	2	567	199	0	11.92725182	1041	0.317955136	0.019477209	0.007811334
0.040694166	900	700	1612.761597	10	2	461	201	0	17.20679855	1024	0.32399109	0.024641236	0.012404828
0.043033525	2732.471436	1019.803894	247.3863373	10	2	397	196	0	10.75958347	1060	0.29182446	0.024151055	0.015676744
0.03891002	3363.346436	559.0169678	2135.907227	10	2	292	204	0	10.43076038	1000	0.351946831	0.021542769	0.019761737
0.028818194	1448.102173	1341.640747	4018.768555	10	1	375	201	0	7.416536808	1022	0.326565295	0.013630548	0.020530956
0.018248469	180	1415.097168	5901.161133	10	1	417	200	0	3.109632969	1030	0.377958357	0.006571053	0.017637862
0.008840983	898.9994507	1662.077026	7825.113281	10	3	462	201	0	17.23022652	1022	0.370826483	0.001402649	0.010863335
0.003060507	30	1553.222412	9707.862305	10	1	482	197	0	12.5363884	1055	0.639524341	0	0.002433291
0.000823004	958.5927124	2454.587646	11590.4873	10	3	579	195	0	25.5895195	1063	0.450437874	0	0
0.001344559	2397.936523	4135.51709	13479.21777	10	2	755	189	0	24.76641273	1121	0.387984335	0	0
0	6665.808105	4950.252441	8478.119141	10	2	658	190	0	13.79797268	1111	0.279011816	0	0
0.001224539	4666.326172	3371.20166	6595.703125	10	2	783	184	0	20.65571404	1138	0.338713855	0	0
0.01071154	2671.516357	2450.510254	4710.095703	10	2	419	191	0	12.97935009	1093	0.297476739	0.00039547	0.004030414
0.023152826	690	764.8529053	2818.244141	10	2	484	189	0	26.19483757	1112	0.300733447	0.00705095	0.011588517
0.034409307	785.1751099	917.8779907	937.7099609	10	2	402	199	0	11.179986	1044	0.286683649	0.013625837	0.017695075
0.03846522	1166.919067	1844.58667	924.175293	8	3	373	199	0	24.63611412	1038	0.325083017	0.01375445	0.025531461
0.036220349	1826.307739	982.3441162	2812.330078	10	1	290	201	0	5.788832188	1033	0.451775402	0.007330572	0.033952713
0.028642157	1056.834839	2342.007568	4695.55127	10	2	341	203	0	12.04828167	1007	0.37545833	0.000472972	0.035741035
0.022372415	844.8076782	3242.298584	6577.735352	10	2	471	197	0	3.109632969	1058	0.357462823	0	0.030617997
0.014958017	2468.400391	2687.936035	8466.433594	10	3	554	197	0	29.77230835	1062	0.368969798	0	0.021210995
0.008132676	1564.608521	2685.609863	10355.17285	10	2	462	195	0	6.201053619	1073	0.375868946	0	0.00802859
0.001916941	318.9043884	2549.509766	12267.06543	10	1	470	193	0	27.47665977	1088	0.3523781	0	0.0005048
0	873.6131592	2343.608398	14155.74121	10	2	411	202	0	25.93721771	1016	0.329908639	0	0
0.033711575	150	3451.448975	5886.271973	7	5	17	218	9	3.64697051	808	6.278303623	0.024077419	0.080119655
0.029652653	1656.804199	1450.861816	4896.529297	7	2	48	220	3	11.81850624	822	9.576595306	0.037147906	0.03229909
0.033308897	258.0697632	2163.330811	6476.109863	9	5	8	219	8	1.391763449	839	12.6829195	0.046687778	0.046708167
0.026482435	323.1098938	3856.488037	8241.650391	9	1	11	219	8	3.109632969	836	7.441508293	0.038710728	0.04491948
0.029750125	123.6931686	1931.320801	5246.227051	9	1	8	219	14	1.012750387	842	18.66911316	0.025296487	0.030281393
0.000147532	5721.512207	763.2168579	8316.549805	9	1	9	219	3	4.431819916	834	3.055145025	0	0.017496888
0	5401.5	1068.87793	10318.69141	4	1	150	218	6	12.72657585	844	0.991730511	0	0.025431037
0.000901492	5098.67627	827.6472778	12317	4	3	110	217	2	12.5363884	874	0.845503747	0	0.022936238
0.006526828	3644.845703	269.2582397	14319.30469	8	1	6	220	9	1.350224495	850	1.768395901	8.59855E-06	0.018747941
0.014353508	2022.498413	50	16321.68164	8	1	6	220	21	2.901821613	843	1.37270093	0.007069632	0.025941856
0.018064447	295.4657288	1965.960327	18324.10742	1	1	10	219	11	1.817522049	843	7.375832081	0.017694231	0.03236096
0.016350864	1489.765137	2692.58252	20326.56641	1	1	32	217	7	2.719923258	851	3.294965744	0.022424465	0.034491617
0.001295756	3400.735107	761.5773315	10507.24023	4	2	22	216	10	10.05222988	880	1.50319767	0	0.063334957
0.005774868	3392.123291	2241.093506	12480.32422	8	3	110	215	0	6.379370213	900	3.444947004	0	0.049460296
0.011048136	2294.558838	1897.366577	14461.12012	8	1	20	220	3	2.456394672	861	2.094462156	0	0.024645392
0.017116934	816.0882568	1250	16447.00586	9	1	16	220	17	1.012750387	858	3.555332184	0.002217616	0.014546464
0.018434945	724.9827881	1012.422852	18436.50781	9	1	18	219	9	0	861	4.32083416	0.009221785	0.022283055
0.013693391	2403.372559	1096.585571	20428.56836	1	2	58	218	5	10.21937752	857	1.521086812	0.012714472	0.027329825
0	979.4896851	1320.037842	44404.14453	9	3	59	217	2	9.462322235	884	0.633534193	0	0.0029421
0	2077.811279	3242.298584	46404.76563	9	3	90	215	4	1.350224495	906	0.447367579	0	0
0.011640518	1831.720459	141.4213562	9193.617188	9	4	3	219	30	1.067520261	842	3.49583745	0	0.101357967
0.011138778	1405.20459	50	11049.20801	9	1	4	220	14	0.754894495	845	2.517911911	0	0.106045492
0.015253187	1417.956299	1432.654907	12946.55566	9	3	55	220	0	3.769243956	851	3.600282431	0	0.08217553
0.018114589	1266.056885	1096.585571	14865.74902	9	1	29	219	5	4.058664322	871	4.28615427	0	0.03961999
0.017890224	468.6149902	50	16807.07031	9	1	18	220	5	2.635026455	859	4.283290863	0	0.008804052
0.016294289	1981.135986	100	18758.42188	9	1	9	220	10	2.698951006	855	3.618536234	0.000719869	0.010931542
0.009783348	2995.496582	500	20719.55664	1	1	31	219	7	7.416536808	852	1.81235528	0.001897361	0.018185424
0	305.9411621	2842.973877	40552.86719	1	1	2	218	4	2.052775145	880	0.999404907	0	0.016964531
0	189.7366638	1298.075439	44540.10156	1	1	10	218	18	3.389067173	884	3.601371288	0	0.006401966
0.02786598	1453.994507	70.7106781	7146.362793	9	5	7	220	1	1.721006155	843	10.44641781	0	0.050383441
0.028981017	657.951355	50	8611.724609	9	5	6	220	0	0.754894495	830	10.42454433	0	0.097101219
0.026055215	30	70.7106781	10183.48633	9	4	4	220	27	1.687604904	838	9.684433937	0	0.133253247
0.023234703	550.7268066	509.901947	11885.5293	9	1	4	220	26	1.067520261	851	7.267781734	0	0.132885262
0.023679823	335.4101868	0	13669.27246	9	1	12	220	0	1.217118144	856	7.241099358	0	0.098619729
0.023690378	330	776.2087402	15506.54688	8	1	10	220	54	0.954841256	864	21.27672577	0	0.049945395
0.019607976	60	291.5476074	17380.38477	9	1	20	219	5	2.8624053	869	7.94849968	0	0.009091263
0.014396503	602.9925537	100	19284.00391	9	1	12	219	6	1.967863798	862	4.211131096	0	0.005507139
0	591.6925049	5430.009277	38820.41797	9	2	46	217	9	7.660316467	884	1.397115111	0	0.016476063
0	626.418396	3802.959473	40800.17578	9	3	10	217	8	3.109632969	887	2.893007278	0	0.018207533
0.035112627	416.7733154	600	8101.61084	9	1	18	220	18	3.321432114	861	7.632933617	0.000115868	0.070887871
0.039475404	212.1320343	921.9544678	9941.594727	9	5	4	220	18	3.389067173	851	6.242848396	0	0.096445046
0.035888009	806.1017456	806.225769	11440.7041	8	1	18	219	7	3.321432114	855	3.850921154	0	0.12509115
0.028912649	268.3281555	0	12979.49902	7	1	19	219	13	1.509526968	849	4.725725174	0	0.121318877
0.022254545	517.8803101	583.0952148	16360.15234	9	5	5	220	6	1.012750387	847	5.622822285	0	0.038904414
0.016535424	1879.494629	1030.776367	18146.05664	4	2	102	219	6	11.08264446	869	2.089635372	0	0.005040141
0.010297841	1260	1439.618042	19973.10742	4	2	179	216	0	3.109632969	886	1.649310708	0	0.004908962
0.00457816	953.414917	996.2429199	21837.38281	8	1	198	216	9	10.6784153	887	1.384026289	0	0.012137725
0.004469212	420	585.2349854	23717.93555	8	1	23	218	8	3.016961336	864	7.716124058	0	0.016755199
0.011755696	94.86833191	1597.654541	25616.69727	1	3	18	217	9	0.337614715	866	8.811789513	0	0.016269362
0.017110202	84.85281372	2490.983643	27526.33594	9	3	14	217	9	0	861	10.37660122	0	0.010920237
0	241.8677368	6621.933105	38492.99219	9	1	4	217	4	1.721006155	863	4.149827003	0	0.012571275
0.035253268	1930.518066	412.3105774	8868.895508	9	3	86	219	3	8.984876633	866	3.53285265	0.003106997	0.07314305
0.040538616	1236.931641	70.7106781	10797.375	8	1	15	220	10	2.569502831	861	3.641667128	0	0.06779173
0.037577435	212.1320343	502.4937744	12577.30078	8	1	5	220	10	1.687604904	855	5.178143501	0	0.080988996
0.008468625	1309.732788	1241.974243	19091.92969	4	2	79	215	4	16.52781105	885	2.365278006	0	0.000509151
0.003883024	2371.708252	1520.690674	20836.20313	4	3	250	211	10	7.543149948	937	1.228076458	0	0.002068312
0.000829585	2131.900635	1750.714111	22623.30273	4	2	231	208	2	4.520227432	964	0.939498961	0	0.007372411
0.003545694	973.4988403	206.1552887	24451.61914	8	2	81	211	8	13.07321739	939	0.801973045	0	0.010929273
0.027599839	1302.497559	610.3277588	8754.450195	8	1	27	219	5	0.477453768	864	3.933717489	0.004676305	0.0547214
0.0315524	123.6931686	650	10671.31641	9	1	66	215	3	13.20656681	900	3.894432783	0	0.032964047
0.030239679	534.1348267	602.0797119	12601.46387	8	1	14	220	3	1.391763449	860	4.201844215	0	0.029244667
0.021482578	474.3416443	1096.585571	14526.97168	8	1	14	219	9	2.385944128	860	5.10270834	0	0.021675576
0.010392318	342.0526123	1006.230591	16274.77148	7	5	9	218	0	3.438912392	862	6.558030605	0	0.007916146
0.000951628	30	650	19794.72656	7	3	6	218	18	1.687604904	850	3.244766235	0	0
6.58074E-06	442.9447021	790.569397	21601.66602	9	2	126	214	6	21.64844704	893	1.358948827	0	0
0	540.8327026	1350.925659	23436.99023	4	3	63	214	6	19.63041496	907	1.407290697	0	0.001609331
0.018203784	108.1665421	1691.892456	8211.236328	8	1	12	219	28	1.391763449	875	12.26821518	0.002442787	0.025267748
0.020791015	810.5553589	1167.261719	10137.38086	8	1	7	219	7	1.391763449	866	7.232705116	0	0.009401554
0.017365282	94.86833191	70.7106781	11811.96387	7	4	5	219	7	1.909152389	865	10.67434788	0	0.005785539
0.009663218	1043.551636	961.7692261	13542.00098	9	1	8	218	9	2.635026455	866	7.388382435	0	0.002084977
0.012143232	655.2098999	1346.29126	7362.479004	9	1	12	219	5	1.217118144	871	3.52788353	0.000787628	0.005317528
0.01201933	926.6066895	70.7106781	9061.788086	1	1	4	219	9	1.067520261	867	5.037981033	0	0.000436985
0.003232969	2631.29248	522.0153198	12631.4248	9	5	3	218	15	2.263636112	859	5.757785797	0	0
0.009691698	2468.947266	1708.800781	6354.478516	9	2	6	219	10	1.012750387	862	2.804690361	0.00571998	0.003065599
0.098086871	787.4642944	608.2762451	2347.296387	8	1	3	219	2	0.754894495	903	11.8359642	0.069359489	0.067121871
0.087278351	180	100	859.0692749	8	5	6	219	11	0.954841256	911	22.17548943	0.051152445	0.053992704
0.073781267	480.9365845	111.8033981	1910.837524	8	5	6	219	39	1.067520261	912	12.40998268	0.055888247	0.04609891
0.064997673	1187.939453	1686.712769	276.5863342	9	3	62	218	6	14.82299232	897	2.885071993	0.02448928	0.03607263
0.068221897	90	250	216.3330841	8	5	17	218	72	4.393377304	900	4.820200443	0.041124385	0.040987555
0.06612248	323.1098938	100	1398.463501	8	1	15	218	61	5.759620667	899	14.81483936	0.045096766	0.035328776
0.041580807	30	350	2016.928345	9	3	60	211	4	8.28042984	952	1.807483554	0.009651894	0.019056063
0.056025669	1110	850	1049.571289	8	3	155	216	2	14.62828159	913	1.269198418	0.023653241	0.025204241
0.063063875	2184.032959	390.5124817	0	9	5	17	216	9	1.687604904	897	1.692754865	0.026880084	0.023539985
0.052119605	3145.854492	1170.469971	953.414917	4	2	191	215	1	18.62703133	906	1.48718226	0.016530797	0.014852659
0.021867618	417.8516541	254.9509735	3799.473633	10	2	67	214	1	7.917304993	915	0.829539955	0.001848721	0.004381187
0.036732469	958.5927124	1104.536133	2529.446533	9	2	103	213	0	27.94567108	924	0.772483528	0.003583957	0.008999505
0.046318885	2869.041748	1162.970337	1182.243652	9	3	70	213	1	11.65788746	923	0.884787858	0.004907046	0.00868816
0.040780313	4752.13623	335.4101868	426.380127	4	2	76	215	1	19.21134567	904	1.283930302	0.001215427	0.003816964
0.009211744	1540.55188	1702.938599	5350.187012	10	2	268	208	0	20.24353027	956	0.663780332	0.002206806	0
0.024425691	3732.679932	570.0877075	2292.59668	9	4	41	203	0	1.687604904	1008	0.720638275	0	2.79156E-05
0.000357011	4444.963379	2561.249756	5957.020996	10	2	768	184	0	35.71570206	1158	0.257722318	0	0
0.005286748	2460.182861	2326.478027	4030.396973	10	2	679	185	0	9.374782562	1143	0.309718132	0	0.003832375
0.025048498	517.8803101	2413.503662	270	10	2	645	183	0	27.68758583	1160	0.294816822	0.002919163	0.01764557
0.030582938	323.1098938	3492.849854	1603.807983	10	1	340	198	0	5.095619678	1047	0.422375023	0.002847273	0.027023613
0.032624375	361.2478333	2951.694336	3488.910889	10	1	347	197	1	4.222687244	1057	0.431068271	0.000470857	0.03700158
0.03127737	30	2156.965576	5372.010742	8	1	374	200	2	5.875572681	1047	0.533048868	0	0.039716195
0.028081533	120	1750.714111	7255.597656	10	1	361	200	2	5.438007832	1041	0.611465335	0	0.034889031
0.019546326	958.5927124	715.8910522	9142.964844	10	1	402	200	1	8.842508316	1040	0.540895224	0	0.024872117
0.010823123	1018.233765	851.4692993	11025.80566	10	2	346	201	1	4.315448761	1033	0.500777662	0	0.010234381
0.00340654	108.1665421	604.1522827	12909.41504	8	1	320	201	1	2.698951006	1029	0.509620905	0	0.001097823
0	1106.345337	380.7886658	14832.29199	10	2	281	203	0	9.298199654	1012	0.387891918	0	0
0.001337773	2870.139404	636.3961182	3861.152588	10	2	689	190	0	14.6247139	1106	0.28725028	0	0.001533961
0.023319447	1592.545166	2657.536377	4165.573242	10	3	884	182	0	21.51143837	1180	0.319986582	0	0.027017074
0.026532318	1288.254639	657.6473389	6048.404785	10	2	500	190	0	19.5932579	1119	0.328281611	0	0.030565174
0.024686199	1569.7771	200	7935.552734	10	1	376	196	1	14.76313305	1071	0.439321637	0	0.028433736
0.017070398	971.6480713	531.5072632	9819.537109	8	1	352	201	1	1.967863798	1039	0.719431937	0	0.01962799
0.00955391	947.2592163	848.5281372	11702.5	8	2	342	201	1	3.181812763	1041	0.528343558	0	0.007198815
0.002711852	1760.82373	960.4686279	13588.27832	10	2	371	199	0	6.804089546	1049	0.438161165	0	0.000490978
0.013983424	3282.499023	430.116272	8613.709961	10	3	668	187	0	17.57696724	1147	0.331813186	0	0.014622332
0.00942842	2970	316.2277527	10496.14258	10	3	596	191	0	9.321835518	1113	0.359255672	0	0.008720491
0.005022517	2941.836182	1756.416748	12378.99023	10	3	592	193	0	9.697272301	1103	0.33077842	0	0.00206513
0.000635093	3420.526367	2766.315186	14267.54688	10	1	401	192	0	15.79316902	1107	0.379981548	0	0
0	4560.888184	2797.320068	16150.17383	8	2	312	204	0	18.44031906	1012	0.392073154	0	0
