# Supplementary material for: A study on the spatial distribution characteristics and driving factors of traditional villages in the southeast coast of China: A case study of Puxian, Fujian
Source: PLoS One. 2024 Jun 7;19(6):e0303746. doi: 10.1371/journal.pone.0303746 (PMC11161066; doi:10.1371/journal.pone.0303746)
Supplement: S2 Data — (ZIP) [file pone.0303746.s002.zip › Quantile Discretization Data Sampling/F400.csv]

Y	X1	X2	X3	X4	X5	X6	X7	X8	X9	X10	X11	X12	X13
0	480	4952.271973	17194.81641	10	1	647	196	0	8.588925362	1000	0.695271671	0.007543999	0
0	108.1665421	4570.010742	16991.12695	10	1	617	196	0	15.73115158	1000	0.694246948	0.009857095	0
0	256.3200989	4383.206543	16624.65625	10	1	618	196	1	6.754583836	1000	0.79282552	0.009326868	0
0	531.6013794	4226.700684	16288.56348	10	1	509	199	0	28.11454391	978	0.730900586	0.008580946	0
0	228.4731903	4225.22168	16794.24023	10	2	531	198	1	20.38767052	984	0.631190002	0.012201208	0
0	0	4022.437012	16412.60547	10	1	594	196	0	1.012750387	1000	0.737440944	0.011786125	0
0	169.7056274	3894.868408	16071.96582	10	1	585	199	0	18.30544853	978	0.730900586	0.010948705	0
0	426.380127	3761.980957	15733.84863	10	1	473	199	0	23.34537315	978	0.646258652	0.00989198	0
0	566.0388794	3891.657715	16594.44727	10	2	495	198	0	11.76828861	984	0.548875213	0.014665884	0
0	362.491394	3710.121338	16219.12793	10	2	530	198	0	13.07321739	984	0.737440944	0.014014093	0
0	123.6931686	3524.556641	15874.33789	10	2	565	200	0	11.89112663	972	0.717230976	0.013151131	0
0	127.2792206	3377.128906	15531.91895	10	2	535	200	0	11.97672558	972	0.626816869	0.012259231	0
0	305.9411621	3272.995605	15192.03125	10	2	473	205	0	9.333629608	931	0.603774309	0.011328136	0
0.017615369	134.1640778	269.2582397	516.1395264	7	5	13	219	4	3.389067173	813	2.041097641	0	0
0	891.9641113	3571.064209	16412.49609	10	3	393	198	0	13.12188721	984	0.548875213	0.016844735	0
0	690.6518555	3330.165039	16061.43555	10	2	493	200	0	12.40776348	972	0.564464748	0.016413925	0
0	416.7733154	3121.297852	15684.14844	10	2	530	200	0	6.721369267	972	0.583185256	0.016001813	0
0	189.7366638	2997.082031	15337.4834	10	2	491	200	0	22.61986542	972	0.567428827	0.015570635	0
0	60	2879.236084	14993.18848	10	2	519	205	0	19.29004669	931	0.544739902	0.015219372	0
0	67.08203888	2814.693604	14651.42969	10	2	545	205	0	6.255099773	931	0.559995353	0.014838686	0
0	530.7541504	4118.251953	17313.14453	10	2	523	203	0	20.44166183	946	0.613843381	0.018840697	0
0	1187.939453	3500	16594.80078	10	2	276	203	1	14.49195099	948	0.552522302	0.019337026	0
0	1247.798096	3259.601318	16238.09375	10	2	331	203	1	24.54265213	948	0.542873383	0.019438455	0
0	982.7003784	3005.411865	15883.17969	10	2	495	200	0	24.19093895	970	0.542873383	0.019594103	0
0	724.9827881	2780.287842	15501.6709	10	2	511	200	0	13.40572262	970	0.565597296	0.01982514	0
0	547.4486084	2623.928467	15150.83203	10	2	438	200	0	25.67546272	970	0.543473244	0.0201007	0
0	420	2488.473389	14802.19531	10	2	376	202	0	6.137379646	955	0.527719498	0.020349994	0
0	300	2413.503662	14455.92285	10	2	470	202	0	17.23022652	955	0.542190909	0.02065731	0
0.017575793	180	1392.838867	1060.660156	7	5	8	219	4	0.954841256	822	4.267573833	0.000321116	0
0.01762295	234.3074951	984.8858032	666.1080933	7	1	12	219	5	3.471741199	822	3.709550858	5.11507E-05	0
0	42.42640686	4243.22998	17550.82031	10	1	399	202	0	14.93141747	951	0.607097507	0.019776324	0
0	318.9043884	3893.905518	17156.98438	10	1	346	204	1	19.61060905	945	0.613843381	0.02071061	0
0	636.3961182	3555.980957	16793.67773	10	2	416	203	1	16.13388252	946	0.58904171	0.021510974	0
0	954.829834	3233.032715	16431.81445	10	1	312	203	1	13.96488094	948	0.569780648	0.022261186	0
0	1294.179321	2930.01709	16071.49023	10	1	277	203	1	11.61618614	948	0.525759995	0.023102796	0
0	1288.254639	2724.426514	15712.81348	10	2	307	200	0	28.11454391	970	0.560433209	0.023955034	0
0	1072.054077	2441.822998	15327.18164	10	2	473	200	0	7.393958092	970	0.540933967	0.025089718	0
0	917.8234863	2232.711426	14972.25391	10	1	361	202	0	19.23169708	955	0.540933967	0.026105352	0
0	789.1767578	2102.379639	14619.36035	10	2	278	202	0	12.19878006	955	0.524067163	0.027192608	0
0	690	2013.082153	14268.65137	10	2	418	202	0	13.12188721	955	0.542190909	0.02817334	0
0	740.9453125	2052.4375	13920.29102	10	3	388	202	1	1.350224495	956	0.573183417	0.028888807	0
0	469.5742798	2114.828613	13546.35352	10	2	424	202	1	18.13367653	956	0.667348921	0.029362794	0
0	360	2246.107666	13192.53223	10	2	410	204	1	14.19990349	949	0.676761925	0.02999513	0
0.016995879	201.2461243	1511.621704	1070.794067	7	5	18	219	7	1.909152389	822	6.306051731	0.00108295	0
0.017042249	67.08203888	1167.261719	676.8308716	7	1	3	219	4	0	822	6.306051731	0.000490201	0
0.019908646	1317.953003	728.0109863	2047.266479	9	5	3	221	0	1.067520261	825	5.211849213	0.014956811	0.013404562
0	254.5584412	4066.017822	17405.63672	10	2	406	202	0	13.49228382	951	0.607097507	0.021604868	0
0	84.85281372	3700	17008.54492	10	1	309	204	1	12.22512245	945	0.655124247	0.023217691	0
0	416.7733154	3342.529053	16641.99805	10	2	282	204	2	11.80483437	945	0.646898508	0.024622954	0
0	750	2996.664795	16276.7627	10	2	393	207	1	18.09797096	916	0.622086942	0.026171489	0
0	1092.016479	2692.58252	15912.92871	10	1	347	207	0	17.03870964	916	0.590833127	0.027832283	0
0	1018.675598	2390.08374	15550.59473	10	2	212	206	0	21.91248703	922	0.714154363	0.029731778	0
0	1050	2121.320313	15160.95605	10	2	258	206	0	25.95540047	922	0.752055585	0.031928118	0
0	1080	1882.153076	14793.74219	10	1	346	208	0	21.91248703	916	0.602003634	0.034636229	0
0	1110	1700	14436.36035	10	2	222	202	0	15.82569218	955	0.513311744	0.036660377	0
0	1111.620483	1662.077026	14080.96582	10	2	248	202	0	23.11839294	956	0.513311744	0.038331624	0
0	1065.316895	1650.757446	13727.71289	10	2	312	202	1	24.44864655	956	0.585676432	0.039490469	0
0	836.779541	1735.655518	13348.38184	10	2	333	202	1	9.015509605	956	0.651500165	0.040184256	0
0	750	1884.807739	13000.07715	10	3	358	204	1	2.569502831	949	0.66536814	0.040054828	0
0	792.5906982	2009.975098	12654.48926	10	2	302	204	0	4.787290573	949	0.648494422	0.039331522	0
0.015496315	560.446228	2441.311035	1860	7	5	8	219	4	1.721006155	816	13.75061512	0.004205401	0
0.015973598	150	2022.992798	1440	7	5	14	219	6	1.391763449	816	11.75291538	0.003154326	0
0.016221484	67.08203888	1698.528809	1050	7	5	8	219	13	1.012750387	821	9.254318237	0.002175866	0
0.016266787	342.0526123	1408.012817	660	7	5	5	219	7	0.754894495	821	6.282389641	0.001287263	0
0.020532476	1740.258545	1140.175415	2357.053223	9	5	19	221	9	2.781886339	825	5.89149189	0.016202008	0.013699177
0.021953398	1712.366821	1234.908936	2622.555908	9	5	8	221	5	2.719923258	825	6.493619919	0.020137642	0.017953435
0.024788473	1603.807983	1101.135742	3233.604736	9	1	4	221	3	1.391763449	823	17.42518234	0.028278161	0.028960841
0	474.3416443	3922.371826	17268.25195	10	2	334	204	1	21.39302635	945	0.581876576	0.023984602	0
0	123.6931686	3541.539307	16868.03125	10	1	286	204	1	11.03853226	945	0.634559751	0.026237724	0
0	212.1320343	3166.228027	16498.36328	10	1	244	204	1	5.258953094	945	0.696837962	0.028549109	0
0	563.6488037	2815.137695	16123.42969	10	2	316	207	1	21.80140877	916	0.639666855	0.031470973	0
0	724.9827881	2462.214355	15755.94141	10	1	262	207	1	18.92342567	916	0.757379651	0.034346744	0
0	597.7457886	2127.204834	15389.79492	10	1	202	206	1	22.87810516	922	1.428372025	0.037371505	0
0	630	1820.027466	14995.97949	10	2	159	206	1	4.393377304	922	1.252745152	0.040892303	0
0	690	1555.634888	14632.89746	10	1	234	208	1	25.57599831	916	0.602003634	0.04404616	0
0	720	1372.953003	14271.48926	10	3	259	208	0	15.49341583	916	0.565449595	0.046863791	0
0	800.4998169	1250	13911.88379	10	2	228	208	0	28.31607819	917	0.631435692	0.04912002	0
0	986.8130493	1200	13554.22461	10	2	255	208	0	29.8572464	917	0.612473726	0.050655343	0
0	1209.338623	1346.29126	13170.03418	10	2	286	207	0	33.73339462	925	0.62336427	0.051531684	0
0	1141.577881	1550	12816.88379	10	5	339	207	1	17.83147621	925	0.62336427	0.05134622	0
0	1170	1619.413452	12466.21875	10	2	320	207	0	1.217118144	925	0.622976243	0.050358634	0
0.014944768	150	2238.861328	1350	7	5	5	219	4	1.012750387	816	10.08920288	0.004849922	0
0.015186847	152.9705811	1855.397583	961.8731689	7	5	10	219	17	1.350224495	821	8.622832298	0.003616655	0
0.015232964	536.656311	1456.021973	582.4946289	7	1	11	219	6	1.687604904	821	6.288960457	0.002438913	0
0.018368844	2190.205566	1274.754883	2263.559082	7	5	3	221	4	0	818	3.654706001	0.009522066	0.008913261
0.021026004	2131.900635	1540.292236	2672.863525	7	1	7	221	4	2.456394672	825	5.532341957	0.017027723	0.014395909
0.022475265	2105.350342	1632.482788	2912.473145	9	5	8	221	6	0.754894495	825	6.493619919	0.021119803	0.017942213
0	1039.663452	4160.829102	17508.5918	10	2	501	202	0	7.594643593	956	0.511587322	0.024111802	0
0	674.1661377	3816.084473	17133.7832	10	2	372	208	1	17.18920135	913	0.528413355	0.02691124	0
0	300	3423.448486	16759.88086	10	1	270	208	1	14.30291462	913	0.612650335	0.029935125	0
0	30	2992.072754	16357.45703	10	1	224	208	2	9.468127251	909	0.74936074	0.033678588	0
0	300	2657.536377	15985.60938	10	1	262	208	2	24.62715149	909	0.771740615	0.03734659	0
0	349.8571167	2280.35083	15614.87793	10	3	206	208	1	10.92491055	909	0.87103349	0.041319158	0
9.36319E-07	216.3330841	1913.765869	15245.34375	10	3	163	211	1	4.168739796	888	1.35030961	0.045455351	0
4.99039E-06	240	1565.247559	14877.09668	10	1	143	211	2	8.386797905	888	1.252745152	0.049737971	0
8.24723E-06	300	1250	14481.02246	10	1	172	208	1	16.49387932	916	0.806572437	0.05422442	0
6.14891E-06	330	989.9495239	14115.72559	10	1	170	208	1	19.98488426	916	0.70250845	0.057760477	0
1.66007E-06	445.9820557	807.7747192	13752.04688	10	2	152	208	1	15.31895542	917	0.740672171	0.060548522	0
0	657.951355	851.4692993	13390.11914	10	2	180	208	1	11.38616467	917	0.674717546	0.062429052	0
0	906.9729614	984.8858032	13030.08789	9	2	235	207	1	22.4768219	925	0.624270082	0.063308246	0
0	1198.874512	1150	12643.35352	9	2	364	207	1	31.07189369	925	0.632632732	0.063244559	0
0	1472.752563	1250	12287.7373	9	2	247	207	0	19.83191109	925	0.61074543	0.062028743	0
0	1672.752197	1432.654907	11934.57129	10	2	195	208	1	14.12950325	917	0.607049584	0.059932601	0
0.014059294	84.85281372	1775.528076	888.4255981	7	1	17	219	11	4.114075184	826	7.460235119	0.005081062	0
0.021441236	2524.460449	1941.648804	2997.148682	7	5	7	220	7	1.687604904	823	5.532341957	0.017450241	0.015457028
0.022897787	2498.839844	1967.866821	3224.406982	9	5	11	220	6	1.012750387	823	6.775151253	0.021638775	0.018361796
0	1182.243652	4100	17390.60938	10	2	441	202	0	29.04517555	956	0.520503342	0.026455306	0
0	849.5881348	3700	17013.20117	10	2	386	208	0	19.02690887	913	0.52661413	0.030129386	0
2.29972E-06	553.1726685	3350	16636.58984	10	1	290	208	1	23.37448692	913	0.545044065	0.034181938	0
4.23265E-05	241.8677368	2900.430908	16231.21973	10	1	229	208	2	7.832625866	909	0.680435002	0.038960133	0
0.000103422	0	2501.999268	15856.41211	10	2	206	208	2	1.687604904	909	0.63690114	0.043710552	0
0.000169892	30	2159.282227	15482.58691	10	2	254	208	1	17.50830841	909	0.769785523	0.048701309	0
0.000228002	127.2792206	1767.766968	15109.81836	10	1	261	211	1	16.60461235	888	1.35030961	0.053979415	0
0.000267846	150	1382.931641	14738.18555	10	3	175	211	2	13.59765244	888	1.370496631	0.0592486	0
0.000288818	90	1012.422852	14338.39941	10	3	134	212	1	4.903792381	888	0.856266439	0.064611189	0
0.000275644	60	680.0735474	13969.37402	10	5	146	212	2	13.81324291	888	0.851900935	0.068790607	0
0.000237508	108.1665421	471.6990662	13601.7832	10	2	141	212	1	11.80483437	882	0.921768785	0.072057299	0
0.000180119	349.8571167	460.9772339	13235.74707	10	2	156	212	1	8.00104332	882	0.863590539	0.074251764	0
0.000113024	624.2595825	707.1068115	12871.39844	9	2	153	211	1	2.635026455	897	0.727517366	0.075280175	0
4.75982E-05	915.8602295	750	12479.8916	9	2	223	211	2	30.96619415	897	0.632279336	0.075190775	0
6.00822E-06	1189.831909	894.4271851	12119.48047	9	2	304	210	0	13.3463335	906	0.61074543	0.073782779	0
0	1464.786621	1204.159424	11761.2627	9	3	261	208	0	21.62244415	917	0.600505173	0.071329996	0
0.012793804	30	1700.735107	829.7589722	7	1	7	219	10	2.882181168	826	7.804489136	0.006589214	0
0.020390958	2940.153076	1806.931152	3093.638672	7	1	4	221	3	0.337614715	818	4.53228569	0.013447555	0.013989885
0.021812128	2788.87085	2186.892822	3336.345215	7	1	4	220	1	0	823	4.53228569	0.017444275	0.016679419
0.023255281	2656.482666	2140.093506	3544.192383	9	1	8	220	5	1.391763449	823	5.365550041	0.021669265	0.019295715
0.024746072	2523.568848	1803.468872	3776.188477	9	1	9	221	1	0.477453768	821	5.675725937	0.025942538	0.022147134
0	1721.540039	4472.694824	17661.33984	10	2	493	202	0	23.38611794	957	0.587757349	0.024862532	0
1.16633E-05	1405.844971	4069.705078	17280.83398	10	2	463	202	0	16.56780243	957	0.526028395	0.029103821	0
9.09445E-05	1110.405273	3666.742432	16900.97266	10	2	381	207	0	20.29804039	920	0.517352641	0.033637073	0
0.000220779	816.0882568	3263.816895	16521.80469	10	2	307	207	1	20.82800293	920	0.517352641	0.038642086	0
0.000393578	536.656311	2860.943848	16113.65918	10	1	249	210	1	16.45366669	896	0.572088361	0.044408944	0
0.000552371	330	2454.587646	15736.05078	10	2	211	210	1	9.191033363	896	0.63690114	0.050139293	0
0.000695229	402.4922485	2052.4375	15359.29688	10	2	314	209	1	12.77257824	903	0.769785523	0.056161527	0
0.000808415	496.5883484	1700.735107	14983.46094	10	2	270	211	1	13.67895889	888	0.787158489	0.062448785	0
0.000882026	540	1300	14608.61426	10	3	231	211	2	15.43998718	888	0.81049937	0.068584047	0
0.000919201	480	850	14205.30859	10	3	207	212	1	12.91359329	888	0.730246663	0.074712306	0
0.000895579	416.7733154	502.4937744	13832.7334	9	3	179	212	1	9.898628235	888	0.824539304	0.079460032	0
0.000825698	192.0937347	141.4213562	13461.41113	9	3	125	212	1	14.24415779	882	0.858944237	0.083152205	0
0.00071527	67.08203888	158.1138763	13091.45117	10	2	151	212	1	13.94980335	882	0.807789445	0.085629329	0
0.000573839	342.0526123	316.2277527	12722.97168	9	2	119	211	1	7.952308655	897	0.680048168	0.08679758	0
0.000408589	632.850708	353.5534058	12326.89746	9	2	141	211	1	4.679912567	897	0.632279336	0.086691476	0
0.000248554	906.9729614	636.3961182	11961.87695	9	2	201	210	1	11.76828861	906	0.606565416	0.085127361	0
0.000133447	1154.123047	970.8244019	11591.22559	9	2	261	210	1	11.27640152	906	0.620298684	0.083217628	0
3.04136E-05	1381.955078	1341.640747	11229.8623	9	2	190	214	1	11.04344368	882	0.661094785	0.079433292	0
0	1622.498047	1594.521851	10870.80957	9	3	164	214	1	20.53277206	882	0.677943289	0.074861988	0
0	1800	1850	10485.63281	9	3	178	214	1	29.38526917	882	0.680405736	0.06952329	0
0.010270384	30	2923.183105	2002.598267	9	5	3	219	5	1.012750387	821	19.13448143	0.013214734	0
0.010813383	234.3074951	2510.97583	1608.01123	9	1	23	219	6	5.601181984	821	9.861294746	0.011674293	0
0.011200574	465.7252502	2110.094727	1213.424927	9	1	20	219	18	3.438912392	830	6.221699238	0.009977892	0
0.011416567	60	1710.263184	789.1767578	9	1	10	219	40	1.012750387	830	7.728917599	0.008066887	0
0.02043457	2623.756836	2035.927368	3180.141602	7	1	3	220	4	0.754894495	823	4.841108322	0.013034198	0.014951087
0.02201991	2430.740723	2340.939941	3570	7	1	3	220	4	0	823	5.673672676	0.017003298	0.017724326
0.02357302	2280.789307	2369.071533	3875.693604	9	5	6	220	6	2.134299994	823	7.138230801	0.021204751	0.020400984
0.02507503	2156.038086	2030.394043	4094.203125	9	1	4	220	4	0.954841256	831	9.704713821	0.025458567	0.022914745
0.026574509	2026.055298	1767.766968	4329.364746	7	5	4	220	3	0.337614715	831	9.704713821	0.029603528	0.025548628
8.16794E-05	1963.109741	4481.350098	17562.12305	10	2	541	202	0	7.746973515	957	0.602119386	0.026792835	0
0.000254663	1668.172607	4079.215576	17179.41992	10	2	503	202	0	14.23310947	957	0.536095202	0.0318176	0
0.000487503	1374.11792	3677.295166	16797.26758	10	2	435	207	0	16.41954613	920	0.502350509	0.037170473	0
0.00075085	1101.453613	3275.667969	16415.70313	10	2	406	207	0	7.125016212	920	0.492620617	0.043014504	0
0.001047982	846.9356689	2863.564209	16004.96484	10	1	271	210	1	17.68782234	896	0.610655904	0.049757972	0
0.001298617	722.4956665	2462.214355	15624.73047	10	2	250	210	1	12.29941654	896	0.610655904	0.056390885	0
0.001513284	787.4642944	2061.552734	15245.22559	10	3	367	209	1	15.369524	903	0.660748541	0.063423388	0
0.001678245	882.3264771	1662.077026	14866.50586	10	3	433	209	1	18.35955048	903	0.592146337	0.070604973	0
0.001783599	930	1312.44043	14488.63379	10	3	370	212	1	25.52179527	890	0.6237306	0.077489041	0
0.001835509	870	854.4003906	14082.02051	10	2	244	212	1	28.25731087	890	0.532647133	0.08424861	0
0.001802065	750	471.6990662	13706.09375	9	3	149	212	1	13.20254803	890	0.673497677	0.089437112	0
0.001702344	474.3416443	180.2775574	13331.24512	9	2	128	214	1	20.48845291	873	0.693453014	0.093458809	0
0.001616482	228.4731903	100	12952.25488	9	2	138	214	1	19.50369644	873	0.705924273	0.096889295	0
0.001400641	42.42640686	50	12579.55469	9	2	109	214	3	9.697272301	872	0.680048168	0.098182015	0
0.001134597	324.4996033	70.7106781	12178.81738	9	2	146	211	3	25.51330948	897	0.658082664	0.098083116	0
0.000855273	600	460.9772339	11809.06836	9	2	216	210	1	9.427411079	906	0.634701073	0.096407332	0
0.000576343	831.9254761	782.6237793	11440.97852	9	2	152	210	1	18.22118568	906	0.689838707	0.093413703	0
0.000322924	1065.316895	1060.660156	11074.71484	9	2	192	214	2	21.31578636	882	0.792689741	0.089275315	0
0.000123963	1301.460693	1379.311401	10710.46191	9	2	110	214	2	19.82702827	882	0.854421496	0.084230937	0
9.19142E-06	1410	1450	10319.47656	9	3	125	214	2	11.33381653	882	0.843525171	0.078242883	0
0	1480.97937	1513.274536	9960.044922	9	3	192	212	2	29.98189926	891	0.76782608	0.07235641	0
0.008890909	42.42640686	2926.175049	2001.249634	9	1	22	219	3	4.972358227	821	11.99056911	0.014972253	0
0.009396614	417.8516541	2581.181885	1608.01123	9	1	22	219	6	2.456394672	821	6.168306351	0.013329498	0
0.00975778	536.656311	2193.171143	1215.647949	9	4	21	219	12	1.432096243	830	6.221699238	0.011512259	0
0.009963107	134.1640778	1767.766968	794.2921143	9	1	6	219	42	2.160789013	830	7.728917599	0.009449238	0
0.020163499	2258.58374	2258.871338	3152.427734	7	5	4	220	5	1.067520261	823	9.046019554	0.012150312	0.015706424
0.021912115	2063.031738	2594.224365	3544.192383	7	5	9	220	7	1.687604904	823	8.489089966	0.016011871	0.018542366
0.023635067	1883.08252	2600.480713	3936.52124	9	1	7	220	5	1.012750387	823	9.488101959	0.020119336	0.021274973
0.025307836	1757.754272	2332.380859	4327.493652	9	1	4	220	4	0.754894495	831	12.51940536	0.024292503	0.023836751
0.026917402	1623.607056	2107.723877	4666.904785	7	5	3	220	4	0	831	14.93194675	0.028369939	0.026168307
0.001532367	1410.319092	3320.391602	16318.45605	10	2	305	205	0	22.87210083	937	0.492620617	0.04748233	0
0.00194544	1200.749756	2926.175049	15905.32031	10	1	273	208	1	16.75994682	909	0.502958238	0.055298515	0
0.002282061	1116.467651	2534.758301	15522.64453	10	1	252	208	1	9.736777306	909	0.535366833	0.062959507	0
0.002563958	1167.304565	2147.673096	15140.58105	10	2	326	209	1	19.97521782	903	0.545747697	0.071032502	0
0.002865587	1288.603882	1767.766968	14755.91406	10	2	343	209	1	27.326931	903	0.545747697	0.079620957	0
0.003003774	1350	1372.953003	14375.00977	10	2	250	212	1	17.03574181	890	0.575184047	0.087222099	0
0.003071029	1291.394653	1025.914185	13965.08887	10	3	221	212	1	10.3573103	890	0.56529665	0.094528332	0
0.003028742	1056.834839	721.1102295	13585.79395	9	2	139	212	0	2.901821613	890	0.611383975	0.100014433	0
0.002900036	782.3042603	522.0153198	13207.39551	9	2	172	214	0	16.51856613	873	0.614147604	0.104131654	0
0.002690579	510	474.3416443	12829.97266	9	2	206	214	0	18.28646469	873	0.705924273	0.106769457	0
0.002409871	234.3074951	380.7886658	12453.61426	9	2	164	214	1	2.134299994	872	0.631846666	0.107901745	0
0.002055701	42.42640686	0	12048.83789	9	1	111	214	3	9.74803257	872	0.674708724	0.107592098	0
0.0016729	283.0194397	180.2775574	11674.97363	9	2	157	213	4	20.77537537	886	0.721093118	0.105682299	0
0.001271864	510	494.974762	11302.51758	9	2	160	213	3	18.00969696	886	0.920861065	0.102443315	0
0.000877708	751.7978516	813.94104	10931.61426	9	2	118	215	3	6.795864582	875	1.267757893	0.098030336	0
0.00051938	960.4686279	1001.249207	10562.42871	9	1	97	215	2	11.67175102	875	1.284072876	0.092614353	0
0.00021546	1020	1050	10165.92871	9	1	89	214	3	4.393377304	879	1.247042298	0.08610674	0
3.82412E-05	1106.345337	1128.051392	9800.867188	9	3	100	212	2	9.566235542	891	0.76782608	0.07963445	0
0	1299.730713	1364.734375	9438.182617	9	2	121	212	2	3.321432114	891	0.770168006	0.072745793	0
0	1523.220215	1632.482788	9078.160156	10	2	177	210	2	20.93951797	909	0.766052246	0.065564319	0
0	1806.239136	1909.188354	8721.129883	10	2	230	210	2	14.6247139	909	0.664361179	0.05827146	0
0.007472075	84.85281372	2797.320068	2037.351196	9	1	6	219	5	4.495148659	826	10.31969452	0.016516471	0
0.007936258	295.4657288	2482.438232	1644.536377	9	1	16	219	7	1.687604904	826	6.168306351	0.014788678	0
0.008268451	680.1470337	2234.390381	1252.836792	9	1	8	219	10	0.754894495	830	6.668096542	0.012871008	0
0.008477409	339.4112549	1952.562378	835.7033081	9	5	6	219	14	1.012750387	830	6.668096542	0.01068081	0
0.008844397	30	1591.383057	445.9820557	7	5	14	220	37	2.385944128	830	7.612012386	0.008573783	0
0.009283977	210	1331.352661	67.08203888	7	1	5	220	14	1.217118144	830	10.54540443	0.00658496	2.84942E-05
0.019670172	1916.715942	2482.438232	3097.418213	7	1	4	220	6	0	833	13.69685268	0.011034252	0.016188998
0.021558024	1721.540039	2795.084961	3482.326904	9	5	4	220	8	1.721006155	833	8.821293831	0.014730516	0.019056473
0.023429969	1524.106323	2816.025635	3866.277344	9	5	6	220	7	1.909152389	837	8.136310577	0.018689746	0.021816365
0.025261488	1381.955078	2706.473633	4252.175781	9	5	14	220	7	1.909152389	837	9.020072937	0.022731742	0.024401179
0.027039558	1250.319946	2466.779297	4639.536621	7	5	7	220	6	1.909152389	831	11.35542107	0.026695067	0.026751522
0.003111966	1603.807983	3041.381348	15812.93164	10	2	399	208	0	27.92810249	909	0.526191652	0.061572559	0
0.003535256	1540.55188	2666.927002	15427.84863	10	1	325	208	1	12.60438251	909	0.526171207	0.070261195	0
0.003885261	1576.641968	2302.172852	15043.25781	10	2	375	206	1	18.87922096	930	0.564771652	0.079259828	0
0.004148204	1671.406616	1920.937256	14659.19824	10	2	288	206	1	17.28570938	930	0.698727369	0.088053852	0
0.004314135	1740	1591.383057	14275.71387	10	3	230	210	2	8.935631752	898	0.738332808	0.09618859	0
0.004393436	1614.713623	1290.348755	13862.98633	10	3	165	210	1	9.298199654	898	0.661730051	0.103882283	0
0.004342828	1339.626831	1059.480957	13480.81934	9	2	184	212	1	12.6255455	884	0.611383975	0.109566107	0
0.004188434	1065.316895	905.5385132	13099.38965	9	2	200	212	1	6.795864582	884	0.614147604	0.113719888	0
0.003935921	792.0227051	715.8910522	12718.76172	9	2	152	214	0	5.139693737	873	0.611172795	0.116233081	0
0.00359479	516.1395264	403.1128845	12339.01172	9	2	127	214	1	15.48341465	872	0.637841046	0.117079586	0
0.003178372	268.3281555	200	11960.22168	9	1	94	214	2	4.393377304	872	0.846106887	0.116317764	0
0.00267889	30	50	11552.80469	9	1	83	213	2	1.012750387	886	0.986846089	0.113959588	0
0.00216412	201.2461243	269.2582397	11176.27832	9	3	126	213	3	11.31471348	886	1.061908245	0.110323347	0
0.001638876	429.5346375	650	10801.04199	9	2	112	215	3	6.526986599	875	1.580203533	0.105477914	0
0.001132108	570	600	10427.2334	9	2	128	215	3	6.620689869	875	1.994589686	0.099720828	0
0.000676594	630	650	10055.01367	9	2	109	214	5	5.00628233	879	1.247042298	0.093260787	0
0.000290075	752.3961792	807.7747192	9655.200195	9	2	99	214	2	8.735691071	879	1.172865629	0.0858775	0
5.9874E-05	967.4709473	1063.014526	9286.829102	9	1	76	214	3	2.134299994	879	1.06996417	0.078320213	0
0	1251.758789	1382.931641	8920.700195	10	2	105	210	2	15.42994404	910	0.852753282	0.070384733	0
0	1584.04541	1733.49353	8557.102539	10	2	178	210	1	17.01198006	910	0.807362497	0.06243654	0
0	1939.81958	2059.125977	8196.371094	10	2	396	204	0	32.10351563	965	0.702042937	0.054403327	0
0	2334.802002	2504.49585	7810.205078	10	2	567	204	0	17.30900383	965	0.669502616	0.045990892	0
0.005940408	94.86833191	2581.181885	2097.641602	9	1	4	219	7	0.954841256	826	10.31969452	0.017905585	0
0.006356522	268.3281555	2236.067871	1707.629883	9	5	8	219	6	2.361991405	826	6.670998096	0.016108304	0
0.006655686	655.2098999	1913.765869	1317.953003	9	5	12	219	4	0	830	6.085708618	0.014107431	0
0.006870231	607.4536743	1662.077026	894.9860229	9	5	9	219	3	1.721006155	830	6.485589981	0.011809657	0
0.007290011	308.8688965	1442.220459	502.8916321	7	1	8	219	3	0	829	8.429231644	0.009590955	0
0.007903973	67.08203888	1241.974243	120	7	5	13	219	49	1.217118144	829	8.429231644	0.007386384	7.90113E-05
0.008652662	108.1665421	1096.585571	256.3200989	7	5	6	219	36	0	829	15.96662426	0.005285899	0.00051067
0.009484286	474.3416443	1051.189819	646.2197876	7	5	5	219	13	1.687604904	829	17.14564133	0.003388843	0.001478443
0.018957675	1590.282959	2454.587646	3017.051514	7	1	5	220	7	0.954841256	833	8.918450356	0.009647757	0.016417358
0.020972759	1380.32605	2452.040039	3405.891846	9	5	8	220	6	1.909152389	833	6.490970135	0.013112403	0.019291168
0.022985522	1182.243652	2371.708252	3794.733154	9	1	14	220	7	1.350224495	837	5.332577229	0.016863333	0.022055846
0.02497145	1006.230591	2375.920898	4183.790039	9	1	13	220	3	0.675206006	837	6.264389038	0.020720344	0.024643896
0.026917515	885.8894043	2400	4572.811035	7	5	6	220	4	0.337614715	838	11.35542107	0.024522001	0.026995929
0.004282524	1988.165039	3203.513672	15762.59473	10	2	453	208	0	15.26818657	909	0.545731664	0.06670922	0
0.004835008	1934.941895	2811.138672	15345.52051	10	2	434	208	1	15.46672916	909	0.570119739	0.076947168	0
0.005242929	1963.797363	2512.468994	14958.81348	10	1	306	206	1	31.35526276	930	0.614511728	0.086622685	0
0.005547681	2056.258789	2193.171143	14572.5293	10	1	219	206	2	15.95176601	930	0.822704732	0.095960237	0
0.005739317	2130	1900.657837	14186.70117	10	1	202	210	1	10.60683441	898	0.936807156	0.104505166	0
0.00581172	1914.601807	1610.124268	13801.36914	10	2	249	210	1	7.454009533	898	0.661730051	0.111887239	0
0.005771001	1622.498047	1423.024902	13386.65723	9	2	317	212	2	16.75085831	884	0.64558816	0.118296489	0
0.005592809	1348.332275	1092.016479	13002.46484	9	2	227	212	1	18.18843269	884	0.606527805	0.122449979	0
0.005300407	1074.150879	696.4194336	12618.91406	9	2	203	214	1	8.697657585	881	0.606527805	0.124829859	0
0.004903296	818.8406372	320.1562195	12236.06543	9	2	145	214	2	11.34811974	881	0.707950056	0.125410035	0
0.004414808	590.9314575	0	11853.98633	9	1	77	214	3	3.843668222	881	0.953803658	0.124248862	0
0.003821184	335.4101868	158.1138763	11442.94531	9	3	105	216	5	7.782782078	868	1.307276249	0.121302158	0
0.003201051	108.1665421	335.4101868	11062.68066	9	2	112	216	4	13.73669529	868	1.604474187	0.117072433	0
0.002554369	108.1665421	320.1562195	10683.4541	9	3	84	216	3	11.92725182	868	1.580203533	0.111773849	0
0.001910086	180	200	10305.38184	9	2	94	216	4	16.10529327	868	1.994589686	0.105520271	0
0.001300983	240	300	9928.594727	9	2	70	214	10	11.39565468	879	2.078125238	0.098648086	0
0.000733331	417.8516541	494.974762	9523.665039	9	2	85	214	7	2.385944128	879	1.913729668	0.090829395	0
0.000316353	702.9224854	832.1658325	9150	9	2	90	210	5	4.532714367	910	1.563661337	0.082721405	0
5.91881E-05	1060.660156	1208.304565	8778.166016	10	2	118	210	2	1.350224495	910	1.028043866	0.074168608	0
0	1435.618286	1589.024902	8408.40625	10	3	148	210	1	13.32647038	910	0.902205706	0.065581068	0
0	1800.25	1996.24646	8034.23291	10	2	252	204	0	24.31939507	965	0.777942359	0.057333034	0
0	2212.080566	2387.990723	7639.875488	10	2	318	204	0	26.72343826	965	0.762924135	0.048306715	0
0.006510167	342.0526123	890.2246704	189.7366638	7	4	5	219	0	1.909152389	829	6.286127567	0.008008433	0.00013498
0.007313781	30	694.6221924	174.9285583	7	5	12	219	69	2.698951006	829	8.549132347	0.005814057	0.000641005
0.008213694	212.1320343	650	560.446228	7	5	7	219	12	1.687604904	829	12.6849308	0.003814242	0.001590266
0.009237273	499.2994995	782.6237793	977.1898193	7	5	11	219	6	2.456394672	830	12.6849308	0.002145883	0.003280755
0.010494859	768.374939	1096.585571	1366.235718	9	5	10	219	3	1.909152389	830	9.002906799	0.001576556	0.005349293
0.012068985	1082.081299	1430.034912	1755.704956	9	5	11	219	3	1.687604904	830	7.605520725	0.002012749	0.007777217
0.013876788	1398.463501	1662.077026	2144.108154	9	1	6	220	4	0.754894495	830	6.954814434	0.003372275	0.010455929
0.015846901	1485.530151	1886.796265	2533.002197	9	1	4	220	3	0.337614715	830	5.787947655	0.005251022	0.013284927
0.018066773	1251.758789	2163.908447	2950.542236	9	1	5	220	4	1.687604904	835	5.434373379	0.008060777	0.016386854
0.020197082	1039.663452	2055.480469	3339.580811	9	1	7	220	5	0.754894495	835	5.033299923	0.011227482	0.019241802
0.022342494	840.5355225	2024.845703	3728.337402	9	1	7	220	4	1.909152389	841	5.332577229	0.014710044	0.02198877
0.024478488	642.0280151	1972.942017	4117.329102	9	1	6	220	3	0.337614715	837	6.264389038	0.018328259	0.02456026
0.02659204	510	2000	4506.495117	7	1	12	220	3	1.687604904	838	8.807419777	0.02192069	0.026896881
0.004207293	2647.659424	4092.06543	16470.4375	10	3	474	205	0	12.72657585	937	0.522857785	0.053006701	0
0.005584166	2373.036133	3405.877197	15691.83594	10	2	408	204	0	16.50622749	947	0.52808547	0.072163314	0
0.006211216	2329.39917	3040.559082	15272.94629	10	1	401	204	0	21.95499802	947	0.542542994	0.083037876	0
0.006672458	2291.025879	2728.094482	14884.35449	10	1	233	208	1	21.06597328	911	0.623448908	0.093210556	0
0.007015705	2057.790039	2470.323975	14496.08594	10	1	152	208	2	5.759620667	911	0.849740446	0.10294009	0
0.007231006	1828.77002	2170.829346	14108.16797	10	1	198	212	2	14.78076839	889	0.936807156	0.1117718	0
0.007312248	1644.536377	1960.867188	13720.63086	9	1	144	212	2	14.20359707	889	0.825736284	0.119335458	0
0.00726499	1442.497803	1588.238037	13303.53711	9	2	223	212	4	24.96429825	890	0.706267297	0.125806525	0
0.007064888	1154.123047	1220.655518	12916.87305	9	1	139	212	4	16.41022682	884	0.77900219	0.129922867	0
0.006735764	870	860.2325439	12530.70215	9	2	113	214	7	11.34811974	881	0.992538452	0.132160738	0
0.006287117	637.8087769	471.6990662	12145.07324	9	1	102	214	4	6.388151169	881	1.272733092	0.132494032	0
0.005732281	468.6149902	141.4213562	11760.03809	9	5	88	214	6	1.012750387	881	1.506831646	0.130981117	0
0.005051556	276.5863342	141.4213562	11345.75293	9	1	69	216	10	3.814074755	868	1.506831646	0.127524331	0
0.004334431	189.7366638	150	10962.11621	9	1	64	216	11	1.217118144	868	1.604474187	0.122726463	0
0.00357596	123.6931686	0	10579.28613	9	1	67	216	4	0	868	2.046625137	0.116789892	0
0.00280509	120	150	10197.35254	9	1	63	216	6	0.754894495	868	2.378185749	0.110089011	0
0.002123734	150	50	9812.981445	9	5	58	216	13	4.822542191	866	3.946517706	0.103123404	0
0.001376035	174.9285583	364.0054932	9403.074219	9	1	70	216	14	4.857533455	866	4.506853104	0.094600782	0
0.000773419	560.446228	715.8910522	9024.217773	9	5	70	214	5	7.062044144	884	2.895059347	0.086019859	0
0.000314236	953.414917	1118.033936	8646.768555	10	1	98	214	3	3.945476294	884	1.263527632	0.076959327	0
4.68381E-05	1347.330688	1529.705811	8270.918945	10	2	112	208	1	5.52021265	931	1.0386765	0.067808308	0
0	1741.551025	1910.497314	7896.897949	10	2	205	208	0	24.89919281	931	0.837246716	0.058884423	0
0	2162.082275	2250	7495.558594	10	2	355	208	0	28.91046715	931	0.762924135	0.049479391	0
0.008023722	212.1320343	500	910.9335938	7	5	15	219	5	1.687604904	830	6.365388393	0.002228745	0.003278748
0.009277035	530.7541504	939.4147339	1299.730713	9	1	10	219	2	1.391763449	830	5.84920454	0.00129778	0.005284135
0.010868095	840.5355225	1140.175415	1689.082642	9	2	11	219	2	0.754894495	830	5.84920454	0.001387871	0.007652727
0.01271404	1148.651367	1320.984497	2077.811279	9	2	18	220	4	2.456394672	830	6.203685284	0.002458105	0.010275926
0.014743502	1166.919067	1594.521851	2466.57666	9	5	4	220	5	1.217118144	830	6.388640404	0.003983683	0.013053232
0.016896613	942.019104	1792.344849	2855.678467	9	1	7	220	7	0.954841256	835	6.481895447	0.006190609	0.015892245
0.019283259	708.0254517	1708.800781	3273.301025	9	1	6	220	4	0	835	5.033299923	0.00916447	0.018911829
0.021553144	499.2994995	1628.64978	3661.966797	9	1	7	220	10	0.337614715	841	5.225110531	0.012318595	0.021618586
0.023834864	300	1570.03186	4050.888672	9	1	7	220	10	1.217118144	841	6.460715294	0.015644202	0.024153719
0.026032913	134.1640778	1600.781006	4440	9	5	7	219	7	1.721006155	842	9.019003868	0.018979853	0.026457833
0.005380335	3000	4263.80127	16412.2207	10	3	507	205	0	9.106749535	937	0.53927201	0.056773957	0
0.006190883	2830.989258	3928.422119	16021.37598	10	2	493	204	0	20.01384354	947	0.556478798	0.066730656	0
0.006924636	2521.785156	3606.244629	15630.71973	10	2	450	204	0	11.54631138	947	0.549439549	0.076926708	0
0.007619395	2216.348389	3297.347412	15210.2666	10	2	336	208	1	27.89731216	911	0.611843288	0.088217713	0
0.008129366	1972.942017	3010.813965	14820.03027	10	1	208	208	2	19.37084389	911	0.692823231	0.098707862	0
0.00850779	1739.482666	2710.166016	14430.03125	10	1	127	208	2	6.255099773	911	0.849740446	0.108677819	0
0.008744719	1506.286865	2486.966064	14040.28809	10	1	119	212	2	9.094640732	889	0.927134693	0.117672898	0
0.008834038	1290.348755	2121.909424	13650.82422	9	1	116	212	3	6.281942844	889	0.943522871	0.125322878	0
0.008780356	1098.589966	1720.465088	13231.66699	9	1	130	212	2	2.882181168	890	0.97158128	0.131781578	0
0.008560233	890.9545288	1400.892578	12842.83887	9	1	93	212	5	3.321432114	890	1.047168255	0.13582395	0
0.008197553	607.4536743	1025.914185	12454.37305	9	1	85	215	4	2.719923258	873	1.411372066	0.137911111	0
0.007701815	318.9043884	710.6335449	12066.30469	9	1	71	215	7	2.361991405	873	1.446367621	0.138016984	0
0.007196214	84.85281372	502.4937744	11677.55566	9	1	71	217	7	0	866	1.256633759	0.136555761	0
0.006430913	94.86833191	390.5124817	11260.23535	9	3	82	217	9	5.385977268	866	1.639409542	0.132660106	0
0.005619648	212.1320343	250	10873.41699	9	3	70	217	9	5.226703644	866	1.821243286	0.12738578	0
0.004752239	276.5863342	250	10487.17773	8	3	74	217	4	5.759620667	864	1.821243286	0.1208876	0
0.00385759	268.3281555	150	10101.58398	8	1	68	216	10	2.052775145	868	2.221269369	0.113567062	0
0.002968434	134.1640778	200	9716.712891	9	5	61	216	12	1.687604904	866	3.168030977	0.105810717	0
0.00206889	169.7056274	471.6990662	9302.757813	9	1	65	216	11	3.769243956	866	4.037605286	0.096601866	0
0.001310477	534.1348267	743.3034668	8919.641602	9	1	83	214	5	2.698951006	884	2.604774475	0.087430008	0
0.000682088	890.4493408	992.4716797	8537.570313	10	3	85	214	5	9.697272301	884	1.375054598	0.078039587	0
0.000232073	1256.423462	1320.037842	8156.69043	10	2	148	208	2	17.72175598	931	1.056184292	0.068648644	0
1.26161E-05	1622.498047	1665.08252	7777.178223	10	2	263	208	1	15.88726425	931	0.837246716	0.059618324	0
0	2013.578857	2040.220581	7369.565918	10	2	410	208	1	15.87756157	931	0.80848521	0.05016423	0
0.006782149	42.42640686	502.4937744	816.0882568	7	5	21	219	19	1.432096243	832	5.757465839	0.002436268	0.003078456
0.008084569	283.0194397	651.9202271	1233.28833	9	5	18	219	3	2.160789013	832	5.635442257	0.001067403	0.005105539
0.009664943	617.737793	782.6237793	1622.498047	9	5	15	219	5	0.675206006	830	5.932403088	0.000818601	0.0073786
0.011525241	997.2462158	1060.660156	2011.566528	9	1	10	219	11	2.719923258	830	6.229640484	0.001586966	0.009912786
0.013594097	870	1360.147095	2400.1875	9	1	5	219	8	0	830	6.996108532	0.002788992	0.0126076
0.015811641	615.5485229	1470.544067	2789.193359	9	1	29	219	6	8.842508316	834	6.481895447	0.004520932	0.015370639
0.018295042	381.837677	1300	3206.77417	9	1	7	220	7	0.954841256	835	6.329548836	0.007030847	0.018312797
0.020585129	150	1234.908936	3586.223633	9	5	10	220	17	0.754894495	841	6.843328953	0.009571897	0.020866157
0.022906063	60	1167.261719	3975.084961	9	5	4	220	3	1.721006155	841	7.108253956	0.012521327	0.023342371
0.025039475	254.5584412	1204.159424	4363.943359	9	5	4	219	7	1.687604904	842	7.260103226	0.01552806	0.025595358
0.007459797	2619.465576	3783.186523	15971.27441	10	2	523	203	0	14.22205067	959	0.49179703	0.070310764	0
0.008263237	2281.775635	3553.16748	15579.36133	10	2	484	203	0	23.76713753	959	0.4913252	0.080772355	0
0.009018894	1939.81958	3355.964844	15157.60254	10	2	221	211	1	14.12950325	900	0.611843288	0.092255555	0
0.009573	1659.517944	3242.298584	14765.97461	10	1	173	211	3	19.17311287	900	0.692823231	0.102883466	0
0.009983286	1421.442871	2982.029541	14374.50879	9	1	124	211	3	3.438912392	900	0.809768379	0.112942278	0
0.010239804	1187.939453	2621.54541	13983.21875	9	1	112	215	3	3.438912392	874	0.928717077	0.121977322	0
0.010447307	933.3809814	2302.172852	13592.68164	9	1	103	212	3	4.69196701	889	1.086743474	0.12978901	0
0.010388921	722.4956665	1914.418945	13171.67383	9	1	91	212	3	2.361991405	890	1.216765761	0.13617523	0
0.010151221	540.8327026	1555.634888	12780.87988	9	5	86	212	4	2.361991405	890	1.744524717	0.140119642	0
0.009757749	318.9043884	1280.624878	12390.32715	9	1	84	215	4	3.016961336	873	1.858692884	0.142058581	0
0.00921796	67.08203888	1030.776367	12000.03711	9	1	76	215	7	2.134299994	873	1.465353251	0.141964957	0
0.00854514	254.5584412	900	11610.03906	9	1	85	217	3	3.321432114	866	1.256633759	0.13989614	0
0.007707639	442.9447021	728.0109863	11190.3623	9	3	135	217	3	9.736777306	866	1.136074185	0.135656908	0
0.006816896	606.7124634	600	10801.04199	9	3	129	217	3	8.792412758	864	1.155851483	0.130034968	0
0.005857862	664.0783081	522.0153198	10412.11816	8	1	83	217	3	4.582314968	864	1.295117021	0.123143032	0
0.00485944	632.850708	141.4213562	10023.63672	8	2	92	217	5	16.285326	864	1.200700879	0.115382612	0
0.003854364	361.2478333	0	9635.652344	9	1	56	217	12	1.432096243	863	1.609654307	0.106945962	0
0.002817061	30	180.2775574	9218.253906	9	1	57	217	11	3.054369926	863	1.609654307	0.097159684	0
0.001917692	375.8989258	460.9772339	8831.47168	9	3	65	216	12	3.109632969	874	1.764401078	0.08760082	0
0.001136213	740.9453125	813.94104	8445.413086	10	1	81	216	5	6.721369267	874	1.375054598	0.078060083	0
0.000520976	1106.751953	1110.180176	8060.179688	10	3	108	209	2	11.49946594	916	1.056184292	0.06872458	0
0.000124163	1472.752563	1500.83313	7675.897461	10	2	165	209	1	24.53544044	916	0.812976539	0.05973769	0
1.36879E-06	1865.314941	1923.538452	7262.850586	10	2	331	208	0	35.93491745	928	0.755537748	0.050371785	0
0.005600263	268.3281555	390.5124817	740.9453125	7	1	10	219	7	2.134299994	832	6.534746647	0.002428113	0.002930783
0.006901282	123.6931686	250	1158.015503	9	1	20	219	7	3.631393433	832	6.359395981	0.000958636	0.004786895
0.008435295	496.5883484	500	1546.382935	9	1	10	219	1	0.754894495	830	5.751382828	0.000344538	0.00691311
0.010281321	827.586853	873.2124634	1935.406982	9	1	8	219	2	1.067520261	830	6.034573555	0.000773398	0.00931168
0.01236786	558.0322876	1281.600586	2324.758057	9	1	7	219	6	0.337614715	834	6.996108532	0.001662752	0.011882013
0.01463491	296.9848633	1131.37085	2713.300537	9	1	6	219	8	1.012750387	834	7.472723961	0.002852506	0.014531615
0.023816915	480	863.1338501	4295.136719	9	5	9	220	6	1.391763449	829	3.530110359	0.012250882	0.024497608
0.007731247	2826.057373	3701.351074	16323.80469	10	3	577	201	0	5.062306881	968	0.473162293	0.062463686	0
0.008697224	2453.589111	3467.708252	15930.79102	10	2	500	203	0	12.22512245	959	0.473162293	0.073008083	0
0.009563107	2089.258301	3219.08374	15537.85742	10	2	486	203	0	30.50895882	959	0.508534193	0.083548255	0
0.010464102	1699.44104	3040.147949	15116.81543	10	1	260	211	1	22.31172943	900	0.539181888	0.095033258	0
0.011062261	1369.525513	2865.309814	14723.98047	9	1	192	211	2	16.0319519	900	0.601580739	0.105612643	0
0.011504967	1083.74353	2739.069092	14331.24219	9	1	138	215	3	6.926249027	874	0.670180857	0.115607508	0
0.011782227	848.5281372	2668.332764	13938.6084	9	4	121	215	6	3.338470459	874	0.771373928	0.124562204	0
0.011887882	615.5485229	2475.883789	13546.08789	9	1	121	215	5	6.671226501	874	0.893592119	0.132105529	0
0.011823586	366.1966553	2156.965576	13123.72266	9	5	98	215	4	1.909152389	871	1.507343769	0.13832882	0
0.011569913	192.0937347	1820.027466	12731.45703	9	1	89	215	6	1.509526968	871	2.461614847	0.142123207	0
0.011149582	0	1610.124268	12339.33984	9	3	88	216	6	3.438912392	869	2.113009453	0.14391242	0
0.010572048	234.3074951	1394.632568	11947.38477	9	1	100	216	6	2.361991405	869	1.465353251	0.143662259	0
0.009850599	474.3416443	1274.754883	11555.60938	8	1	95	216	5	5.570960045	870	1.086297512	0.141410112	0
0.008948058	798.8116455	1110.180176	11134.04199	9	2	137	216	3	5.550718307	870	0.923222363	0.136914372	0
0.007986195	973.4988403	1040.432617	10742.68164	9	2	187	217	2	0.954841256	864	0.882857084	0.131031111	0
0.00694517	1053.422974	710.6335449	10351.56543	8	2	110	217	3	13.82468224	864	0.824148357	0.1238482	0
0.005853887	874.6427612	452.7692566	9960.722656	8	2	136	217	2	7.454009533	864	0.87483263	0.115687549	0
0.004745081	510	364.0054932	9570.188477	9	2	91	217	3	7.572619915	863	1.087902546	0.106610067	0
0.003584151	123.6931686	70.7106781	9150	9	1	51	217	3	2.698951006	863	1.34338367	0.096463233	0
0.002558664	228.4731903	250	8760.205078	9	1	63	216	3	2.8624053	874	1.474012017	0.086846717	0
0.001640213	591.6925049	626.49823	8370.860352	10	3	75	216	3	3.389067173	874	1.474012017	0.077191524	0
0.000877147	966.0745239	1030.776367	7982.029785	10	2	97	209	2	10.48288155	916	1.015510559	0.067924619	0
0.00033375	1328.834106	1375.681641	7593.793457	10	2	148	209	1	13.59765244	916	0.849702179	0.059112955	0
0.000186562	1719.185913	1772.004517	7176.273438	10	2	316	207	0	28.89113426	935	0.786635101	0.049973123	0
0.000427095	2083.866699	2205.107666	6789.550781	10	2	420	207	0	26.72343826	935	0.709701598	0.041921195	0
0.004670579	390	223.6067963	674.1661377	7	1	16	219	7	2.134299994	830	7.461901665	0.00227773	0.002787695
0.006013793	30	141.4213562	1092.016479	9	1	22	219	17	2.781886339	830	7.439287663	0.000864187	0.004446605
0.007480877	390	460.9772339	1480.067627	9	1	10	219	5	0.337614715	836	7.770366669	0.000124243	0.006402029
0.009291509	530.7541504	850	1868.930176	9	1	11	219	5	0	836	6.034573555	0.000239397	0.00864193
0.011373189	276.5863342	1140.175415	2257.188477	9	1	8	219	4	1.350224495	834	7.62767601	0.000808793	0.011065716
0.013599072	0	782.6237793	2640.681641	9	1	8	219	31	0.754894495	834	7.426923275	0.001612509	0.013580892
0.008906857	2730.164795	3306.054932	16296.43555	10	2	554	199	0	8.219958305	984	0.486946046	0.064088121	0
0.009943437	2341.730225	3170.567871	15902.63184	10	2	589	200	0	9.280430794	984	0.508534193	0.074696094	0
0.010869783	1955.760742	2934.706055	15508.86816	10	3	561	200	0	32.69572067	984	0.521022618	0.085132614	0
0.01166412	1574.071167	2695.366455	15115.14844	10	2	361	209	2	34.74020767	913	0.570183992	0.095538951	0
0.012364909	1171.537476	2496.497559	14691.5791	9	3	183	209	2	13.04473019	913	0.570183992	0.106676683	0
0.012832707	819.3900146	2350.531738	14297.95117	9	1	149	214	5	4.532714367	882	0.703896463	0.116445795	0
0.013125437	530.7541504	2267.708008	13904.37695	9	1	122	215	10	4.262692928	874	0.799440026	0.125184253	0
0.013236939	296.9848633	2254.994385	13510.8623	9	1	109	215	8	1.391763449	871	0.981810093	0.132566184	0
0.013164883	67.08203888	2304.88623	13117.41211	9	1	105	215	4	3.708616734	871	1.551036596	0.138344169	0
0.012899195	150	2170.829346	12694.11328	9	5	96	215	4	1.217118144	871	1.94859457	0.142479435	0
0.012455156	324.4996033	1913.765869	12300.80469	9	1	92	216	6	2.134299994	869	2.113009453	0.144236684	0
0.011844308	551.5432739	1767.766968	11907.58203	9	1	111	216	5	4.380486965	869	1.369701028	0.143917874	0
0.011079936	785.1751099	1628.64978	11514.45215	8	3	124	216	4	7.653048515	870	0.948892593	0.141560405	0
0.010179162	1032.279053	1503.32959	11121.4248	8	2	94	216	3	8.697657585	870	0.934420705	0.137295485	0
0.009094936	1323.064575	1250	10698.56543	9	2	111	215	2	10.60683441	877	1.01257205	0.130832866	0
0.007981555	1389.748169	984.8858032	10305.77539	9	2	142	215	2	11.89112663	877	1.008817315	0.123406924	0
0.006808322	1023.962891	850	9913.12793	9	2	92	217	2	6.853224754	861	1.055813789	0.114701554	0
0.005607973	658.6349487	600	9520.640625	9	2	81	217	2	3.64697051	861	0.990976274	0.105247647	0
0.004417075	295.4657288	200	9128.334961	9	1	55	217	3	1.067520261	861	1.34338367	0.095470339	0
0.003200828	84.85281372	200	8706.256836	9	1	58	216	3	2.361991405	871	1.486558557	0.085021913	0
0.002161521	450	600	8314.384766	10	2	101	216	2	9.870926857	871	1.086140275	0.075403921	0
0.001292484	816.0882568	955.2486572	7922.783691	10	2	146	209	1	14.22205067	916	0.804279804	0.066175424	0
0.000779716	1180.720093	1303.840454	7531.493652	10	2	201	209	0	7.952308655	916	0.755206227	0.057670835	0
0.000662034	1548.709106	1622.498047	7140.567383	10	2	231	207	0	18.26202011	935	0.755206227	0.049514178	0
0.001041682	1924.214111	2024.845703	6720.268066	8	2	388	207	0	24.14111519	935	0.707196712	0.041193336	0
0.001542553	2294.362549	2418.677246	6330	8	2	497	210	0	12.82254982	908	0.628685832	0.034356255	0
0.003965817	361.2478333	335.4101868	603.7383423	9	4	19	219	8	3.471741199	830	6.326970577	0.00201823	0.002632196
0.005362473	123.6931686	70.7106781	1015.135437	9	1	18	219	31	2.02486825	830	6.522357464	0.00070659	0.004079296
0.006780248	192.0937347	353.5534058	1404.563965	9	1	13	219	10	1.909152389	836	7.770366669	6.82315E-05	0.005827699
0.008464321	241.8677368	680.0735474	1793.237305	9	1	8	219	30	0	836	9.759466171	3.55079E-06	0.0078754
0.01037577	30	1051.189819	2184.032959	9	1	8	219	13	1.067520261	836	8.611512184	0.000220557	0.010121807
0.011013912	2292.59668	2857.009033	15882.33008	10	2	593	200	0	30.61512375	984	0.498819262	0.075321846	0
0.011987766	1898.552124	2600.480713	15488.0498	10	2	465	200	0	39.26729584	984	0.483767241	0.085532457	0
0.012821252	1504.792358	2333.452393	15093.78711	10	3	276	209	2	24.2075119	913	0.589624226	0.095564194	0
0.013553333	1081.665405	2110.094727	14669.72363	10	1	160	209	3	5.875572681	913	0.662657857	0.106239259	0
0.014042892	690	1967.866821	14275.49316	10	1	146	214	5	4.431819916	882	0.764133036	0.115684494	0
0.014349038	300	1868.154175	13881.28223	10	5	126	214	4	3.016961336	882	0.764133036	0.12429627	0
0.01446561	30	1852.700684	13487.09375	9	1	117	215	3	2.160789013	875	0.981151581	0.131644353	0
0.01439028	254.5584412	1910.497314	13092.92969	9	1	100	215	5	0.954841256	875	1.551036596	0.137383774	0
0.014110245	499.2994995	2088.061279	12668.9541	9	5	98	215	8	5.479268551	875	1.94859457	0.14145489	0
0.013645651	674.1661377	2280.35083	12274.83984	9	1	116	216	7	6.926249027	872	1.707759976	0.143161371	0
0.013005917	870	2154.065918	11880.75781	9	3	135	216	5	7.393958092	872	1.083268046	0.142786369	0
0.012204329	1103.086548	1990.602905	11486.70996	8	3	116	215	2	3.321432114	877	0.897953033	0.140367299	0
0.011258009	1336.60022	1850.675537	11092.7002	8	3	100	216	3	6.466625214	870	1.137309551	0.136035368	0
0.010114337	1614.713623	1520.690674	10668.87109	9	2	78	215	2	5.788832188	877	1.378224969	0.129472643	0
0.008938234	1539.382935	1334.166382	10274.94531	9	2	69	215	2	2.698951006	877	1.537307978	0.121718392	0
0.007693964	1168.460571	1030.776367	9881.073242	9	2	72	217	2	9.232867241	861	1.055813789	0.11282976	0
0.006414263	804.9844971	650	9487.259766	9	2	65	217	2	8.165809631	861	0.990976274	0.103168227	0
0.005135696	442.9447021	282.8427124	9093.514648	9	1	74	216	2	6.063765049	871	1.141224623	0.093112454	0
0.003873717	67.08203888	70.7106781	8672.491211	9	1	53	216	2	2.569502831	871	1.396070242	0.082254753	0
0.002750536	295.4657288	403.1128845	8278.804688	9	2	58	216	2	1.509526968	871	1.182636261	0.072578289	0
0.001950726	657.951355	763.2168579	7885.20752	9	2	101	213	1	9.374782562	896	0.788327396	0.063427672	0
0.001509006	1020	1123.610229	7491.715332	9	2	175	213	0	11.00901604	896	0.725737453	0.05527946	0
0.001435999	1395.564453	1498.332397	7098.344727	9	2	140	207	1	12.30377102	941	0.692509592	0.047636785	0
0.001799638	1804.993042	1903.943237	6675.185547	10	2	200	207	0	20.15781021	941	0.655628026	0.039894588	0
0.002432771	2191.643311	2294.013916	6282.117676	10	2	356	206	0	28.57726288	947	0.628685832	0.033817884	0
0.003082938	2580.69751	2687.936035	5889.25293	10	2	391	206	0	20.82114983	947	0.653547585	0.028618712	6.45679E-06
0.004947477	3557.878662	3621.118652	4682.40332	9	2	438	210	0	26.64760399	908	0.717045248	0.016703358	0.003358692
0.005638001	3750.120117	3788.469238	4290.943848	9	2	429	208	0	22.73538589	930	0.728256464	0.016586231	0.006001939
0.003485602	360	500	570.7889404	9	2	32	219	5	10.17652702	825	6.326970577	0.001670629	0.002430202
0.004831876	361.2478333	150	990.4544678	9	4	25	219	15	3.338470459	825	6.522357464	0.000506967	0.003729396
0.006157127	67.08203888	223.6067963	1382.931641	9	4	7	219	19	2.263636112	835	9.580342293	1.75929E-05	0.005234582
0.007605812	30	570.0877075	1776.344604	9	1	10	219	37	0.337614715	836	13.48887825	0	0.007056552
0.011963641	2307.661133	2616.295166	15871.81445	10	2	619	198	0	23.5710659	995	0.484984994	0.074965626	0
0.012977744	1916.715942	2289.650635	15477.26758	10	2	437	198	0	47.00894165	995	0.505655706	0.084867515	0
0.013844396	1527.645264	2061.552734	15082.72168	10	2	268	208	1	19.00885201	920	0.533469677	0.094394222	0
0.014602495	1114.854248	1769.180542	14658.46191	10	3	187	209	2	10.37309647	913	0.586479485	0.104587346	0
0.015110484	740.9453125	1569.235474	14263.91992	10	3	156	214	4	6.091477871	882	0.669750988	0.113825209	0
0.015427993	408.0441284	1470.544067	13869.37988	9	1	151	214	5	10.05222988	882	0.861634791	0.122263692	0
0.01554886	60	1450.861816	13474.84277	9	1	115	215	5	5.385977268	875	1.059319735	0.129463986	0
0.015470757	308.8688965	1570.03186	13080.30957	9	1	115	215	4	7.804184914	875	0.958093345	0.135081112	0
0.015178071	721.2489014	1726.991577	12656.05371	9	1	122	216	4	6.603754997	872	0.958093345	0.139033318	0
0.014696075	1026.157837	1947.434204	12261.52539	9	2	143	216	7	6.926249027	872	0.815681934	0.14067021	0
0.014031883	1206.731079	2210.203613	11867	8	3	193	216	2	16.02875328	872	0.670975327	0.140251502	0
0.013198786	1421.442871	2375.920898	11472.48047	8	3	117	215	2	7.782782078	877	0.86248523	0.137814566	0
0.012213903	1654.629883	2083.866699	11077.96484	8	3	96	215	2	2.698951006	877	1.144870996	0.133486718	0
0.01109593	1920.937256	1866.81543	10657.72949	9	3	81	217	2	3.843668222	868	1.58495903	0.126492739	0
0.009864191	1566.046021	1500.83313	10263.20117	9	1	78	217	2	4.289153099	868	1.73504746	0.118675977	0
0.008556413	1221.556396	1140.175415	9868.677734	9	2	66	217	2	4.262692928	859	1.386340141	0.109757461	0
0.007205287	873.6131592	827.6472778	9474.15918	9	2	83	217	2	8.842508316	859	1.116132379	0.100020938	0
0.005847337	536.656311	471.6990662	9079.647461	9	1	56	216	2	3.64697051	867	1.127313375	0.089843966	0
0.004445138	189.7366638	70.7106781	8655.40332	9	3	49	216	1	1.391763449	871	1.196255565	0.078909524	0
0.003407576	152.9705811	223.6067963	8260.902344	9	3	78	216	1	15.12837887	871	0.958487391	0.06926848	0
0.002703422	547.4486084	618.4658203	7866.409668	9	2	94	213	1	13.42939377	896	0.75481385	0.060173392	0
0.002335635	942.019104	1019.803894	7471.927246	9	2	201	213	1	7.653048515	896	0.72503835	0.052181594	0
0.002314835	1336.60022	1422.14624	7077.457031	9	2	101	207	1	5.1287117	941	0.68601948	0.045164019	0
0.002711825	1760.82373	1824.828735	6653.239746	10	2	137	207	1	14.33949471	941	0.655628026	0.038449369	0
0.003430649	2155.411865	2227.666992	6258.793945	10	2	142	206	1	7.725405216	947	0.691036582	0.033380866	0
0.004195518	2550	2638.655029	5864.367188	10	2	285	206	0	24.17065811	947	0.658406138	0.029051898	8.82288E-05
0.004924494	2877.029785	2970.690186	5469.963379	10	3	420	206	0	28.73564148	947	0.701382399	0.024969103	0.00083681
0.00565429	3020.62915	3080.584473	5075.588867	10	2	446	206	0	12.95884228	947	0.701382399	0.021767836	0.002427744
0.006598113	3209.299072	3259.601318	4651.451172	10	2	530	205	1	13.05694771	952	0.748517334	0.020891717	0.005151574
0.007527693	3421.184082	3465.905273	4257.146973	10	2	519	205	0	8.935631752	952	0.756942511	0.023123605	0.008488744
0.008460908	3663.440918	3721.558838	3862.900391	10	2	537	205	0	28.74540329	952	0.770691156	0.028743876	0.012629512
0.009403648	3930.458008	3981.519775	3468.731689	10	2	542	201	0	30.68841553	987	0.753619909	0.036920261	0.017391846
0.002974787	553.1726685	608.2762451	757.1657715	7	1	11	219	4	2.901821613	825	5.998259068	0.001265326	0.002340006
0.00422566	624.2595825	206.1552887	1110	7	1	34	219	5	7.454009533	825	5.996806622	0.000295824	0.003374955
0.005470192	323.1098938	158.1138763	1470.918091	9	1	7	219	14	2.361991405	835	10.29627991	0	0.004675243
0.006747081	60	447.2135925	1845.670654	9	1	4	219	11	0.754894495	835	15.65155315	0	0.006237952
0.012771375	2314.86499	2277.05957	15871.10547	10	2	541	198	0	17.3931179	995	0.50200969	0.073729798	0
0.013818468	1931.450195	2081.46582	15476.54004	10	2	431	198	0	20.12194824	995	0.494558871	0.083257124	0
0.014712304	1553.640869	1749.285522	15081.97559	10	2	383	208	0	33.14071274	920	0.499421954	0.092443466	0
0.015491194	1158.015503	1453.444214	14657.81738	10	3	263	208	1	9.74803257	920	0.521405995	0.102183625	0
0.016014282	797.119812	1210.371826	14263.25684	10	3	191	212	2	6.795864582	890	0.579476595	0.111045152	0
0.0163411	436.8065796	1059.480957	13868.69824	9	1	157	212	2	6.721369267	890	0.861634791	0.119164072	0
0.016465485	60	1100	13474.1416	9	1	120	214	3	2.385944128	877	0.861338317	0.126101583	0
0.01638511	301.4962769	1188.48645	13079.58691	9	1	146	214	2	6.466625214	877	0.718079269	0.131512702	0
0.016081516	720	1408.900269	12655.44922	9	2	208	212	4	19.60317421	900	0.631067574	0.135292321	0
0.01565191	1110	1640.121948	12265.92871	9	3	273	212	1	21.45892334	900	0.604766488	0.136496738	0
0.014968473	1500	1941.648804	11871.39844	8	3	172	216	4	15.19676876	872	0.604766488	0.136067927	0
0.014109799	1766.946533	2154.065918	11476.87207	8	3	119	215	2	3.769243956	877	0.925825596	0.133647859	0
0.013092959	1994.041138	2150.581299	11082.35059	8	5	90	215	2	0.954841256	877	1.177280545	0.129127979	0
0.011855187	1802.248535	1752.854858	10658.27832	9	1	82	217	2	1.687604904	868	1.58495903	0.12219777	0
0.010580785	1417.956299	1358.307739	10263.77148	9	1	75	217	2	1.909152389	868	1.73504746	0.114447258	0
0.009224678	1041.393311	970.8244019	9869.270508	9	1	79	217	1	2.456394672	859	1.601949215	0.105589055	0
0.007819559	684.1052246	604.1522827	9474.777344	9	1	150	217	1	17.68782234	859	1.142124057	0.095906898	0
0.006401951	342.0526123	291.5476074	9080.291992	9	1	66	216	1	11.33381653	867	1.090031147	0.085778356	0
0.00506114	30	70.7106781	8656.287109	9	2	56	216	1	14.92096519	867	0.89808768	0.074881166	0
0.00413939	349.8571167	360.5551147	8261.828125	9	3	161	214	1	17.44795227	884	0.759148717	0.065388806	0
0.00353188	670.8203735	667.0831909	7867.381836	9	2	167	214	0	17.14216614	884	0.661613703	0.05655193	0
0.003241565	1018.675598	1054.751099	7472.951172	9	2	229	214	1	18.96231842	884	0.662761688	0.048849598	0
0.003279068	1391.689575	1450.861816	7078.538086	9	3	131	215	2	14.51357651	870	0.68601948	0.042523637	0
0.003718101	1803.995605	1850	6654.660156	10	2	90	215	2	11.10218811	870	0.703913331	0.036963955	0
0.00449184	2190.821777	2205.107666	6260.303711	10	2	103	211	1	10.68350792	906	0.734651148	0.033027109	3.1084E-08
0.005361501	2377.393555	2470.323975	5865.978027	10	2	269	206	0	18.57659149	947	0.690575004	0.029589841	0.0003374
0.006213346	2506.391846	2581.181885	5471.690918	10	2	314	206	0	16.11800766	947	0.663297713	0.026439406	0.001573488
0.007209286	2665.951904	2720.294189	5077.450195	10	2	406	206	0	16.85049438	947	0.701567531	0.024774946	0.00375566
0.008421374	2872.646973	2909.037598	4653.869141	10	2	473	205	1	13.20656681	952	0.701567531	0.026168805	0.0071253
0.009570071	3107.571289	3181.587646	4259.788574	10	2	467	205	0	25.50312042	952	0.752771616	0.031020608	0.011153169
0.010755843	3372.432373	3440.930176	3865.811768	10	2	438	205	0	22.29512405	952	0.770691156	0.039137613	0.016000107
0.012059574	3660.737549	3677.63501	3471.973389	10	2	381	201	0	28.55330467	987	0.795853078	0.049443193	0.021567026
0.013397673	3832.140381	3796.379883	3078.327393	10	2	428	201	0	12.0215044	987	0.803906322	0.060942102	0.027590344
0.014821496	3691.950684	3913.118896	2655.804932	10	2	385	203	0	32.24962997	968	0.854371309	0.073750518	0.034347884
0.015988801	3573.023926	3924.601807	2262.962646	10	2	346	203	1	10.92491055	968	0.881523788	0.085519433	0.040535491
0.016978186	3224.686035	3631.115479	1870.855469	10	2	443	205	1	22.2097435	952	0.922971308	0.097263768	0.046468731
0.018030921	2852.367432	3360.431641	1489.463013	10	2	339	205	1	27.23857117	952	1.047397494	0.109907433	0.052437775
0.018386496	1489.463013	2600	67.08203888	9	2	38	212	1	8.159014702	896	2.069462299	0.140220836	0.067650028
0.003564005	725.6032104	353.5534058	1265.701416	7	5	13	219	7	2.719923258	831	9.171797752	0.000113053	0.003090847
0.004713503	331.3608398	111.8033981	1549.870972	7	1	21	219	13	2.569502831	835	9.171797752	0	0.004152361
0.0059	60	223.6067963	1871.095947	9	1	5	219	5	1.817522049	835	13.85926628	0	0.00548026
0.012210866	2627.184814	1746.424927	16274.55078	10	2	573	199	0	29.04928207	988	0.449576527	0.062144622	0
0.013419699	2248.999756	1969.771606	15880.20508	10	2	618	199	0	12.88883591	988	0.459539384	0.071775787	0
0.014492523	1860	1835.755981	15485.87109	10	2	451	203	0	20.41351509	959	0.483968884	0.081047975	0
0.015407562	1470	1530.522827	15091.55078	10	2	406	208	0	15.43664074	920	0.44828707	0.090023041	0
0.016202057	1050	1185.326904	14667.79102	10	2	280	208	2	25.24112892	920	0.467721254	0.099207014	0
0.016778436	660	884.590271	14279.27539	10	1	198	212	1	5.427642822	890	0.579476595	0.107133098	0
0.017115338	271.6615601	715.8910522	13885.04199	9	3	177	212	2	10.43598557	890	0.601908565	0.114755444	0
0.017245056	84.85281372	700	13490.83008	9	1	158	214	2	6.654425144	877	0.609297633	0.121296845	0
0.017165219	429.5346375	827.6472778	13096.64063	9	1	180	214	2	9.208987236	877	0.549863994	0.126411259	0
0.016854448	823.7717896	1101.135742	12673.07422	8	2	290	212	1	13.59765244	900	0.579198003	0.129968807	0
0.016348684	1203.370239	1414.213623	12278.94531	8	2	347	212	1	27.548769	900	0.545681775	0.131421626	0
0.015650034	1583.192993	1614.001221	11884.84766	9	3	174	214	1	13.20656681	883	0.776376367	0.130846724	0
0.014771742	1955.760742	1767.766968	11490.7832	9	3	119	214	2	3.054369926	883	0.915422916	0.128145918	0
0.013730884	2173.499512	2030.394043	11096.75586	8	3	117	214	1	1.432096243	883	1.599523544	0.123403311	0
0.012460514	1765.672729	1711.724243	10673.4248	9	1	98	216	1	9.046031952	866	1.599523544	0.116558097	0
0.011153067	1371.167358	1308.625244	10279.49902	9	1	91	216	2	2.263636112	866	1.652695656	0.108937159	0
0.009759529	976.729248	905.5385132	9885.625977	9	2	100	215	1	13.77120209	876	1.326194763	0.100233845	0
0.008312592	582.4946289	502.4937744	9491.8125	9	1	240	217	1	18.23208618	859	1.083198428	0.090731911	0
0.006896079	189.7366638	100	9098.06543	9	1	81	216	1	18.45641899	867	0.853198349	0.080808923	0
0.005695976	192.0937347	206.1552887	8675.136719	9	2	139	216	2	20.2553978	867	0.82130903	0.070153162	0
0.00488847	534.1348267	540.8327026	8281.576172	9	2	183	214	1	6.492565632	884	0.659500122	0.060964227	0
0.004378588	872.0665283	851.4692993	7888.117676	9	2	182	214	0	20.54441261	884	0.661613703	0.052611966	0
0.004169287	1210.826172	1166.19043	7494.77832	9	2	244	214	1	25.31175232	884	0.662761688	0.045647647	0
0.004271187	1449.03418	1375.681641	7101.577148	9	3	174	215	2	23.19506836	870	0.699651718	0.040102344	0
0.004761047	1677.051025	1637.833984	6679.431152	9	3	63	215	2	1.909152389	870	0.757659972	0.035537019	0
0.005575829	1875.419922	1900.657837	6286.628906	9	2	70	211	2	5.258953094	906	0.750528634	0.032733016	3.45854E-05
0.006543358	2002.598267	2100.595215	5894.064941	10	2	146	211	0	16.285326	906	0.672003448	0.030229537	0.000762862
0.00763145	2139.275635	2196.588379	5501.790527	10	2	314	211	0	12.26014709	906	0.662721097	0.028271221	0.002466104
0.008879027	2317.584961	2358.495361	5109.872559	10	2	368	211	0	24.39597893	906	0.720369279	0.028420681	0.005211847
0.010334173	2552.645752	2617.728027	4689.605469	10	2	435	205	0	18.64027596	953	0.810833156	0.032306027	0.009185977
0.011723272	2814.409424	2871.410889	4298.802246	10	2	279	205	0	19.71183395	953	0.765140951	0.03973401	0.013863899
0.013276213	3104.384033	3156.342773	3908.759277	10	2	230	208	0	12.6255455	934	0.765140951	0.049986899	0.019478712
0.015115622	3309.531738	3296.209961	3529.305908	10	2	261	208	0	14.62828159	934	0.802680135	0.062936395	0.02600324
0.016771069	3423.813721	3413.209717	3140.270752	10	2	417	201	0	18.63232994	987	0.806391239	0.075983576	0.032729648
0.018490089	3297.953857	3569.313721	2722.737549	10	2	289	203	1	21.88905716	968	0.874384403	0.090800457	0.040168662
0.019886978	3166.528076	3571.064209	2334.994629	10	2	274	203	1	14.04373074	968	0.919404685	0.104907043	0.046925586
0.021063609	3059.411621	3355.964844	1950	10	2	355	205	1	12.91359329	952	0.987798691	0.118728898	0.053363755
0.021974398	2720.091797	3061.045654	1566.046021	10	2	338	205	1	11.56032372	952	1.052588224	0.131582811	0.059301514
0.022585256	2342.690674	2793.295654	1181.862915	10	2	175	209	3	17.77531624	913	1.250587821	0.142916903	0.064581513
0.022455214	1247.798096	2169.101318	0	9	1	33	215	1	8.386797905	869	3.113889933	0.164731294	0.075533457
0.021731278	931.9334717	2122.498535	362.491394	9	1	53	215	8	12.48939991	869	2.845647097	0.166256145	0.07715603
0.002816748	750	600	975.807373	7	1	6	219	5	2.02486825	831	5.907619953	5.67277E-06	0.002872728
0.003839042	360	200	1314.876465	9	4	11	219	14	3.181812763	831	8.317294121	0	0.003615084
0.012676657	2550.705811	1439.618042	16299.30664	10	2	481	199	0	19.5336113	988	0.477654815	0.059597805	0
0.01390997	2160	1637.833984	15905.46094	10	2	561	199	0	18.74316406	988	0.489449441	0.06906084	0
0.015004106	1770	1628.64978	15511.65332	10	2	518	203	0	29.26007271	959	0.490630776	0.078218736	0
0.015937243	1381.303711	1274.754883	15117.88672	10	2	424	203	1	13.32647038	959	0.44666639	0.086930923	0
0.016691394	997.2462158	960.4686279	14724.16406	10	1	314	203	2	13.12188721	959	0.467721254	0.09502396	0
0.017291212	597.7457886	650	14301.22363	10	1	239	210	1	1.350224495	909	0.521521688	0.103101008	0
0.0176332	210	353.5534058	13907.61328	9	1	250	210	1	1.721006155	909	0.587042689	0.110098854	0
0.017764863	180	304.1381226	13514.05957	9	2	220	211	2	15.77035427	902	0.722181976	0.116137445	0
0.01768383	570	531.5072632	13120.56738	9	1	283	211	1	17.60547638	902	0.596918285	0.120866485	0
0.017391561	953.414917	813.94104	12727.14453	8	2	264	212	0	12.40776348	900	0.546252072	0.123954549	0
0.016852504	1223.764648	1060.660156	12304.60938	8	2	327	212	0	21.43040276	900	0.508901	0.12509954	0
0.016143054	1408.722778	1229.837402	11911.36035	9	2	243	214	1	24.41234207	883	0.556427181	0.124152005	0
0.015250836	1623.607056	1460.308228	11518.20313	9	2	242	214	2	31.50222588	883	0.915422916	0.121155404	0
0.014192927	1853.213379	1803.468872	11125.14746	9	3	175	216	2	18.25386238	866	0.863265455	0.116364993	0
0.012990233	1843.963135	1755.704956	10732.2041	9	1	130	216	1	9.970261574	866	0.943112195	0.110247292	0
0.011567877	1435.618286	1365.650024	10310.31543	9	1	106	216	1	6.526986599	866	0.782950759	0.10222166	0
0.010147804	1060.660156	984.8858032	9917.666016	9	2	118	215	1	15.74750042	876	0.782950759	0.093767822	0
0.008672289	702.9224854	610.3277588	9525.176758	9	2	225	215	1	22.76564598	876	0.763039052	0.084571965	0
0.007363639	361.2478333	250	9132.869141	9	1	150	215	2	22.0670948	875	0.691069305	0.075011663	0
0.006357017	30	0	8740.766602	9	2	43	215	1	1.967863798	875	0.687713385	0.065558307	0
0.005604969	339.4112549	316.2277527	8320.011719	9	2	137	214	1	19.45120049	883	0.659500122	0.056104235	0
0.005193701	674.1661377	672.6812134	7928.461426	9	2	151	214	1	26.60637856	883	0.627096474	0.048651561	0
0.005068953	898.9994507	863.1338501	7537.227539	9	2	136	216	1	4.972358227	864	0.639330029	0.042602595	0
0.005241347	1120.089233	1073.545532	7146.362793	9	3	143	216	2	16.21928215	864	0.656164944	0.037963886	0
0.005729166	1337.946167	1331.352661	6755.930664	9	2	66	215	2	5.150652409	870	0.647883952	0.034706704	0
0.006647558	1500.299927	1656.804199	6337.459961	9	2	160	211	1	21.01416397	906	0.712214231	0.032537561	0.000166711
0.007776925	1630.245361	1702.938599	5948.251953	10	2	125	211	0	7.543149948	906	0.62626791	0.031027159	0.001283698
0.009209509	1755.704956	1820.027466	5568.778809	10	2	280	211	0	21.8805275	906	0.611776233	0.030698493	0.003494126
0.01069836	1958.97937	2057.303955	5179.845703	10	2	401	211	0	17.76687431	906	0.774995446	0.032891084	0.006746394
0.01225601	2214.520264	2302.172852	4791.085449	10	2	411	205	0	8.459106445	953	0.810833156	0.038711488	0.010930248
0.014166282	2526.598389	2586.986572	4375.168457	10	2	320	205	0	20.17928696	953	0.730650425	0.049095064	0.016724508
0.016083607	2817.126221	2807.133789	3988.984863	10	2	214	208	0	30.78851128	934	0.812536776	0.061331812	0.023060812
0.018049758	2932.183594	2912.473145	3604.62207	10	2	192	208	1	16.33230019	934	0.885780036	0.075121962	0.030016895
0.019972296	3048.212646	3076.117676	3220.077637	10	2	252	208	1	26.77065659	931	0.964367449	0.089990035	0.03731209
0.021770291	2954.200439	3189.435791	2836.22998	10	2	244	208	1	29.54143906	931	0.964367449	0.105819687	0.044691168
0.023526963	2790.64502	3233.032715	2423.324219	10	2	218	208	1	18.45641899	931	1.037484646	0.123355031	0.052517552
0.02485981	2686.131104	3005.411865	2040.220581	10	2	290	210	1	20.91228485	917	1.148517728	0.138909325	0.059360366
0.025890864	2516.068359	2787.92041	1654.629883	10	2	247	210	1	19.51367378	917	1.052588224	0.153174937	0.065644994
0.026586032	2250	2490.983643	1274.558716	10	1	228	209	2	5.479268551	921	1.277524829	0.165583625	0.071216658
0.026918668	1444.991333	1984.943359	496.5883484	10	1	35	215	5	3.843668222	869	2.56813693	0.183991045	0.080113538
0.02648893	1065.316895	1835.755981	123.6931686	9	1	17	215	6	1.012750387	869	3.16993165	0.188620135	0.082991116
0.025721865	702.2819824	1724.093994	241.8677368	9	1	21	217	6	5.269658089	862	3.788080692	0.190176398	0.084874496
0.024761125	375.8989258	1702.938599	617.737793	9	5	39	217	19	5.00628233	862	7.04108429	0.188425153	0.085691154
0.023628458	84.85281372	1775.528076	982.7003784	8	1	20	217	32	2.134299994	862	10.73791695	0.183598548	0.085396931
0.002271716	685.4195557	570.0877075	780	7	5	4	219	4	0.754894495	831	6.445699692	0	0.002728966
0.003045817	371.0794983	180.2775574	1195.491577	9	5	14	219	5	3.471741199	831	6.813213825	0	0.003198914
0.003989384	0	158.1138763	1586.600098	9	1	9	219	4	2.456394672	835	7.425693035	0	0.00401698
0.01294252	2530.335938	1097.724976	16327.9668	10	2	574	199	0	7.454009533	989	0.45526889	0.057049844	0
0.0141884	2135.907227	1379.311401	15934.83008	10	2	547	199	0	31.31115532	988	0.484163254	0.066380471	0
0.015293226	1741.551025	1503.32959	15541.7666	10	2	413	203	0	27.326931	959	0.490630776	0.075452335	0
0.016235175	1347.330688	1110.180176	15148.78223	10	2	429	203	0	22.4768219	959	0.44666639	0.083887748	0
0.016996261	953.414917	728.0109863	14755.88379	10	2	293	210	1	11.72702408	909	0.44549188	0.091624871	0
0.017599033	531.6013794	390.5124817	14334.00488	10	2	282	210	1	8.28042984	909	0.515602529	0.098933689	0
0.017944036	150	100	13941.32031	9	1	233	210	3	18.00416183	909	0.702182353	0.10509868	0
0.018076852	192.0937347	50	13548.74512	9	2	212	211	1	10.60683441	902	0.843103051	0.110392682	0
0.01799511	530.7541504	282.8427124	13156.29102	9	1	227	211	1	9.74803257	902	0.735128164	0.114431925	0
0.01770027	750	608.2762451	12763.96875	9	2	236	209	1	12.04828167	916	0.625091374	0.116917081	0
0.017153991	863.770813	680.0735474	12342.83984	8	2	358	209	0	28.74540329	916	0.572134972	0.117517695	0
0.016438155	1075.40686	921.9544678	11950.84961	9	2	364	208	0	12.40776348	925	0.556427181	0.116184302	0
0.015537704	1301.460693	1272.792236	11559.03516	9	2	455	208	1	26.39386368	925	0.584490716	0.112920016	0
0.014469714	1555.956299	1484.082153	11167.41699	9	2	316	211	0	20.85766792	905	0.603181899	0.108192131	0
0.01325509	1832.211792	1769.180542	10776.01465	9	2	171	211	1	22.00797462	905	0.6234864	0.102235764	0
0.011815881	1584.04541	1470.544067	10356.08496	9	3	154	211	1	20.96670532	905	0.628851473	0.094470583	0
0.010380171	1236.931641	1159.741333	9965.239258	9	2	113	215	1	1.687604904	876	0.665454805	0.086360797	0
0.008936574	891.9641113	790.569397	9574.701172	9	2	99	215	1	17.6764946	876	0.62604177	0.07759688	0
0.007762986	553.1726685	460.9772339	9184.508789	9	1	192	215	1	34.29541016	875	0.632533789	0.068556398	0
0.006879891	216.3330841	212.1320343	8794.708984	9	2	103	215	3	24.7486248	875	0.687713385	0.059710748	0
0.006246706	127.2792206	141.4213562	8376.878906	9	3	79	214	2	14.72424698	883	0.625421882	0.051107824	0
0.005935038	362.491394	400	7988.003418	9	3	83	214	4	12.04828167	883	0.72078681	0.044825748	0
0.005955605	550.7268066	538.5164795	7608.534668	9	3	103	216	2	5.641219616	864	0.720827103	0.039633457	0
0.006207204	764.8529053	790.569397	7219.536133	9	3	49	216	2	4.787290573	864	0.711133122	0.036118455	0
0.006761707	960.4686279	1060.660156	6831.178711	9	3	93	212	2	15.13180637	891	0.730977237	0.034071069	0
0.007746179	1100.227295	1253.993652	6415.37207	9	2	228	212	2	31.97674561	891	0.716772616	0.03274874	0.000393986
0.009111506	1230	1315.294678	6028.805664	10	2	276	212	0	9.74803257	891	0.696681857	0.032223742	0.001852844
0.01068352	1410.319092	1504.160889	5643.350098	10	2	224	212	0	19.2951088	891	0.668523073	0.033259895	0.004464023
0.01237186	1656.532471	1733.49353	5259.249023	10	2	376	212	0	30.26279831	891	0.774995446	0.037324484	0.008115582
0.014213566	1952.075806	2018.043579	4874.515137	10	2	344	207	0	24.65581512	933	0.759959638	0.045220282	0.012838781
0.016487287	2292.59668	2334.523438	4462.84668	10	2	305	207	0	21.01416397	933	0.743085325	0.057483885	0.019306775
0.018709064	2441.822998	2412.985596	4077.903809	10	2	213	208	1	17.03574181	934	0.793236256	0.071323916	0.026260044
0.020947494	2554.760254	2534.758301	3693.900391	10	2	132	208	1	19.02690887	934	0.887502313	0.086866945	0.03380933
0.023110149	2673.200439	2638.655029	3309.259766	10	1	131	208	1	20.24353027	931	1.006809473	0.103913695	0.04165598
0.025116092	2604.995117	2782.984131	2927.268311	10	2	176	208	3	19.90980721	931	1.207827926	0.121953845	0.049529683
0.027058631	2418.677246	2982.029541	2522.320313	10	2	141	208	2	4.315448761	931	1.368218184	0.141555712	0.057808731
0.028532503	2300.825928	2695.366455	2146.625244	10	2	219	210	3	16.4846096	917	1.148517728	0.158708006	0.065002695
0.029672457	2185.062988	2439.774658	1771.016602	10	2	256	210	2	6.729688644	917	1.126820326	0.174251005	0.071569368
0.030444404	1980.908936	2220.360352	1395.564453	9	2	154	209	1	17.82587051	921	1.353725791	0.187608555	0.077353954
0.030825753	1808.977661	1920.937256	1020	9	2	122	209	7	25.36323357	921	1.464860916	0.198354587	0.082307816
0.030831607	1385.20752	1662.077026	617.737793	9	2	60	216	5	8.246892929	872	2.031626463	0.20693852	0.086784139
0.030407628	991.8165283	1470.544067	241.8677368	9	2	36	216	6	4.262692928	872	2.657158852	0.211530089	0.089898802
0.029764416	600	1328.533081	108.1665421	9	1	13	219	15	2.882181168	852	4.234480381	0.213066027	0.091982752
0.028907239	210	1300.961182	469.5742798	9	5	28	219	29	2.160789013	852	7.933881283	0.211278409	0.092970476
0.027829072	161.5549469	1394.632568	829.7589722	8	5	25	219	11	2.134299994	857	10.73791695	0.206164852	0.092786252
0.026481833	483.7354736	1632.482788	1206.731079	8	1	19	219	9	1.687604904	857	8.863596916	0.197411731	0.091342375
0.002030427	590.9314575	743.3034668	735.4590454	7	1	5	219	5	1.012750387	831	8.764609337	0	0.002680502
0.002452088	391.1521301	300	1154.512939	9	1	25	219	4	8.697657585	831	7.366889	0	0.002840418
0.00309154	0	50	1537.920654	9	1	16	219	3	3.708616734	835	7.425693035	0	0.003369041
0.001659587	5763.202148	2170.829346	19565.38281	10	2	640	196	0	5.730255604	1000	0.477399558	0.003011572	0
0.013028068	2571.089355	781.0249634	16366.09277	10	2	549	199	0	11.34811974	989	0.457758099	0.053985123	0
0.014277965	2184.032959	1166.19043	15973.89453	10	2	566	199	0	6.255099773	989	0.493452907	0.063107461	0
0.015386206	1800.25	1431.782104	15581.81641	10	2	400	204	0	23.64558983	950	0.493452907	0.072006449	0
0.016330972	1422.392334	1079.351685	15189.86816	10	2	313	204	0	7.371306896	950	0.490593553	0.08028847	0
0.017094275	1056.834839	680.0735474	14798.06055	10	4	249	209	0	4.058664322	918	0.477724612	0.087635525	0
0.01769631	674.1661377	250	14377.54492	10	1	239	209	0	1.817522049	918	0.536813915	0.094379053	0
0.018042259	335.4101868	50	13986.08203	9	3	227	210	1	6.721369267	911	0.715130866	0.099580012	0
0.018175438	30	250	13594.80078	9	1	215	210	2	9.583436966	911	0.756119967	0.103933834	0
0.018093474	268.3281555	100	13203.71582	9	3	212	211	1	8.767251015	902	0.702017367	0.107165717	0
0.017797826	360	206.1552887	12812.84473	9	2	223	209	1	11.70863247	916	0.625091374	0.108976334	0
0.017247604	536.656311	353.5534058	12393.52246	9	2	279	209	0	9.142972946	916	0.572134972	0.108991086	0
0.016529797	751.7978516	710.6335449	12003.1875	9	2	281	208	0	18.27560616	925	0.556607544	0.107258633	0
0.015626805	998.598999	943.3981323	11613.13867	9	2	459	208	0	23.69127846	925	0.586567461	0.103802957	0
0.014555702	1275.617554	1237.941895	11223.4082	9	2	330	211	0	28.0637722	905	0.613184214	0.09914729	0
0.013337396	1591.131714	1520.690674	10834.0293	9	2	288	211	0	0	905	0.760441422	0.093381941	0
0.011891582	1771.016602	1471.393921	10416.61133	9	2	149	214	0	20.93951797	873	0.722971737	0.085947588	0
0.010451132	1434.050171	1060.660156	10027.58691	9	2	102	214	0	11.08264446	873	0.642873406	0.078276433	0
0.009126575	1116.064575	707.1068115	9648.114258	9	2	141	214	0	17.59692955	873	0.625485897	0.069587819	0
0.00808718	782.3042603	304.1381226	9259.459961	9	2	75	217	1	11.39565468	860	0.632533789	0.061280694	0
0.00732892	445.9820557	70.7106781	8871.330078	9	1	35	217	3	1.967863798	860	0.661555588	0.053291991	0
0.006817846	201.2461243	111.8033981	8455.583984	9	1	36	217	2	0.754894495	857	0.866932929	0.046016991	0
0.006611323	0	50	8068.829102	9	5	34	217	4	1.067520261	857	0.866932929	0.04103969	0
0.006670217	216.3330841	223.6067963	7682.870605	9	1	41	217	5	2.8624053	858	0.938123047	0.037214387	0
0.007005058	429.5346375	540.8327026	7297.835449	9	5	44	216	5	4.262692928	864	1.048536301	0.034932349	0
0.007634043	597.7457886	884.590271	6913.877441	9	3	50	212	2	4.222687244	891	1.233378768	0.033929173	4.36066E-06
0.00875384	725.6032104	851.4692993	6501.215332	9	3	135	212	2	27.05732918	891	1.09492445	0.033439275	0.000640657
0.010326528	873.6131592	934.0770874	6117.058105	10	2	202	212	0	19.78791428	891	0.696681857	0.033741836	0.002387346
0.012090073	1098.589966	1151.086426	5732.512695	10	2	327	212	0	10.60683441	891	0.668523073	0.036035355	0.005340196
0.013978733	1400.071411	1414.213623	5348.167969	10	2	312	212	0	23.58638191	891	0.789795935	0.041757938	0.009344433
0.016146246	1724.673828	1773.414795	4963.889648	10	2	154	207	0	16.60461235	933	0.818385482	0.051244088	0.014695715
0.018740851	1943.296143	1950	4553.877441	10	2	211	207	0	23.21270943	933	0.861243665	0.065170132	0.021859562
0.021232432	2061.940918	2022.374878	4173.883301	10	2	207	210	1	27.79130554	911	0.925942242	0.080660507	0.029406978
0.023712333	2176.80957	2152.324219	3796.867188	10	1	159	210	1	17.60547638	911	0.983881414	0.09826418	0.037490644
0.026088126	2295.931152	2256.102783	3421.184082	9	1	97	214	2	6.804089546	883	1.050851107	0.11757043	0.045811899
0.028278872	2268.126953	2469.817871	3045.554199	10	1	89	214	3	9.764888763	883	1.306177497	0.137661681	0.054100443
0.030385619	2055.164307	2683.281494	2643.066406	10	2	130	215	4	9.629144669	881	1.368218184	0.159153357	0.062753752
0.03198532	1919.296753	2412.985596	2267.531738	10	2	144	215	7	14.96272087	881	1.341504574	0.177749142	0.070237823
0.033222813	1832.948486	2126.029053	1891.903809	10	2	247	215	10	19.31028748	881	1.402367711	0.19441399	0.077034935
0.034064006	1636.856689	1874.166504	1516.113403	9	2	203	209	3	22.75354958	921	1.615136743	0.208571747	0.083064221
0.034486312	1462.942261	1680.029785	1148.259521	9	2	82	209	9	14.14064598	921	1.615136743	0.21979633	0.088335805
0.034522239	1376.735229	1345.362427	757.1657715	9	2	34	216	6	1.721006155	872	2.046170473	0.228520498	0.093065456
0.034259759	1033.150513	1096.585571	391.1521301	9	2	26	216	6	1.432096243	872	3.422153711	0.233056188	0.096341535
0.033761725	658.6349487	939.4147339	42.42640686	9	2	24	219	13	4.431819916	852	4.994802475	0.234621227	0.098510757
0.03300577	300	900	300	9	1	13	219	20	0.754894495	852	7.933881283	0.232735023	0.099523723
0.031984862	42.42640686	1077.032959	648.9992065	9	1	19	219	5	3.438912392	857	10.37578773	0.227296099	0.099363454
0.030973138	408.0441284	1320.037842	998.598999	9	1	14	219	13	2.361991405	857	8.378554344	0.219438165	0.09844894
0.002017802	494.7726746	650	655.2098999	7	1	13	219	7	2.719923258	831	8.764609337	0	0.002699326
0.002087438	408.0441284	300	1060.23584	9	1	10	219	4	1.217118144	831	7.366889	0	0.002538144
0.002395558	30	100	1443.121582	9	5	22	219	6	1.909152389	835	8.05854702	0	0.002781935
0.000776942	6198.104492	2196.588379	19997.19922	10	2	607	196	0	7.952308655	1000	0.545331836	0.001446273	0
0.001627694	5807.460938	1931.320801	19604.9707	10	2	596	196	0	3.321432114	1000	0.477399558	0.002942094	0
0.014176865	2299.8479	1068.87793	16022.58398	10	2	569	199	0	18.37304306	989	0.47836566	0.059101786	0
0.01528125	1939.123535	1250.999634	15631.72754	10	2	487	204	0	27.92370605	950	0.467640311	0.067696691	0
0.016222836	1580.91748	1151.086426	15241.0625	10	2	377	204	0	15.84516716	950	0.492288679	0.075728796	0
0.016983636	1233.28833	848.5281372	14850.60645	10	2	307	209	0	17.01198006	918	0.49816367	0.082860813	0
0.017581286	870	522.0153198	14431.74609	10	2	312	209	0	7.746973515	918	0.49816367	0.089150839	0
0.017926116	573.1491699	452.7692566	14041.79492	9	2	325	210	1	18.64821625	911	0.558864832	0.093780242	0
0.018058864	276.5863342	424.2640686	13652.10938	9	2	278	210	1	14.48112297	911	0.608148217	0.097141571	0
0.017977165	60	206.1552887	13262.71484	9	3	219	211	1	17.71328163	902	0.702017367	0.099466324	0
0.017682472	30	158.1138763	12873.63574	9	3	194	211	1	10.3573103	902	0.644253433	0.100530773	0
0.017131632	201.2461243	158.1138763	12456.21484	9	2	240	211	1	19.78056908	902	0.575544655	0.099919163	0
0.016416268	442.9447021	380.7886658	12067.31152	9	2	276	209	1	18.77729797	917	0.532280207	0.097774424	0
0.015511497	700.3570557	672.6812134	11687.91699	9	2	327	209	0	18.05390358	917	0.563955724	0.093486749	0
0.014446644	1018.233765	1000	11299.49121	9	2	372	207	0	30.26279831	933	0.62120074	0.088918038	0
0.013235137	1336.60022	1274.754883	10911.50781	9	2	255	207	0	17.35547447	933	0.828822076	0.083401777	0
0.011795035	1675.977295	1523.154663	10495.79883	9	2	162	214	0	14.12950325	873	0.780785263	0.076412447	0
0.010374595	1656.804199	1141.27124	10108.93164	9	2	167	214	0	10.45685673	873	0.62851572	0.069324538	0
0.009160477	1317.953003	781.0249634	9722.68457	9	3	270	217	0	23.93089294	860	0.625485897	0.061860841	0
0.008241959	1002.646484	494.974762	9337.135742	9	2	189	217	1	18.86880112	860	0.646127522	0.054397844	0
0.007598341	758.9466553	250	8952.374023	9	3	76	217	2	8.691301346	860	0.678655863	0.047467604	0
0.007201856	531.6013794	269.2582397	8540.310547	9	3	89	217	2	12.05273819	857	0.727468312	0.04170851	0
0.00709705	308.8688965	360.5551147	8155.807617	9	3	50	217	5	9.392360687	857	0.882496357	0.037958123	0
0.007251455	94.86833191	50	7771.447754	9	1	32	217	4	1.067520261	858	1.195602059	0.035429548	0
0.007675604	90	320.1562195	7387.130859	9	5	34	217	8	1.012750387	858	1.557958245	0.034385934	0
0.008387691	218.4032898	522.0153198	7002.606445	9	3	36	213	3	3.945476294	891	1.557958245	0.03431021	2.87598E-05
0.009696038	360	450	6590.789063	9	2	89	213	3	19.17056084	891	1.09492445	0.034587678	0.00088697
0.011449976	540.8327026	583.0952148	6208.187988	10	2	248	213	1	11.97672558	891	0.760489345	0.035542548	0.002885473
0.013377227	848.5281372	884.590271	5827.186523	10	2	253	213	0	18.70367813	891	0.744387627	0.038862593	0.006194115
0.015514903	1189.831909	1261.942993	5448.119141	10	2	261	213	0	15.74750042	891	0.829633594	0.045761868	0.010697766
0.017968919	1435.618286	1500	5071.419922	10	2	252	211	1	19.08864784	905	0.829291284	0.056603275	0.016627898
0.020841965	1570.35022	1550	4668.929199	10	1	112	207	3	17.14216614	933	0.980555117	0.072167039	0.024353772
0.02356871	1686.683105	1649.24231	4293.250488	10	1	87	210	2	14.20359707	911	1.049907804	0.089579314	0.032377206
0.026259273	1800.499878	1756.416748	3917.614014	10	2	84	210	2	11.54163647	911	1.063355684	0.109310113	0.040895652
0.028821224	1918.593262	1930.025879	3542.033203	9	2	86	214	0	21.13552666	883	1.050851107	0.130657569	0.049601417
0.031173626	1931.450195	2124.264648	3166.385986	9	1	84	214	36	15.02163982	883	1.306177497	0.15251784	0.058224145
0.033423055	1705.520508	2330.772461	2763.910156	9	1	87	215	7	1.687604904	881	1.498707056	0.175589472	0.067173637
0.035133388	1542.886963	2169.101318	2392.67627	9	2	75	215	5	10.2885952	881	1.456951141	0.195386648	0.074886762
0.036457058	1449.965576	1844.58667	2028.053223	9	1	111	213	4	15.69182968	894	1.547745943	0.212981403	0.081908047
0.037359972	1321.362915	1591.383057	1664.121338	9	2	130	213	7	17.35547447	894	1.977952003	0.22779727	0.088266611
0.037821226	1098.589966	1343.50293	1297.998413	9	2	170	213	6	5.550718307	894	2.754568815	0.239408389	0.093808532
0.038281247	953.414917	1070.046753	937.2299805	9	2	67	215	6	9.646224976	884	3.966679811	0.249587029	0.099098668
0.038211115	1001.299133	777.8174438	582.4946289	9	5	24	215	7	4.857533455	884	3.966679811	0.25432989	0.102531075
0.037864208	840.5355225	540.8327026	234.3074951	9	1	25	219	18	2.719923258	864	4.994802475	0.255842239	0.104787558
0.037217997	465.7252502	552.2680664	94.86833191	9	1	28	219	16	5.550718307	864	6.400696754	0.253737062	0.105818361
0.036265269	84.85281372	750	442.9447021	9	1	10	219	30	1.721006155	857	8.838167191	0.247800678	0.105607428
0.034953166	331.3608398	1110.180176	810.5553589	9	5	10	219	17	1.391763449	857	8.946660042	0.237615362	0.104250208
0.002229447	390	450	551.5432739	7	4	12	219	2	0.954841256	834	9.0362854	0	0.002912351
0.001947561	429.5346375	50	966.0745239	9	3	13	219	4	0.754894495	834	8.075784683	0	0.002298744
0.001927476	42.42640686	141.4213562	1341.640747	9	1	23	219	3	3.584252357	839	8.223452568	0	0.00226231
0.001000474	6109.402832	1795.132324	20043.70508	10	2	561	196	0	10.14426136	1000	0.545331836	0.001723959	0
0.001754314	5877.933105	1767.766968	19652.4043	10	2	571	196	0	7.233844757	1000	0.530194044	0.002817134	0
0.013887133	2462.925049	854.4003906	16080.81152	10	2	681	194	0	36.94610977	1025	0.483700514	0.054525979	0
0.014980387	2113.031006	855.8621216	15691.40527	10	2	638	197	0	25.19272041	1004	0.48096025	0.062690184	0
0.015912797	1771.016602	955.2486572	15302.26465	10	2	520	197	0	20.53277206	1004	0.511763155	0.07036376	0
0.016666375	1442.497803	1073.545532	14913.34961	10	2	373	203	0	23.11642265	961	0.473107129	0.077203743	0
0.017256038	1124.499878	905.5385132	14495.93066	9	2	370	203	0	22.13438606	961	0.510108232	0.083239295	0
0.017597679	833.5466309	790.569397	14106.92383	9	2	482	210	0	16.21928215	911	0.54720962	0.087530769	0
0.017695663	617.737793	701.7834473	13727.84375	9	2	413	210	1	25.07280731	911	0.608148217	0.089842685	0
0.017617241	480	600	13339.58008	9	3	328	211	1	18.23208618	902	0.599547207	0.09125036	0
0.017327957	362.491394	390.5124817	12951.69824	9	3	231	211	1	10.99915791	902	0.594240189	0.091446273	0
0.016782712	127.2792206	50	12536.0166	9	5	185	211	1	7.506142616	902	0.582975447	0.090134054	0
0.01607709	150	111.8033981	12149.07422	9	2	233	209	1	7.832625866	917	0.60613358	0.08754795	0
0.015189001	466.6904907	471.6990662	11762.63965	9	2	278	209	0	24.65581512	917	0.639030516	0.083808243	0
0.014135474	785.1751099	728.0109863	11376.76563	9	2	340	207	0	19.53610039	933	0.731046081	0.079306312	0
0.012937373	1103.086548	1000	10991.51074	9	3	286	207	0	19.02690887	933	0.708388984	0.074040525	0
0.011512049	1442.497803	1237.941895	10579.11621	9	2	194	210	0	15.73115158	909	0.667527437	0.067529239	0
0.010147626	1760.82373	1379.311401	10194.74902	9	2	261	210	0	16.4846096	909	0.62851572	0.0610741	0
0.009051164	1560.288452	1025.914185	9810.413086	9	2	298	212	0	23.97017097	895	0.594325364	0.05442724	0
0.008246623	1301.460693	761.5773315	9425.921875	9	2	225	212	0	35.43046951	895	0.616127729	0.047965143	0
0.007713303	1087.060303	650	9041.75293	9	3	185	215	1	30.49893188	872	0.557597041	0.0423548	0
0.007429412	859.0692749	667.0831909	8629.264648	9	2	210	215	2	17.08905602	872	0.631551325	0.038134795	0
0.007427279	644.1273193	538.5164795	8245.416992	9	3	85	217	6	9.374782562	857	0.693796635	0.035693295	1.98492E-05
0.007680708	429.5346375	180.2775574	7862.633301	9	3	37	217	4	1.509526968	858	0.885194719	0.034493443	8.39435E-05
0.008200229	268.3281555	158.1138763	7481.076172	9	1	29	217	8	1.067520261	858	1.189667225	0.034575813	0.000170233
0.009012282	134.1640778	141.4213562	7100.943359	9	5	29	213	9	2.569502831	891	1.388121128	0.035164185	0.000318335
0.010531034	0	50	6695.446289	9	3	27	213	4	4.495148659	891	0.991410553	0.036005855	0.001414494
0.012437572	308.8688965	335.4101868	6319.185059	9	3	135	213	5	17.77531624	891	0.991410553	0.037483718	0.003779183
0.014511732	685.4195557	738.2411499	5943.483887	9	2	97	213	5	14.58181095	891	0.937315881	0.04140275	0.007464239
0.016910018	924.175293	1092.016479	5567.809082	10	2	162	211	2	19.21134567	905	0.895613015	0.049212277	0.012427033
0.019607941	1070.794067	1100	5192.166992	10	2	173	211	2	18.02629089	905	0.983580887	0.061435208	0.018788232
0.022717128	1194.361694	1151.086426	4789.67627	10	2	166	211	1	10.72415543	905	1.18680656	0.07868088	0.026907023
0.025644392	1306.981201	1274.754883	4414.07959	10	2	107	214	3	10.03044319	881	1.179680705	0.097919732	0.035226904
0.028514806	1425.55249	1422.14624	4038.427979	10	2	83	214	4	16.85049438	881	1.144444346	0.119446598	0.043989278
0.031235935	1537.335327	1569.235474	3665.651367	9	1	76	216	7	13.20254803	869	1.130781651	0.142484799	0.052913394
0.033875793	1584.04541	1786.756836	3313.608398	9	1	54	216	0	1.012750387	869	1.385381818	0.166531876	0.06189042
0.036258899	1344.656128	1924.18811	2922.499023	9	1	56	217	0	1.967863798	866	1.726818085	0.191082865	0.071073093
0.038075712	1148.259521	1838.477661	2557.049072	9	1	58	215	11	6.526986599	881	1.955921531	0.212014735	0.078985974
0.039484296	1034.456421	1632.482788	2197.179932	9	2	55	213	5	2.569502831	894	2.177103996	0.23047328	0.086338535
0.040450435	958.5927124	1303.840454	1842.009766	9	2	33	213	6	4.582314968	894	3.046207905	0.245871946	0.092999801
0.041051231	745.1845703	1025.914185	1489.463013	9	2	48	215	8	5.989218235	884	5.401958466	0.257783711	0.098787986
0.041486587	560.446228	777.8174438	1116.064575	9	1	59	215	10	8.917089462	884	9.370651245	0.266906738	0.103917494
0.041579906	630.7138672	500	774.2092896	9	5	24	215	27	3.843668222	884	6.516234398	0.271687925	0.107455373
0.041363098	768.9603271	250	426.380127	9	1	14	219	17	2.719923258	864	8.784523964	0.273008317	0.109763592
0.040813625	429.5346375	180.2775574	84.85281372	9	5	9	219	26	1.012750387	864	8.784523964	0.270632476	0.110792391
0.039924283	60	522.0153198	258.0697632	9	5	13	220	53	1.217118144	858	15.6289959	0.264246792	0.11062146
0.038639121	360	982.3441162	632.850708	9	1	7	220	22	2.719923258	858	14.83065987	0.253285706	0.109454952
0.002719916	295.4657288	492.4429016	442.9447021	7	1	7	219	3	1.687604904	834	5.64929533	0	0.003383858
0.002057613	502.8916321	111.8033981	845.3401489	9	4	14	219	7	2.882181168	834	5.71114397	0	0.002214953
0.001685321	123.6931686	141.4213562	1225.601929	9	3	29	219	18	2.263636112	839	6.262825489	0	0.001797574
0.001070655	5218.448242	1698.528809	20907.50391	10	2	491	199	0	13.01208782	976	0.539933443	0.003147496	0
0.001123735	5537.011719	1500.83313	20516.92969	10	2	491	198	0	30.2589817	985	0.547887504	0.002343335	0
0.001527583	5884.666504	1394.632568	20097.85156	10	2	497	198	0	8.735691071	985	0.528437614	0.002283091	0
0.002168073	5973.692383	1400.892578	19707.625	10	2	539	198	0	8.104435921	985	0.528437614	0.002933686	0
0.003021137	5595.221191	1300	19317.57813	10	2	591	196	0	9.583436966	1004	0.499161482	0.004583831	0
0.004045127	5219.137695	900	18927.7168	10	2	628	196	0	9.787315369	1004	0.493178606	0.007470158	1.02666E-06
0.005298767	4819.647461	552.2680664	18509.51367	10	2	527	200	0	33.50829315	978	0.496934086	0.011556037	1.85069E-05
0.012203991	2994.294678	738.2411499	16535.55273	10	2	702	194	0	17.9681282	1025	0.507084608	0.042259358	4.07047E-05
0.013414632	2652.244385	471.6990662	16146.69043	10	2	731	194	0	27.68758583	1025	0.49478063	0.049969513	1.81553E-05
0.014489481	2314.670654	474.3416443	15758.1123	10	2	772	197	0	19.75851059	1004	0.493096441	0.057638615	1.74303E-06
0.015351401	2018.043579	618.4658203	15379.7041	10	2	698	197	0	30.00646019	1004	0.520030677	0.064383201	0
0.016094066	1719.447632	761.5773315	14991.89746	10	2	566	203	0	23.11839294	961	0.535087466	0.070798166	0
0.016673606	1415.097168	824.6211548	14576.23438	9	2	501	203	0	18.56861115	961	0.499926597	0.076434769	0
0.017011868	1167.304565	471.6990662	14189.23926	9	2	413	203	0	17.9681282	961	0.54720962	0.080411896	0
0.017143615	960.4686279	300	13802.67383	9	2	447	203	0	22.37384415	961	0.536720991	0.08296264	0
0.017066428	870	540.8327026	13416.5752	9	2	464	207	1	28.61243439	937	0.527583539	0.084010921	0
0.016781721	697.7822266	640.312439	13030.98633	9	3	288	207	1	12.9465189	937	0.545545816	0.083584905	0
0.016242852	403.6087341	335.4101868	12618.05859	9	3	201	211	1	12.36888123	902	0.545545816	0.081577376	0
0.015548796	84.85281372	0	12233.71191	9	2	180	211	1	6.492565632	902	0.634306073	0.078549027	0
0.014675629	234.3074951	250	11849.24023	9	3	252	211	1	17.41623306	902	0.75064826	0.074654922	0
0.013640381	551.5432739	390.5124817	11465.02539	9	2	239	207	2	14.96272087	933	1.148810267	0.070217796	0
0.012463917	870	672.6812134	11080.44238	9	3	193	207	1	6.01728487	933	0.708388984	0.065231793	0
0.011063742	1210.826172	1029.562988	10668.40625	9	2	264	210	0	8.104435921	909	0.667527437	0.059271887	0
0.009775857	1555.956299	1431.782104	10283.83203	9	2	297	210	0	18.180233	909	0.562668741	0.053543739	0
0.008787598	1853.213379	1320.984497	9900.045898	9	3	361	212	1	14.62828159	895	0.591855109	0.047839206	0
0.008090134	1636.856689	1128.051392	9517.142578	10	3	380	212	1	11.65326214	895	0.609336019	0.042534854	0
0.007662766	1422.392334	1050	9135.234375	10	3	376	215	1	22.86609459	872	0.562728107	0.038399294	2.80095E-05
0.007489565	1186.802368	1044.03064	8727.113281	9	2	240	215	1	37.5836792	872	0.656589508	0.035677161	0.000151354
0.007591061	969.3296509	610.3277588	8347.766602	9	2	118	215	3	15.53334236	872	0.683610737	0.03453587	0.000319067
0.007947023	778.8452759	316.2277527	7969.899414	9	2	122	217	5	26.23873329	856	0.711899877	0.034406699	0.000533618
0.008567982	632.850708	200	7593.734375	9	3	43	217	10	6.281942844	856	1.189667225	0.035227451	0.000766261
0.009509621	510	223.6067963	7218.040039	9	1	25	217	8	2.134299994	859	1.142303824	0.036289252	0.001107716
0.011227391	150	141.4213562	6815.54834	9	1	29	217	8	0.337614715	859	1.505664706	0.037471157	0.002581347
0.013252703	161.5549469	254.9509735	6439.875977	9	2	70	217	8	17.89020348	859	1.677856922	0.039232589	0.005277766
0.015485452	390	650	6064.230957	9	1	65	217	4	5.322852612	859	1.568265557	0.043609805	0.009268453
0.018101932	560.446228	696.4194336	5688.620117	10	2	45	211	3	11.38616467	905	1.568265557	0.052308545	0.014561209
0.021059657	662.7216797	700	5326.584473	10	2	53	211	3	8.543725967	905	1.367190242	0.065831773	0.02129945
0.024374545	785.1751099	756.6372681	4927.402832	9	2	118	214	6	9.970261574	881	1.404487133	0.084587291	0.029635875
0.027479032	901.9978027	948.6832886	4558.618164	9	2	165	214	3	13.36220074	881	1.179680705	0.105440408	0.03810443
0.030509856	1021.763184	1044.03064	4193.673828	9	2	254	214	4	27.49471664	881	1.144444346	0.128680483	0.046988785
0.033374447	1129.690186	1252.99646	3828.733398	9	2	155	216	11	25.52179527	869	1.185990334	0.15327695	0.056022149
0.035991743	1231.462524	1431.782104	3463.018799	9	1	45	216	5	9.508656502	869	1.463003159	0.177993208	0.06492053
0.038473491	1018.233765	1565.247559	3078.765869	9	1	32	217	14	3.438912392	866	2.097298384	0.203602701	0.074111529
0.040369596	806.1017456	1477.328613	2724.05957	9	1	61	217	12	8.716696739	866	2.618374348	0.225321025	0.082171977
0.041840971	646.2197876	1408.012817	2371.708252	9	1	119	217	6	16.60461235	863	2.980701208	0.244353786	0.089767821
0.042880263	569.2099609	1059.480957	2022.720947	9	1	46	217	11	14.86507416	863	4.417075634	0.260114402	0.096620373
0.043685943	445.9820557	738.2411499	1679.196289	9	1	23	218	8	2.635026455	866	5.401958466	0.272263706	0.102549531
0.044310268	174.9285583	460.9772339	1308.013794	9	5	20	218	17	5.720433235	866	9.370651245	0.281601816	0.107774742
0.044554412	256.3200989	223.6067963	960.4686279	9	5	19	218	64	4.222687244	866	14.41487026	0.286371052	0.111382909
0.044460185	453.9823914	50	607.4536743	9	5	13	219	73	0.337614715	864	22.47250175	0.287444949	0.113726281
0.044005051	228.4731903	353.5534058	258.0697632	9	5	13	219	77	2.698951006	864	24.18723488	0.284649462	0.114778116
0.043181803	94.86833191	632.4555054	67.08203888	9	1	9	220	19	3.181812763	858	16.63598633	0.277663946	0.114810005
0.041931126	436.8065796	961.7692261	442.9447021	8	1	6	220	22	0.954841256	858	13.34675884	0.26593715	0.113943659
0.040387578	60	1403.566895	792.0227051	8	4	6	220	15	1.067520261	854	13.34675884	0.251277387	0.112163104
0.021129228	424.2640686	4687.216797	6281.6875	9	1	7	220	5	0.675206006	844	7.405306339	0.023080025	0.035724867
0.021384764	742.7650757	4521.338379	5957.020996	9	1	6	220	10	2.456394672	844	6.332501888	0.024909165	0.03762304
0.002464102	579.3962402	390.5124817	750	7	3	8	219	5	1.909152389	833	4.464042664	0	0.002349777
0.001720344	189.7366638	50	1138.419922	7	1	16	219	38	1.721006155	839	5.022652149	0	0.001490581
0.001307845	94.86833191	300	1528.82312	9	3	31	219	8	6.423151016	839	6.02801609	0	0.001275221
0.002033283	4987.313965	1390.143921	20966.75977	10	2	444	201	0	10.68350792	971	0.490747094	0.004700311	0.000179254
0.002020565	5317.029297	1140.175415	20577.31055	10	2	527	198	0	16.79623795	985	0.510483921	0.003560623	7.60926E-05
0.002304769	5678.48584	996.2429199	20159.57617	10	2	530	198	0	12.26014709	985	0.502744973	0.003044238	1.06135E-05
0.002815472	6024.026855	1054.751099	19770.56836	10	3	554	198	0	7.454009533	985	0.5426507	0.003247573	4.60619E-05
0.003523471	5723.006348	1208.304565	19381.60156	10	2	569	196	0	9.094640732	1004	0.508998632	0.004293632	0.000129134
0.004387118	5355.90332	901.3878174	18992.67773	10	2	615	196	0	0.754894495	1004	0.500586629	0.006573043	0.000228583
0.00537243	4992.995117	500	18603.70117	10	2	562	200	0	23.02152634	978	0.500586629	0.009911806	0.000325898
0.006538058	4609.565918	100	18186.55859	10	2	419	200	0	9.136945724	978	0.472094536	0.014368797	0.000418144
0.00769821	4252.070313	300	17798.11719	10	2	479	200	0	11.27640152	975	0.481638253	0.019286994	0.000469911
0.008880204	3918.073486	670.8203735	17419.85156	10	2	475	200	0	18.8087368	975	0.528678775	0.024666002	0.000534108
0.010149114	3576.04541	884.590271	17032.10156	10	2	503	198	0	21.86345482	993	0.512657046	0.031226246	0.000515562
0.011436691	3234.439697	602.0797119	16644.67578	10	2	507	198	0	20.54441261	993	0.50326705	0.038348682	0.000461376
0.012700995	2884.995605	150	16229.41797	10	2	567	198	0	15.51006699	999	0.522998273	0.046084851	0.000376444
0.013749589	2573.888184	150	15842.75586	10	2	586	198	0	29.56135559	999	0.625188768	0.053039785	0.000271294
0.014645701	2274.664795	250	15456.49414	10	2	555	198	0	20.76620483	999	0.569391668	0.059555762	0.000161754
0.0153713	1988.617554	460.9772339	15070.66309	10	2	635	200	0	9.142972946	988	0.576753318	0.06533654	6.63245E-05
0.015912183	1731.18457	776.2087402	14685.29883	10	2	670	203	0	26.284132	961	0.499926597	0.070134528	7.55229E-06
0.01626619	1493.084106	380.7886658	14272.56152	10	2	458	203	0	28.0506916	961	0.565875828	0.07392814	0
0.016395021	1332.216187	50	13888.31543	10	2	331	203	0	8.186160088	961	0.575766325	0.076180816	0
0.016319539	1243.100952	250	13503.7666	9	2	402	207	0	22.60561943	937	0.508470356	0.077003255	0
0.01604116	975.807373	604.1522827	13119.60742	9	2	380	207	0	30.55150604	937	0.555257261	0.076380879	0
0.015565127	657.951355	494.974762	12734.99121	9	3	263	211	1	21.01416397	902	0.608234644	0.074368954	0
0.014834019	318.9043884	180.2775574	12322.84473	9	2	205	211	1	15.79642487	902	0.784181297	0.070716977	0
0.013981452	0	70.7106781	11938.41699	9	1	176	211	1	10.03044319	902	0.784181297	0.066671707	0
0.012971438	318.9043884	150	11554.6748	9	1	165	211	2	5.139693737	903	1.148810267	0.062297426	0
0.011824843	648.9992065	552.2680664	11171.6875	9	1	192	211	1	8.459106445	903	1.007001162	0.057620533	0
0.010566359	1020	961.7692261	10789.53613	9	2	267	210	0	15.64251041	911	0.848000705	0.052728962	0
0.009255913	1422.392334	1364.734375	10380.91016	9	3	373	210	0	27.31933212	911	0.648713231	0.047379471	0
0.008366401	1797.998901	1662.077026	10000.84961	9	3	504	206	0	8.380191803	940	0.644547582	0.042742766	6.59505E-06
0.007769115	1961.733887	1513.274536	9621.958984	10	3	441	206	0	15.05617046	940	0.616362929	0.038737364	0.000112845
0.007443354	1744.133057	1450	9244.381836	10	2	362	211	1	25.41967392	900	0.609465897	0.035920143	0.000333143
0.007376085	1529.705811	1167.261719	8868.286133	8	2	208	215	1	15.84516716	872	0.60618329	0.034542013	0.00067905
0.007585109	1309.732788	874.6427612	8465.795898	8	2	281	217	0	1.721006155	856	0.683610737	0.034206871	0.001144457
0.008047115	1142.365967	696.4194336	8090.10498	8	2	247	217	2	13.05694771	856	0.711899877	0.034840357	0.001587879
0.008775578	1006.230591	608.2762451	7714.43457	8	2	107	217	8	13.15421963	856	0.852766573	0.036054093	0.002042767
0.009866253	726.2230835	604.1522827	7352.203613	8	1	38	217	7	5.269658089	859	0.940810204	0.03740067	0.002874271
0.011606812	416.7733154	212.1320343	6976.532227	9	1	27	217	7	1.721006155	859	1.218859076	0.0387109	0.004478582
0.013878309	174.9285583	180.2775574	6574.382324	9	1	24	217	3	1.012750387	859	1.560402274	0.040644132	0.007598059
0.016269529	30	400	6201.225586	9	1	29	217	3	2.719923258	859	1.869343162	0.045567971	0.011818316
0.019064911	161.5549469	316.2277527	5830.89209	10	1	31	217	4	3.945476294	863	1.642517686	0.054989524	0.017314915
0.022130717	295.4657288	300	5463.95459	10	1	44	217	4	3.631393433	863	1.553788543	0.069249503	0.024061605
0.025339028	408.0441284	427.2001953	5098.67627	9	1	38	217	4	5.951584339	865	1.661006689	0.087764606	0.031857006
0.028827809	523.9274902	550	4707.706543	9	2	90	217	4	11.92725182	865	1.661006689	0.111456826	0.041055907
0.031974692	641.3267212	694.6221924	4344.099609	9	1	111	217	12	16.30726814	865	1.726013541	0.135888323	0.049963906
0.034942631	750	901.3878174	3985.599121	9	1	60	216	4	7.653048515	880	1.591498494	0.161516517	0.058956537
0.037650548	848.5281372	1140.175415	3630.49585	9	1	37	216	5	2.433138847	880	1.943136096	0.187104821	0.067795701
0.040028878	702.9224854	1185.326904	3278.658203	9	1	27	217	8	2.569502831	866	2.309135199	0.211576149	0.076288961
0.042169932	466.6904907	1044.03064	2904.892334	9	1	32	217	10	1.687604904	866	3.57138896	0.235695764	0.08505664
0.043692686	268.3281555	948.6832886	2558.280762	9	1	42	217	8	9.508656502	863	4.980080605	0.255107194	0.092663907
0.044882257	182.4828796	912.4143677	2214.520264	8	1	71	217	10	23.21858597	863	4.417075634	0.271087408	0.0995887
0.045874417	84.85281372	538.5164795	1866.038574	8	5	28	218	19	6.762860775	866	6.507573128	0.283508599	0.105579697
0.046600986	108.1665421	180.2775574	1514.331543	8	1	8	218	19	1.012750387	866	12.27586079	0.292351097	0.110452473
0.047049899	30	111.8033981	1140.394653	8	5	13	219	30	0.337614715	864	20.09661102	0.297714144	0.11435657
0.047070742	90	282.8427124	798.8116455	8	5	16	219	86	4.763641834	864	32.63057327	0.298580945	0.116620354
0.046707544	42.42640686	583.0952148	450	8	1	17	219	54	2.052775145	864	30.53621483	0.29541567	0.117751129
0.045953095	295.4657288	884.590271	108.1665421	9	2	7	220	33	0.754894495	864	18.81572342	0.287886292	0.118090324
0.044815511	550.7268066	1185.326904	241.8677368	8	1	16	220	14	3.945476294	864	17.95049858	0.276275516	0.117545955
0.019263303	1060.660156	5271.147949	5925.740234	9	1	26	219	5	6.926249027	835	11.22654247	0.016866222	0.026408007
0.020052385	740.9453125	4991.242188	5883.672363	9	1	13	219	6	3.769243956	835	9.922324181	0.019612003	0.029775206
0.020748265	424.2640686	4773.101563	5876.095703	7	1	32	219	7	10.85010433	848	9.077049255	0.022061974	0.03273163
0.021391794	127.2792206	4539.272949	5894.980957	9	1	18	219	11	0.754894495	848	9.017418861	0.024312759	0.03543881
0.021919182	192.0937347	4330.415527	5940.075684	9	1	19	219	8	8.406583786	845	7.405306339	0.026289627	0.03782152
0.022274369	509.1168823	4150.30127	5735.72998	9	1	17	220	5	2.635026455	844	6.332501888	0.028013369	0.039820742
0.004908483	180	943.3981323	313.209198	7	1	3	219	2	0	833	4.282310486	1.97104E-06	0.004716334
0.003543308	296.9848633	538.5164795	735.4590454	7	1	4	219	6	0	839	4.354244232	0	0.002687249
0.002442209	67.08203888	212.1320343	1129.690186	7	1	7	219	20	0.337614715	839	4.354244232	0	0.001398111
0.001664882	134.1640778	0	1524.106323	9	1	14	219	11	3.181812763	839	4.814972878	0	0.000840645
0.001263668	450	291.5476074	1918.593262	9	1	43	218	21	8.478713036	843	5.275342941	0	0.000826241
0.001175817	708.0254517	610.3277588	2313.114746	9	1	18	218	8	3.520405054	843	4.841605663	0	0.001222263
0.001398484	999.0495605	984.8858032	2737.243164	9	1	37	219	6	4.822542191	839	4.87820816	0	0.001725931
0	2619.637451	2728.094482	31319.15234	10	3	611	200	1	7.431549549	984	0.431052595	0.014556263	0
0	2903.962891	2853.506592	28940.5625	10	2	644	197	0	6.926249027	1003	0.542008758	0.023336457	0
0.003659466	5849.461426	667.0831909	19838.16797	10	2	565	199	0	3.372286797	987	0.55406177	0.00369176	0.000496974
0.004199728	5874.563965	890.2246704	19450.08984	10	2	574	199	0	14.12950325	987	0.545811415	0.004163111	0.000613817
0.004926552	5533.190918	900	19072.31055	10	2	439	199	0	17.03574181	987	0.526533425	0.005883211	0.000860215
0.005712173	5176.021484	500	18684.89453	10	3	349	204	0	14.15548801	952	0.472094536	0.00900822	0.001041522
0.006649833	4800	111.8033981	18269.60547	10	2	350	204	0	30.19014549	952	0.497699797	0.013521612	0.001201909
0.007582521	4455.883789	250	17882.86914	10	2	465	200	0	31.34216118	975	0.497699797	0.018243076	0.001289305
0.00856676	4113.939941	650	17496.48242	10	2	367	200	0	9.136945724	975	0.524910867	0.023524893	0.00131941
0.009599712	3779.761963	1029.562988	17110.4707	10	2	387	198	0	12.19878006	993	0.532547951	0.029624864	0.001290169
0.010686197	3457.817139	694.6221924	16724.85938	10	2	508	198	0	32.71326828	993	0.51856643	0.036289237	0.001203576
0.011884964	3130.51123	335.4101868	16311.75391	10	2	548	198	0	15.80618763	999	0.52806133	0.043545522	0.001063124
0.012899992	2830.989258	291.5476074	15927.08984	10	2	488	198	0	23.56148529	999	0.541156709	0.05001206	0.000880571
0.013768421	2546.291504	50	15542.89551	10	2	409	198	0	8.380191803	999	0.560645998	0.055865932	0.000671934
0.014472219	2284.731934	350	15158.31445	10	2	456	200	0	22.54646301	988	0.576753318	0.060910419	0.000455712
0.014997185	2052.75415	751.6647949	14774.04785	10	2	450	200	0	23.4441452	988	0.527868688	0.065015964	0.000254452
0.01533863	1842.009766	452.7692566	14361.73047	10	2	516	203	0	11.94526863	961	0.562385678	0.068127707	8.80147E-05
0.015463742	1714.205322	50	13977.32813	9	2	312	203	0	19.63288879	961	0.555855215	0.069816709	5.20264E-06
0.015390439	1527.350708	250	13593.0127	9	2	356	207	0	6.729688644	940	0.561770856	0.070278063	0
0.015120134	1209.338623	447.2135925	13209.30371	9	2	383	207	0	24.50836754	940	0.575115263	0.069509447	0
0.014658074	890.9545288	750	12826.25391	9	3	302	210	1	20.92363739	917	0.67031759	0.067448087	0
0.013946666	551.5432739	474.3416443	12416.37598	9	2	290	210	1	26.86312485	917	0.782067776	0.063845672	0
0.013120375	216.3330841	100	12034.93652	9	1	176	211	2	19.13989639	903	1.432525277	0.059911124	0
0.012142549	150	206.1552887	11654.37305	8	3	161	211	2	2.719923258	903	1.254665732	0.055869538	0
0.011034055	523.9274902	559.0169678	11274.77246	8	2	229	211	1	16.91651535	903	0.86982584	0.051662412	0
0.009819584	910.9335938	948.6832886	10896.23828	10	2	281	210	0	18.37304306	911	0.86982584	0.047433402	0
0.008592084	1331.540405	1392.838867	10491.93945	10	2	286	210	0	22.11548996	911	0.75904268	0.043056019	2.95271E-05
0.007791866	1724.673828	1739.252686	10116.00684	9	3	321	206	0	22.86409187	940	0.619666219	0.039496951	0.000213166
0.007287857	2118.348389	1905.911865	9740.348633	10	2	419	206	0	12.82670403	940	0.615735769	0.036438327	0.000605258
0.007025179	2106.418701	1732.772339	9378.107422	10	2	354	211	0	21.92525291	900	0.611439943	0.03442549	0.001233983
0.007063698	1889.047363	1442.220459	9002.449219	8	2	274	211	1	27.16662216	900	0.599696159	0.033859175	0.001899968
0.007389367	1689.615356	1217.57959	8599.958984	8	2	176	215	1	11.179986	874	0.651510239	0.034247886	0.002667945
0.007966246	1535.871094	1068.87793	8224.268555	8	2	124	215	2	28.81357002	874	0.613102078	0.035287872	0.003366282
0.008813837	1272.792236	1011.187439	7848.885254	8	2	100	215	3	11.80483437	874	0.729459584	0.03672117	0.004206966
0.010053421	973.4988403	710.6335449	7475.299316	8	3	51	218	4	3.769243956	858	0.885346413	0.038085226	0.005235573
0.011923133	737.9024048	424.2640686	7103.984863	9	1	34	218	3	2.134299994	858	0.944460094	0.039352953	0.007046183
0.014251568	496.5883484	70.7106781	6709.411133	9	1	26	217	3	1.067520261	859	1.068706036	0.041613493	0.010302609
0.016768003	331.3608398	0	6344.202148	9	1	21	217	3	2.134299994	859	1.512936234	0.047069427	0.014655383
0.019685341	182.4828796	50	5978.662109	9	1	22	217	3	3.016961336	863	1.562701583	0.057044905	0.020306334
0.022864172	67.08203888	100	5613.20752	9	1	20	217	6	1.391763449	863	1.553788543	0.07197921	0.02719293
0.026176579	30	0	5250.771484	8	5	20	217	6	1.909152389	865	2.003176928	0.091363743	0.03507705
0.029762354	150	100	4867.494141	8	1	46	217	6	19.92679405	865	3.147049189	0.115881018	0.044290617
0.032994442	270	360.5551147	4512.781738	8	1	44	216	13	3.584252357	880	3.147049189	0.141038582	0.053132575
0.036038697	364.9657593	570.0877075	4160.925293	9	1	33	216	13	2.134299994	880	2.400116682	0.167286307	0.061985292
0.038814049	474.3416443	901.3878174	3810.118164	9	1	33	216	9	3.199601412	880	2.319828033	0.193387613	0.07061065
0.041250926	381.837677	782.6237793	3462.62915	9	1	24	218	10	3.016961336	865	2.735615015	0.218265414	0.078913093
0.043438692	150	650	3096.837158	9	5	24	218	11	1.687604904	865	3.61785984	0.242661685	0.087572731
0.045022227	67.08203888	604.1522827	2748.23584	9	1	19	219	10	3.109632969	861	4.980080605	0.262256265	0.095098324
0.046391651	189.7366638	514.7814941	2396.434814	8	1	20	219	11	3.769243956	861	5.749410629	0.278351843	0.101884693
0.047547072	268.3281555	380.7886658	2047.266479	8	1	13	219	16	1.721006155	862	6.737105846	0.29098174	0.107796445
0.048418816	416.7733154	50	1701.82251	8	1	8	219	25	1.012750387	862	7.975642204	0.299910575	0.112641297
0.048996955	394.5883789	380.7886658	1332.216187	8	5	10	220	46	1.067520261	860	11.93206978	0.305182457	0.116456427
0.049125358	271.6615601	604.1522827	979.4896851	8	5	9	219	33	1.909152389	864	23.77990913	0.305881619	0.118637346
0.048851695	90	820.0609741	624.2595825	8	2	24	219	47	4.727942467	864	27.69293594	0.302399784	0.119914405
0.048168749	480	1141.27124	283.0194397	8	2	53	220	11	21.46549797	864	20.02103043	0.294424981	0.120395154
0.047084644	644.1273193	1054.751099	60	9	5	15	220	20	3.471741199	864	17.95049858	0.282244802	0.120007478
0.045522023	241.8677368	917.8779907	416.7733154	9	1	10	220	28	4.520227432	861	25.67138672	0.265020937	0.118588373
0.020703856	975.807373	4693.080078	5489.672363	9	1	5	219	4	2.134299994	835	11.03783798	0.02230401	0.031321976
0.021380883	678.8225098	4422.95166	5481.550781	9	1	9	219	8	4.168739796	848	8.431417465	0.025020264	0.034430705
0.021978501	361.2478333	4208.62207	5501.790527	9	1	28	219	10	5.710593224	848	8.575704575	0.02749943	0.037252985
0.022487823	42.42640686	3982.46167	5550.081055	9	1	26	219	3	3.520405054	845	8.853299141	0.029639231	0.039713599
0.022939026	254.5584412	3827.531738	5523.422852	9	1	13	219	6	3.016961336	845	6.57591629	0.031588566	0.041873153
0.006725186	241.8677368	1110.180176	408.0441284	7	1	4	219	0	1.817522049	832	3.921089411	0.000101809	0.005358808
0.005244162	30	781.0249634	812.2191772	7	1	7	219	5	3.016961336	839	4.093347549	0	0.003139474
0.003967664	150	364.0054932	1183.765137	7	5	13	219	4	3.389067173	839	4.833359718	0	0.00154128
0.002872671	210	0	1564.608521	9	1	14	219	12	0.954841256	839	4.653645039	0	0.000597007
0.002056514	573.1491699	180.2775574	1950.922852	9	5	24	218	3	2.901821613	843	4.653645039	0	0.000347425
0.00164559	960	552.2680664	2340	9	5	12	218	15	2.134299994	843	6.296638012	0	0.000553614
0.001612877	1266.056885	950	2730.65918	9	1	7	219	9	0.754894495	839	7.311145306	0	0.000888143
0.00176903	1555.667114	1350.925659	3152.284912	9	5	8	219	20	2.361991405	839	6.36044693	0	0.001259709
0	2343.074951	2740.894043	32570.9375	10	2	653	194	0	1.721006155	1026	0.420471638	0.00918829	0
0	2404.682861	2665.520508	32179.48633	10	2	595	196	0	14.62114429	1013	0.445863485	0.012070498	0
0	2388.34668	2530.316162	31759.28906	10	2	545	196	1	16.44437027	1013	0.491708636	0.015283038	0
0	2240.580322	2350.531738	31368.00977	10	2	521	200	1	15.48341465	984	0.491708636	0.018156126	0
0	2155.203125	2229.9104	30976.8125	10	2	564	200	1	12.6255455	984	0.490624756	0.020818526	0
0	2140.327148	2186.892822	30585.70313	10	2	654	200	1	24.06887245	984	0.472161263	0.023163101	0
0	2130	2200	30174.4668	10	3	653	197	0	29.49754143	1011	0.514962494	0.025579015	0
0	2206.581055	2300	29783.60938	10	2	610	197	0	25.85098839	1011	0.543453276	0.027020684	0
0	2344.802734	2358.495361	29392.85156	10	2	599	198	0	20.63027954	996	0.580885947	0.027928982	0
0.005012934	5680.070313	353.5534058	19923.00391	10	3	575	199	0	14.99394798	987	0.539839149	0.004800449	0.001642031
0.005225793	6046.693359	640.312439	19536.51953	10	2	549	199	0	23.73873329	987	0.557517648	0.004992152	0.001690794
0.005609499	5706.154785	919.2388306	19150.36523	10	3	497	204	0	29.97025299	952	0.526533425	0.006485442	0.001802083
0.006157675	5359.93457	514.7814941	18764.5625	10	3	430	204	0	5.139693737	952	0.510243475	0.009370604	0.00199572
0.006876977	4994.437012	180.2775574	18351.17383	10	2	297	204	0	33.00233841	952	0.518876493	0.013767826	0.002214636
0.00759791	4656.576172	150	17966.19336	10	2	293	205	0	7.125016212	946	0.50502193	0.018397972	0.002332722
0.008381933	4328.325195	540.8327026	17581.63867	10	2	333	205	0	5.875572681	946	0.49895668	0.023455303	0.002373156
0.0092165	4010.698242	884.590271	17197.35352	10	2	404	202	0	14.72424698	972	0.539129198	0.029147582	0.002333883
0.01009328	3706.669678	901.3878174	16812.87891	10	2	534	202	0	20.35706711	972	0.539129198	0.035205483	0.002216899
0.011079931	3387.875488	707.1068115	16400.64648	10	2	540	201	0	9.321835518	977	0.522759855	0.041845109	0.002023871
0.012035122	3104.093994	316.2277527	16016.31934	8	2	550	201	0	24.809021	977	0.541156709	0.047753159	0.001768731
0.012858282	2840.035156	50	15631.84277	8	2	360	205	0	13.0854044	954	0.560645998	0.053073458	0.001467162
0.013508371	2602.921387	364.0054932	15247.61621	8	3	460	200	0	15.25121784	988	0.581971824	0.057556842	0.001137664
0.013977487	2384.386719	764.8529053	14863.93262	10	3	430	200	0	32.74174881	988	0.549866378	0.061019812	0.000802783
0.014267837	2206.377197	570.0877075	14453.18262	10	3	334	203	0	27.47214317	961	0.566533267	0.063431598	0.000473236
0.014368122	2078.894043	282.8427124	14070.7998	9	3	300	203	0	13.91580868	961	0.582371473	0.064517386	0.000214719
0.014296817	1760.82373	50	13689.1084	9	2	274	207	0	3.109632969	940	0.561582446	0.064446084	4.53071E-05
0.014036335	1442.497803	250	13308.1709	9	3	291	207	0	18.44568825	940	0.564670384	0.06327574	0
0.013591275	1080	494.974762	12928.05078	9	3	222	210	1	10.43598557	917	0.710337877	0.061133698	0
0.012904473	660	604.1522827	12521.64941	9	3	174	210	1	4.380486965	917	0.782067776	0.057657365	0
0.012110134	270	206.1552887	12143.5166	8	1	162	212	2	11.14116192	894	1.151463509	0.05387643	0
0.011171452	120	141.4213562	11766.46484	8	1	151	212	2	3.389067173	894	1.273778319	0.050131913	0
0.010109289	510	522.0153198	11390.56152	8	2	168	212	1	8.935631752	904	0.81828028	0.04660346	0
0.008892247	900	873.2124634	11028.2959	10	2	199	212	0	11.58363628	904	0.695235729	0.043022286	4.152E-05
0.007741836	1321.362915	1241.974243	10625.80371	10	2	258	212	0	10.39935112	904	0.64507705	0.039697342	0.000349182
0.007023416	1714.205322	1595.305664	10250.1709	10	2	334	205	0	29.88068962	951	0.64507705	0.036863338	0.000923636
0.006608623	2107.700195	1947.434204	9874.512695	10	2	387	206	0	6.926249027	940	0.638128877	0.034499522	0.001694655
0.00647667	2430.740723	2011.218506	9498.826172	10	2	300	211	0	12.26451778	900	0.611439943	0.03337808	0.002586187
0.006614432	2229.9104	1767.059692	9123.404297	10	2	235	211	1	6.255099773	900	0.599696159	0.033373963	0.003530279
0.007052653	2052.315674	1589.024902	8722.987305	10	2	199	215	1	8.380191803	874	0.642714679	0.034039136	0.004562033
0.007742784	1824.828735	1457.737915	8351.21582	8	2	187	215	4	27.99388885	874	0.593601346	0.035279177	0.005616386
0.008710387	1531.176025	1303.840454	7981.635254	8	2	164	218	5	23.84263611	858	0.698397279	0.036677763	0.006811232
0.010093505	1288.254639	955.2486572	7614.564941	8	3	56	218	3	8.386797905	858	0.797066927	0.037996259	0.008114839
0.012035659	1060.23584	670.8203735	7249.393066	9	3	48	218	3	6.526986599	858	0.892715812	0.039443687	0.010091708
0.014394171	836.779541	403.1128845	6858.461914	9	1	40	218	5	2.901821613	858	1.160647392	0.042193666	0.013463674
0.016991191	695.8447876	400	6493.59668	9	5	41	218	6	3.372286797	858	1.512936234	0.048183497	0.01804818
0.019984016	569.2099609	460.9772339	6132.414063	9	5	28	218	7	2.385944128	855	1.562701583	0.058668334	0.023899579
0.023233235	450	492.4429016	5774.435059	9	5	25	218	10	5.730255604	855	1.4664011	0.073831119	0.030841257
0.02661093	330	350	5419.464844	8	1	21	219	9	1.509526968	860	1.737152219	0.093570277	0.038696744
0.030256005	210	158.1138763	5043.213379	8	1	20	219	7	1.967863798	860	2.426192999	0.118393384	0.047789887
0.033542447	94.86833191	0	4692.003906	9	1	26	219	9	6.918174744	861	2.519249201	0.143811643	0.05643072
0.036635999	0	380.7886658	4344.203125	9	5	29	216	9	3.843668222	880	2.472054005	0.170266703	0.065009579
0.039455593	90	721.1102295	4002.161865	9	1	26	218	11	3.181812763	865	2.701648474	0.196526498	0.073302574
0.041931655	30	424.2640686	3654.709229	9	1	18	218	10	0.954841256	865	2.701648474	0.221523181	0.081352815
0.044149354	189.7366638	316.2277527	3278.658203	9	5	18	218	13	1.012750387	865	3.61785984	0.245942637	0.089708611
0.045831759	403.6087341	206.1552887	2928.497803	8	1	16	219	10	0.675206006	861	5.208735943	0.26552555	0.096941985
0.047354195	569.2099609	141.4213562	2581.569336	8	1	12	219	7	0.754894495	861	5.280658722	0.281638324	0.103517205
0.04864965	646.2197876	0	2238.771973	8	1	9	219	12	0	862	6.068896294	0.294323444	0.109193578
0.049648456	778.267334	141.4213562	1884.038208	8	1	11	219	26	0.477453768	862	6.511239529	0.303253055	0.113853529
0.050341509	630	522.0153198	1506.585571	8	5	9	220	13	1.350224495	860	9.434648514	0.308410078	0.117554277
0.050569959	240	886.0022583	1164.989258	8	5	27	220	25	2.569502831	860	19.29097557	0.308981031	0.119760469
0.050477099	150	1140.175415	834.0863037	8	2	15	220	13	0.954841256	866	23.74302292	0.305338055	0.121242017
0.049878925	540	986.1541748	492.0365906	8	2	32	220	10	9.719867706	866	20.02103043	0.297045618	0.121849164
0.048865728	550.7268066	707.1068115	150	9	1	31	220	16	9.046031952	866	22.71282196	0.284469575	0.121533796
0.047356073	201.2461243	583.0952148	212.1320343	9	1	12	219	63	0.754894495	872	26.60704041	0.266683191	0.12014439
0.045573939	30	494.974762	558.0322876	7	5	5	219	94	1.817522049	872	19.03906441	0.246840745	0.11787542
0.022090679	933.3809814	4123.105469	5057.291992	9	1	3	219	6	0.954841256	837	8.431417465	0.027905693	0.036122598
0.022636225	615.5485229	3855.191406	5078.868164	9	1	24	219	8	8.867443085	848	8.575704575	0.030486852	0.039044823
0.023068001	296.9848633	3683.069336	5130.789551	9	1	52	219	6	6.423151016	845	8.725408554	0.032801736	0.041572187
0.023388481	30	3470.230469	5212.149414	9	1	13	219	3	3.016961336	845	7.913243294	0.034664322	0.043645468
0.023652572	361.2478333	3268.409424	4961.622559	9	1	4	220	10	1.012750387	843	7.143208504	0.036118355	0.045338236
0.023930948	674.1661377	3157.926514	4613.762207	7	1	8	220	6	1.391763449	843	7.136449337	0.03685002	0.046350043
0.024205742	1198.874512	3010.398682	3944.515137	7	1	5	220	6	1.350224495	840	5.684677124	0.03651813	0.046775468
0.008953672	0	1006.230591	658.6349487	7	1	6	219	1	1.687604904	832	4.455681801	0.000307148	0.005893851
0.007456723	295.4657288	715.8910522	952.9428101	7	5	5	219	8	0.954841256	837	4.388524055	0	0.003674247
0.005954525	30	300	1318.976929	7	5	13	219	5	2.901821613	837	4.833359718	0	0.001784535
0.004673569	331.3608398	100	1682.676392	9	1	25	218	6	1.687604904	842	4.351661682	0	0.000613213
0.003603246	700.3570557	403.1128845	2057.790039	9	1	21	218	5	2.719923258	842	5.261547565	0	0.000111884
0.002828153	1077.079346	750	2431.480957	9	5	12	218	7	0.754894495	842	5.835947037	0	0.000127138
0.002449496	1448.102173	1077.032959	2809.448242	9	4	18	219	2	1.217118144	841	5.228621006	0	0.000307943
0.002453926	1848.594116	1431.782104	3221.335205	9	1	18	219	1	2.361991405	841	5.228621006	0	0.000539607
0	1942.833008	2437.724365	33013.55078	10	1	606	192	0	11.65788746	1036	0.42365399	0.008520814	0
0	1950.922852	2342.007568	32622.63867	10	1	559	192	0	25.9438324	1036	0.413739979	0.011609288	0
0	2020.94043	2325.940674	32231.81445	10	1	502	197	1	15.95176601	1007	0.449332952	0.014889751	0
0	2010.223877	2193.171143	31821.06445	10	1	440	197	1	14.30657768	1007	0.564328074	0.018674821	0
0	1842.009766	1983.053223	31430.49414	10	3	430	199	1	12.64666939	994	0.654708505	0.02187594	0
0	1736.116333	1838.477661	31040.02734	10	3	498	199	1	9.280430794	994	0.654708505	0.024819756	0
0	1716.566284	1775.528076	30649.66602	10	3	517	197	2	17.76687431	1011	0.699203253	0.027398912	0
0	1740	1850	30259.41406	10	3	504	197	1	9.629144669	1011	0.702011466	0.02952482	0
0	1830	1900	29840.65234	10	2	489	197	0	6.69634676	1011	0.685845673	0.031272821	0
0	1994.492432	1923.538452	29450.65039	10	2	526	198	0	16.41954613	996	0.580885947	0.032281868	0
0.006618867	5916.772949	390.5124817	19620.66602	10	3	455	204	0	30.0940609	958	0.557517648	0.007359931	0.003195241
0.006662922	5899.101563	610.3277588	19236.20117	10	3	503	203	0	20.18643761	966	0.551356792	0.008654108	0.003210902
0.006871462	5558.102051	721.1102295	18851.84375	10	2	486	204	0	3.520405054	952	0.566158056	0.011232692	0.003272195
0.007322773	5202.470703	320.1562195	18439.63086	10	3	398	204	0	31.99393463	952	0.575255215	0.015245596	0.003437456
0.007914554	4879.036621	0	18055.16602	10	2	308	205	0	37.12086487	946	0.579277098	0.01966515	0.003584185
0.008569904	4564.833008	320.1562195	17670.91602	10	2	443	205	0	40.18756104	946	0.550324559	0.024452109	0.003634264
0.009246589	4263.80127	602.0797119	17286.37891	10	2	488	202	0	23.63033104	972	0.572559178	0.029725892	0.003585625
0.009936282	3964.088867	884.590271	16902.22461	10	2	586	202	0	6.721369267	972	0.532779455	0.035241481	0.003440264
0.010694016	3661.966797	750	16490.83398	10	2	514	201	0	11.64863491	977	0.522759855	0.041095536	0.003197649
0.011431147	3396.233154	350	16107.76563	8	2	502	201	0	25.19272041	977	0.541691184	0.046304923	0.002879189
0.012180765	3152.855957	50	15725.2666	8	2	326	205	0	10.31508255	954	0.579287827	0.051046621	0.002507677
0.012763767	2927.268311	450	15343.37988	8	3	441	205	0	18.35414886	954	0.567886472	0.055056076	0.002090752
0.013152434	2732.800781	781.0249634	14962.15234	10	3	499	203	0	25.03088951	970	0.552567959	0.058109846	0.001642674
0.013343961	2579.651123	820.0609741	14554.29785	10	3	498	203	0	15.26818657	970	0.557765186	0.06016922	0.001162919
0.013336129	2236.358643	538.5164795	14174.64258	10	3	381	203	0	24.97834015	970	0.561563134	0.060927808	0.000729484
0.013157538	1842.009766	291.5476074	13795.8252	10	2	283	207	1	7.543149948	940	0.549998522	0.060524419	0.000361325
0.012831513	1447.791382	50	13417.91699	10	2	271	207	1	1.687604904	940	0.552013397	0.059022274	0.000101396
0.012296697	1056.834839	335.4101868	13054.27539	9	2	216	210	1	8.588925362	917	0.710337877	0.056343462	8.71247E-06
0.011647807	632.850708	585.2349854	12651.67969	9	2	184	210	1	5.550718307	917	0.780453146	0.052804984	2.13801E-06
0.010899178	240	254.9509735	12276.01367	8	1	151	212	2	1.217118144	894	1.255586147	0.049070939	0
0.01001133	150	50	11900.36133	8	1	144	212	2	2.052775145	894	1.443616629	0.045456145	0
0.009005494	531.6013794	353.5534058	11524.72559	8	2	181	212	1	9.136945724	904	0.871488154	0.042185549	3.48066E-05
0.007910565	924.175293	694.6221924	11149.06738	10	2	221	212	1	4.058664322	904	0.687070727	0.03929922	0.00035538
0.006825576	1347.330688	1060.660156	10746.57617	10	2	375	212	0	27.03105164	904	0.624190271	0.036480445	0.001093048
0.006176722	1740.258545	1430.034912	10371.19531	10	3	524	205	0	12.50650978	951	0.637743533	0.0342707	0.002030819
0.005840781	2131.900635	1710.263184	9997.25	10	2	534	205	0	28.52224731	951	0.616368711	0.032632664	0.003130101
0.005796966	2524.460449	1979.899048	9624.952148	10	2	399	211	0	29.03148079	909	0.626741052	0.032113615	0.004314843
0.006032151	2580.69751	2118.961914	9254.501953	10	2	304	211	1	21.68088913	909	0.626741052	0.032302249	0.00551709
0.006584096	2379.285645	1952.562378	8860.214844	10	2	172	213	2	10.2885952	891	0.619835615	0.033175763	0.006874978
0.00739096	2089.042725	1850.675537	8494.451172	8	2	155	213	2	17.6764946	891	0.640783072	0.03451018	0.008316092
0.00848461	1838.096802	1520.690674	8129.059082	8	2	242	216	5	13.89309216	871	0.708650053	0.035850212	0.009915985
0.009995917	1609.968994	1234.908936	7763.742676	8	3	118	216	4	20.69954681	871	0.806028605	0.037143275	0.01158602
0.011938916	1382.931641	939.4147339	7399.851563	8	1	63	218	3	3.931095839	858	0.925251186	0.039090533	0.013823456
0.014296493	1207.849365	800	7014.228516	8	1	48	218	6	0.954841256	858	1.160647392	0.04249607	0.017431242
0.016923795	1063.202759	790.569397	6656.485352	8	1	46	218	4	0.754894495	858	1.320999622	0.048910867	0.022176236
0.019945636	937.7099609	854.4003906	6301.785645	8	1	34	218	3	1.721006155	855	1.402360797	0.059628401	0.028113326
0.023222605	818.8406372	854.4003906	5950.143066	8	1	29	218	6	1.067520261	855	1.425859094	0.074654907	0.034985647
0.026626782	706.1161499	700	5598.115723	8	1	22	219	9	1.391763449	860	1.413260818	0.094226405	0.042691413
0.030293599	582.4946289	427.2001953	5226.030762	8	5	24	219	6	0.754894495	860	1.580816269	0.118863299	0.051547706
0.033603538	480	70.7106781	4882.263672	9	1	21	219	7	0.954841256	861	1.701668978	0.144187286	0.059893433
0.036719363	379.4733276	212.1320343	4536.253906	9	1	22	219	6	2.901821613	861	1.953745604	0.170585796	0.068107791
0.039560005	300	427.2001953	4185.618164	9	1	16	219	10	2.052775145	862	2.701648474	0.196783617	0.075998716
0.042055897	342.0526123	180.2775574	3834.018799	9	1	14	219	7	1.391763449	862	3.27232337	0.221674412	0.083663575
0.044286884	509.1168823	50	3462.62915	9	1	13	219	6	0.337614715	862	4.178177357	0.245889947	0.091522694
0.046059318	742.7650757	158.1138763	3136.82959	8	1	15	220	7	1.967863798	859	4.178177357	0.264903575	0.098281093
0.047716908	960.4686279	250	2784.025879	8	1	13	220	8	2.134299994	859	4.76861763	0.28090021	0.104362987
0.049140163	1063.202759	360.5551147	2430.740723	8	1	14	220	30	1.721006155	859	5.682912827	0.293460935	0.10970214
0.050259229	1020	460.9772339	2085.809082	8	1	15	219	17	4.058664322	862	6.96897316	0.302211463	0.114049599
0.051064812	600	721.1102295	1716.041992	8	5	15	220	22	2.719923258	860	10.62532806	0.307099193	0.117487557
0.05139723	210	1059.480957	1374.11792	8	5	25	220	27	1.350224495	860	18.3485508	0.307477593	0.119831555
0.051306654	180	1068.87793	1026.157837	8	2	42	220	36	5.570960045	866	23.74302292	0.303472728	0.121407434
0.050785683	271.6615601	743.3034668	680.1470337	8	5	28	220	21	6.526986599	866	23.19220161	0.294939101	0.122097991
0.049842272	218.4032898	447.2135925	335.4101868	8	5	10	219	70	1.721006155	872	24.6883297	0.282108396	0.12183059
0.048391927	30	141.4213562	30	8	1	10	219	85	1.721006155	872	29.7350502	0.263987333	0.120440148
0.046664383	174.9285583	50	375.8989258	7	5	4	219	72	0	872	22.95697212	0.243865043	0.118145987
0.0446348	174.9285583	70.7106781	726.2230835	7	2	7	220	97	1.687604904	866	14.93996429	0.221347377	0.114949286
0.042373583	536.656311	250	1081.665405	7	5	42	220	19	4.822542191	866	12.37103844	0.19736293	0.110882938
0.039966464	551.5432739	604.1522827	1431.223267	7	5	14	220	4	5.1287117	860	16.08461571	0.172453225	0.105933577
0.02271612	1166.919067	3842.199951	4662.756836	9	1	3	219	5	0.337614715	837	4.099485874	0.03094187	0.037535638
0.023209192	848.5281372	3553.16748	4686.149902	9	1	4	219	7	1.012750387	837	4.929066658	0.033151969	0.040521234
0.023568742	530.7541504	3288.236572	4742.373047	9	1	14	219	7	3.843668222	846	6.497303486	0.035332706	0.043085966
0.023810724	212.1320343	3085.854736	4830.279297	9	1	5	219	5	1.067520261	846	7.244119167	0.037221745	0.045170624
0.024138598	123.6931686	2926.175049	4794.935059	9	1	12	219	26	3.723867178	848	8.525127411	0.038757525	0.046843167
0.024526866	402.4922485	2751.817627	4434.016113	7	1	23	219	5	8.28042984	848	9.281742096	0.039545454	0.047812365
0.024956567	644.1273193	2672.545654	4079.338135	7	1	5	220	7	0	849	7.849468231	0.039712548	0.048220631
0.025261289	890.4493408	2608.639404	3732.679932	7	1	5	220	9	1.350224495	840	5.684677124	0.039251551	0.048074767
0.013020135	90	1250	632.850708	7	1	6	220	1	1.817522049	839	5.452332497	0.001635588	0.008928435
0.011461888	318.9043884	851.4692993	924.175293	7	1	6	219	14	1.217118144	832	4.455681801	0.000562197	0.006292972
0.009886454	300	474.3416443	1214.907349	7	1	4	219	5	1.217118144	837	4.388524055	3.28151E-05	0.00397623
0.008257994	90	180.2775574	1533.231934	9	1	13	219	7	2.160789013	837	5.059368134	0	0.001973741
0.006815443	458.9117432	180.2775574	1855.397583	9	1	26	218	8	6.926249027	842	4.832856178	0	0.00069168
0.005714248	836.779541	559.0169678	2210.452393	9	1	45	218	3	8.439450264	842	4.135670185	0	9.91578E-05
0.004676951	1209.338623	901.3878174	2568.462646	9	1	49	219	3	5.550718307	841	3.917255878	0	0
0.003986798	1583.192993	1281.600586	2935.864502	9	1	52	219	3	10.05222988	841	4.03516674	0	1.14906E-05
0.00374772	1982.952393	1655.294556	3339.176514	9	5	12	219	6	1.817522049	841	4.463666916	0	8.22817E-05
0.003639161	2359.152344	1803.468872	3713.825439	9	1	6	219	9	1.350224495	841	4.898634911	0	0.000216573
0	1520.85498	2059.125977	33078.15234	10	3	568	192	0	21.8549118	1036	0.439176172	0.010580138	0
0	1530	1992.48584	32687.95703	10	3	490	192	1	19.67241478	1036	0.43213284	0.014074034	0
0	1612.761597	1947.434204	32297.86719	10	2	417	197	1	15.92277908	1007	0.516897798	0.017720615	0
0	1675.977295	1834.393677	31879.28711	10	2	408	197	1	14.93838024	1007	0.609511912	0.021656072	0
0	1481.890625	1632.482788	31489.44141	10	1	457	199	1	4.495148659	994	0.629791498	0.025117066	0
0	1348.332275	1453.444214	31099.71289	10	3	499	199	1	16.11800766	994	0.653461039	0.028282629	0
0	1323.064575	1372.953003	30710.11133	10	2	463	197	2	8.28042984	1011	0.637889743	0.031045411	0
0	1350	1400	30320.63672	10	2	450	197	1	1.909152389	1011	0.685845673	0.033316825	0
0	1462.942261	1450	29902.79297	10	2	516	198	1	15.19676876	996	0.685845673	0.03517399	0
0	1664.121338	1589.024902	29513.61133	10	3	563	198	0	8.049467087	996	0.668627381	0.03637962	0
0	1926.084106	1755.704956	29124.57813	10	3	562	198	0	5.396424294	996	0.728325784	0.037499618	0
0.008375243	5766.324707	70.7106781	19709.70313	10	2	372	204	0	12.88883591	958	0.499246746	0.011209768	0.005198566
0.008195784	6101.516113	360.5551147	19325.44922	10	3	493	203	0	11.67175102	966	0.490486026	0.012530683	0.005056109
0.008192652	5772.486328	694.6221924	18940.93164	10	3	457	203	0	4.380486965	966	0.58422178	0.014846615	0.004943217
0.008374766	5430.745605	565.6854248	18529.05078	10	2	402	209	0	20.77537537	921	0.580796063	0.018456027	0.004936146
0.008676123	5119.814453	212.1320343	18145.46289	10	2	344	209	0	46.29225159	921	0.567761838	0.022518268	0.005015695
0.009128825	4821.047363	50	17762.35547	10	2	259	209	0	33.28216934	921	0.573275685	0.026934996	0.005090595
0.009644854	4521.349121	335.4101868	17379.76367	10	2	423	206	0	16.18139458	944	0.587276101	0.031733844	0.005045847
0.010148517	4237.228027	728.0109863	16997.7207	10	2	476	206	0	19.97521782	944	0.532779455	0.036678135	0.004919229
0.010681797	3952.948242	636.3961182	16588.80664	10	2	412	207	0	19.22152519	936	0.552187085	0.042100169	0.004708162
0.011180346	3704.119385	380.7886658	16208.05371	8	2	389	201	1	23.96456528	977	0.599666774	0.046832621	0.004405624
0.011712681	3474.953125	50	15827.97852	8	2	305	205	1	5.438007832	954	0.599666774	0.051035613	0.004029193
0.012220862	3265.455566	304.1381226	15448.63086	8	2	358	205	1	15.8969593	954	0.595841885	0.054615922	0.003601012
0.012487032	3039.48999	707.1068115	15082.93066	10	2	451	203	0	18.77992058	970	0.564494669	0.05747959	0.003274882
0.012577471	2616.199463	1096.585571	14678.43359	10	2	452	203	0	19.2951088	970	0.515819073	0.059353065	0.002732231
0.012484415	2223.240967	832.1658325	14301.94727	10	2	381	207	1	28.71330833	940	0.582620978	0.059874225	0.002173655
0.012239731	1830	474.3416443	13926.23828	10	2	376	207	1	27.56824303	940	0.597408235	0.059171617	0.001608113
0.011847623	1435.618286	141.4213562	13550.57227	10	2	293	207	1	24.28646088	940	0.552013397	0.057305176	0.001075821
0.011323789	1041.393311	206.1552887	13174.91895	9	2	365	210	1	17.04760742	918	0.618597746	0.054438435	0.000633193
0.010636019	618.4658203	223.6067963	12772.42773	9	2	226	210	1	13.72132587	918	0.714862645	0.050525278	0.000351325
0.009928155	228.4731903	141.4213562	12396.79004	8	1	165	213	1	7.210668564	896	1.355244637	0.04656174	0.000216832
0.009091336	150	100	12021.13184	8	2	143	213	2	2.8624053	896	1.395795941	0.042782646	0.000135728
0.008123788	543.3231201	250	11645.7207	8	2	237	212	1	24.46133232	899	0.88977015	0.039240137	0.000376578
0.007054404	937.7099609	500	11271.5791	10	2	313	212	1	12.20756817	899	0.700408816	0.036181919	0.001053574
0.005962173	1355.322876	848.5281372	10872.46484	10	2	482	203	1	31.7922821	975	0.69866395	0.033678189	0.002184257
0.00530678	1733.262817	1140.175415	10501.54297	10	3	466	205	1	7.233844757	951	0.637743533	0.031890187	0.003457294
0.004991214	2117.285889	1450	10132.4082	10	3	497	205	1	12.36455345	951	0.63122344	0.030635132	0.004859489
0.005013923	2504.595703	1806.239136	9765.264648	10	2	558	211	1	27.93981743	909	0.625605822	0.030286048	0.006314788
0.005344712	2893.872803	2110.094727	9400.154297	10	2	367	211	0	29.30595398	909	0.663497269	0.030640988	0.007763673
0.00601164	2646.979492	2220.360352	9009.245117	10	2	254	213	3	23.11839294	891	0.672236443	0.031716742	0.009613015
0.006938718	2389.477051	2055.480469	8643.749023	8	2	154	213	2	16.18139458	891	0.672236443	0.032992639	0.011557793
0.008164452	2160.208252	1802.775635	8280.923828	8	1	132	216	2	12.01703453	871	0.742355466	0.034258354	0.013604876
0.009731798	1932.149048	1500.83313	7921.13623	8	1	118	216	2	8.898507118	871	0.812636137	0.035727505	0.015712593
0.011635098	1727.020508	1298.075439	7563.45166	8	1	73	216	3	3.769243956	871	0.925251186	0.038246859	0.018307349
0.013954734	1571.782471	1200	7184.107422	8	1	57	216	7	3.584252357	871	1.251221657	0.042512063	0.022055911
0.016562017	1430.279663	1188.48645	6832.430176	8	1	47	216	7	1.391763449	871	1.410474181	0.049140476	0.026821939
0.019566404	1312.13562	1250	6480.277832	8	1	38	218	3	1.067520261	864	1.389317989	0.059779558	0.032718766
0.02282848	1200.749756	1176.860229	6132.046875	8	1	29	218	4	3.199601412	864	1.320668697	0.074467786	0.039417416
0.026220335	1083.74353	960.4686279	5786.268066	8	1	34	218	4	4.763641834	862	1.28348577	0.093533389	0.04685238
0.029871469	961.8731689	626.49823	5418.053223	8	1	29	218	3	3.109632969	862	1.305950165	0.117727481	0.055356059
0.033084866	888.4255981	282.8427124	5084.978027	8	1	19	219	4	1.432096243	861	1.480886817	0.142113298	0.063476115
0.036197189	782.3042603	0	4734.015137	8	1	17	219	8	0.754894495	861	1.549462318	0.16802007	0.071218021
0.039038163	722.4956665	100	4386.262695	8	1	13	219	6	0.754894495	862	2.155828476	0.193752095	0.078634933
0.041538082	758.9466553	100	4043.772949	8	1	17	219	6	4.763641834	862	2.489954233	0.218201101	0.085813105
0.043781705	874.6427612	403.1128845	3666.019531	8	1	26	220	6	6.603754997	859	2.552516222	0.241925225	0.09307503
0.045685068	1082.081299	538.5164795	3313.064941	8	1	35	220	9	11.76371193	859	2.942730188	0.26090163	0.09920615
0.0474369	1294.179321	632.4555054	2965.754639	8	1	21	220	9	6.457954407	859	4.279993057	0.276593506	0.10464821
0.048952021	1113.6427	694.6221924	2622.555908	8	1	17	220	8	4.222687244	859	5.319836617	0.288866818	0.109345451
0.050160583	810.5553589	827.6472778	2277.827881	8	1	23	220	20	1.012750387	859	5.319836617	0.297336966	0.113275796
0.051051974	530.7541504	1060.660156	1908.009399	8	5	15	220	19	3.438912392	861	10.250597	0.30188638	0.116403624
0.051468879	150	1290.348755	1560.288452	8	1	27	220	111	5.720433235	861	18.3485508	0.301953554	0.118767336
0.051460467	0	986.1541748	1213.795654	8	5	19	220	87	1.909152389	867	24.74933624	0.297504157	0.120422997
0.051019352	108.1665421	600	865.3323364	8	5	11	220	33	1.391763449	867	20.13320732	0.288593173	0.121172756
0.050153479	60	250	516.1395264	8	5	16	220	41	4.262692928	871	18.12228203	0.275578678	0.120943964
0.048776321	60	180.2775574	150	8	5	9	219	85	2.02486825	872	23.23239136	0.257345051	0.119558014
0.047121726	120	300	201.2461243	8	1	5	219	83	0.337614715	872	24.94705963	0.237204194	0.117259979
0.045162838	30	390.5124817	550.7268066	8	2	7	220	66	0.754894495	866	22.0269928	0.214708164	0.114038996
0.042970058	390	604.1522827	890.9545288	8	5	18	220	37	5.438007832	866	18.51596832	0.190770507	0.110003956
0.040629122	757.1657715	657.6473389	1230.365845	8	5	8	220	10	1.721006155	860	16.08461571	0.165902779	0.10522344
0.023792459	1082.081299	3272.995605	4293.774414	9	1	13	219	9	1.217118144	837	3.595609426	0.035933949	0.041706569
0.024041465	763.675354	2983.286865	4355.065918	9	1	8	219	10	0.754894495	846	4.852164745	0.037735276	0.044288937
0.024304722	445.9820557	2758.622803	4450.629395	9	1	10	219	6	4.100293636	846	5.985443592	0.039373823	0.046370633
0.024699507	150	2570.019531	4584.898926	9	1	8	219	13	1.687604904	848	9.077232361	0.040787086	0.048012752
0.025141379	94.86833191	2370.653809	4283.17627	9	5	5	219	10	1.067520261	848	10.6003418	0.041622065	0.048936207
0.025631495	335.4101868	2261.08374	3914.856201	9	1	9	220	10	2.052775145	849	7.849468231	0.041818157	0.049278196
0.02613545	590.9314575	2207.374023	3552.182373	9	1	10	220	9	2.361991405	849	5.709336758	0.041367564	0.049045514
0.026475275	771.2976074	2252.221191	3197.076904	9	1	13	220	7	4.168739796	851	4.65802145	0.040281806	0.048261166
0.026613243	907.9647827	2258.871338	2852.367432	9	5	20	220	10	5.479268551	851	4.122759819	0.038591161	0.046964347
0.026545478	1047.85498	2285.279053	2495.596191	7	1	21	220	9	3.584252357	851	3.854319811	0.036175124	0.045066897
0.015936246	228.4731903	1258.967773	924.175293	7	1	12	220	14	0	839	5.502418041	0.002105279	0.009272922
0.014351752	469.5742798	851.4692993	1206.731079	9	1	12	220	14	0.754894495	839	5.262239933	0.00085066	0.006576864
0.012710638	210	450	1497.89856	9	1	9	220	18	1.909152389	840	4.63313961	0.000125402	0.004193955
0.01096913	210	50	1813.945923	9	1	14	220	73	2.635026455	840	4.925456047	0	0.00211299
0.009378952	597.7457886	282.8427124	2105.350342	9	1	31	219	11	4.262692928	845	4.997598171	0	0.000753446
0.007919469	967.4709473	565.6854248	2414.953369	9	5	26	219	3	3.769243956	845	4.5366745	0	8.44158E-05
0.006675147	1336.60022	930.053772	2746.434082	9	5	29	219	3	3.016961336	848	3.570768833	0	0
0.005741947	1712.104004	1252.99646	3092.765869	9	1	32	219	2	9.191033363	841	3.352210999	0	3.08367E-05
0.005223986	2112.178955	1626.345581	3478.447998	9	5	13	219	4	1.067520261	841	3.996289492	0	0.000171676
0.005007135	2486.201904	1460.308228	3842.928467	9	5	12	219	5	2.698951006	841	4.898634911	0	0.000517068
0	1129.29187	1706.604858	33138.8125	10	1	435	198	0	17.9681282	999	0.462559223	0.012378894	0
0	1140	1550.806274	32749.33984	10	1	388	198	1	3.708616734	999	0.512230396	0.016189327	0
0	1244.548096	1507.481323	32359.98828	10	4	381	203	1	9.298199654	968	0.502564251	0.020120507	0
0	1357.64502	1423.024902	31942.28125	10	2	393	203	1	12.23388958	968	0.546021819	0.024322089	0
0	1129.29187	1303.840454	31553.21289	10	2	466	199	1	11.00901604	994	0.578056812	0.028000915	0
0	966.0745239	1081.665405	31164.2832	10	2	435	199	1	8.867443085	994	0.575455248	0.031352442	0
0	930.4837646	970.8244019	30775.29297	10	1	447	197	1	7.393958092	1011	0.637889743	0.034269322	0
0	960.4686279	1000	30386.32813	10	1	445	197	2	23.62842369	1011	0.611648023	0.036662966	0
0	1114.854248	1100	29968.97852	10	2	472	198	2	19.5932579	996	0.667794108	0.038610179	0
0	1368.210449	1217.57959	29580.24414	10	2	585	198	1	17.32063484	996	0.5739609	0.04006651	0
0	1659.517944	1408.900269	29191.66406	10	2	632	198	2	12.72657585	996	0.5739609	0.041424405	0
0	1867.244019	1569.235474	28803.25	10	3	602	197	0	7.506142616	1009	0.58280021	0.042543698	0
0.00246624	42.42640686	158.1138763	26043.49023	10	1	157	210	3	9.473928452	924	0.762826622	0.042557258	0.003884083
0.00374191	330	141.4213562	25656.80664	10	2	166	210	2	22.33453369	924	0.804371536	0.040966891	0.004576331
0.005121629	657.951355	522.0153198	25270.36523	10	2	267	202	0	12.4422102	978	0.704751313	0.03903855	0.005206084
0.006535428	906.9729614	921.9544678	24884.18164	10	2	415	202	0	30.76385307	978	0.628650486	0.036878437	0.005751138
0.007921001	1209.338623	1323.82019	24498.26563	10	2	683	198	0	23.75010109	1003	0.606229007	0.034633186	0.00619675
0.010281789	5796.835449	223.6067963	19416.95313	10	2	400	203	0	24.3595562	966	0.566704392	0.018266467	0.007701254
0.010059681	5916.696777	610.3277588	19034.28516	10	2	394	203	0	31.57639313	966	0.590252578	0.020054748	0.007516182
0.009951214	5597.794434	316.2277527	18652.11328	10	2	241	209	0	25.89250183	921	0.579340279	0.022829244	0.007350528
0.00996979	5262.584961	100	18242.98438	10	2	204	209	0	20.00178337	921	0.593939602	0.026803881	0.007286042
0.010084245	4954.725098	0	17861.9707	10	2	179	206	0	19.99212837	944	0.635250688	0.031012559	0.007391939
0.010335235	4652.418945	350	17481.55859	10	2	349	206	0	25.62327766	944	0.587276101	0.035732206	0.007494442
0.010653859	4353.412598	618.4658203	17101.78906	10	2	328	206	1	20.63027954	944	0.603864372	0.040784851	0.007436772
0.010971406	4043.772949	403.1128845	16735.42969	10	2	321	207	1	11.99465942	936	0.613697648	0.046177592	0.007467654
0.01124806	3720.604736	100	16330.19922	8	2	328	207	1	11.76371193	936	0.611819744	0.051304474	0.007182279
0.01151065	3428.410645	50	15952.9209	8	2	293	208	1	3.584252357	933	0.600126326	0.055495489	0.006810069
0.011822026	3136.82959	254.9509735	15576.50195	10	2	322	208	1	4.582314968	933	0.596771061	0.058756396	0.006364978
0.012097157	2858.04126	667.0831909	15200.7959	10	2	417	202	1	31.28487396	980	0.593920887	0.060936857	0.005861155
0.012220648	2588.010742	1068.87793	14798.30371	10	2	517	202	1	18.77992058	980	0.593920887	0.062109895	0.005319189
0.012157627	2219.391846	939.4147339	14422.63867	10	2	516	201	1	17.90136147	992	0.582620978	0.062008668	0.004687891
0.011913629	1826.307739	570.0877075	14046.98535	10	2	462	207	1	19.05009079	940	0.597408235	0.060727835	0.004002649
0.011492855	1434.050171	269.2582397	13671.3457	10	2	334	207	1	22.38417244	940	0.618132174	0.058382321	0.003291981
0.010911006	1043.551636	70.7106781	13295.6875	9	2	229	210	1	3.931095839	918	0.669012725	0.055096772	0.002593453
0.010134224	630.7138672	70.7106781	12893.50977	9	2	213	210	1	8.935631752	918	0.731526554	0.050644752	0.001950035
0.009316762	268.3281555	180.2775574	12519.34863	8	2	190	213	2	12.64666939	896	0.938516617	0.045959145	0.001478311
0.008458219	84.85281372	180.2775574	12146.48145	8	2	158	213	1	6.255099773	896	1.031888127	0.041580714	0.001315004
0.007538484	465.7252502	50	11775.02832	10	2	158	212	1	12.64666939	899	0.763036728	0.037729111	0.001676623
0.006506832	859.0692749	282.8427124	11405.13086	10	2	241	212	1	19.33555031	899	0.685126781	0.034391433	0.002524764
0.005403757	1281.600586	570.0877075	11011.02148	10	2	368	203	1	32.63193893	975	0.69866395	0.031565871	0.00382179
0.004709912	1673.559082	884.590271	10644.92871	10	2	453	203	0	15.46672916	975	0.687580884	0.029874977	0.005246702
0.004348997	2066.518799	1250	10279.62988	10	3	479	203	1	3.843668222	971	0.688338399	0.028692044	0.006845831
0.004320087	2460	1612.451538	9914.398438	10	2	555	203	1	9.333629608	971	0.667051077	0.028142611	0.008527273
0.004633749	2852.367432	1750	9549.711914	10	2	578	203	1	28.55330467	971	0.666873455	0.028509641	0.010409209
0.005370895	2943.365479	1824.828735	9162.237305	10	2	388	208	3	39.4694519	931	0.671560228	0.029614098	0.012832275
0.006421668	2710.147705	1996.24646	8803.095703	10	2	257	208	3	25.44696999	931	0.687621355	0.030774536	0.015244024
0.007778998	2482.0354	2040.83313	8445.573242	10	2	199	213	3	15.40312576	898	0.731031835	0.031965893	0.017765436
0.009303618	2261.769287	1838.477661	8090.883789	10	1	172	216	2	11.34811974	871	0.812636137	0.033763405	0.02042572
0.011134062	2089.042725	1677.051025	7739.360352	10	1	105	216	3	10.39935112	871	0.861133277	0.036977496	0.02331632
0.013376591	1942.833008	1600	7362.479004	10	1	87	216	5	8.300483704	871	0.989487112	0.042046741	0.027153792
0.01582187	1838.831177	1589.024902	7032.041016	8	1	70	218	4	2.433138847	864	1.095996499	0.048717711	0.032124296
0.018751796	1719.447632	1597.654541	6685.962891	8	1	45	218	4	3.584252357	864	1.29539001	0.059087466	0.037827078
0.021947993	1603.807983	1520.690674	6342.00293	8	2	42	218	4	3.843668222	864	1.315232873	0.073354028	0.044238672
0.025282409	1484.924194	1171.537476	5991.894531	8	2	101	218	3	6.091477871	862	1.270709157	0.09156853	0.051240936
0.02887556	1371.167358	848.5281372	5616.012695	8	1	47	218	3	5.1287117	862	1.203239799	0.11468479	0.059234433
0.03213742	1265.701416	559.0169678	5268.054688	8	5	25	219	4	2.263636112	861	1.480886817	0.138524771	0.066680886
0.035215862	1170	300	4924.479492	8	1	44	219	4	5.095619678	861	1.549462318	0.163536906	0.073902234
0.038029686	1116.467651	291.5476074	4572.318848	8	2	67	219	4	15.98068905	858	1.663406134	0.188444033	0.080815665
0.040509183	1149.82605	447.2135925	4219.881348	8	1	59	219	5	12.77675056	858	1.952170968	0.212137893	0.087467395
0.04275538	1247.798096	651.9202271	3846.790771	8	2	46	218	5	12.65932369	863	2.044942617	0.235091239	0.094109237
0.044721857	1405.844971	948.6832886	3504.739746	8	2	48	218	6	10.37309647	863	2.132763386	0.253456324	0.099624604
0.046539538	1252.836792	1030.776367	3157.847412	8	2	95	220	14	10.92491055	859	2.466994047	0.26866591	0.104408242
0.048123244	910.9335938	1118.033936	2814.409424	8	1	96	220	21	25.52179527	859	3.447020292	0.280523539	0.108404398
0.049403127	569.2099609	1252.99646	2466.029297	8	5	38	220	38	6.182929993	859	8.884396553	0.288644463	0.111605912
0.050366491	234.3074951	1360.147095	2094.421143	8	1	45	220	76	0.477453768	861	14.96429539	0.292849123	0.114337862
0.050860308	30	1123.610229	1747.483887	9	1	30	220	93	1.687604904	861	14.96429539	0.292585164	0.116558813
0.050931603	276.5863342	790.569397	1398.463501	9	1	21	220	54	2.134299994	867	15.30643177	0.287754744	0.118226953
0.050572988	247.3863373	427.2001953	1044.844482	8	5	11	220	15	1.721006155	867	13.85136509	0.2785151	0.119011693
0.049792413	120	141.4213562	690.6518555	8	1	9	220	10	1.687604904	871	10.88161469	0.26522553	0.118812151
0.048502486	400.2499084	70.7106781	318.9043884	8	1	15	220	20	4.763641834	871	13.12048626	0.246886149	0.117436729
0.046939198	218.4032898	509.901947	30	8	1	7	220	71	2.635026455	869	15.84875107	0.226978764	0.115156278
0.045074474	67.08203888	763.2168579	349.8571167	8	1	3	220	91	1.509526968	869	22.42524147	0.204818845	0.111947306
0.042978708	234.3074951	955.2486572	678.8225098	8	5	9	220	94	0	869	18.51596832	0.181271166	0.10791871
0.040747888	510.8815918	781.0249634	997.2462158	8	5	7	220	23	1.817522049	871	17.41729546	0.156808183	0.103223927
0.038317263	711.196167	447.2135925	1308.013794	8	1	4	220	13	0.754894495	871	16.17160606	0.130509213	0.097482413
0.023717074	1972.942017	3704.726807	3892.723877	9	1	4	220	1	0.754894495	832	2.638704777	0.035983983	0.035806898
0.024274562	1633.554443	3355.964844	3873.719238	9	1	15	220	1	0	832	3.00916338	0.037448935	0.039502114
0.024583947	1315.218628	3020.761475	3901.845703	9	1	13	220	6	2.901821613	832	3.00916338	0.038708087	0.042539038
0.024803504	997.2462158	2732.215332	3969.193848	9	1	8	219	9	2.361991405	842	3.367814541	0.039974298	0.045119304
0.025092022	715.6116333	2445.915039	4073.818848	9	1	10	219	13	1.391763449	842	4.405128956	0.041287545	0.047183696
0.025427431	457.9301147	2196.588379	4212.944336	9	1	14	220	9	0.477453768	850	5.447205544	0.042298242	0.048689201
0.025843281	201.2461243	1998.124146	4164.384766	9	1	10	220	10	0.754894495	850	10.6003418	0.043026455	0.04965996
0.026276875	42.42640686	1866.81543	3784.520996	9	5	11	220	34	2.8624053	849	10.0370369	0.043246739	0.049937937
0.026797459	268.3281555	1843.908936	3408.005371	9	5	14	220	9	0	849	8.931976318	0.042810395	0.049626112
0.027325811	400.2499084	1850.675537	3036.083008	9	5	16	220	8	1.909152389	851	8.281212807	0.041726541	0.04874748
0.027653342	540.8327026	1856.071167	2670.674072	9	1	21	220	6	1.909152389	851	5.898161888	0.040025461	0.047341242
0.027775209	692.6037598	1874.166504	2286.503906	8	5	14	220	9	1.509526968	852	4.973609924	0.037577	0.045305122
0.027658954	836.779541	1900	1946.5354	8	5	15	220	10	2.456394672	852	4.356190681	0.034772798	0.042997848
0.027348997	997.2462158	1955.760742	1631.349121	8	5	8	220	2	4.857533455	852	4.203481197	0.031561967	0.040384866
0.018665556	60	1300	1200	7	1	5	220	2	1.721006155	839	5.502418041	0.002447612	0.009351172
0.017069248	90	917.8779907	1482.194336	9	1	12	220	11	1.067520261	839	4.855233669	0.001072961	0.006638326
0.015384087	0	570.0877075	1764.652954	9	1	15	220	26	1.721006155	840	4.517914772	0.000218694	0.004237434
0.013559606	189.7366638	250	2080.192383	9	1	9	220	51	1.391763449	840	4.522161961	0	0.002134753
0.01185877	582.4946289	0	2371.708252	9	1	18	219	4	0.754894495	845	4.369889259	0	0.000755252
0.010256439	976.729248	403.1128845	2662.573975	9	1	12	219	8	2.719923258	845	4.422679424	0	8.6697E-05
0.00883708	1368.210449	721.1102295	2966.513184	9	1	12	219	1	2.134299994	848	4.250132561	0	0.000143171
0.007696651	1760.82373	1030.776367	3289.756836	9	5	21	219	2	3.814074755	848	3.352210999	0	0.000358426
0.006925441	2183.414795	1415.097168	3655.20166	9	5	18	219	2	4.972358227	843	3.996289492	0	0.000858131
0	740.9453125	1281.600586	33203.91406	10	2	418	198	1	6.629140377	999	0.519157648	0.013936282	0
0	750	1142.365967	32814.96875	10	4	420	198	1	17.528368	999	0.553550005	0.018001977	0
0	898.9994507	1154.3396	32426.01758	10	4	356	203	0	7.264626503	968	0.532822549	0.022162734	0
0	1044.844482	1051.189819	32008.77734	10	1	387	203	1	11.09730625	968	0.536882281	0.02657727	0
0	806.1017456	921.9544678	31620.12891	10	1	439	202	1	10.48288155	974	0.49884674	0.030431887	0
0	600	743.3034668	31231.62891	8	1	410	202	1	18.35414886	974	0.575455248	0.033933595	0
0	540	570.0877075	30843.2832	8	1	301	203	3	26.06407547	968	0.61552465	0.036975045	0
0	577.0615234	650	30455.09766	10	1	245	203	3	19.86847496	968	0.855303764	0.039467644	0
0	810.5553589	701.7834473	30038.76563	10	1	274	202	3	23.27722931	977	0.761511385	0.04151459	0
0	1103.902222	854.4003906	29650.94336	10	2	360	202	1	27.749897	977	0.591293395	0.043200169	0
0	1328.156616	1081.665405	29263.30469	10	2	497	198	1	29.66189384	1001	0.616677284	0.044749241	0
0	1529.705811	1185.326904	28875.85352	10	2	648	197	0	7.832625866	1009	0.663926721	0.046021637	7.34743E-05
0	1465.093872	1159.741333	28488.59766	10	2	650	197	0	34.92799377	1009	0.725636661	0.047064405	0.000390566
0	1194.738525	1096.585571	28083.66992	10	2	459	200	0	34.54728317	987	0.725636661	0.048427027	0.000992946
9.97024E-06	1053.422974	894.4271851	27696.9375	10	2	395	200	0	23.39193153	987	0.581956089	0.049174514	0.001681552
0.001170286	844.8076782	750	26924.16016	10	2	361	206	1	19.47372055	953	0.635780931	0.049487554	0.003310096
0.002309982	456.9463806	350	26538.13281	10	2	229	210	5	27.39969635	924	0.703811288	0.048922084	0.004168568
0.003823746	60	50	26124.35156	10	2	121	210	5	10.64780235	924	1.044095993	0.047807254	0.005084617
0.005380943	108.1665421	250	25738.88086	10	2	159	210	5	13.81324291	924	1.311422706	0.046224363	0.005872566
0.007013933	349.8571167	531.5072632	25353.69141	10	2	214	210	2	15.06995583	924	0.999554396	0.044235263	0.006583259
0.008652744	657.951355	848.5281372	24968.79688	10	3	306	205	0	18.26473808	957	0.822617233	0.042033888	0.007247821
0.01023507	990.4544678	1180.042358	24584.20898	10	3	370	205	0	29.06979942	957	0.606229007	0.040025119	0.007901153
0.011840245	1381.303711	1544.344482	24172.07031	10	3	516	205	0	28.00992966	957	0.616788983	0.038644157	0.008558686
0.013356746	5270.53125	291.5476074	19897.23828	10	2	367	207	0	16.77507973	939	0.56903708	0.026318349	0.011682619
0.012804411	5445.475098	100	19516.00977	10	3	338	210	0	18.28646469	915	0.630837381	0.026368449	0.011578835
0.012355443	5637.845215	492.4429016	19135.32031	10	2	233	210	0	21.8549118	915	0.619311571	0.027368845	0.011373907
0.012157472	5353.213867	200	18767.65625	10	2	142	214	0	38.65146637	889	0.632775307	0.030148992	0.011504141
0.011837793	5004.967773	158.1138763	18361.10352	10	2	217	214	0	21.77136803	889	0.662598491	0.033813525	0.011391819
0.011595594	4692.483398	141.4213562	17982.49219	10	2	187	212	0	20.95764732	902	0.635250688	0.038231168	0.011325516
0.011453363	4383.697266	353.5534058	17604.58203	10	2	242	212	0	14.27724266	902	0.664490521	0.043293685	0.011382954
0.011449738	4080.110352	223.6067963	17227.41992	10	2	239	207	0	19.59573746	936	0.691216648	0.048472729	0.011494069
0.011521272	3781.547363	250	16851.05664	10	2	256	207	1	26.38099098	936	0.650550663	0.053483013	0.011535597
0.011564748	3461.329346	141.4213562	16448.53711	8	2	296	207	1	12.20756817	936	0.676164329	0.058628511	0.011466426
0.011627351	3164.253418	200	16072.8623	8	2	319	208	1	19.59573746	933	0.690634966	0.062716283	0.011154505
0.011824565	2870.766357	390.5124817	15697.19727	10	2	384	208	1	22.94400215	933	0.637805998	0.065866776	0.010655158
0.01213643	2579.476807	728.0109863	15321.54395	10	2	499	202	1	33.63315582	980	0.675680339	0.067702055	0.009994501
0.012313973	2300.825928	1110.180176	14945.90234	10	2	561	202	1	15.04236889	980	0.683981299	0.068167508	0.009262194
0.012287579	2038.234497	1131.37085	14543.41113	10	2	585	201	1	1.217118144	992	0.651948512	0.067274339	0.008501752
0.012045668	1812.456909	832.1658325	14168.03809	10	2	540	201	1	12.26014709	992	0.651948512	0.06518957	0.007759952
0.011601462	1502.697632	602.0797119	13793.7373	10	2	435	207	1	32.31153488	949	0.626424253	0.062027175	0.006926875
0.010970662	1142.365967	353.5534058	13420.59961	10	2	355	207	1	25.78601265	949	0.702077329	0.057903334	0.006005331
0.010180465	758.9466553	390.5124817	13048.72363	10	2	249	207	2	18.00139236	949	0.751625299	0.053152278	0.005053134
0.009198771	335.4101868	522.0153198	12652.03516	8	2	190	211	1	3.016961336	916	0.780632734	0.047547936	0.004214482
0.008213045	42.42640686	304.1381226	12283.19629	8	2	199	211	1	7.393958092	916	0.762733936	0.042243682	0.004052628
0.00722331	429.5346375	0	11916.00586	10	4	137	214	2	6.918174744	894	0.763036728	0.037624631	0.004376917
0.006237288	823.7717896	0	11550.62305	10	2	148	212	2	11.99465942	899	0.685126781	0.033644546	0.005089256
0.00520619	1218.23645	320.1562195	11185.21387	10	2	273	203	1	29.43882751	975	0.71075201	0.030552715	0.006181607
0.004399368	1642.345825	715.8910522	10794.16504	10	2	387	203	1	19.27991486	975	0.693966448	0.028343398	0.007761128
0.003992796	2036.909424	1096.585571	10430.38379	10	2	369	203	1	27.67420387	971	0.67584455	0.026903583	0.009398273
0.003915166	2431.480957	1298.075439	10068.92285	10	2	441	203	1	19.18076897	971	0.678056002	0.026141718	0.011302776
0.004177046	2826.057373	1350	9710.041016	10	2	536	203	0	25.46230316	971	0.720049143	0.026252471	0.013552702
0.004800498	3220.636475	1456.021973	9352.544922	10	3	514	208	1	17.90136147	931	0.698864162	0.026887773	0.016138956
0.005863377	3058.970459	1700	8990.594727	10	2	427	208	3	32.63744736	931	0.712561369	0.027683822	0.019508108
0.007226145	2832.895996	1960.229614	8638.801758	10	3	351	213	4	36.304039	898	0.731031835	0.02885643	0.022632973
0.008662465	2637.953857	2184.032959	8286.62793	10	2	229	213	5	18.91043854	898	0.816348076	0.03110414	0.02583448
0.010374128	2489.096191	2065.187744	7938.274414	10	2	159	213	3	10.68350792	898	0.839791715	0.03497855	0.029026071
0.012339681	2343.074951	2000	7590.94873	10	1	119	213	3	7.140668869	898	0.934233367	0.040316135	0.032604299
0.014888281	2214.723389	1952.562378	7224.022461	8	1	111	216	3	13.23866272	878	0.934233367	0.048160311	0.037307058
0.017704196	2096.139404	1992.48584	6874.190918	8	5	71	216	3	6.388151169	878	1.132688403	0.058314439	0.042708591
0.020796901	1982.952393	1732.772339	6522.223633	9	1	43	218	3	1.817522049	866	1.436205149	0.071907476	0.048783068
0.024038341	1865.07373	1414.213623	6174.026367	9	2	98	218	6	22.94599533	862	1.758452296	0.089133628	0.055280417
0.027311968	1752.626587	1123.610229	5828.421875	9	1	80	218	5	15.9999361	862	1.203239799	0.109303422	0.062124986
0.030728796	1651.090576	873.2124634	5454.557617	9	1	43	219	3	1.687604904	861	1.304239392	0.133277714	0.069557041
0.033746291	1560	750	5102.205566	8	2	37	219	4	5.427642822	861	1.400198698	0.156969503	0.076182246
0.036509726	1510.761353	728.0109863	4752.13623	8	2	101	219	6	16.61380005	858	1.366638064	0.180682316	0.082521677
0.0389494	1542.595215	806.225769	4409.591797	8	2	168	219	8	22.61172676	858	1.496542096	0.203307882	0.088578559
0.041050069	1518.189697	955.2486572	4062.536133	8	2	137	218	10	20.69954681	863	1.726151943	0.2239068	0.094148241
0.043177888	1251.758789	1261.942993	3696.701172	8	1	96	218	5	17.84827995	863	1.911640167	0.24277696	0.099408463
0.045033023	1002.646484	1439.618042	3348.193604	8	2	94	218	13	15.07339954	867	2.726965904	0.257316738	0.103515096
0.046662033	711.196167	1504.160889	3000	8	2	122	218	20	2.882181168	867	3.447020292	0.268630475	0.106807783
0.047995064	371.0794983	1588.238037	2652.244385	8	1	56	218	59	11.12656498	867	8.884396553	0.276333302	0.109279364
0.048977595	30	1400	2305.124756	8	5	49	218	81	4.100293636	876	13.1472578	0.28021881	0.111249641
0.049579903	318.9043884	1000	1926.084106	9	1	31	218	37	6.379370213	876	10.87261295	0.27952975	0.113268368
0.049728442	488.364624	602.0797119	1572.927246	9	3	22	219	19	0.754894495	870	9.52959919	0.274381697	0.114802085
0.049454976	120	223.6067963	1224.132324	8	1	18	219	29	2.719923258	870	9.52959919	0.264933169	0.115597591
0.048767451	240	50	872.0665283	8	1	13	220	9	2.882181168	871	12.92789268	0.251543432	0.115417928
0.047689132	606.7124634	320.1562195	540.8327026	8	1	17	220	18	3.016961336	871	12.6735239	0.234740615	0.114234991
0.046148848	488.364624	626.49823	192.0937347	9	1	18	220	28	2.719923258	869	15.84875107	0.213496745	0.111818172
0.044472426	192.0937347	982.3441162	127.2792206	9	5	10	220	101	1.067520261	869	22.42524147	0.1919595	0.108657509
0.042597488	30	961.7692261	445.9820557	8	5	10	220	65	0.337614715	871	23.46298218	0.169123501	0.104686506
0.040590309	150	743.3034668	732.3933105	8	5	16	220	105	3.199601412	871	22.31959152	0.145434484	0.1000586
0.038554374	362.491394	608.2762451	990.4544678	8	5	7	220	38	0.754894495	871	17.27484322	0.121365674	0.09475778
0.03611777	617.737793	738.2411499	1261.427734	7	1	8	220	15	1.721006155	873	14.61782742	0.097706765	0.088796988
0.033534847	699.7142334	955.2486572	1471.223999	7	5	6	220	8	0	873	15.41828823	0.07829918	0.082989462
0.024797644	2206.173096	3530.226563	3499.857178	9	1	3	220	4	0	832	2.999849081	0.039373614	0.036259104
0.025283605	1866.761963	3114.883545	3479.224121	9	1	9	220	3	1.217118144	832	2.953379154	0.04043024	0.039948165
0.02553001	1552.192017	2823.118896	3510.512695	9	1	9	219	4	1.067520261	842	2.71240592	0.041248359	0.042973045
0.025804019	1273.145752	2482.438232	3585.219727	9	1	8	219	1	2.361991405	842	2.722306728	0.042010702	0.04553147
0.026109353	1015.135437	2163.330811	3700.716064	9	1	17	219	3	0.337614715	842	5.447205544	0.042823683	0.047564223
0.026420675	766.6159668	1876.832397	3853.336182	9	1	13	220	4	2.134299994	850	5.447205544	0.043550741	0.049028292
0.026766943	510	1640.121948	4048.55542	9	5	10	220	12	2.719923258	850	7.166731358	0.043928154	0.049938221
0.027091706	258.0697632	1523.154663	3669.945557	9	1	17	220	10	2.160789013	853	8.483651161	0.043961283	0.050154451
0.027516492	120	1443.086914	3289.756836	9	3	21	220	12	1.067520261	853	9.964673042	0.043577343	0.049771376
0.027974546	0	1450	2914.944336	9	5	14	220	18	2.569502831	860	10.50823784	0.042514224	0.04881243
0.028474329	150	1453.444214	2534.423096	9	3	18	220	7	1.067520261	860	8.489319801	0.040827129	0.047315083
0.028804911	301.4962769	1471.393921	2125.770508	8	1	15	220	5	2.8624053	862	8.821160316	0.038377576	0.045163836
0.028878985	445.9820557	1550	1753.909912	8	1	24	220	10	2.385944128	862	10.59493828	0.035573035	0.042742822
0.028752489	597.7457886	1553.222412	1394.59668	7	5	11	220	4	1.967863798	862	4.203481197	0.032354534	0.040004797
0.026651228	1166.919067	2350.531738	127.2792206	7	1	8	220	6	1.509526968	842	3.587030888	0.014211324	0.024369005
0.022768538	182.4828796	1792.344849	1154.123047	9	4	6	220	3	1.067520261	846	4.948019028	0.004526538	0.012122269
0.021327829	313.209198	1430.034912	1462.634644	9	1	7	220	3	1.012750387	846	4.485645771	0.002684569	0.009220802
0.019732248	283.0194397	1131.37085	1758.010254	9	1	7	220	6	1.067520261	846	3.419818878	0.0012317	0.006526575
0.01801941	247.3863373	728.0109863	2040.220581	9	1	16	220	10	1.687604904	848	3.878188372	0.000293361	0.004145807
0.016132781	152.9705811	291.5476074	2347.104492	9	3	25	220	11	2.719923258	848	3.88108325	0	0.002065398
0.014345611	547.4486084	50	2637.612549	9	5	19	219	7	1.067520261	851	3.815892458	0	0.000783519
0.012628587	939.6275635	158.1138763	2929.112549	9	1	5	219	3	1.217118144	845	4.378829956	0	0.000324833
0.011066176	1331.540405	492.4429016	3220.077637	9	1	8	219	4	3.109632969	848	4.250132561	0	0.000582106
0.009754338	1724.673828	901.3878174	3520.113525	9	1	8	219	3	1.067520261	848	3.888970375	0	0.001113454
0.008785731	2147.044434	1298.075439	3864.298096	9	1	5	219	3	2.134299994	843	3.880482912	0	0.001976256
0	1574.928589	1967.866821	35243.61719	10	2	776	191	0	22.09236336	1044	0.636519492	0.001231086	0
0	1350	1680.029785	34854.62891	10	1	574	191	0	9.304115295	1044	0.496456474	0.002668696	0
0	364.9657593	806.225769	32883.33984	10	3	370	205	1	4.289153099	959	0.592220962	0.019434933	0
0	595.4829712	750	32495.20703	10	1	355	205	1	12.40776348	959	0.537588239	0.023770247	0
0	711.196167	680.0735474	32107.23242	10	1	468	203	1	7.832625866	968	0.536882281	0.028016133	0
0	488.364624	600	31691.13477	10	3	340	202	0	25.13548088	974	0.49884674	0.032333147	0
0	254.5584412	380.7886658	31303.51563	8	3	226	202	3	23.62078857	974	0.612955093	0.035949253	0
0	150	223.6067963	30916.07422	8	5	192	203	7	16.77507973	968	0.829332054	0.039085738	0
0	234.3074951	250	30528.81445	8	1	154	203	10	8.767251015	968	1.867238998	0.041654021	0
0	551.5432739	316.2277527	30113.56055	8	1	180	202	13	9.256682396	977	1.867786407	0.043807656	0
0	758.9466553	514.7814941	29737.08203	8	2	215	202	3	14.23310947	977	0.950263619	0.0458012	0
0	958.5927124	776.2087402	29350.51953	10	2	339	198	2	26.27279472	1001	0.812188566	0.047506481	2.75095E-05
0	1149.82605	860.2325439	28964.17188	10	2	383	198	0	41.46092606	1001	0.806130767	0.048989732	0.000298151
0	1090.779541	756.6372681	28578.05078	10	2	394	197	0	29.19508362	1009	0.725636661	0.050489906	0.000810403
0	870	738.2411499	28164.13672	10	2	290	197	2	30.57024384	1009	0.778374493	0.051994018	0.001574746
0.000210302	670.8203735	531.5072632	27778.52539	10	2	229	197	1	20.69954681	1009	0.98412466	0.053055152	0.00241855
0.000931029	660	450	27393.16992	10	2	211	206	2	17.528368	953	0.98412466	0.053694531	0.003346956
0.002066516	725.6032104	559.0169678	27008.08203	10	2	319	206	2	10.93980408	953	0.972772896	0.053827878	0.004317207
0.003515563	577.0615234	460.9772339	26623.27148	10	2	222	210	3	16.05750847	924	0.781430364	0.053408448	0.005290595
0.005334532	174.9285583	141.4213562	26210.90234	10	2	154	210	11	17.43930817	924	1.176067829	0.052379437	0.006315326
0.007147381	189.7366638	0	25826.56836	10	2	110	210	7	4.380486965	924	1.652097225	0.050834093	0.007194973
0.009010317	108.1665421	282.8427124	25442.14063	10	2	174	210	6	16.72355843	924	1.238104105	0.049027208	0.008098003
0.010853372	474.3416443	650	25057.75977	10	3	224	205	1	18.27560616	957	0.822617233	0.047344219	0.009015608
0.012614238	846.9356689	1044.03064	24673.39063	10	2	269	205	0	27.36032104	957	0.714547634	0.046180498	0.009889632
0.014382788	1261.784424	1281.600586	24261.09766	10	2	381	205	0	33.21425247	957	0.705197096	0.045546051	0.010750134
0.015808893	1650.817993	1553.222412	23876.83398	10	2	527	201	0	25.51330948	986	0.642201006	0.04537122	0.011392577
0.017472491	4722.308594	694.6221924	20393.86719	10	2	411	207	0	20.8872757	939	0.639530182	0.03863129	0.016940705
0.016671378	4885.949219	350	20014.22656	10	2	231	207	0	38.83547592	939	0.639530182	0.037820522	0.017162107
0.01589608	5070.266113	0	19635.17773	10	2	175	210	0	21.21145058	915	0.665739298	0.037571497	0.017213613
0.015193736	5275.992676	335.4101868	19256.75195	10	3	221	210	0	19.86847496	915	0.736281514	0.038274057	0.017219566
0.014540517	5136.925293	212.1320343	18878.98828	10	4	148	214	0	10.92491055	889	0.715596735	0.040073447	0.017171914
0.013909052	4777.446777	206.1552887	18474.98242	10	2	117	214	0	3.438912392	889	0.662598491	0.043475974	0.017111555
0.013344499	4454.267578	353.5534058	18098.75391	10	2	231	212	1	13.42939377	902	0.672947764	0.047801111	0.016957831
0.012851542	4137.825684	0	17723.0957	10	2	126	212	1	5.570960045	902	0.688329756	0.052889578	0.017016698
0.012468816	3828.968506	206.1552887	17347.41992	10	2	172	210	1	27.85763931	917	0.700436831	0.058183685	0.017257459
0.012247793	3524.329834	150	16971.75586	10	2	246	210	1	40.22599792	917	0.706269503	0.063340217	0.017435715
0.012163309	3200.3125	180.2775574	16569.26367	10	2	331	210	2	29.78409576	917	0.748448014	0.068420492	0.017478812
0.012186487	2903.962891	552.2680664	16193.60938	10	2	444	206	1	17.7556076	957	0.789848089	0.072188608	0.01716353
0.0123157	2608.620361	710.6335449	15817.96777	8	2	469	206	1	10.11188316	957	0.752526522	0.074985072	0.016618181
0.012566178	2313.114746	934.0770874	15442.57129	8	2	586	205	2	21.13552666	965	0.675680339	0.076479532	0.015877243
0.012792136	2022.498413	996.2429199	15068.15527	8	2	563	205	1	25.4350338	965	0.729632139	0.076508909	0.014962217
0.012797717	1721.540039	1004.987549	14668.28223	10	2	586	201	1	12.77675056	992	0.754333198	0.075037584	0.013917819
0.012559292	1494.59021	1162.970337	14296.18848	10	2	503	201	1	21.4282074	992	0.706701994	0.072187662	0.012809384
0.012096888	1261.427734	894.4271851	13925.33301	10	2	484	207	1	27.97491074	949	0.733002841	0.068236224	0.011695277
0.011426204	952.9428101	750	13555.81836	10	2	426	207	4	18.32982063	949	0.743220031	0.063293368	0.010567597
0.010574435	630.7138672	738.2411499	13187.75586	10	2	325	211	2	21.95499802	916	0.743220031	0.05752534	0.009318168
0.009506883	240	820.0609741	12795.51855	8	2	263	211	2	8.735691071	916	0.79403156	0.050962351	0.008373789
0.008414825	120	500	12430.28516	8	2	171	211	1	8.867443085	916	0.762733936	0.04484209	0.008086225
0.007297117	483.7354736	353.5534058	12065.11133	10	4	160	214	0	9.462322235	894	0.724252939	0.039286952	0.008344596
0.0062278	870	100	11699.92285	10	4	133	214	0	3.769243956	894	0.704856694	0.034540791	0.008904226
0.005219812	1260	206.1552887	11336.70605	10	2	181	210	1	18.94418144	925	0.765280664	0.030665718	0.009739267
0.004381828	1680	604.1522827	10966.87695	10	2	243	210	0	15.79642487	925	0.744615614	0.027587324	0.011340615
0.003922027	2070	761.5773315	10608.72266	10	2	283	208	1	20.19835091	934	0.734997809	0.025521148	0.013027719
0.003792093	2460	921.9544678	10251.61914	10	2	328	208	1	14.33949471	934	0.727714062	0.02422205	0.015045592
0.004002462	2850.157959	951.3148804	9897.363281	10	2	372	205	1	14.27724266	962	0.730290413	0.0237577	0.017500881
0.004575065	3241.249756	1142.365967	9545.706055	10	2	373	205	1	22.37384415	962	0.72625494	0.023786409	0.020359578
0.00558361	3380.961426	1390.143921	9168.866211	10	3	475	208	2	19.18076897	931	0.712561369	0.024306636	0.023870014
0.006698672	3170.646729	1697.056274	8820.204102	10	3	500	213	3	30.63378906	898	0.715477586	0.025485506	0.02738726
0.00796042	2997.749268	1916.376831	8472.543945	10	3	351	213	3	28.34466934	898	0.821536303	0.028197775	0.031025473
0.009530079	2853.786865	2102.379639	8128.893066	10	2	232	213	4	18.19662666	898	0.809075117	0.032577131	0.034537613
0.011362803	2712.802979	2316.24707	7781.111816	10	2	159	213	2	11.10218811	898	0.862047374	0.038658265	0.038155932
0.013721212	2589.401367	2402.602783	7404.410645	8	2	123	216	2	7.416536808	878	1.089531064	0.047346652	0.042572733
0.016376603	2474.772705	2298.368896	7056.125	8	5	95	216	6	18.44837189	878	1.410408854	0.057395063	0.047546905
0.019323129	2359.152344	1981.161255	6709.54541	9	5	45	218	3	3.931095839	866	1.410408854	0.070027411	0.053174235
0.022432745	2240.178467	1691.892456	6361.131836	9	2	67	218	3	2.160789013	866	1.758452296	0.085969359	0.059124921
0.025588891	2135.275146	1432.654907	6009.068359	9	1	82	217	3	7.085726738	872	1.27763176	0.104665704	0.0653174
0.028890681	2028.053223	1236.931641	5634.012695	9	1	47	217	2	5.095619678	872	1.264757037	0.12675029	0.072033405
0.031820159	1950	1150	5289.707031	9	2	61	217	3	3.708616734	872	1.402318597	0.148695976	0.077986918
0.034509972	1866.761963	1079.351685	4944.178223	9	2	155	218	3	16.99413109	865	1.475637197	0.170845047	0.083673
0.036890417	1556.82373	1185.326904	4601.651855	9	2	209	218	9	22.34902763	865	1.700202584	0.1920892	0.08906664
0.038959417	1248.519165	1331.352661	4254.609375	9	2	142	216	5	20.92363739	889	1.971034527	0.211489052	0.093962632
0.041076697	937.2299805	1555.634888	3882.074219	9	2	121	218	6	8.530765533	863	2.380271196	0.229241341	0.098478355
0.0429409	700.3570557	1830.983398	3534.020264	9	2	179	218	17	4.380486965	867	2.726965904	0.242923647	0.101889387
0.044591926	445.9820557	1866.81543	3186.361572	9	2	120	218	20	7.725405216	867	3.874285698	0.253565162	0.104476213
0.045959931	161.5549469	1775.528076	2832.101807	8	5	56	218	57	4.69196701	876	8.576252937	0.260781109	0.106236674
0.046990387	150	1372.953003	2479.858887	8	3	42	218	47	4.787290573	876	7.711345673	0.264296114	0.1075892
0.047651377	523.9274902	921.9544678	2105.350342	9	3	30	218	3	1.817522049	876	8.879423141	0.26311335	0.109021254
0.047874697	361.2478333	570.0877075	1752.369873	9	1	41	219	35	4.044691086	870	11.71694279	0.257711142	0.110220261
0.047689028	0	158.1138763	1421.442871	8	1	17	219	24	1.967863798	870	14.78487015	0.24817349	0.110957772
0.04712823	364.9657593	206.1552887	1082.081299	8	5	18	220	22	3.035723686	865	13.25535393	0.234859616	0.110788621
0.046165787	742.1589966	604.1522827	785.1751099	8	1	27	220	16	4.582314968	865	11.79439926	0.217170104	0.109265745
0.044942342	764.8529053	884.590271	445.9820557	9	5	29	220	19	4.532714367	869	11.3997364	0.196413711	0.106915414
0.043556962	510	1185.326904	127.2792206	9	5	16	220	39	2.134299994	869	14.2446022	0.175608635	0.103856973
0.041964345	254.5584412	806.225769	150	8	1	18	220	17	2.698951006	876	16.47795105	0.153836682	0.100013211
0.040230546	30	427.2001953	432.6661682	8	1	8	220	25	0.954841256	876	17.3052578	0.131393716	0.095537059
0.038408488	60	206.1552887	690.6518555	8	5	12	220	55	1.067520261	876	13.95532894	0.109345928	0.090625994
0.036105778	270	471.6990662	926.1209717	8	5	13	220	52	1.217118144	873	15.41225624	0.087412663	0.085037716
0.033635803	330	851.4692993	1129.29187	8	5	13	220	41	2.635026455	873	18.01037979	0.070413791	0.079669394
0.025920821	2439.610596	3394.849121	3107.426514	9	5	11	219	4	2.901821613	831	2.60396862	0.042309165	0.036343332
0.026327815	2108.767334	2971.952148	3084.75293	9	5	8	219	4	1.391763449	831	2.675829411	0.042966224	0.039991494
0.027316354	1348.332275	1924.18811	3303.407227	9	4	4	219	1	0.754894495	842	3.248000383	0.044017833	0.047437854
0.027599914	1101.453613	1595.305664	3473.010254	9	1	3	219	1	1.067520261	842	3.422581911	0.044355173	0.048854213
0.02787582	840.5355225	1343.50293	3690.12207	9	1	6	220	2	4.431819916	850	4.348042965	0.044388473	0.049702037
0.028096171	626.418396	1141.27124	3572.016357	9	1	9	220	6	0.477453768	853	4.348042965	0.044074237	0.049861465
0.028326951	483.7354736	1044.03064	3185.090332	9	1	8	220	7	1.391763449	853	5.956329823	0.043526307	0.049416739
0.028620683	228.4731903	1050	2800.303467	9	1	9	220	10	2.433138847	860	7.203163147	0.042486027	0.048390672
0.029039755	94.86833191	1050	2418.677246	9	5	26	220	10	6.137379646	860	7.91243124	0.04082242	0.046822272
0.029472969	60	1118.033936	2012.461182	9	1	19	220	28	5.550718307	862	9.474053383	0.038390964	0.044585418
0.029727889	90	1100	1637.681274	9	1	8	220	8	2.719923258	862	10.59493828	0.035611585	0.042085536
0.029780209	240	1100	1261.427734	8	1	5	220	14	2.361991405	853	9.320137978	0.032418955	0.039264772
0.029659076	360	1200	878.2368774	7	1	6	220	8	1.067520261	853	6.754694462	0.028919613	0.03622815
0.02940526	458.9117432	1285.495972	512.6401978	7	1	5	220	8	2.635026455	853	4.5978055	0.02523887	0.033096895
0.029220829	577.0615234	1500.83313	174.9285583	7	1	9	220	3	2.456394672	846	3.978025913	0.021243302	0.029769046
0.029049443	721.2489014	1741.407471	67.08203888	7	1	6	220	7	2.160789013	846	3.900873661	0.017667945	0.026732102
0.02871741	931.9334717	2051.828369	201.2461243	7	1	7	220	8	2.160789013	846	3.514498234	0.014414142	0.023722716
0.028192505	635.6885986	2420.743652	424.2640686	7	1	6	220	6	1.909152389	846	3.482722521	0.011683668	0.020844217
0.025240734	351.1409912	1680.029785	1381.955078	9	4	7	220	2	2.569502831	846	3.716813803	0.004674253	0.011737974
0.023837861	690.6518555	1364.734375	1703.936646	9	4	6	220	1	1.217118144	846	3.009275436	0.002798599	0.008886329
0.022255545	664.0783081	996.2429199	2013.578857	9	1	5	220	4	1.817522049	848	3.903334379	0.001309321	0.006246127
0.020531401	276.5863342	694.6221924	2316.031006	9	1	6	220	7	1.067520261	848	3.903334379	0.00033185	0.003924054
0.018603582	123.6931686	269.2582397	2622.555908	9	5	13	220	2	2.134299994	848	3.933768034	0	0.002029148
0.0167544	517.8803101	0	2905.047363	9	5	20	219	2	0.754894495	851	4.059761047	0	0.001015711
0.014950838	910.9335938	111.8033981	3195.246582	8	3	23	219	4	1.721006155	851	4.378829956	0	0.000812107
0.013277363	1302.497559	450	3486.330566	8	1	6	219	5	2.361991405	847	5.123604298	0	0.001353457
0.011896303	1695.464478	851.4692993	3777.737305	8	5	6	219	10	0	847	5.056805611	0	0.002225173
0	1302.497559	1655.294556	35311.64453	10	2	760	191	0	26.52999878	1044	0.525419533	0.001389978	0
0	1019.117249	1431.782104	34923.41406	10	3	621	191	0	23.37448692	1044	0.435839564	0.002900361	0
0	42.42640686	460.9772339	32956.29297	10	1	349	205	1	14.30657768	959	0.57663691	0.020429904	0
0	400.2499084	350	32569.03125	10	1	394	205	1	14.27357101	959	0.537588239	0.024884755	0
0	323.1098938	335.4101868	32181.94727	10	3	311	205	1	31.08642006	961	0.496065468	0.029237004	0
0	192.0937347	206.1552887	31766.88281	10	3	231	205	1	18.88442802	961	0.517188787	0.033646621	0
0	84.85281372	70.7106781	31390.625	8	1	171	205	3	8.104435921	961	0.563307583	0.037379403	0
0	270	0	31004.21289	8	5	152	211	5	1.967863798	921	0.859157681	0.040591378	0
0	42.42640686	150	30618.00977	8	5	132	211	8	4.262692928	921	1.965524077	0.043222234	0
0	212.1320343	50	30232.02344	8	1	128	212	14	2.698951006	912	1.564996958	0.045304466	0
0	417.8516541	282.8427124	29818.25	8	1	150	212	8	10.89007092	912	1.468194127	0.047453389	0
0	626.418396	427.2001953	29432.75195	10	2	231	198	9	19.86847496	1001	1.427650213	0.049259149	0.000158884
0	758.9466553	447.2135925	29047.5	10	2	210	198	3	13.72132587	1001	0.806130767	0.051093455	0.00060649
0	721.2489014	304.1381226	28662.5	10	2	223	197	3	25.4350338	1009	0.969805539	0.052957416	0.001283613
5.56399E-05	576.281189	390.5124817	28277.76563	10	2	178	197	3	19.44368553	1009	1.130418777	0.054651331	0.002135043
0.000619525	318.9043884	212.1320343	27865.46289	10	3	152	197	2	15.71805763	1009	1.42771244	0.056128617	0.003195553
0.001664779	270	50	27481.08008	10	2	126	206	2	10.55538082	953	1.616642475	0.056997679	0.004251477
0.003101616	362.491394	212.1320343	27096.71094	10	2	174	206	4	25.84932518	953	1.024090171	0.05731735	0.005337168
0.004828833	502.8916321	353.5534058	26712.2832	10	2	214	210	6	15.84516716	924	1.071511507	0.057044312	0.006413919
0.006921489	108.1665421	158.1138763	26300.14648	10	1	119	210	10	9.764888763	924	1.071511507	0.056204129	0.007548411
0.00896411	247.3863373	111.8033981	25915.64258	10	2	116	210	3	13.58210182	924	1.652097225	0.055113688	0.008665549
0.01103367	30	335.4101868	25531.42773	10	2	135	210	6	4.727942467	924	1.238104105	0.054068282	0.009833205
0.013060199	408.0441284	657.6473389	25147.53516	10	2	144	205	2	11.48537064	957	0.849114358	0.053421047	0.010985128
0.014981391	800.4998169	756.6372681	24763.97852	10	2	210	205	1	16.23188591	957	0.769719541	0.053144611	0.012063158
0.016895737	1214.907349	986.1541748	24353.08984	10	2	297	211	0	23.43062592	922	0.793666005	0.05325852	0.013110605
0.018433983	1506.286865	1272.792236	23970.30078	10	2	343	211	0	22.48298073	922	0.763805091	0.053571723	0.013991476
0.01972306	1836.627319	1600.781006	23587.90039	10	2	495	201	0	34.03756332	986	0.789812386	0.05389468	0.014959599
0.020731894	2188.355469	1955.760742	23205.90625	10	2	467	201	0	25.99005699	983	0.706679583	0.053795997	0.015937317
0.021437077	2552.645752	2245.55127	22824.3418	10	2	431	201	0	23.32398796	983	0.76941365	0.053332068	0.016851969
0.022077292	2938.315918	2452.040039	22427.98438	10	2	499	201	0	30.10947227	985	0.659453452	0.053644896	0.018048186
0.022119878	3317.137207	2350.531738	22047.53125	10	2	547	201	0	28.30462837	985	0.67501533	0.053124201	0.01898999
0.021346923	4207.38623	1229.837402	20909.31055	10	2	414	208	0	27.97491074	932	0.692798018	0.050985299	0.022031484
0.020752665	4359.919922	790.569397	20503.96289	10	2	330	208	0	28.40739441	932	0.760680258	0.050337449	0.022916233
0.019969916	4534.864746	460.9772339	20126.40039	10	2	296	208	0	22.4768219	932	0.763190746	0.050035808	0.023490867
0.019020202	4730.972656	180.2775574	19749.50391	10	2	146	213	0	15.90987587	902	0.804457664	0.050158836	0.023992157
0.018074907	4950.727051	70.7106781	19373.3125	10	2	138	213	0	21.11985016	902	0.715596735	0.050823003	0.02439489
0.017155414	4942.72168	460.9772339	18997.65234	10	4	115	216	0	13.82849312	884	0.715596735	0.052574959	0.024652153
0.016213922	4568.380371	514.7814941	18595.16016	10	4	98	216	0	9.064292908	884	0.713797688	0.056070261	0.024893595
0.015334785	4230.95752	460.9772339	18219.48633	10	4	115	215	1	10.80494785	885	0.723280311	0.059986994	0.025095621
0.014503979	3904.266846	316.2277527	17843.82227	10	2	116	212	1	9.508656502	902	0.742378056	0.064619102	0.02532883
0.013762205	3584.215332	531.5072632	17468.16797	10	2	224	210	1	13.36220074	917	0.769072235	0.069929317	0.025575623
0.01328091	3275.362549	550	17092.52539	10	2	276	210	2	26.37616158	917	0.797839522	0.075188346	0.025648814
0.013145332	2943.365479	538.5164795	16690.35742	10	2	409	206	1	17.14216614	957	0.817376077	0.0802221	0.025544096
0.013132803	2645.789063	602.0797119	16315.94629	10	2	423	206	2	26.23873329	957	0.789848089	0.083724551	0.025100196
0.013199091	2346.912842	452.7692566	15942.50879	8	2	354	206	3	29.54143906	957	0.752526522	0.086169004	0.024390753
0.013359429	2054.288086	626.49823	15570.11523	8	2	422	205	3	31.87900734	965	0.76151526	0.087483734	0.023473052
0.013588879	1755.704956	604.1522827	15198.8418	10	2	399	205	3	30.293293	965	0.789731205	0.087218754	0.022313537
0.013622981	1440.3125	632.4555054	14802.62109	10	2	354	206	1	31.31234932	954	0.816569448	0.08518032	0.020886937
0.013389445	1166.919067	850	14433.99121	10	2	348	206	1	18.26473808	954	0.839683771	0.081533037	0.019289184
0.012914075	967.4709473	1131.37085	14066.76953	10	2	312	211	5	30.56899452	922	0.820620716	0.076574616	0.017637163
0.012212571	708.0254517	1100	13701.06934	10	5	268	211	5	24.51378632	922	0.801637232	0.070673399	0.016027186
0.011312128	402.4922485	939.4147339	13335.73438	10	2	258	213	3	15.48341465	911	0.807085395	0.064007752	0.014574664
0.010176175	60	626.49823	12944.71289	10	5	228	213	2	20.15542221	911	0.811244965	0.056338333	0.013611021
0.009070434	256.3200989	380.7886658	12596.07129	8	2	230	213	3	8.380191803	911	0.811244965	0.049631584	0.013602439
0.007842782	626.418396	223.6067963	12233.8584	10	2	168	214	2	16.91950989	894	0.786003768	0.043062717	0.013662413
0.006643607	997.2462158	0	11873.71094	10	4	154	214	0	2.719923258	894	0.750671744	0.037483759	0.014052881
0.005558314	1366.235718	70.7106781	11515.62402	10	4	144	210	0	11.27640152	925	0.796102166	0.032520112	0.014649766
0.004649839	1765.672729	250	11133.83984	10	2	188	210	1	19.98488426	925	0.739911675	0.028143646	0.015799237
0.004143683	2143.478516	412.3105774	10779.68945	10	2	252	208	1	19.07066727	934	0.785310924	0.025250725	0.017253885
0.003972283	2526.42041	522.0153198	10428.01074	10	2	346	208	1	6.990494251	934	0.824694872	0.0228782	0.019195484
0.004146075	2912.473145	559.0169678	10075.40039	10	2	255	205	1	16.73873138	962	0.730290413	0.021415146	0.021723015
0.004672443	3300.54541	781.0249634	9726.016602	10	2	280	205	1	16.70228577	962	0.72625494	0.020859854	0.024704173
0.005449965	3710.795166	1096.585571	9354.277344	10	3	427	206	2	25.35294914	950	0.723062813	0.020799514	0.028556649
0.006308962	3520.241455	1408.012817	9009.694336	10	3	597	206	2	12.71399689	950	0.704555631	0.021796633	0.032342415
0.007298261	3365.352783	1550.806274	8663.40625	10	3	407	206	2	9.787315369	950	0.823038757	0.02486187	0.036199249
0.008569856	3223.429932	1775.528076	8310.866211	10	3	318	206	3	27.64442444	950	0.805977464	0.029814446	0.040007744
0.010238959	3088.688965	2055.480469	7962.273438	10	3	220	206	3	21.1824646	950	0.925932288	0.036615986	0.043649346
0.01236371	2965.754639	2371.181152	7590.94873	10	3	221	212	4	27.548769	915	0.955044508	0.046045709	0.047853075
0.014812061	2851.10498	2516.445801	7243.431641	10	2	100	212	2	8.28042984	915	1.303572774	0.056314122	0.052282661
0.017569728	2732.471436	2232.711426	6891.385742	9	2	77	218	2	8.588925362	866	1.886057854	0.067917183	0.057350233
0.020508664	2621.01123	1998.124146	6540.068848	9	2	129	218	2	8.716696739	866	1.369758964	0.082275517	0.062726848
0.023512315	2388.158203	1773.414795	6193.964844	9	2	98	217	4	10.43076038	872	1.318672419	0.099270858	0.068181276
0.026666252	2055.164307	1612.451538	5826.027832	9	1	57	217	3	4.168739796	872	1.318672419	0.119387567	0.074083358
0.029480649	1783.928223	1500	5481.797363	9	1	66	217	4	7.653048515	872	1.564627171	0.139263362	0.079289615
0.032073606	1548.709106	1480.709229	5136.224121	9	1	65	218	4	7.917304993	865	1.82673645	0.159479246	0.084238298
0.034375418	1315.218628	1565.247559	4788.455078	9	1	77	218	5	13.86273575	865	2.431400061	0.179028854	0.08890029
0.036386099	1015.135437	1700	4440.101563	9	1	65	216	5	8.563128471	889	2.740233421	0.196972787	0.093070388
0.038457152	666.1080933	1882.153076	4068.070801	9	1	43	216	6	4.431819916	889	2.380271196	0.213402793	0.096803471
0.040302027	381.837677	2088.659912	3714.310059	9	2	39	217	11	8.28042984	877	3.765576124	0.226042464	0.099500328
0.04195179	150	2182.887939	3362.14209	9	1	33	217	16	3.843668222	877	11.49710655	0.235883534	0.10137891
0.043102827	123.6931686	1792.344849	3028.663086	9	2	67	218	10	15.87432575	876	12.25684357	0.241025865	0.102127761
0.044174168	391.1521301	1453.444214	2676.060547	9	2	92	218	12	13.65578556	876	7.701686859	0.243973523	0.102806136
0.044894163	468.6149902	1029.562988	2314.670654	8	2	55	218	13	14.02125454	874	7.963923931	0.242324829	0.103513062
0.045206811	182.4828796	640.312439	1978.408447	8	1	25	218	38	7.085726738	874	10.19564438	0.236766666	0.104220241
0.04523252	150	380.7886658	1654.629883	9	1	21	219	36	1.817522049	870	8.651403427	0.227310061	0.104681633
0.044979062	502.8916321	390.5124817	1336.60022	9	5	23	220	10	2.385944128	865	13.25535393	0.21431233	0.104524098
0.044434402	873.6131592	696.4194336	1018.233765	9	5	32	220	15	5.226703644	865	11.79439926	0.198299691	0.103429638
0.043514412	1060.23584	1068.87793	678.8225098	9	5	19	220	22	1.687604904	869	11.9217968	0.178301051	0.101154327
0.042413522	807.2174683	1159.741333	391.1521301	9	3	16	220	17	2.160789013	869	9.314277649	0.158427238	0.098219052
0.041104525	530.7541504	764.8529053	108.1665421	8	3	33	220	12	7.952308655	876	9.314277649	0.137663752	0.094538562
0.039653476	283.0194397	364.0054932	134.1640778	8	1	19	220	13	3.931095839	876	6.820371151	0.116747178	0.090265766
0.038039554	90	50	375.8989258	8	1	13	220	14	1.391763449	872	7.166136265	0.09647686	0.085598156
0.035889443	67.08203888	282.8427124	590.9314575	8	1	21	220	36	2.719923258	872	9.791817665	0.076804742	0.080358289
0.033555463	60	650	778.8452759	8	1	15	220	26	1.687604904	872	12.44861221	0.062286362	0.075517468
0.030964926	30	1000	931.4505005	8	1	14	220	25	0.954841256	873	19.14811897	0.051231042	0.070691116
0.028296458	120	1030.776367	1084.158691	8	5	18	220	30	3.931095839	873	17.77322197	0.043221403	0.065827958
0.025836421	284.6049805	848.5281372	1236.931641	8	1	12	220	42	1.687604904	868	13.56445122	0.037527803	0.061151125
0.023510465	512.6401978	565.6854248	1413.824585	8	5	10	220	38	0.337614715	868	10.97804356	0.033090562	0.056655347
0.021711612	577.0615234	424.2640686	1584.329468	8	1	8	220	40	0.754894495	864	9.427244186	0.030091574	0.053025845
0.027446466	2413.462158	2860.943848	2660.545166	9	1	6	219	3	1.721006155	831	2.349799156	0.0450233	0.039537866
0.029046582	617.737793	743.3034668	3502.94165	9	1	3	220	3	1.391763449	846	4.04097414	0.043645732	0.049084201
0.029164506	323.1098938	650	3120	9	5	14	220	9	3.109632969	846	4.524600506	0.042799395	0.048583888
0.029317811	30	650	2730	9	1	16	220	5	3.389067173	849	4.397286415	0.041740634	0.047503699
0.029578175	295.4657288	650	2340	9	1	13	220	2	3.64697051	849	4.397286415	0.040116791	0.04588265
0.029985923	417.8516541	667.0831909	1920	9	1	11	220	3	4.822542191	853	9.474053383	0.037728045	0.043585952
0.030300491	268.3281555	700	1530.294067	9	5	8	220	6	3.814074755	862	11.80918407	0.035003077	0.041036811
0.030537559	123.6931686	750	1143.547119	8	1	14	220	10	3.016961336	853	12.04066753	0.031871833	0.038168319
0.030606674	30	800	764.8529053	8	1	14	220	7	0.954841256	853	8.137136459	0.028440848	0.035085499
0.030593013	90	919.2388306	391.1521301	8	1	8	220	20	1.721006155	846	6.846666336	0.024835428	0.031909578
0.03073266	210	1204.159424	0	8	1	13	220	10	1.687604904	846	6.7585392	0.020923352	0.028533107
0.030733977	375.8989258	1530.522827	362.491394	8	1	9	220	9	1.432096243	846	6.167262077	0.017438488	0.025601732
0.030553862	657.951355	1872.164551	563.6488037	8	5	5	220	9	1.391763449	846	4.81091547	0.014282219	0.022778707
0.030160092	426.380127	2238.861328	742.7650757	8	1	8	220	11	0.337614715	846	3.482722521	0.011651632	0.02002866
0.028608292	174.9285583	1773.414795	1291.394653	9	4	5	221	5	1.012750387	846	4.377197742	0.006793571	0.014060726
0.027478268	531.6013794	1431.782104	1609.968994	9	1	4	221	3	0.754894495	847	3.321863413	0.004652185	0.011226947
0.026121939	882.3264771	1140.175415	1932.149048	9	1	6	221	2	1.012750387	847	3.67303133	0.00278153	0.008515375
0.024565427	706.1161499	851.4692993	2253.996338	9	2	10	220	5	2.719923258	851	4.266779423	0.001297654	0.006011424
0.022846349	313.209198	500	2567.586426	9	1	6	220	8	2.134299994	851	4.612202168	0.000325989	0.003926641
0.02089843	90	100	2898.223633	9	3	17	220	7	2.569502831	851	5.003442764	0	0.002372354
0.019011559	483.7354736	158.1138763	3180.565918	9	3	21	219	6	2.698951006	851	4.059761047	0	0.001634964
0.017153881	873.6131592	460.9772339	3463.018799	8	1	12	219	3	0.337614715	851	4.380216122	0	0.001701369
0.015522692	1266.056885	640.312439	3752.878906	8	1	10	219	4	2.134299994	847	4.817113876	0	0.002526877
0.01423215	1659.517944	965.6604004	4043.772949	8	1	5	219	4	1.067520261	847	4.934341431	0	0.003651105
0.013330652	2081.273682	1334.166382	4360.229492	8	5	4	219	5	0.954841256	843	4.662727833	0	0.005107484
0.01300327	2466.57666	1123.610229	4671.723633	8	1	6	219	5	1.391763449	843	4.340243816	0	0.007053629
0	1049.571289	1277.693237	35383.94141	10	2	825	191	0	26.83810043	1047	0.383440673	0.001461339	0
0	750	1154.3396	34996.51563	10	2	688	191	0	29.77230835	1047	0.366663992	0.003003045	0
0	0	158.1138763	33420.33594	10	2	291	205	1	15.15577888	960	0.539424717	0.016483547	0
0	30	100	33044.27344	10	2	279	207	1	21.55288696	947	0.57663691	0.020913977	0
0	0	50	32658	10	2	260	205	1	5.759620667	959	0.556226134	0.02543631	0
0	67.08203888	50	32271.92773	10	2	246	205	1	4.857533455	961	0.604774356	0.029850656	0
0	189.7366638	100	31858.03711	10	2	232	205	1	24.31756783	961	0.5965451	0.034312814	0
0	361.2478333	206.1552887	31472.41602	10	2	275	205	3	20.51645851	961	0.541646183	0.038057316	0
0	593.9697266	304.1381226	31087.02148	10	3	265	211	2	15.16945648	921	0.580587208	0.041303128	0
0	323.1098938	500	30701.85938	8	3	194	211	5	11.37191486	921	0.693202317	0.043961443	0
0	120	212.1320343	30316.94141	8	5	131	212	12	4.262692928	912	0.840313613	0.046090048	0
0	84.85281372	0	29904.40234	8	5	118	212	14	2.263636112	912	1.619740248	0.048291523	3.96861E-05
0	284.6049805	0	29520.03125	10	1	124	209	14	5.52021265	936	1.427650213	0.050263479	0.000366467
0	371.0794983	180.2775574	29135.60742	10	1	126	209	16	12.36455345	936	2.170338392	0.052425999	0.000971284
9.08996E-06	331.3608398	0	28751.28711	10	1	121	210	10	4.315448761	927	1.911890745	0.054587178	0.001794874
0.000269587	212.1320343	50	28366.82031	10	5	105	210	9	4.582314968	927	1.624341369	0.056547325	0.002782028
0.001168104	42.42640686	0	27954.65625	10	3	107	213	5	11.47125721	902	1.591155648	0.058264837	0.003976329
0.002501598	120	206.1552887	27570.19531	10	3	137	213	7	14.82299232	902	1.623183966	0.05934355	0.005145519
0.00420605	84.85281372	50	27186.02539	10	3	102	213	6	2.385944128	902	1.292583585	0.059965774	0.006333747
0.006180258	300	0	26802.1582	10	2	99	210	11	7.543149948	924	2.178420544	0.060075048	0.007507545
0.008330685	0	141.4213562	26418.60742	10	1	97	210	9	9.304115295	924	1.328080177	0.059857689	0.008783721
0.010761684	379.4733276	141.4213562	26007.69922	10	2	123	210	9	10.17652702	924	1.426907301	0.059653502	0.010288399
0.013014545	0	447.2135925	25624.86523	10	2	122	210	6	4.072588444	924	1.426907301	0.059670474	0.011698597
0.01520378	375.8989258	304.1381226	25242.39258	10	1	108	205	2	3.181812763	957	1.382733941	0.060049687	0.01306545
0.017267084	642.0280151	427.2001953	24860.29883	10	2	130	205	2	13.96488094	957	1.133307695	0.06063218	0.014330802
0.019149814	934.3446655	707.1068115	24478.60352	10	2	204	211	1	11.81850624	922	0.94378233	0.061332889	0.015453103
0.021112241	1291.394653	1097.724976	24082.00391	10	2	241	211	1	13.85893631	922	0.87662077	0.062963575	0.01693631
0.022488799	1663.850952	1415.097168	23701.32813	10	2	297	211	1	34.74795532	922	0.832843304	0.063692242	0.018186763
0.023563424	2044.627075	1752.854858	23321.11719	10	2	305	211	0	16.42886162	920	0.813007772	0.063826866	0.019416746
0.024312617	2429.814697	1916.376831	22941.39063	10	2	297	211	0	22.37384415	920	0.76941365	0.063618444	0.020653274
0.02476717	2846.049805	2100	22534.97266	10	2	301	210	0	23.16758728	923	0.774303496	0.063808456	0.022220237
0.024924284	3235.69165	2170.829346	22156.35547	10	2	307	210	0	38.88263702	923	0.755357385	0.063633956	0.023835527
0.024967441	3546.730957	2083.866699	21778.30664	10	2	368	210	0	33.78277206	929	0.748155594	0.063279904	0.025478041
0.024852516	3700.716064	1720.465088	21400.85352	10	2	400	204	0	26.14265823	961	0.759471476	0.063134737	0.027033368
0.024546646	3836.482666	1379.311401	21024.0293	10	2	425	208	0	9.970261574	932	0.758979917	0.062935561	0.02855996
0.024017857	4003.623291	1081.665405	20621.02344	10	3	353	208	0	13.61706161	932	0.856624067	0.063224405	0.030179085
0.023261024	4189.379395	707.1068115	20245.37695	10	3	297	213	0	26.47728157	902	0.780769169	0.063662738	0.031599499
0.022283843	4400.90918	412.3105774	19869.71875	10	3	266	213	0	7.746973515	902	0.804457664	0.064342558	0.03297472
0.021131329	4633.033691	364.0054932	19494.04492	10	3	156	213	0	11.79570961	902	0.787552595	0.065598473	0.034119528
0.019967981	4773.300781	583.0952148	19118.38086	10	4	105	216	1	1.391763449	884	0.849708855	0.067742765	0.034982923
0.018749788	4384.928711	919.2388306	18715.88867	10	4	104	216	0	6.201053619	884	0.825516582	0.07134328	0.035964876
0.017582675	4032.183105	790.569397	18340.23438	10	3	124	215	2	12.65932369	885	0.825516582	0.075169809	0.03656166
0.016433394	3687.92627	667.0831909	17964.89063	10	3	135	215	2	8.327142715	885	0.826475263	0.079371892	0.036909133
0.01547002	3354.772705	813.94104	17590.38867	10	2	196	212	2	17.23022652	911	0.929582417	0.08422143	0.037003621
0.014802137	3032.226807	950	17216.78516	10	2	321	212	3	19.07066727	911	0.915215611	0.089208379	0.036842272
0.014465956	2696.664551	756.6372681	16817.69531	10	2	274	213	3	22.07341576	905	0.817376077	0.094075702	0.036464456
0.014391356	2388.34668	380.7886658	16446.18555	10	3	220	213	4	17.84268188	905	0.869668543	0.097439833	0.035712603
0.014393089	2089.042725	100	16075.77344	8	2	188	213	2	12.26014709	905	0.941915274	0.099632457	0.034587979
0.014473473	1789.217651	427.2001953	15706.54004	8	2	233	214	3	11.38616467	898	0.976298809	0.100549772	0.033093821
0.014650508	1497.89856	250	15338.56934	10	2	236	205	2	18.6614399	965	0.924224496	0.099970527	0.031304479
0.014709808	1173.456421	316.2277527	14946.17383	10	3	232	206	2	18.45910072	954	0.962839842	0.09740036	0.029255604
0.014578183	865.3323364	602.0797119	14596.31836	10	2	205	206	2	12.48939991	954	1.010249972	0.094015643	0.027745947
0.014097612	593.9697266	943.3981323	14231.13477	10	2	168	211	2	11.04835224	922	1.002121687	0.088067517	0.025413061
0.013375739	442.9447021	939.4147339	13865.875	10	3	166	211	3	11.179986	922	1.011264324	0.080951504	0.023049695
0.012439624	134.1640778	761.5773315	13502.2666	10	2	145	213	2	7.746973515	911	0.807085395	0.073136032	0.021150796
0.011251631	189.7366638	403.1128845	13115.18164	10	2	197	213	2	7.431549549	911	0.903514624	0.06427782	0.020081308
0.010006503	496.5883484	70.7106781	12755.50488	10	2	102	214	2	10.96952534	895	0.947235584	0.055947393	0.019498602
0.008702252	807.7747192	50	12397.55176	10	3	159	214	5	23.32398796	895	1.013834596	0.048136573	0.01932219
0.007412787	1138.419922	223.6067963	12040.80566	10	3	159	214	3	25.15631866	895	0.882970273	0.041421525	0.019528978
0.006223516	1500.299927	206.1552887	11686.49219	10	2	158	213	2	21.83567238	898	0.882970273	0.035500314	0.020052098
0.005212625	1900.447266	0	11310.31836	10	4	134	213	1	3.321432114	898	0.83909452	0.029932303	0.021054147
0.00465976	2271.299072	50	10957.68262	10	2	158	213	1	17.03574181	898	0.865537405	0.025672875	0.022275917
0.004450372	2642.215088	111.8033981	10608.00195	10	2	199	213	1	20.35706711	898	0.824694872	0.02231176	0.023975542
0.004584336	3013.469727	212.1320343	10260.04395	10	1	235	205	1	11.76828861	962	0.875739932	0.019591304	0.026389597
0.004918267	3390	531.5072632	9914.353516	10	2	220	205	1	16.77507973	962	0.910930634	0.0180321	0.02949924
0.005429295	3800.065674	917.8779907	9545.706055	10	2	363	206	2	21.65061188	950	0.87113744	0.017372129	0.033477142
0.006031434	3878.479004	1019.803894	9193.12793	10	2	413	206	2	13.78268242	950	0.85274303	0.018157441	0.037452016
0.006757686	3732.800537	1209.338623	8844.099609	10	3	371	206	3	16.80831528	950	0.867128551	0.021421727	0.041439448
0.007682698	3589.233887	1486.606934	8496.358398	10	2	367	206	2	9.333629608	950	0.853108525	0.027004689	0.045312237
0.009059552	3467.174561	1811.76709	8150.122559	10	2	322	206	2	9.473928452	950	0.979651749	0.034366284	0.048990287
0.010955697	3336.61499	2191.460693	7773.705566	10	2	265	212	3	25.35809135	915	0.955044508	0.044331096	0.052965187
0.013168721	3037.268555	2555.386475	7422.196289	10	2	200	212	2	20.29804039	915	1.303572774	0.054868676	0.056897007
0.015697705	2745.778564	2538.700439	7075.231445	9	2	71	216	2	12.17677879	887	1.838426232	0.065849267	0.061292209
0.018413933	2448.999756	2304.88623	6732.042969	9	2	126	216	3	18.96231842	887	1.911988258	0.078445189	0.066003665
0.021204015	2140.327148	2136.000977	6386.055176	9	2	131	216	3	4.763641834	885	1.599172115	0.093499638	0.070734031
0.024145031	1806.239136	1955.760742	6018.047852	9	2	113	216	4	5.730255604	885	2.039193153	0.111462146	0.075724803
0.026790194	1497.89856	1900	5670.317383	9	1	60	218	4	5.730255604	877	2.784919739	0.129191592	0.080108009
0.029255301	1230.365845	1882.817017	5322.273926	9	1	45	218	7	2.263636112	877	2.784919739	0.147292823	0.084234819
0.031201867	975.807373	1950	4992.003418	9	1	34	218	5	1.391763449	865	3.37900877	0.16355969	0.08797057
0.033121251	742.7650757	2079.66333	4638.469727	9	1	38	216	6	1.217118144	889	2.740233421	0.179671407	0.091308378
0.035103414	458.9117432	2191.460693	4261.689941	9	1	32	216	9	3.584252357	889	3.445418358	0.194482565	0.0941668
0.036897331	94.86833191	2405.202637	3910.716064	9	5	29	217	34	1.967863798	877	6.974826336	0.205843061	0.096084006
0.038522154	189.7366638	2303.258545	3558.005127	9	2	23	217	17	0.754894495	877	14.01424122	0.214711487	0.09720777
0.039907858	241.8677368	1929.378174	3215.042725	9	1	20	218	14	1.687604904	876	15.98777485	0.220590442	0.097560622
0.04099974	210	1570.03186	2881.406006	8	2	34	218	9	5.951584339	876	12.720047	0.222828165	0.097599223
0.041788436	134.1640778	1202.081543	2525.17334	8	5	19	218	4	0	874	9.307801247	0.220709562	0.097631149
0.04233446	84.85281372	917.8779907	2206.173096	8	1	28	218	4	2.361991405	874	7.411452293	0.215025693	0.097797982
0.04263794	349.8571167	801.5609741	1888.094238	9	5	16	218	12	0.477453768	874	8.651403427	0.205725208	0.09786246
0.042667691	684.1052246	761.5773315	1569.7771	9	1	29	219	13	1.909152389	865	7.610169411	0.193165421	0.097611874
0.042411685	1025.280396	955.2486572	1253.195923	9	1	30	219	15	3.016961336	865	8.516220093	0.177872553	0.096562639
0.04180491	1363.598145	1297.112183	948.6832886	9	5	22	220	13	1.817522049	867	9.243348122	0.158952415	0.094386257
0.04100414	1087.060303	1252.99646	666.1080933	9	1	22	220	16	1.067520261	867	7.40377903	0.140238434	0.091610283
0.040000781	831.9254761	890.2246704	408.0441284	8	1	24	220	7	2.8624053	868	4.23406601	0.12075787	0.088144027
0.038857888	618.4658203	531.5072632	161.5549469	8	1	41	220	6	9.646224976	876	3.928616285	0.101552904	0.08414042
0.037422828	436.8065796	180.2775574	42.42640686	9	3	21	220	8	2.160789013	872	4.460797787	0.083407797	0.07979694
0.035444196	284.6049805	111.8033981	247.3863373	9	3	20	220	8	0	872	9.791817665	0.066237979	0.074959978
0.03326926	150	474.3416443	417.8516541	9	1	21	220	32	1.967863798	873	12.44861221	0.054257885	0.070691183
0.030846475	0	873.2124634	569.2099609	8	1	21	220	7	1.391763449	873	14.74843693	0.045696259	0.066580981
0.02848695	174.9285583	761.5773315	721.2489014	8	1	60	220	29	13.90445614	873	15.17836952	0.039649792	0.062548578
0.026331715	30	494.974762	882.3264771	8	5	17	220	53	3.584252357	868	13.14485359	0.03507258	0.058772646
0.024317991	189.7366638	250	1055.130371	8	1	12	220	44	1.067520261	868	13.17986584	0.03148926	0.055159643
0.022796424	379.4733276	70.7106781	1230	8	5	7	220	24	0	864	12.2497406	0.029554669	0.052055452
0.021588208	560.446228	141.4213562	1404.563965	7	1	9	220	23	3.843668222	864	9.511002541	0.029306391	0.049042154
0.029946439	67.08203888	254.9509735	2945.505127	9	1	7	220	4	2.02486825	846	3.217396498	0.041531991	0.04727722
0.029983209	216.3330841	250	2664.432373	9	1	5	220	2	0.675206006	849	4.397286415	0.040298738	0.046155915
0.030105852	524.7856445	250	2292.59668	9	1	2	220	1	0.754894495	849	4.210937023	0.038730934	0.044500615
0.030428628	778.8452759	269.2582397	1868.689331	9	1	3	220	1	1.391763449	853	4.2999897	0.036409725	0.042170033
0.030740431	626.418396	350	1474.889771	9	1	3	220	1	0.754894495	853	4.2999897	0.03376843	0.03960124
0.031033376	502.8916321	350	1081.665405	8	1	6	220	1	2.569502831	848	5.297064304	0.030734081	0.03672003
0.031302754	390	403.1128845	690	8	1	11	220	4	0.337614715	848	5.380002022	0.027413219	0.033631422
0.031624638	271.6615601	636.3961182	300	8	1	15	220	6	2.8624053	849	6.947646141	0.023931146	0.030456638
0.031977728	150	986.1541748	120	8	1	18	220	20	0	849	8.244521141	0.020161523	0.027086787
0.03213717	108.1665421	1386.54248	488.364624	8	1	19	220	51	1.687604904	854	6.167262077	0.016828155	0.024190687
0.032098234	416.7733154	1773.414795	865.8521729	8	5	8	220	17	0.954841256	854	4.81091547	0.013836681	0.021605287
0.03182869	150	2118.961914	1081.665405	8	1	8	220	7	1.067520261	846	4.65255785	0.011351855	0.019065375
0.031307817	30	2009.975098	1294.179321	8	1	5	221	2	0.754894495	846	5.443902493	0.009010551	0.016458485
0.030476794	342.0526123	1570.03186	1560.288452	8	1	4	221	3	1.067520261	846	3.919019222	0.006562784	0.013619617
0.029418925	702.2819824	1250	1847.620117	8	1	4	221	3	1.817522049	847	3.028236389	0.004461549	0.011004077
0.028117845	1053.422974	894.4271851	2160.208252	9	1	7	221	4	0.754894495	847	3.612676144	0.002634574	0.008479252
0.026599677	742.1589966	570.0877075	2482.0354	9	2	9	220	6	0.675206006	851	4.453270912	0.001197911	0.006225277
0.025065001	362.491394	282.8427124	2817.445557	9	1	11	220	8	2.134299994	851	5.474784851	0.000278934	0.004563897
0.023120407	42.42640686	0	3164.253418	9	1	11	220	12	3.723867178	856	5.003442764	0	0.003352598
0.021231908	429.5346375	300	3474.046631	9	1	15	220	4	2.719923258	856	4.796982765	0	0.002896442
0.019504262	823.7717896	694.6221924	3756.234863	8	5	11	220	3	2.569502831	856	3.9641366	0	0.003311589
0.018028479	1215.647949	1000	4038.539307	8	1	5	220	2	0	851	3.9641366	0	0.00440055
0.016856505	1608.01123	1210.371826	4326.661621	8	5	4	220	4	0	851	3.631678581	0	0.005765881
0.016041992	2030.492554	1312.44043	4643.026855	8	3	15	220	5	1.391763449	844	3.40805459	0	0.007588687
0.015537574	2423.324219	1188.48645	4934.06543	8	3	41	220	2	6.063765049	844	3.341647625	0	0.009985574
0	492.0365906	761.5773315	35073.90234	10	2	711	200	0	35.28781891	989	0.400042415	0.002969658	0
0	174.9285583	651.9202271	34698.01953	10	2	523	200	0	11.50415993	989	0.400681347	0.005090571	0
0	330	212.1320343	33512.14844	10	2	344	205	0	18.28646469	960	0.539424717	0.01642477	0
0	351.1409912	300	33126.62891	10	3	358	207	1	18.25386238	947	0.822814286	0.020895367	0
0	390	353.5534058	32741.32617	10	2	391	207	1	21.45892334	947	0.97364378	0.025423065	0
0	442.9447021	353.5534058	32356.24805	10	2	360	209	1	20.53510094	933	0.76211381	0.029842582	0
0	563.6488037	460.9772339	31943.50586	10	2	379	209	0	20.27199554	933	0.76211381	0.034302555	0
0	702.9224854	570.0877075	31558.92969	10	2	393	210	1	15.49341583	928	0.561297953	0.038051415	0
0	872.0665283	707.1068115	31174.60547	10	3	275	210	2	11.00901604	928	0.517094195	0.041301459	0
0	655.2098999	750	30790.14453	8	1	210	210	2	10.82504368	928	0.544947863	0.043963887	0
0	456.9463806	514.7814941	30405.85547	8	3	163	212	3	8.710354805	912	0.840313613	0.046094891	0
0	241.8677368	380.7886658	29993.51953	8	3	128	212	12	5.322852612	912	1.619740248	0.048288472	0.000144397
0	60	180.2775574	29609.16406	8	5	115	209	5	0.675206006	936	1.956528068	0.050482724	0.000618029
0	0	50	29224.75781	8	5	113	209	16	5.720433235	936	3.153450012	0.052894384	0.001360303
9.96437E-05	60	180.2775574	28840.62695	8	5	113	210	12	2.160789013	927	2.67870307	0.0552922	0.002311957
0.000603554	134.1640778	304.1381226	28456.7832	8	2	148	210	19	17.77531624	927	1.88105607	0.057488032	0.003417781
0.001794167	308.8688965	412.3105774	28045.50781	8	3	223	213	3	17.18333054	902	1.094036818	0.059509173	0.004728694
0.003379612	468.6149902	531.5072632	27662.31055	8	3	158	213	3	11.76371193	902	0.908460855	0.061049696	0.005996896
0.005317945	192.0937347	212.1320343	27279.4375	8	3	108	213	4	5.095619678	905	0.999717236	0.062110197	0.007274848
0.007507965	90	141.4213562	26896.90234	10	1	107	213	12	5.601181984	905	2.178420544	0.062772095	0.008661889
0.009856136	30	0	26514.72266	10	1	89	213	14	2.882181168	905	2.735374928	0.063382328	0.010210535
0.012478321	0	100	26105.39648	10	1	85	215	12	1.967863798	897	2.459891558	0.06424395	0.011980692
0.014998726	30	70.7106781	25736.10156	10	2	78	215	8	6.754583836	897	2.088652611	0.065780111	0.0137361
0.017341055	67.08203888	50	25355.23633	10	1	79	213	5	2.901821613	905	1.803397655	0.067201972	0.015313568
0.019538837	390	206.1552887	24974.79688	10	1	94	213	2	6.063765049	905	1.620631814	0.068676345	0.016763486
0.021537341	778.8452759	514.7814941	24594.80469	10	2	124	211	2	9.508656502	922	1.620631814	0.070117295	0.018117169
0.023435703	1200.749756	948.6832886	24188.03906	10	1	143	211	2	15.61282825	922	1.251168966	0.071717963	0.019716708
0.024879992	1594.521851	1308.625244	23809.05859	10	2	202	211	3	24.42687416	920	0.832843304	0.072824381	0.021234211
0.026004529	1986.579956	1408.012817	23430.5957	10	3	267	211	1	21.97409058	920	0.813007772	0.073265389	0.022839189
0.026785817	2379.285645	1504.160889	23052.67188	10	3	177	211	1	10.0140686	920	0.834606946	0.073578268	0.024654314
0.02725073	2694.327393	1650	22675.31641	10	3	171	210	0	10.62221718	923	0.858816266	0.074145302	0.026767835
0.027647935	2988.72876	1784.65686	22271.64063	10	2	276	210	0	35.88354874	923	0.863631368	0.074571937	0.029239634
0.027842505	3201.156006	1950	21895.58203	10	2	416	210	0	22.20138741	929	0.867383659	0.074770957	0.031616215
0.027848398	3330.135254	1941.648804	21519.93555	10	2	275	210	0	25.15631866	929	0.913442016	0.075044759	0.034101374
0.027632751	3470.806885	1594.521851	21144.27539	10	2	232	211	0	21.8805275	916	0.928155243	0.075736962	0.036614411
0.027185941	3642.993164	1274.754883	20768.60352	10	3	240	211	0	16.75085831	916	1.006631613	0.076939985	0.039237585
0.026518263	3853.336182	961.7692261	20366.11133	10	2	333	214	0	22.75153351	900	0.780769169	0.078682773	0.042192943
0.025635257	4080	801.5609741	19990.44727	10	2	200	214	0	23.78415489	900	0.87081033	0.080540501	0.044546306
0.024525106	4328.013184	776.2087402	19614.79297	10	2	156	214	0	22.87810516	900	0.846361041	0.082925007	0.046486314
0.023205929	4596.563965	890.2246704	19239.42773	10	2	123	215	1	16.72355843	896	0.932197809	0.085902736	0.048218273
0.021742282	4230.425293	807.7747192	18838.18555	10	4	111	216	0	7.832625866	884	0.974715412	0.090026617	0.049894419
0.020305773	3863.599365	500	18464.53125	10	3	105	215	0	2.901821613	885	1.020579576	0.094307989	0.050832033
0.018960565	3502.813232	450	18091.76563	10	3	116	215	1	8.327142715	885	1.147425056	0.098445654	0.051261015
0.017854024	3150.142822	640.312439	17719.94727	10	2	131	212	1	10.3573103	911	1.147425056	0.102499828	0.051208649
0.016992988	2808.647461	890.2246704	17349.13281	10	2	218	212	4	20.11955452	911	1.324846029	0.106462419	0.050885763
0.016400959	2455.239258	715.8910522	16953.26563	10	2	213	213	2	8.984876633	905	0.897828937	0.110672571	0.05019629
0.016298393	2124.923584	304.1381226	16599.78906	10	3	148	213	2	4.058664322	905	1.053234339	0.11478956	0.04996793
0.016133109	1816.177246	70.7106781	16232.77246	10	3	147	214	2	7.117176533	898	1.060318589	0.116376437	0.048178434
0.016034745	1514.331543	403.1128845	15867.0791	10	3	161	214	2	4.393377304	898	1.082614183	0.11657802	0.045918539
0.01605558	1214.907349	250	15501.75781	10	3	133	214	2	7.804184914	898	1.080407381	0.115329556	0.043225739
0.016123177	900	50	15110.74121	10	3	131	215	2	9.304115295	890	1.121451259	0.112188168	0.040154148
0.015907386	600	427.2001953	14746.15234	10	3	144	215	2	6.804089546	890	1.186755776	0.107139617	0.036994301
0.015424823	308.8688965	707.1068115	14383.14648	10	1	117	216	2	5.479268551	884	1.258169532	0.100386769	0.033743795
0.014691056	84.85281372	559.0169678	14021.84766	10	3	105	216	5	8.056359291	884	1.011264324	0.092300169	0.030627161
0.013733146	108.1665421	471.6990662	13662.38965	10	3	109	217	8	6.423151016	881	1.185884356	0.083372332	0.028172046
0.012513519	429.5346375	200	13279.5332	10	3	140	213	3	13.96111298	911	1.644558668	0.073457025	0.026586849
0.011226287	737.9024048	0	12923.03711	10	3	88	214	3	6.721369267	895	1.437719226	0.063830867	0.025829051
0.009870073	1046.565796	150	12568.81836	10	3	109	214	2	11.00901604	895	1.155561328	0.054554757	0.025426164
0.008518788	1364.587891	550	12217.07422	10	3	174	214	2	17.34387207	895	0.978961408	0.046328016	0.025500953
0.007257837	1678.39209	538.5164795	11864.30762	10	3	209	213	2	18.56595039	898	0.903878152	0.039318155	0.026046082
0.006127287	2049.243652	353.5534058	11490.03906	10	2	202	213	2	23.69127846	898	0.932571173	0.032401942	0.027011452
0.005496419	2408.422607	200	11142.00195	10	2	183	213	1	23.75956726	898	0.865537405	0.026800923	0.028088327
0.005234171	2777.22876	180.2775574	10795.70703	10	1	151	213	1	9.697272301	898	1.002782822	0.02234455	0.029575864
0.005171441	3147.713379	0	10452.06152	10	1	154	211	1	7.187414169	915	1.137354374	0.018666707	0.031775817
0.005258231	3518.323486	353.5534058	10099.71289	10	2	181	211	1	11.98121166	915	1.26159215	0.016102636	0.034832932
0.005531411	3918.417969	550	9726.016602	10	2	245	211	1	18.78516388	919	1.153259873	0.014716042	0.038830504
0.005957848	4243.170898	670.8203735	9378.155273	10	2	282	211	1	20.09799194	919	1.063875794	0.015272256	0.042798676
0.006527409	4011.707764	919.2388306	9032.441406	10	2	277	211	2	26.66817665	919	0.952585757	0.018688925	0.046858992
0.007227792	3699.256592	1261.942993	8680.582031	10	2	257	211	1	16.41954613	919	0.932239652	0.024713384	0.050730176
0.008257389	3403.248535	1656.049561	8328.553711	10	2	213	211	2	19.21134567	919	0.979651749	0.032481037	0.054328423
0.009833538	3078.765869	2035.927368	7956.73291	10	2	137	212	2	19.56097794	915	1.09360075	0.042730276	0.057959221
0.01177222	2779.496338	2423.324219	7613.678711	10	1	91	212	2	13.62869263	915	1.464876413	0.053264696	0.061387565
0.014030803	2480.403076	2815.137695	7267.310547	9	1	60	216	2	3.438912392	887	2.43745327	0.064075351	0.065029331
0.016314263	2172.049805	2657.066162	6942.002441	9	1	54	216	3	5.269658089	887	2.988518953	0.074823238	0.06913501
0.018820461	1879.494629	2451.530029	6594.133789	9	1	57	216	4	6.01728487	885	2.437822819	0.087436125	0.073063552
0.02146399	1544.344482	2352.126709	6222.234375	9	1	57	216	4	11.19934273	885	2.445607901	0.10274405	0.077065207
0.023836186	1235.475586	2300.543457	5874.027344	9	1	51	218	6	8.300483704	877	3.366524458	0.118026726	0.08048293
0.026034787	926.6066895	2294.558838	5520.733887	9	1	36	218	8	3.109632969	877	4.489397526	0.133661002	0.083637334
0.02800869	657.951355	2340.939941	5168.539551	9	1	26	218	6	2.134299994	877	3.858309031	0.149037033	0.086566657
0.029749177	424.2640686	2415.056885	4817.686035	9	5	25	219	8	3.372286797	872	6.402407646	0.163288057	0.089069784
0.031599712	192.0937347	2581.181885	4440.101563	9	2	29	219	17	3.321432114	872	6.402407646	0.176362276	0.091067746
0.033315048	42.42640686	2740.894043	4094.972412	9	2	27	219	25	1.350224495	873	9.736351013	0.186359614	0.092231743
0.034889959	67.08203888	2470.323975	3759.587646	9	2	27	219	3	3.321432114	873	11.49388599	0.194096297	0.092641838
0.036254417	134.1640778	2126.029053	3423.287842	9	1	34	219	4	3.035723686	869	9.887331963	0.198893324	0.092325047
0.037379734	174.9285583	1806.239136	3097.127686	9	5	47	219	18	12.0571928	869	6.578026295	0.200367108	0.091714308
0.038397554	228.4731903	1526.433716	2757.716553	9	5	69	218	12	12.36455345	874	4.041922569	0.197794065	0.091074347
0.039199121	384.1874695	1312.44043	2439.610596	8	1	44	218	10	8.327142715	874	7.411452293	0.192047283	0.090667889
0.039769977	632.850708	1150	2121.320313	9	5	35	219	7	5.479268551	865	5.535207272	0.183022022	0.090336427
0.040078931	900.4998779	1170.469971	1809.226318	9	2	38	219	7	0.754894495	865	5.319122314	0.171075597	0.089839704
0.040113952	1221.556396	1290.348755	1524.106323	9	1	33	219	9	5.951584339	865	5.898487568	0.156734198	0.088829048
0.039830372	1587.734253	1562.049927	1224.132324	9	5	29	220	8	3.109632969	867	5.197635651	0.139195651	0.086776033
0.039345354	1381.955078	1300.961182	966.0745239	9	1	28	220	12	2.263636112	867	4.164027691	0.121828131	0.08419548
0.038669646	1158.79248	951.3148804	711.196167	8	2	39	220	6	4.582314968	868	2.71746254	0.103942312	0.080994442
0.037806228	968.4007568	559.0169678	484.6648254	8	3	93	220	4	11.91371918	868	2.287631273	0.086492077	0.077325851
0.036548901	800.4998169	212.1320343	283.0194397	9	3	62	219	6	9.392360687	868	4.460797787	0.070540681	0.073387168
0.034760803	647.6110229	100	90	9	3	25	219	13	2.8624053	868	6.430953979	0.056167107	0.069058582
0.032767959	510.8815918	500	60	9	3	41	219	24	5.720433235	864	8.387845039	0.046708845	0.065387808
0.03060063	349.8571167	901.3878174	210	8	1	30	219	21	3.389067173	864	8.387845039	0.040434707	0.062077519
0.028572228	152.9705811	657.6473389	361.2478333	8	5	24	219	53	1.432096243	868	7.14552784	0.035684474	0.058966476
0.026741063	42.42640686	254.9509735	523.9274902	8	1	18	219	54	1.391763449	868	7.113757133	0.032096144	0.056102686
0.025067059	134.1640778	0	702.2819824	8	5	15	220	18	2.719923258	868	7.383414745	0.029548503	0.053248022
0.023844635	42.42640686	223.6067963	873.6131592	8	5	17	220	97	3.054369926	864	9.931798935	0.02879986	0.050644111
0.022784699	212.1320343	460.9772339	1053.422974	8	1	14	220	78	2.569502831	864	10.91488457	0.02954266	0.048014354
0.032386798	655.2098999	492.4429016	305.9411621	9	1	16	220	7	0.754894495	849	5.16113615	0.022565698	0.028758937
0.032905173	426.380127	894.4271851	94.86833191	9	1	17	220	8	3.372286797	849	5.220698833	0.018997708	0.025528338
0.033208173	67.08203888	1281.600586	488.364624	9	1	34	220	61	2.781886339	854	9.852282524	0.015876841	0.022954198
0.033299673	127.2792206	1676.30542	882.3264771	8	1	17	220	38	1.687604904	854	8.12706089	0.01311742	0.020816658
0.033234388	150	2057.303955	1266.056885	8	1	9	220	12	0	854	7.584845066	0.010769131	0.018708251
0.032828558	150	1952.562378	1640.152466	8	1	5	221	5	1.012750387	847	6.662402153	0.008494889	0.01648459
0.032101035	531.6013794	1550	1888.094238	8	3	2	221	3	0	847	4.097737789	0.006123816	0.014002022
0.031129261	882.3264771	1100	2136.539307	8	1	5	221	2	1.687604904	847	2.731740236	0.004102797	0.011646023
0.029900143	1186.802368	750	2421.280762	9	1	5	221	5	1.687604904	847	3.039417744	0.00236204	0.00937613
0.028439663	794.2921143	353.5534058	2724.720215	9	3	14	220	3	1.391763449	854	3.706377506	0.001017484	0.007474921
0.02678531	400.2499084	0	3045.554199	9	1	16	220	4	3.181812763	854	5.474784851	0.000194455	0.006019743
0.024988089	30	250	3367.625244	9	1	7	220	8	1.391763449	856	6.263355732	0	0.005088598
0.0231502	394.5883789	500	3716.369141	9	1	6	220	4	0.754894495	856	5.215357304	0	0.004845003
0.021616736	787.4642944	827.6472778	4027.157715	8	1	4	220	2	1.012750387	851	3.582301855	0	0.005493823
0.020306816	1178.812988	1188.48645	4314.26709	8	1	5	220	2	1.067520261	851	3.06655097	0	0.006770553
0.019272381	1571.782471	1040.432617	4596.563965	8	1	5	220	5	1.687604904	851	3.015155315	0	0.008420447
0.018580703	1965.400757	919.2388306	4884.199219	8	3	17	220	4	2.160789013	844	3.232435703	0	0.010406295
0.018091194	2388.723389	851.4692993	5200.480957	8	3	44	220	2	6.492565632	844	3.232435703	0	0.01365605
0	60	400	34780.88281	10	2	493	199	0	25.15631866	999	0.422021508	0.004840694	0
0	362.491394	158.1138763	34395.66406	10	2	400	199	0	10.45685673	999	0.398382485	0.007828072	0
0	722.4956665	559.0169678	33597.99219	10	1	394	205	0	11.76828861	960	0.591669858	0.015962984	0
0	742.1589966	700	33213.46875	10	1	410	207	0	18.35414886	947	1.521428823	0.020377792	0
[truncated: 20,895 more rows]
