# Supplementary material for: A study on the spatial distribution characteristics and driving factors of traditional villages in the southeast coast of China: A case study of Puxian, Fujian
Source: PLoS One. 2024 Jun 7;19(6):e0303746. doi: 10.1371/journal.pone.0303746 (PMC11161066; doi:10.1371/journal.pone.0303746)
Supplement: S3 Data — (ZIP) [file pone.0303746.s003.zip]

Archive with 47 entries (40 files):
- result data/
- result data/result/
- result data/result/Factor Correspondence Table.xlsx
- __MACOSX/
- __MACOSX/result data/
- __MACOSX/result data/result/
- __MACOSX/result data/result/._Factor Correspondence Table.xlsx
- result data/result/.DS_Store
- __MACOSX/result data/result/._.DS_Store
- result data/result/data sources.docx
- __MACOSX/result data/result/._data sources.docx
- result data/result/Detection results of risk area.png
- __MACOSX/result data/result/._Detection results of risk area.png
- result data/result/Results in R language.txt
- __MACOSX/result data/result/._Results in R language.txt
- result data/result/Single factor detection.png
- __MACOSX/result data/result/._Single factor detection.png
- result data/result/interaction.jpg
- __MACOSX/result data/result/._interaction.jpg
- result data/result/Interaction map.png
- __MACOSX/result data/result/._Interaction map.png
- result data/result/quantitative Discretization.png
- __MACOSX/result data/result/._quantitative Discretization.png
- result data/result/Ecological detection results.png
- __MACOSX/result data/result/._Ecological detection results.png
- result data/result/Factor data.png
- __MACOSX/result data/result/._Factor data.png
- result data/.DS_Store
- __MACOSX/result data/._.DS_Store
- result data/Best Scale 2000 Data/
- result data/Best Scale 2000 Data/F2000.dbf
- __MACOSX/result data/Best Scale 2000 Data/
- __MACOSX/result data/Best Scale 2000 Data/._F2000.dbf
- result data/Best Scale 2000 Data/F2000.shp.xml
- __MACOSX/result data/Best Scale 2000 Data/._F2000.shp.xml
- result data/Best Scale 2000 Data/F2000.shp
- __MACOSX/result data/Best Scale 2000 Data/._F2000.shp
- result data/Best Scale 2000 Data/F2000.cpg
- __MACOSX/result data/Best Scale 2000 Data/._F2000.cpg
- result data/Best Scale 2000 Data/F2000.shx
- __MACOSX/result data/Best Scale 2000 Data/._F2000.shx
- result data/Best Scale 2000 Data/F2000.sbx
- __MACOSX/result data/Best Scale 2000 Data/._F2000.sbx
- result data/Best Scale 2000 Data/F2000.prj
- __MACOSX/result data/Best Scale 2000 Data/._F2000.prj
- result data/Best Scale 2000 Data/F2000.sbn
- __MACOSX/result data/Best Scale 2000 Data/._F2000.sbn
