# Supplementary material for: A study on the spatial distribution characteristics and driving factors of traditional villages in the southeast coast of China: A case study of Puxian, Fujian
Source: PLoS One. 2024 Jun 7;19(6):e0303746. doi: 10.1371/journal.pone.0303746 (PMC11161066; doi:10.1371/journal.pone.0303746)
Supplement: S3 Data — (ZIP) [file pone.0303746.s003.zip › result data/result/Factor Correspondence Table.xlsx]

## Sheet: 对应表
Traditional villages	Y
distance from highway	X1
distance from river	X2
distance from railway	X3
soil type	X4	离散值
land use	X5
elevation	X6
air temperature	X7
population density	X8
slope	X9
precipitation	X10
night light remote sensing	X11
protected cultural relic units	X12
intangible cultural heritage	X13

## Sheet: 离散化方法
		方法	间断点数量	间断值
X1	distance from highway	natural	7	0	631.937	1271.93	1937.17	2798.51	4183.64	6141.92	12373.1
X2	distance from river	quantile	7	0	158.114	380.789	610.328	934.077	1389.24	2169.1	13646
X3	#N/A	quantile	7	0	2751.18	6622.12	11142	16497.3	24130.8	34253.7	50433.8
X4	soil type	-	-	-	-	-	-	-	-	-	-			Discrete value, no Discretization required
X5	land use	-	-	-	-	-	-	-	-	-	-
X6	elevation	geometric	7	0	2.47174	11.053	40.8449	144.275	503.358	1750
X7	air temperature	quantile	7	140	192	198	205	211	216	219	221
X8	population density	sd	7	0	1.77162	10.5169	19.2622	28.0075	36.7528	45.4981	623
X9	slope	geometric	6	0	1.23201	3.98186	10.1196	23.819	54.3961
X10	precipitation	quantile	7	800	875	900	930	982	1034	1077	1350
X11	night light remote sensing	sd	7	0.138887	1.66399	4.82074	7.97749	11.1342	14.291	17.4478	75.7618
X12	protected cultural relic units	sd	7	0	0.00525648	0.0558085	0.10636	0.156912	0.207464	0.258016	0.866176
X13	intangible cultural heritage	sd	7	0	0.00245724	0.0353655	0.0682738	0.101182	0.134091	0.166999	0.474775
	#N/A
Y	Traditional villages
X1	distance from highway
X2	distance from river
ti	distance from railway
X4	soil type
X5	land use
X6	elevation
X7	air temperature
X8	population density
X9	slope
X10	precipitation
X11	night light remote sensing
X12	protected cultural relic units
X13	intangible cultural heritage
