# Supplementary material for: A study on the spatial distribution characteristics and driving factors of traditional villages in the southeast coast of China: A case study of Puxian, Fujian
Source: PLoS One. 2024 Jun 7;19(6):e0303746. doi: 10.1371/journal.pone.0303746 (PMC11161066; doi:10.1371/journal.pone.0303746)
Supplement: S3 Data — (ZIP) [file pone.0303746.s003.zip › result data/result/Results in R language.txt]

Explanatory variables include 11 continuous variables.

optimal discretization result of X1
method             :  natural
number of intervals:  7
intervals:
 0 631.9368 1271.934 1937.173 2798.513 4183.643 6141.918 12373.14
numbers of data within intervals:
 5311 3381 2379 1871 1250 457 108

optimal discretization result of X2
method             :  quantile
number of intervals:  7
intervals:
 0 158.1139 380.7887 610.3278 934.0771 1389.244 2169.101 13645.97
numbers of data within intervals:
 2209 2089 2048 2087 2107 2112 2105

optimal discretization result of X3
method             :  quantile
number of intervals:  7
intervals:
 0 2751.182 6622.122 11142 16497.33 24130.84 34253.7 50433.77
numbers of data within intervals:
 2109 2108 2108 2109 2106 2110 2107

optimal discretization result of X6
method             :  geometric
number of intervals:  7
intervals:
 0 2.471744 11.05301 40.84495 144.275 503.3575 1750
numbers of data within intervals:
 40 1673 1573 2448 5023 3999

optimal discretization result of X7
method             :  quantile
number of intervals:  7
intervals:
 140 192 198 205 211 216 219 221
numbers of data within intervals:
 2313 1912 2347 1955 2040 3212 978

optimal discretization result of X8
method             :  sd
number of intervals:  7
intervals:
 0 1.771621 10.51692 19.26222 28.00752 36.75281 45.49811 623
numbers of data within intervals:
 8449 4198 1044 392 192 112 370

optimal discretization result of X9
method             :  geometric
number of intervals:  6
intervals:
 0 1.232009 3.981863 10.11956 23.81896 54.39613
numbers of data within intervals:
 1530 2786 3131 5246 2064

optimal discretization result of X10
method             :  quantile
number of intervals:  7
intervals:
 800 875 900 930 982 1034 1077 1350
numbers of data within intervals:
 2124 2133 2081 2098 2138 2112 2071

optimal discretization result of X11
method             :  sd
number of intervals:  7
intervals:
 0.1388866 1.663985 4.82074 7.977494 11.13425 14.291 17.44776 75.76177
numbers of data within intervals:
 9913 2167 984 537 356 216 584

optimal discretization result of X12
method             :  sd
number of intervals:  7
intervals:
 0 0.005256476 0.05580846 0.1063604 0.1569124 0.2074644 0.2580164 0.8661764
numbers of data within intervals:
 4785 6245 1395 851 478 309 694

optimal discretization result of X13
method             :  sd
number of intervals:  7
intervals:
 0 0.00245724 0.03536554 0.06827385 0.1011822 0.1340905 0.1669988 0.4747747
numbers of data within intervals:
 5593 5475 1217 925 471 250 826

Geographical detectors results:

Factor detector:
   variable         qv          sig
1        X1 0.04958208 9.645906e-11
2        X2 0.05995623 4.899459e-11
3        X3 0.31754359 2.253743e-10
4        X4 0.38787202 9.797390e-10
5        X5 0.16044783 1.538184e-10
6        X6 0.27930362 2.096575e-10
7        X7 0.17623639 1.534072e-10
8        X8 0.28292358 6.334653e-10
9        X9 0.16855081 6.513838e-10
10      X10 0.16936403 8.618189e-10
11      X11 0.32340383 5.667055e-10
12      X12 0.35219961 2.354876e-10
13      X13 0.51711744 3.725297e-10

Risk detector:
X1
                  itv     meanrisk
1             [0,632] 0.0380711430
2      (632,1.27e+03] 0.0348892654
3 (1.27e+03,1.94e+03] 0.0288989998
4  (1.94e+03,2.8e+03] 0.0236007346
5  (2.8e+03,4.18e+03] 0.0143902728
6 (4.18e+03,6.14e+03] 0.0086101002
7 (6.14e+03,1.24e+04] 0.0003804028

X2
                  itv   meanrisk
1             [0,158] 0.04846930
2           (158,381] 0.03876385
3           (381,610] 0.03287888
4           (610,934] 0.02791722
5      (934,1.39e+03] 0.02524607
6 (1.39e+03,2.17e+03] 0.02244672
7 (2.17e+03,1.36e+04] 0.01937359

X3
                  itv    meanrisk
1        [0,2.75e+03] 0.076728933
2 (2.75e+03,6.62e+03] 0.045866270
3 (6.62e+03,1.11e+04] 0.028931074
4 (1.11e+04,1.65e+04] 0.021080859
5 (1.65e+04,2.41e+04] 0.023076995
6 (2.41e+04,3.43e+04] 0.010745966
7 (3.43e+04,5.04e+04] 0.009397289

X4
   itv    meanrisk
1    0 0.007574835
2  103 0.008653952
3  112 0.016151330
4  113 0.030744758
5  121 0.010312381
6  122 0.020747408
7  139 0.010930135
8  143 0.018417978
9  165 0.044395654
10 167 0.018209006
11 176 0.043773301
12 177 0.028094222
13 179 0.032353522
14 182 0.000027390
15 183 0.139465335
16 216 0.031714748
17 218 0.016180994
18 219 0.020590212
19 220 0.021055514
20 223 0.017723324
21 224 0.005535673
22 227 0.006184500
23 230 0.037152363
24 232 0.030574575

X5
  itv   meanrisk
1   1 0.04195709
2   2 0.02048815
3   3 0.01929298
4   4 0.02693400
5   5 0.07181951
6   6 0.03179066

X6
             itv   meanrisk
1       [0,2.47] 0.01673322
2    (2.47,11.1] 0.08383032
3    (11.1,40.8] 0.03935537
4     (40.8,144] 0.03169698
5      (144,503] 0.02364676
6 (503,1.75e+03] 0.01395952

X7
        itv   meanrisk
1 [140,192] 0.01138536
2 (192,198] 0.01845314
3 (198,205] 0.02071745
4 (205,211] 0.02794507
5 (211,216] 0.03102020
6 (216,219] 0.05818068
7 (219,221] 0.04089686

X8
          itv   meanrisk
1    [0,1.77] 0.01933462
2 (1.77,10.5] 0.03180156
3 (10.5,19.3] 0.05351598
4   (19.3,28] 0.08333876
5   (28,36.8] 0.09413631
6 (36.8,45.5] 0.10465684
7  (45.5,623] 0.10765273

X9
          itv   meanrisk
1    [0,1.23] 0.06979459
2 (1.23,3.98] 0.04361560
3 (3.98,10.1] 0.02563591
4 (10.1,23.8] 0.02150262
5 (23.8,54.4] 0.01630829

X10
                  itv   meanrisk
1           [800,875] 0.02520943
2           (875,900] 0.05595738
3           (900,930] 0.05396350
4           (930,982] 0.02853743
5      (982,1.03e+03] 0.02031779
6 (1.03e+03,1.08e+03] 0.01982282
7 (1.08e+03,1.35e+03] 0.01190302

X11
           itv   meanrisk
1 [0.139,1.66] 0.01933158
2  (1.66,4.82] 0.03350799
3  (4.82,7.98] 0.05008165
4  (7.98,11.1] 0.06240808
5  (11.1,14.3] 0.06878003
6  (14.3,17.4] 0.08284406
7  (17.4,75.8] 0.11234357

X12
               itv   meanrisk
1      [0,0.00526] 0.01043559
2 (0.00526,0.0558] 0.02679781
3   (0.0558,0.106] 0.04312674
4    (0.106,0.157] 0.05324086
5    (0.157,0.207] 0.08271025
6    (0.207,0.258] 0.09899401
7    (0.258,0.866] 0.08954876

X13
               itv   meanrisk
1      [0,0.00246] 0.01375645
2 (0.00246,0.0354] 0.02485710
3  (0.0354,0.0683] 0.03620787
4   (0.0683,0.101] 0.04142207
5    (0.101,0.134] 0.06059929
6    (0.134,0.167] 0.09528044
7    (0.167,0.475] 0.12984584

X1
             interval [0,632] (632,1.27e+03] (1.27e+03,1.94e+03] (1.94e+03,2.8e+03] (2.8e+03,4.18e+03] (4.18e+03,6.14e+03] (6.14e+03,1.24e+04]
1             [0,632]    <NA>           <NA>                <NA>               <NA>               <NA>                <NA>                <NA>
2      (632,1.27e+03]       Y           <NA>                <NA>               <NA>               <NA>                <NA>                <NA>
3 (1.27e+03,1.94e+03]       Y              Y                <NA>               <NA>               <NA>                <NA>                <NA>
4  (1.94e+03,2.8e+03]       Y              Y                   Y               <NA>               <NA>                <NA>                <NA>
5  (2.8e+03,4.18e+03]       Y              Y                   Y                  Y               <NA>                <NA>                <NA>
6 (4.18e+03,6.14e+03]       Y              Y                   Y                  Y                  Y                <NA>                <NA>
7 (6.14e+03,1.24e+04]       Y              Y                   Y                  Y                  Y                   Y                <NA>

X2
             interval [0,158] (158,381] (381,610] (610,934] (934,1.39e+03] (1.39e+03,2.17e+03] (2.17e+03,1.36e+04]
1             [0,158]    <NA>      <NA>      <NA>      <NA>           <NA>                <NA>                <NA>
2           (158,381]       Y      <NA>      <NA>      <NA>           <NA>                <NA>                <NA>
3           (381,610]       Y         Y      <NA>      <NA>           <NA>                <NA>                <NA>
4           (610,934]       Y         Y         Y      <NA>           <NA>                <NA>                <NA>
5      (934,1.39e+03]       Y         Y         Y         Y           <NA>                <NA>                <NA>
6 (1.39e+03,2.17e+03]       Y         Y         Y         Y              Y                <NA>                <NA>
7 (2.17e+03,1.36e+04]       Y         Y         Y         Y              Y                   Y                <NA>

X3
             interval [0,2.75e+03] (2.75e+03,6.62e+03] (6.62e+03,1.11e+04] (1.11e+04,1.65e+04] (1.65e+04,2.41e+04] (2.41e+04,3.43e+04] (3.43e+04,5.04e+04]
1        [0,2.75e+03]         <NA>                <NA>                <NA>                <NA>                <NA>                <NA>                <NA>
2 (2.75e+03,6.62e+03]            Y                <NA>                <NA>                <NA>                <NA>                <NA>                <NA>
3 (6.62e+03,1.11e+04]            Y                   Y                <NA>                <NA>                <NA>                <NA>                <NA>
4 (1.11e+04,1.65e+04]            Y                   Y                   Y                <NA>                <NA>                <NA>                <NA>
5 (1.65e+04,2.41e+04]            Y                   Y                   Y                   Y                <NA>                <NA>                <NA>
6 (2.41e+04,3.43e+04]            Y                   Y                   Y                   Y                   Y                <NA>                <NA>
7 (3.43e+04,5.04e+04]            Y                   Y                   Y                   Y                   Y                   Y                <NA>

X4
   interval    0  103  112  113  121  122  139  143  165  167  176  177  179  182  183  216  218  219  220  223  224  227  230  232
1         0 <NA> <NA> <NA> <NA> <NA> <NA> <NA> <NA> <NA> <NA> <NA> <NA> <NA> <NA> <NA> <NA> <NA> <NA> <NA> <NA> <NA> <NA> <NA> <NA>
2       103    N <NA> <NA> <NA> <NA> <NA> <NA> <NA> <NA> <NA> <NA> <NA> <NA> <NA> <NA> <NA> <NA> <NA> <NA> <NA> <NA> <NA> <NA> <NA>
3       112    Y    Y <NA> <NA> <NA> <NA> <NA> <NA> <NA> <NA> <NA> <NA> <NA> <NA> <NA> <NA> <NA> <NA> <NA> <NA> <NA> <NA> <NA> <NA>
4       113    Y    Y    Y <NA> <NA> <NA> <NA> <NA> <NA> <NA> <NA> <NA> <NA> <NA> <NA> <NA> <NA> <NA> <NA> <NA> <NA> <NA> <NA> <NA>
5       121    N    N    Y    Y <NA> <NA> <NA> <NA> <NA> <NA> <NA> <NA> <NA> <NA> <NA> <NA> <NA> <NA> <NA> <NA> <NA> <NA> <NA> <NA>
6       122    Y    Y    Y    Y    Y <NA> <NA> <NA> <NA> <NA> <NA> <NA> <NA> <NA> <NA> <NA> <NA> <NA> <NA> <NA> <NA> <NA> <NA> <NA>
7       139    Y    Y    Y    Y    N    Y <NA> <NA> <NA> <NA> <NA> <NA> <NA> <NA> <NA> <NA> <NA> <NA> <NA> <NA> <NA> <NA> <NA> <NA>
8       143    Y    Y    N    Y    Y    N    Y <NA> <NA> <NA> <NA> <NA> <NA> <NA> <NA> <NA> <NA> <NA> <NA> <NA> <NA> <NA> <NA> <NA>
9       165    Y    Y    Y    Y    Y    Y    Y    Y <NA> <NA> <NA> <NA> <NA> <NA> <NA> <NA> <NA> <NA> <NA> <NA> <NA> <NA> <NA> <NA>
10      167    Y    Y    N    Y    Y    N    Y    N    Y <NA> <NA> <NA> <NA> <NA> <NA> <NA> <NA> <NA> <NA> <NA> <NA> <NA> <NA> <NA>
11      176    Y    Y    Y    Y    Y    Y    Y    Y    N    Y <NA> <NA> <NA> <NA> <NA> <NA> <NA> <NA> <NA> <NA> <NA> <NA> <NA> <NA>
12      177    Y    Y    Y    N    Y    Y    Y    Y    Y    Y    Y <NA> <NA> <NA> <NA> <NA> <NA> <NA> <NA> <NA> <NA> <NA> <NA> <NA>
13      179    Y    Y    Y    N    Y    Y    Y    Y    Y    Y    Y    Y <NA> <NA> <NA> <NA> <NA> <NA> <NA> <NA> <NA> <NA> <NA> <NA>
14      182    Y    Y    Y    Y    Y    Y    Y    Y    Y    Y    Y    Y    Y <NA> <NA> <NA> <NA> <NA> <NA> <NA> <NA> <NA> <NA> <NA>
15      183    Y    Y    Y    Y    Y    Y    Y    Y    Y    Y    Y    Y    Y    Y <NA> <NA> <NA> <NA> <NA> <NA> <NA> <NA> <NA> <NA>
16      216    Y    Y    Y    N    Y    Y    Y    Y    Y    Y    Y    Y    N    Y    Y <NA> <NA> <NA> <NA> <NA> <NA> <NA> <NA> <NA>
17      218    Y    Y    N    Y    Y    Y    Y    N    Y    N    Y    Y    Y    Y    Y    Y <NA> <NA> <NA> <NA> <NA> <NA> <NA> <NA>
18      219    Y    Y    Y    Y    Y    N    Y    N    Y    N    Y    Y    Y    Y    Y    Y    Y <NA> <NA> <NA> <NA> <NA> <NA> <NA>
19      220    Y    Y    Y    Y    Y    N    Y    N    Y    N    Y    Y    Y    Y    Y    Y    Y    N <NA> <NA> <NA> <NA> <NA> <NA>
20      223    Y    Y    N    Y    Y    Y    Y    N    Y    N    Y    Y    Y    Y    Y    Y    N    Y    Y <NA> <NA> <NA> <NA> <NA>
21      224    Y    Y    Y    Y    Y    Y    Y    Y    Y    Y    Y    Y    Y    Y    Y    Y    Y    Y    Y    Y <NA> <NA> <NA> <NA>
22      227    N    N    N    N    N    N    N    N    N    N    N    N    N    N    N    N    N    N    N    N    N <NA> <NA> <NA>
23      230    Y    Y    Y    Y    Y    Y    Y    Y    N    Y    Y    Y    Y    Y    Y    Y    Y    Y    Y    Y    Y    N <NA> <NA>
24      232    Y    Y    Y    N    Y    Y    Y    Y    Y    Y    Y    Y    N    Y    Y    N    Y    Y    Y    Y    Y    N    Y <NA>

X5
  interval    1    2    3    4    5    6
1        1 <NA> <NA> <NA> <NA> <NA> <NA>
2        2    Y <NA> <NA> <NA> <NA> <NA>
3        3    Y    Y <NA> <NA> <NA> <NA>
4        4    Y    Y    Y <NA> <NA> <NA>
5        5    Y    Y    Y    Y <NA> <NA>
6        6    Y    Y    Y    N    Y <NA>

X6
        interval [0,2.47] (2.47,11.1] (11.1,40.8] (40.8,144] (144,503] (503,1.75e+03]
1       [0,2.47]     <NA>        <NA>        <NA>       <NA>      <NA>           <NA>
2    (2.47,11.1]        Y        <NA>        <NA>       <NA>      <NA>           <NA>
3    (11.1,40.8]        Y           Y        <NA>       <NA>      <NA>           <NA>
4     (40.8,144]        Y           Y           Y       <NA>      <NA>           <NA>
5      (144,503]        N           Y           Y          Y      <NA>           <NA>
6 (503,1.75e+03]        N           Y           Y          Y         Y           <NA>

X7
   interval [140,192] (192,198] (198,205] (205,211] (211,216] (216,219] (219,221]
1 [140,192]      <NA>      <NA>      <NA>      <NA>      <NA>      <NA>      <NA>
2 (192,198]         Y      <NA>      <NA>      <NA>      <NA>      <NA>      <NA>
3 (198,205]         Y         Y      <NA>      <NA>      <NA>      <NA>      <NA>
4 (205,211]         Y         Y         Y      <NA>      <NA>      <NA>      <NA>
5 (211,216]         Y         Y         Y         Y      <NA>      <NA>      <NA>
6 (216,219]         Y         Y         Y         Y         Y      <NA>      <NA>
7 (219,221]         Y         Y         Y         Y         Y         Y      <NA>

X8
     interval [0,1.77] (1.77,10.5] (10.5,19.3] (19.3,28] (28,36.8] (36.8,45.5] (45.5,623]
1    [0,1.77]     <NA>        <NA>        <NA>      <NA>      <NA>        <NA>       <NA>
2 (1.77,10.5]        Y        <NA>        <NA>      <NA>      <NA>        <NA>       <NA>
3 (10.5,19.3]        Y           Y        <NA>      <NA>      <NA>        <NA>       <NA>
4   (19.3,28]        Y           Y           Y      <NA>      <NA>        <NA>       <NA>
5   (28,36.8]        Y           Y           Y         N      <NA>        <NA>       <NA>
6 (36.8,45.5]        Y           Y           Y         Y         N        <NA>       <NA>
7  (45.5,623]        Y           Y           Y         Y         Y           N       <NA>

X9
     interval [0,1.23] (1.23,3.98] (3.98,10.1] (10.1,23.8] (23.8,54.4]
1    [0,1.23]     <NA>        <NA>        <NA>        <NA>        <NA>
2 (1.23,3.98]        Y        <NA>        <NA>        <NA>        <NA>
3 (3.98,10.1]        Y           Y        <NA>        <NA>        <NA>
4 (10.1,23.8]        Y           Y           Y        <NA>        <NA>
5 (23.8,54.4]        Y           Y           Y           Y        <NA>

X10
             interval [800,875] (875,900] (900,930] (930,982] (982,1.03e+03] (1.03e+03,1.08e+03] (1.08e+03,1.35e+03]
1           [800,875]      <NA>      <NA>      <NA>      <NA>           <NA>                <NA>                <NA>
2           (875,900]         Y      <NA>      <NA>      <NA>           <NA>                <NA>                <NA>
3           (900,930]         Y         N      <NA>      <NA>           <NA>                <NA>                <NA>
4           (930,982]         Y         Y         Y      <NA>           <NA>                <NA>                <NA>
5      (982,1.03e+03]         Y         Y         Y         Y           <NA>                <NA>                <NA>
6 (1.03e+03,1.08e+03]         Y         Y         Y         Y              N                <NA>                <NA>
7 (1.08e+03,1.35e+03]         Y         Y         Y         Y              Y                   Y                <NA>

X11
      interval [0.139,1.66] (1.66,4.82] (4.82,7.98] (7.98,11.1] (11.1,14.3] (14.3,17.4] (17.4,75.8]
1 [0.139,1.66]         <NA>        <NA>        <NA>        <NA>        <NA>        <NA>        <NA>
2  (1.66,4.82]            Y        <NA>        <NA>        <NA>        <NA>        <NA>        <NA>
3  (4.82,7.98]            Y           Y        <NA>        <NA>        <NA>        <NA>        <NA>
4  (7.98,11.1]            Y           Y           Y        <NA>        <NA>        <NA>        <NA>
5  (11.1,14.3]            Y           Y           Y           N        <NA>        <NA>        <NA>
6  (14.3,17.4]            Y           Y           Y           Y           Y        <NA>        <NA>
7  (17.4,75.8]            Y           Y           Y           Y           Y           Y        <NA>

X12
          interval [0,0.00526] (0.00526,0.0558] (0.0558,0.106] (0.106,0.157] (0.157,0.207] (0.207,0.258] (0.258,0.866]
1      [0,0.00526]        <NA>             <NA>           <NA>          <NA>          <NA>          <NA>          <NA>
2 (0.00526,0.0558]           Y             <NA>           <NA>          <NA>          <NA>          <NA>          <NA>
3   (0.0558,0.106]           Y                Y           <NA>          <NA>          <NA>          <NA>          <NA>
4    (0.106,0.157]           Y                Y              Y          <NA>          <NA>          <NA>          <NA>
5    (0.157,0.207]           Y                Y              Y             Y          <NA>          <NA>          <NA>
6    (0.207,0.258]           Y                Y              Y             Y             Y          <NA>          <NA>
7    (0.258,0.866]           Y                Y              Y             Y             N             N          <NA>

X13
          interval [0,0.00246] (0.00246,0.0354] (0.0354,0.0683] (0.0683,0.101] (0.101,0.134] (0.134,0.167] (0.167,0.475]
1      [0,0.00246]        <NA>             <NA>            <NA>           <NA>          <NA>          <NA>          <NA>
2 (0.00246,0.0354]           Y             <NA>            <NA>           <NA>          <NA>          <NA>          <NA>
3  (0.0354,0.0683]           Y                Y            <NA>           <NA>          <NA>          <NA>          <NA>
4   (0.0683,0.101]           Y                Y               Y           <NA>          <NA>          <NA>          <NA>
5    (0.101,0.134]           Y                Y               Y              Y          <NA>          <NA>          <NA>
6    (0.134,0.167]           Y                Y               Y              Y             Y          <NA>          <NA>
7    (0.167,0.475]           Y                Y               Y              Y             Y             Y          <NA>

Interaction detector:
   variable     X1     X2     X3     X4     X5     X6     X7     X8     X9    X10    X11   X12 X13
1        X1     NA     NA     NA     NA     NA     NA     NA     NA     NA     NA     NA    NA  NA
2        X2 0.0991     NA     NA     NA     NA     NA     NA     NA     NA     NA     NA    NA  NA
3        X3 0.3469 0.4416     NA     NA     NA     NA     NA     NA     NA     NA     NA    NA  NA
4        X4 0.4122 0.4550 0.5637     NA     NA     NA     NA     NA     NA     NA     NA    NA  NA
5        X5 0.1805 0.2284 0.4030 0.4367     NA     NA     NA     NA     NA     NA     NA    NA  NA
6        X6 0.2991 0.3756 0.5006 0.4937 0.3264     NA     NA     NA     NA     NA     NA    NA  NA
7        X7 0.1957 0.2809 0.4443 0.4614 0.2451 0.3376     NA     NA     NA     NA     NA    NA  NA
8        X8 0.3245 0.3393 0.4970 0.4909 0.3105 0.4019 0.3170     NA     NA     NA     NA    NA  NA
9        X9 0.1922 0.2322 0.4224 0.4316 0.2235 0.2890 0.2400 0.3162     NA     NA     NA    NA  NA
10      X10 0.2001 0.2616 0.5517 0.5445 0.2965 0.5563 0.3608 0.3634 0.3368     NA     NA    NA  NA
11      X11 0.3660 0.3840 0.5078 0.5088 0.3373 0.4375 0.3625 0.3651 0.3594 0.4427     NA    NA  NA
12      X12 0.3795 0.4471 0.7269 0.6061 0.4270 0.7103 0.4601 0.4809 0.4682 0.4027 0.5427    NA  NA
13      X13 0.5361 0.5844 0.7946 0.6649 0.5525 0.6994 0.5745 0.5648 0.5781 0.5681 0.5591 0.648  NA

Ecological detector:
   variable   X1   X2   X3   X4   X5   X6   X7   X8   X9  X10  X11  X12  X13
1        X1 <NA> <NA> <NA> <NA> <NA> <NA> <NA> <NA> <NA> <NA> <NA> <NA> <NA>
2        X2    Y <NA> <NA> <NA> <NA> <NA> <NA> <NA> <NA> <NA> <NA> <NA> <NA>
3        X3    Y    Y <NA> <NA> <NA> <NA> <NA> <NA> <NA> <NA> <NA> <NA> <NA>
4        X4    Y    Y    Y <NA> <NA> <NA> <NA> <NA> <NA> <NA> <NA> <NA> <NA>
5        X5    Y    Y    Y    Y <NA> <NA> <NA> <NA> <NA> <NA> <NA> <NA> <NA>
6        X6    Y    Y    Y    Y    Y <NA> <NA> <NA> <NA> <NA> <NA> <NA> <NA>
7        X7    Y    Y    Y    Y    Y    Y <NA> <NA> <NA> <NA> <NA> <NA> <NA>
8        X8    Y    Y    Y    Y    Y    N    Y <NA> <NA> <NA> <NA> <NA> <NA>
9        X9    Y    Y    Y    Y    Y    Y    Y    Y <NA> <NA> <NA> <NA> <NA>
10      X10    Y    Y    Y    Y    Y    Y    Y    Y    N <NA> <NA> <NA> <NA>
11      X11    Y    Y    N    Y    Y    Y    Y    Y    Y    Y <NA> <NA> <NA>
12      X12    Y    Y    Y    Y    Y    Y    Y    Y    Y    Y    Y <NA> <NA>
13      X13    Y    Y    Y    Y    Y    Y    Y    Y    Y    Y    Y    Y <NA>
